# Supplementary material for: Degradable N-Vinyl Copolymers through Radical Ring-Opening Polymerization of Cyclic Thionocarbamates
Source: ACS Macro Lett. 2024 Oct 7;13(11):1390–5. doi: 10.1021/acsmacrolett.4c00550 (PMC11580385; doi:10.1021/acsmacrolett.4c00550)
Supplement: Supplementary file 1 — mz4c00550_si_001.cif [file mz4c00550_si_001.cif]

data_mo_b423_0m
_audit_creation_date               2023-11-16
_audit_creation_method
;
Olex2 1.5
(compiled 2023.08.24 svn.re1ec1418 for OlexSys, GUI svn.r6817)
;
_shelx_SHELXL_version_number       '2019/1'
_audit_contact_author_address      ?
_audit_contact_author_email        ?
_audit_contact_author_name         ''
_audit_contact_author_phone        ?
_publ_contact_author_id_orcid      ?
_publ_section_references
;
D. Kratzert, I. Krossing, (2018), J. Appl. Cryst. 51, 928-934. 

Dolomanov, O.V., Bourhis, L.J., Gildea, R.J, Howard, J.A.K. & Puschmann, H.
 (2009), J. Appl. Cryst. 42, 339-341.

Kratzert, D., Holstein, J.J. & Krossing, I. (2015). J. Appl. Cryst. 48, 933-938.

Sheldrick, G.M. (2008). Acta Cryst. A64, 112-122.

Sheldrick, G.M. (2015). Acta Cryst. A71, 3-8.
;
_chemical_name_common              ?
_chemical_name_systematic          ?
_chemical_formula_moiety           'C11 H17 N O4 S'
_chemical_formula_sum              'C11 H17 N O4 S'
_chemical_formula_weight           259.31
_chemical_absolute_configuration   ad
_chemical_melting_point            ?
loop_
  _atom_type_symbol
  _atom_type_description
  _atom_type_scat_dispersion_real
  _atom_type_scat_dispersion_imag
  _atom_type_scat_source
 'C' 'C' 0.0033 0.0016 'International Tables Vol C Tables 4.2.6.8 and 6.1.1.4'
 'H' 'H' 0.0000 0.0000 'International Tables Vol C Tables 4.2.6.8 and 6.1.1.4'
 'N' 'N' 0.0061 0.0033 'International Tables Vol C Tables 4.2.6.8 and 6.1.1.4'
 'O' 'O' 0.0106 0.0060 'International Tables Vol C Tables 4.2.6.8 and 6.1.1.4'
 'S' 'S' 0.1246 0.1234 'International Tables Vol C Tables 4.2.6.8 and 6.1.1.4'

_shelx_space_group_comment
;
The symmetry employed for this shelxl refinement is uniquely defined
by the following loop, which should always be used as a source of
symmetry information in preference to the above space-group names.
They are only intended as comments.
;
_space_group_crystal_system        'orthorhombic'
_space_group_IT_number             19
_space_group_name_H-M_alt          'P 21 21 21'
_space_group_name_Hall             'P 2ac 2ab'
loop_
  _space_group_symop_operation_xyz
 'x, y, z'
 '-x+1/2, -y, z+1/2'
 '-x, y+1/2, -z+1/2'
 'x+1/2, -y+1/2, -z'

_cell_length_a                     10.0236(15)
_cell_length_b                     11.1878(17)
_cell_length_c                     11.4279(17)
_cell_angle_alpha                  90
_cell_angle_beta                   90
_cell_angle_gamma                  90
_cell_volume                       1281.5(3)
_cell_formula_units_Z              4
_cell_measurement_reflns_used      9936
_cell_measurement_temperature      100.00
_cell_measurement_theta_max        30.274
_cell_measurement_theta_min        2.55
_shelx_estimated_absorpt_T_max     ?
_shelx_estimated_absorpt_T_min     ?
_exptl_absorpt_coefficient_mu      0.256
_exptl_absorpt_correction_T_max    0.7461
_exptl_absorpt_correction_T_min    0.6614
_exptl_absorpt_correction_type     multi-scan
_exptl_absorpt_process_details
;
SADABS-2016/2 - Bruker AXS area detector scaling and absorption correction: 
Krause, L., Herbst-Irmer, R., Sheldrick G.M. & Stalke D., J. Appl. Cryst. 48 
(2015) 3-10
;
_exptl_absorpt_special_details     ?
_exptl_crystal_colour              colourless
_exptl_crystal_colour_primary      colourless
_exptl_crystal_density_diffrn      1.344
_exptl_crystal_density_meas        ?
_exptl_crystal_density_method      ?
_exptl_crystal_description         fragment
_exptl_crystal_F_000               552
_exptl_crystal_recrystallization_method  ?
_exptl_crystal_size_max            0.255
_exptl_crystal_size_mid            0.252
_exptl_crystal_size_min            0.09
_exptl_special_details             ?
_exptl_transmission_factor_max     ?
_exptl_transmission_factor_min     ?
_diffrn_reflns_av_R_equivalents    0.0541
_diffrn_reflns_av_unetI/netI       0.0351
_diffrn_reflns_Laue_measured_fraction_full  0.999
_diffrn_reflns_Laue_measured_fraction_max  0.998
_diffrn_reflns_limit_h_max         13
_diffrn_reflns_limit_h_min         -13
_diffrn_reflns_limit_k_max         14
_diffrn_reflns_limit_k_min         -14
_diffrn_reflns_limit_l_max         15
_diffrn_reflns_limit_l_min         -15
_diffrn_reflns_number              18367
_diffrn_reflns_point_group_measured_fraction_full  0.999
_diffrn_reflns_point_group_measured_fraction_max  0.997
_diffrn_reflns_theta_full          25.242
_diffrn_reflns_theta_max           28.307
_diffrn_reflns_theta_min           2.548
_diffrn_ambient_environment        N~2~
_diffrn_ambient_temperature        100.00
_diffrn_detector                   CPAD
_diffrn_detector_area_resol_mean   7.41
_diffrn_detector_type              'Bruker PHOTON III'
_diffrn_measured_fraction_theta_full  0.999
_diffrn_measured_fraction_theta_max  0.998
_diffrn_measurement_ambient_temperature_device_make  'Oxford Cryostream 800'
_diffrn_measurement_device         'three-circle diffractometer'
_diffrn_measurement_device_type    'Bruker D8 VENTURE dual wavelength Mo/Cu'
_diffrn_measurement_method         '\w and \f scans'
_diffrn_measurement_specimen_support  'nylon loop'
_diffrn_oxdiff_ac3_digest_hkl      01aa0f0158d8f1eebd44adf8757482cc627f90
_diffrn_radiation_monochromator    'mirror optics'
_diffrn_radiation_probe            x-ray
_diffrn_radiation_type             MoK\a
_diffrn_radiation_wavelength       0.71073
_diffrn_source                     'microfocus sealed X-ray tube'
_diffrn_source_current             1.2
_diffrn_source_power               0.06
_diffrn_source_type                'Incoatec I\ms'
_diffrn_source_voltage             50.0
_reflns_Friedel_coverage           0.741
_reflns_Friedel_fraction_full      1.000
_reflns_Friedel_fraction_max       0.996
_reflns_number_gt                  2943
_reflns_number_total               3180
_reflns_special_details
;
 Reflections were merged by SHELXL according to the crystal
 class for the calculation of statistics and refinement.
 
 _reflns_Friedel_fraction is defined as the number of unique
 Friedel pairs measured divided by the number that would be
 possible theoretically, ignoring centric projections and
 systematic absences.
;
_reflns_threshold_expression       'I > 2\s(I)'
_computing_cell_refinement         'SAINT V8.40B'
_computing_data_collection        
 'Bruker BIS V6.2.16/2021-10-22 and APEX4 2022.10-0'
_computing_data_reduction          'SAINT V8.40B'
_computing_molecular_graphics      'Olex2 1.5 (Dolomanov et al., 2009)'
_computing_publication_material    'Olex2 1.5 (Dolomanov et al., 2009)'
_computing_structure_refinement    'XL  (Sheldrick, 2008)'
_computing_structure_solution      'SHELXT 2018/2 (Sheldrick, 2018)'
_refine_diff_density_max           0.262
_refine_diff_density_min           -0.379
_refine_diff_density_rms           0.045
_refine_ls_abs_structure_details
;
 Flack x determined using 1160 quotients [(I+)-(I-)]/[(I+)+(I-)]
 (Parsons, Flack and Wagner, Acta Cryst. B69 (2013) 249-259).
;
_refine_ls_abs_structure_Flack     0.00(4)
_refine_ls_extinction_coef         .
_refine_ls_extinction_method       none
_refine_ls_goodness_of_fit_ref     1.080
_refine_ls_hydrogen_treatment      constr
_refine_ls_matrix_type             full
_refine_ls_number_parameters       231
_refine_ls_number_reflns           3180
_refine_ls_number_restraints       12
_refine_ls_R_factor_all            0.0427
_refine_ls_R_factor_gt             0.0376
_refine_ls_restrained_S_all        1.098
_refine_ls_shift/su_max            0.000
_refine_ls_shift/su_mean           0.000
_refine_ls_structure_factor_coef   Fsqd
_refine_ls_weighting_details      
 'w=1/[\s^2^(Fo^2^)+(0.0349P)^2^+0.4472P] where P=(Fo^2^+2Fc^2^)/3'
_refine_ls_weighting_scheme        calc
_refine_ls_wR_factor_gt            0.0897
_refine_ls_wR_factor_ref           0.0939
_refine_special_details            ?
_olex2_refinement_description
;
1. Restrained distances
 C8-C11B
 1.55 with sigma of 0.005
 C5A-O2A \\sim C5A-O2B
 with sigma of 0.02
 N1A-C1 \\sim N1B-C1
 with sigma of 0.02
 N1A-C7A \\sim N1B-C7A
 with sigma of 0.02
 N1A-C2A \\sim N1B-C2B
 with sigma of 0.02
 C4-C3A \\sim C4-C3B
 with sigma of 0.01
 C3A-C2A \\sim C3B-C2B
 with sigma of 0.02
 N1A-C3A \\sim N1B-C3B
 with sigma of 0.04
 C4-C2A \\sim C4-C2B
 with sigma of 0.04
 C1-C2A \\sim C1-C2B
 with sigma of 0.04
 C7A-C2A \\sim C7A-C2B
 with sigma of 0.04
 O4A-C7A \\sim O4B-C7B
 with sigma of 0.02
 N1A-C7A \\sim N1A-C7B
 with sigma of 0.02
 C7A-N1B \\sim C7B-N1B
 with sigma of 0.02
 O4A-N1A \\sim O4B-N1A
 with sigma of 0.04
 O4A-N1B \\sim O4B-N1B
 with sigma of 0.04
 C8-C11A \\sim C8-C11B
 with sigma of 0.01
 O3-C5A \\sim O3-C5B
 with sigma of 0.02
 C4-C5A \\sim C4-C5B
 with sigma of 0.02
 C5A-O2A \\sim C5B-O2A
 with sigma of 0.02
 C5A-O2B \\sim C5B-O2B
 with sigma of 0.02
2. Others
 Fixed Sof: H4A(0.75) H4B(0.25) O2A(0.75) O4A(0.75) N1A(0.75) C2A(0.75)
 H2AA(0.75) H2AB(0.75) C3A(0.75) H3AA(0.75) H3AB(0.75) C5A(0.75) C7A(0.75)
 C11A(0.75) H11A(0.75) H11B(0.75) H11C(0.75) O2B(0.25) O4B(0.25) N1B(0.25)
 C2B(0.25) H2BA(0.25) H2BB(0.25) C3B(0.25) H3BA(0.25) H3BB(0.25) C5B(0.25)
 C7B(0.25) C11B(0.25) H11D(0.25) H11E(0.25) H11F(0.25)
3.a Ternary CH refined with riding coordinates:
 C4(H4A), C4(H4B)
3.b Secondary CH2 refined with riding coordinates:
 C2A(H2AA,H2AB), C3A(H3AA,H3AB), C2B(H2BA,H2BB), C3B(H3BA,H3BB)
3.c Idealised Me refined as rotating group:
 C6(H6A,H6B,H6C), C9(H9A,H9B,H9C), C10(H10A,H10B,H10C), C11A(H11A,H11B,H11C),
 C11B(H11D,H11E,H11F)
;
_atom_sites_solution_hydrogens     geom
_atom_sites_solution_primary       dual
_atom_sites_solution_secondary     ?
loop_
  _atom_site_label
  _atom_site_type_symbol
  _atom_site_fract_x
  _atom_site_fract_y
  _atom_site_fract_z
  _atom_site_U_iso_or_equiv
  _atom_site_adp_type
  _atom_site_occupancy
  _atom_site_site_symmetry_order
  _atom_site_calc_flag
  _atom_site_refinement_flags_posn
  _atom_site_refinement_flags_adp
  _atom_site_refinement_flags_occupancy
  _atom_site_disorder_assembly
  _atom_site_disorder_group
 S1 S 0.50964(6) 0.41957(6) 0.38590(5) 0.03473(18) Uani 1 1 d . . . . .
 O1 O 0.26717(19) 0.45414(19) 0.45087(16) 0.0388(5) Uani 1 1 d . . . . .
 O3 O 0.01298(18) 0.62396(15) 0.57571(15) 0.0317(4) Uani 1 1 d D . . . .
 C1 C 0.3903(2) 0.4312(3) 0.4866(2) 0.0298(5) Uani 1 1 d D . . . .
 C4 C 0.1565(2) 0.4667(2) 0.5311(2) 0.0299(5) Uani 1 1 d D . . . .
 H4A H 0.073820 0.441983 0.488562 0.036 Uiso 0.75 1 calc R U P A 1
 H4B H 0.079178 0.417741 0.503569 0.036 Uiso 0.25 1 calc R U P B 2
 C6 C -0.0187(4) 0.7461(2) 0.6061(3) 0.0460(7) Uani 1 1 d . . . . .
 H6A H 0.008008 0.761506 0.687225 0.069 Uiso 1 1 calc R U . . .
 H6B H -0.114912 0.759134 0.597888 0.069 Uiso 1 1 calc R U . . .
 H6C H 0.029399 0.800592 0.553830 0.069 Uiso 1 1 calc R U . . .
 C8 C 0.6472(2) 0.4218(3) 0.6770(2) 0.0313(5) Uani 1 1 d D . . . .
 C9 C 0.7813(3) 0.3799(3) 0.6318(3) 0.0442(7) Uani 1 1 d . . . . .
 H9A H 0.851609 0.432629 0.661684 0.066 Uiso 1 1 calc R U . . .
 H9B H 0.781341 0.382197 0.546036 0.066 Uiso 1 1 calc R U . . .
 H9C H 0.797865 0.297978 0.658297 0.066 Uiso 1 1 calc R U . . .
 C10 C 0.6432(3) 0.4223(4) 0.8097(3) 0.0498(8) Uani 1 1 d . . . . .
 H10A H 0.656676 0.340799 0.838870 0.075 Uiso 1 1 calc R U . . .
 H10B H 0.556413 0.452083 0.836176 0.075 Uiso 1 1 calc R U . . .
 H10C H 0.714086 0.474271 0.839674 0.075 Uiso 1 1 calc R U . . .
 O2A O 0.2353(3) 0.6628(3) 0.5845(3) 0.0557(9) Uani 0.75 1 d . . P C 1
 O4A O 0.5437(3) 0.2395(2) 0.6332(3) 0.0336(6) Uani 0.75 1 d D . P D 1
 N1A N 0.4103(2) 0.4004(3) 0.5981(2) 0.0238(5) Uani 0.75 1 d D . P D 1
 C2A C 0.3060(3) 0.4049(4) 0.6892(3) 0.0299(7) Uani 0.75 1 d D . P D 1
 H2AA H 0.308194 0.483509 0.728964 0.036 Uiso 0.75 1 calc R U P D 1
 H2AB H 0.322692 0.342097 0.748435 0.036 Uiso 0.75 1 calc R U P D 1
 C3A C 0.1717(5) 0.3859(4) 0.6340(4) 0.0323(10) Uani 0.75 1 d D . P D 1
 H3AA H 0.162901 0.301676 0.608629 0.039 Uiso 0.75 1 calc R U P D 1
 H3AB H 0.100624 0.402780 0.691802 0.039 Uiso 0.75 1 calc R U P D 1
 C5A C 0.1411(6) 0.5974(5) 0.5633(5) 0.0294(13) Uani 0.75 1 d D . P C 1
 C7A C 0.5378(3) 0.3462(3) 0.6287(3) 0.0248(7) Uani 0.75 1 d D . P D 1
 C11A C 0.6360(4) 0.5570(4) 0.6386(4) 0.0362(9) Uani 0.75 1 d D . P D 1
 H11A H 0.704167 0.604053 0.679281 0.054 Uiso 0.75 1 calc R U P D 1
 H11B H 0.547304 0.587581 0.658783 0.054 Uiso 0.75 1 calc R U P D 1
 H11C H 0.649550 0.563270 0.553896 0.054 Uiso 0.75 1 calc R U P D 1
 O2B O 0.1861(8) 0.6658(7) 0.4777(9) 0.042(2) Uani 0.25 1 d . . P D 2
 O4B O 0.5955(9) 0.6098(8) 0.6269(8) 0.0379(19) Uani 0.25 1 d D . P D 2
 N1B N 0.4176(8) 0.4835(9) 0.5970(7) 0.0277(17) Uani 0.25 1 d D . P D 2
 C2B C 0.3192(10) 0.4961(11) 0.6944(8) 0.031(2) Uani 0.25 1 d D . P D 2
 H2BA H 0.299029 0.581469 0.708803 0.038 Uiso 0.25 1 calc R U P D 2
 H2BB H 0.355160 0.460799 0.767340 0.038 Uiso 0.25 1 calc R U P D 2
 C3B C 0.1948(14) 0.4303(12) 0.6562(10) 0.037(4) Uani 0.25 1 d D . P D 2
 H3BA H 0.120542 0.449312 0.710233 0.045 Uiso 0.25 1 calc R U P D 2
 H3BB H 0.210850 0.343064 0.659364 0.045 Uiso 0.25 1 calc R U P D 2
 C5B C 0.1225(17) 0.5946(17) 0.5266(13) 0.028(4) Uani 0.25 1 d D . P D 2
 C7B C 0.5569(11) 0.5086(9) 0.6283(9) 0.031(2) Uani 0.25 1 d D . P D 2
 C11B C 0.5677(13) 0.2990(9) 0.6711(15) 0.044(3) Uani 0.25 1 d D . P D 2
 H11D H 0.556140 0.275368 0.589179 0.066 Uiso 0.25 1 calc R U P D 2
 H11E H 0.480030 0.308971 0.707803 0.066 Uiso 0.25 1 calc R U P D 2
 H11F H 0.617931 0.237062 0.712738 0.066 Uiso 0.25 1 calc R U P D 2

loop_
  _atom_site_aniso_label
  _atom_site_aniso_U_11
  _atom_site_aniso_U_22
  _atom_site_aniso_U_33
  _atom_site_aniso_U_23
  _atom_site_aniso_U_13
  _atom_site_aniso_U_12
 S1 0.0379(3) 0.0426(3) 0.0236(3) -0.0062(2) 0.0112(3) -0.0062(3)
 O1 0.0331(10) 0.0577(13) 0.0256(9) -0.0104(9) -0.0014(8) 0.0080(9)
 O3 0.0318(9) 0.0314(8) 0.0318(9) -0.0043(7) -0.0025(7) 0.0054(7)
 C1 0.0289(11) 0.0386(14) 0.0220(11) -0.0024(10) 0.0023(9) -0.0036(10)
 C4 0.0237(11) 0.0291(12) 0.0370(14) -0.0072(11) 0.0010(10) -0.0015(9)
 C6 0.0637(19) 0.0310(13) 0.0434(16) 0.0061(12) 0.0204(16) 0.0165(13)
 C8 0.0255(11) 0.0389(13) 0.0295(12) -0.0039(12) -0.0001(9) 0.0036(11)
 C9 0.0270(12) 0.0489(17) 0.057(2) -0.0161(15) 0.0065(13) -0.0059(11)
 C10 0.0565(18) 0.062(2) 0.0305(14) -0.0076(15) -0.0046(13) 0.0078(17)
 O2A 0.0426(16) 0.0398(16) 0.085(3) -0.0209(16) 0.0196(17) -0.0184(13)
 O4A 0.0325(13) 0.0281(13) 0.0403(15) -0.0021(10) 0.0041(11) -0.0014(10)
 N1A 0.0199(11) 0.0306(15) 0.0210(13) -0.0052(11) 0.0041(10) -0.0031(10)
 C2A 0.0243(15) 0.041(2) 0.0243(16) -0.0005(15) 0.0083(12) 0.0000(14)
 C3A 0.0242(16) 0.024(2) 0.049(3) 0.007(2) 0.0091(16) -0.0028(18)
 C5A 0.032(3) 0.027(2) 0.028(3) 0.000(2) 0.008(2) -0.0018(17)
 C7A 0.0225(15) 0.0311(18) 0.0209(17) -0.0008(13) 0.0017(13) 0.0018(13)
 C11A 0.031(2) 0.029(2) 0.048(3) -0.0132(19) -0.0046(17) -0.0050(17)
 O2B 0.032(4) 0.031(4) 0.062(6) 0.014(4) 0.021(4) 0.001(3)
 O4B 0.043(5) 0.034(5) 0.037(5) 0.000(4) 0.001(4) -0.006(4)
 N1B 0.025(4) 0.035(5) 0.024(4) 0.002(4) 0.003(3) 0.002(3)
 C2B 0.027(5) 0.052(7) 0.015(4) -0.001(4) 0.005(4) 0.002(4)
 C3B 0.042(9) 0.015(6) 0.054(9) 0.014(6) 0.026(6) 0.009(5)
 C5B 0.026(6) 0.045(8) 0.014(7) 0.009(6) -0.001(5) -0.001(5)
 C7B 0.042(5) 0.029(5) 0.021(5) 0.002(4) 0.000(4) -0.004(4)
 C11B 0.032(6) 0.052(9) 0.049(9) -0.022(7) 0.000(6) 0.005(6)

_geom_special_details
;
 All esds (except the esd in the dihedral angle between two l.s. planes)
 are estimated using the full covariance matrix.  The cell esds are taken
 into account individually in the estimation of esds in distances, angles
 and torsion angles; correlations between esds in cell parameters are only
 used when they are defined by crystal symmetry.  An approximate (isotropic)
 treatment of cell esds is used for estimating esds involving l.s. planes.
;
loop_
  _geom_bond_atom_site_label_1
  _geom_bond_atom_site_label_2
  _geom_bond_distance
  _geom_bond_site_symmetry_2
  _geom_bond_publ_flag
 S1 C1 1.664(2) . ?
 O1 C1 1.325(3) . ?
 O1 C4 1.446(3) . ?
 O3 C6 1.446(3) . ?
 O3 C5A 1.326(6) . ?
 O3 C5B 1.276(17) . ?
 C1 N1A 1.335(4) . ?
 C1 N1B 1.417(9) . ?
 C4 H4A 1.0000 . ?
 C4 H4B 1.0000 . ?
 C4 C3A 1.490(5) . ?
 C4 C5A 1.516(6) . ?
 C4 C3B 1.535(10) . ?
 C4 C5B 1.472(18) . ?
 C6 H6A 0.9800 . ?
 C6 H6B 0.9800 . ?
 C6 H6C 0.9800 . ?
 C8 C9 1.515(3) . ?
 C8 C10 1.516(4) . ?
 C8 C7A 1.490(4) . ?
 C8 C11A 1.579(5) . ?
 C8 C7B 1.440(11) . ?
 C8 C11B 1.589(6) . ?
 C9 H9A 0.9800 . ?
 C9 H9B 0.9800 . ?
 C9 H9C 0.9800 . ?
 C10 H10A 0.9800 . ?
 C10 H10B 0.9800 . ?
 C10 H10C 0.9800 . ?
 O2A C5A 1.218(7) . ?
 O4A C7A 1.196(5) . ?
 N1A C2A 1.476(4) . ?
 N1A C7A 1.458(4) . ?
 C2A H2AA 0.9900 . ?
 C2A H2AB 0.9900 . ?
 C2A C3A 1.502(6) . ?
 C3A H3AA 0.9900 . ?
 C3A H3AB 0.9900 . ?
 C11A H11A 0.9800 . ?
 C11A H11B 0.9800 . ?
 C11A H11C 0.9800 . ?
 O2B C5B 1.16(2) . ?
 O4B C7B 1.197(12) . ?
 N1B C2B 1.494(11) . ?
 N1B C7B 1.468(14) . ?
 C2B H2BA 0.9900 . ?
 C2B H2BB 0.9900 . ?
 C2B C3B 1.512(15) . ?
 C3B H3BA 0.9900 . ?
 C3B H3BB 0.9900 . ?
 C11B H11D 0.9800 . ?
 C11B H11E 0.9800 . ?
 C11B H11F 0.9800 . ?

loop_
  _geom_angle_atom_site_label_1
  _geom_angle_atom_site_label_2
  _geom_angle_atom_site_label_3
  _geom_angle
  _geom_angle_site_symmetry_1
  _geom_angle_site_symmetry_3
  _geom_angle_publ_flag
 C1 O1 C4 122.6(2) . . ?
 C5A O3 C6 116.7(3) . . ?
 C5B O3 C6 122.5(9) . . ?
 O1 C1 S1 118.15(19) . . ?
 O1 C1 N1A 118.9(2) . . ?
 O1 C1 N1B 111.9(4) . . ?
 N1A C1 S1 122.1(2) . . ?
 N1B C1 S1 120.6(4) . . ?
 O1 C4 H4A 107.5 . . ?
 O1 C4 H4B 110.0 . . ?
 O1 C4 C3A 111.3(3) . . ?
 O1 C4 C5A 109.0(3) . . ?
 O1 C4 C3B 111.9(5) . . ?
 O1 C4 C5B 104.5(7) . . ?
 C3A C4 H4A 107.5 . . ?
 C3A C4 C5A 113.8(3) . . ?
 C5A C4 H4A 107.5 . . ?
 C3B C4 H4B 110.0 . . ?
 C5B C4 H4B 110.0 . . ?
 C5B C4 C3B 110.4(8) . . ?
 O3 C6 H6A 109.5 . . ?
 O3 C6 H6B 109.5 . . ?
 O3 C6 H6C 109.5 . . ?
 H6A C6 H6B 109.5 . . ?
 H6A C6 H6C 109.5 . . ?
 H6B C6 H6C 109.5 . . ?
 C9 C8 C10 111.4(2) . . ?
 C9 C8 C11A 105.3(3) . . ?
 C9 C8 C11B 99.4(5) . . ?
 C10 C8 C11A 105.8(3) . . ?
 C10 C8 C11B 91.9(6) . . ?
 C7A C8 C9 110.6(2) . . ?
 C7A C8 C10 110.7(3) . . ?
 C7A C8 C11A 112.9(3) . . ?
 C7B C8 C9 129.4(5) . . ?
 C7B C8 C10 111.6(5) . . ?
 C7B C8 C11B 104.6(7) . . ?
 C8 C9 H9A 109.5 . . ?
 C8 C9 H9B 109.5 . . ?
 C8 C9 H9C 109.5 . . ?
 H9A C9 H9B 109.5 . . ?
 H9A C9 H9C 109.5 . . ?
 H9B C9 H9C 109.5 . . ?
 C8 C10 H10A 109.5 . . ?
 C8 C10 H10B 109.5 . . ?
 C8 C10 H10C 109.5 . . ?
 H10A C10 H10B 109.5 . . ?
 H10A C10 H10C 109.5 . . ?
 H10B C10 H10C 109.5 . . ?
 C1 N1A C2A 123.9(2) . . ?
 C1 N1A C7A 117.9(2) . . ?
 C7A N1A C2A 117.7(3) . . ?
 N1A C2A H2AA 109.8 . . ?
 N1A C2A H2AB 109.8 . . ?
 N1A C2A C3A 109.5(3) . . ?
 H2AA C2A H2AB 108.2 . . ?
 C3A C2A H2AA 109.8 . . ?
 C3A C2A H2AB 109.8 . . ?
 C4 C3A C2A 109.7(3) . . ?
 C4 C3A H3AA 109.7 . . ?
 C4 C3A H3AB 109.7 . . ?
 C2A C3A H3AA 109.7 . . ?
 C2A C3A H3AB 109.7 . . ?
 H3AA C3A H3AB 108.2 . . ?
 O3 C5A C4 109.9(4) . . ?
 O2A C5A O3 126.5(5) . . ?
 O2A C5A C4 123.2(4) . . ?
 O4A C7A C8 120.9(3) . . ?
 O4A C7A N1A 117.9(3) . . ?
 N1A C7A C8 119.9(3) . . ?
 C8 C11A H11A 109.5 . . ?
 C8 C11A H11B 109.5 . . ?
 C8 C11A H11C 109.5 . . ?
 H11A C11A H11B 109.5 . . ?
 H11A C11A H11C 109.5 . . ?
 H11B C11A H11C 109.5 . . ?
 C1 N1B C2B 125.1(7) . . ?
 C1 N1B C7B 118.6(7) . . ?
 C7B N1B C2B 115.3(8) . . ?
 N1B C2B H2BA 110.4 . . ?
 N1B C2B H2BB 110.4 . . ?
 N1B C2B C3B 106.4(9) . . ?
 H2BA C2B H2BB 108.6 . . ?
 C3B C2B H2BA 110.4 . . ?
 C3B C2B H2BB 110.4 . . ?
 C4 C3B H3BA 109.6 . . ?
 C4 C3B H3BB 109.6 . . ?
 C2B C3B C4 110.2(8) . . ?
 C2B C3B H3BA 109.6 . . ?
 C2B C3B H3BB 109.6 . . ?
 H3BA C3B H3BB 108.1 . . ?
 O3 C5B C4 115.7(14) . . ?
 O2B C5B O3 120.5(15) . . ?
 O2B C5B C4 123.7(13) . . ?
 C8 C7B N1B 124.3(8) . . ?
 O4B C7B C8 116.1(10) . . ?
 O4B C7B N1B 119.0(10) . . ?
 C8 C11B H11D 109.5 . . ?
 C8 C11B H11E 109.5 . . ?
 C8 C11B H11F 109.5 . . ?
 H11D C11B H11E 109.5 . . ?
 H11D C11B H11F 109.5 . . ?
 H11E C11B H11F 109.5 . . ?

loop_
  _geom_torsion_atom_site_label_1
  _geom_torsion_atom_site_label_2
  _geom_torsion_atom_site_label_3
  _geom_torsion_atom_site_label_4
  _geom_torsion
  _geom_torsion_site_symmetry_1
  _geom_torsion_site_symmetry_2
  _geom_torsion_site_symmetry_3
  _geom_torsion_site_symmetry_4
  _geom_torsion_publ_flag
 S1 C1 N1A C2A -177.6(3) . . . . ?
 S1 C1 N1A C7A -4.9(4) . . . . ?
 S1 C1 N1B C2B -178.6(7) . . . . ?
 S1 C1 N1B C7B -10.1(10) . . . . ?
 O1 C1 N1A C2A -8.2(5) . . . . ?
 O1 C1 N1A C7A 164.4(3) . . . . ?
 O1 C1 N1B C2B 35.4(11) . . . . ?
 O1 C1 N1B C7B -156.2(7) . . . . ?
 O1 C4 C3A C2A 52.9(4) . . . . ?
 O1 C4 C5A O3 144.3(3) . . . . ?
 O1 C4 C5A O2A -41.9(6) . . . . ?
 O1 C4 C3B C2B 52.4(10) . . . . ?
 O1 C4 C5B O3 168.7(9) . . . . ?
 O1 C4 C5B O2B -7.9(16) . . . . ?
 C1 O1 C4 C3A -34.1(4) . . . . ?
 C1 O1 C4 C5A 92.3(3) . . . . ?
 C1 O1 C4 C3B -9.3(6) . . . . ?
 C1 O1 C4 C5B 110.1(7) . . . . ?
 C1 N1A C2A C3A 28.9(5) . . . . ?
 C1 N1A C7A C8 96.3(4) . . . . ?
 C1 N1A C7A O4A -96.3(4) . . . . ?
 C1 N1B C2B C3B 6.4(13) . . . . ?
 C1 N1B C7B C8 -83.5(11) . . . . ?
 C1 N1B C7B O4B 105.8(11) . . . . ?
 C4 O1 C1 S1 -179.63(19) . . . . ?
 C4 O1 C1 N1A 10.6(4) . . . . ?
 C4 O1 C1 N1B -32.7(5) . . . . ?
 C6 O3 C5A C4 -179.7(3) . . . . ?
 C6 O3 C5A O2A 6.6(7) . . . . ?
 C6 O3 C5B C4 163.5(6) . . . . ?
 C6 O3 C5B O2B -19.7(18) . . . . ?
 C9 C8 C7A O4A 49.8(4) . . . . ?
 C9 C8 C7A N1A -143.2(3) . . . . ?
 C9 C8 C7B O4B -66.3(11) . . . . ?
 C9 C8 C7B N1B 122.7(8) . . . . ?
 C10 C8 C7A O4A -74.2(4) . . . . ?
 C10 C8 C7A N1A 92.8(4) . . . . ?
 C10 C8 C7B O4B 80.1(10) . . . . ?
 C10 C8 C7B N1B -90.9(9) . . . . ?
 N1A C2A C3A C4 -49.6(4) . . . . ?
 C2A N1A C7A C8 -90.6(4) . . . . ?
 C2A N1A C7A O4A 76.8(4) . . . . ?
 C3A C4 C5A O3 -90.9(4) . . . . ?
 C3A C4 C5A O2A 83.0(6) . . . . ?
 C5A C4 C3A C2A -70.8(4) . . . . ?
 C7A N1A C2A C3A -143.8(3) . . . . ?
 C11A C8 C7A O4A 167.5(3) . . . . ?
 C11A C8 C7A N1A -25.5(4) . . . . ?
 N1B C2B C3B C4 -48.0(12) . . . . ?
 C2B N1B C7B C8 86.1(11) . . . . ?
 C2B N1B C7B O4B -84.7(13) . . . . ?
 C3B C4 C5B O3 -70.8(13) . . . . ?
 C3B C4 C5B O2B 112.5(14) . . . . ?
 C5B C4 C3B C2B -63.5(13) . . . . ?
 C7B N1B C2B C3B -162.4(9) . . . . ?
 C11B C8 C7B O4B 178.1(10) . . . . ?
 C11B C8 C7B N1B 7.1(11) . . . . ?

_shelx_res_file
;
TITL mo_b423_0m_a.res in P2(1)2(1)2(1)
    mo_b423_0m.res
    created by SHELXL-2019/1 at 11:55:41 on 16-Nov-2023
REM Old TITL mo_B423_0m in P2(1)2(1)2(1)
REM SHELXT solution in P2(1)2(1)2(1): R1 0.164, Rweak 0.023, Alpha 0.004
REM <I/s> 2.034 for 18 systematic absences, Orientation as input
REM Flack x = 0.064 ( 0.034 ) from 1011 Parsons' quotients
REM Formula found by SHELXT: C11A N O4A S
CELL 0.71073 10.0236 11.1878 11.4279 90 90 90
ZERR 4 0.0015 0.0017 0.0017 0 0 0
LATT -1
SYMM 0.5-X,-Y,0.5+Z
SYMM -X,0.5+Y,0.5-Z
SYMM 0.5+X,0.5-Y,-Z
SFAC C H N O S
UNIT 44 68 4 16 4
SADI C5A O2A C5A O2B
SADI N1A C1 N1B C1
SADI N1A C7A N1B C7A
SADI N1A C2A N1B C2B
SADI 0.01 C4 C3A C4 C3B
SADI C3A C2A C3B C2B
SADI 0.04 N1A C3A N1B C3B
SADI 0.04 C4 C2A C4 C2B
SADI 0.04 C1 C2A C1 C2B
SADI 0.04 C7A C2A C7A C2B
SADI O4A C7A O4B C7B
SADI N1A C7A N1A C7B
SADI C7A N1B C7B N1B
SADI 0.04 O4A N1A O4B N1A
SADI 0.04 O4A N1B O4B N1B
SADI 0.01 C8 C11A C8 C11B
DFIX 1.55 0.005 C8 C11B
SADI O3 C5A O3 C5B
SADI C4 C5A C4 C5B
SADI C5A O2A C5B O2A
SADI C5A O2B C5B O2B

L.S. 5 0 0
PLAN  10
TEMP -173.15
CONF
FREE C11B C10
list 4
MORE -1
BOND $H
fmap 2 53
acta
REM <olex2.extras>
REM <HklSrc "%.\\mo_B423_0m.hkl">
REM </olex2.extras>

WGHT    0.034900    0.447200
FVAR       0.80898
S1    5    0.509636    0.419569    0.385898    11.00000    0.03795    0.04261 =
         0.02362   -0.00623    0.01120   -0.00615
O1    4    0.267166    0.454144    0.450871    11.00000    0.03313    0.05769 =
         0.02559   -0.01036   -0.00135    0.00795
O3    4    0.012980    0.623958    0.575706    11.00000    0.03181    0.03136 =
         0.03182   -0.00435   -0.00250    0.00544
C1    1    0.390328    0.431223    0.486557    11.00000    0.02891    0.03858 =
         0.02200   -0.00236    0.00234   -0.00361
C4    1    0.156515    0.466696    0.531114    11.00000    0.02366    0.02909 =
         0.03697   -0.00725    0.00101   -0.00147
PART 1
AFIX  13
H4A   2    0.073820    0.441983    0.488562    10.75000   -1.20000
AFIX  13
PART 2
H4B   2    0.079178    0.417741    0.503569    10.25000   -1.20000
AFIX   0
PART 0
C6    1   -0.018681    0.746136    0.606111    11.00000    0.06373    0.03097 =
         0.04344    0.00612    0.02038    0.01650
AFIX 137
H6A   2    0.008008    0.761506    0.687225    11.00000   -1.50000
H6B   2   -0.114912    0.759134    0.597888    11.00000   -1.50000
H6C   2    0.029399    0.800592    0.553830    11.00000   -1.50000
AFIX   0
C8    1    0.647150    0.421754    0.677017    11.00000    0.02550    0.03891 =
         0.02950   -0.00391   -0.00014    0.00363
C9    1    0.781338    0.379949    0.631763    11.00000    0.02700    0.04894 =
         0.05670   -0.01611    0.00654   -0.00594
AFIX 137
H9A   2    0.851609    0.432629    0.661684    11.00000   -1.50000
H9B   2    0.781341    0.382197    0.546036    11.00000   -1.50000
H9C   2    0.797865    0.297978    0.658297    11.00000   -1.50000
AFIX   0
C10   1    0.643235    0.422273    0.809665    11.00000    0.05649    0.06235 =
         0.03047   -0.00757   -0.00461    0.00782
AFIX 137
H10A  2    0.656676    0.340799    0.838870    11.00000   -1.50000
H10B  2    0.556413    0.452083    0.836176    11.00000   -1.50000
H10C  2    0.714086    0.474271    0.839674    11.00000   -1.50000
AFIX   0
PART 1
O2A   4    0.235328    0.662763    0.584519    10.75000    0.04264    0.03979 =
         0.08471   -0.02088    0.01958   -0.01844
O4A   4    0.543713    0.239502    0.633182    10.75000    0.03255    0.02811 =
         0.04028   -0.00208    0.00415   -0.00144
N1A   3    0.410278    0.400403    0.598066    10.75000    0.01986    0.03065 =
         0.02096   -0.00518    0.00414   -0.00307
C2A   1    0.306002    0.404915    0.689203    10.75000    0.02433    0.04105 =
         0.02429   -0.00053    0.00834   -0.00003
AFIX  23
H2AA  2    0.308194    0.483509    0.728964    10.75000   -1.20000
H2AB  2    0.322692    0.342097    0.748435    10.75000   -1.20000
AFIX   0
C3A   1    0.171708    0.385928    0.633965    10.75000    0.02420    0.02417 =
         0.04858    0.00745    0.00905   -0.00283
AFIX  23
H3AA  2    0.162901    0.301676    0.608629    10.75000   -1.20000
H3AB  2    0.100624    0.402780    0.691802    10.75000   -1.20000
AFIX   0
C5A   1    0.141131    0.597437    0.563347    10.75000    0.03247    0.02738 =
         0.02825    0.00001    0.00827   -0.00175
C7A   1    0.537839    0.346214    0.628738    10.75000    0.02247    0.03109 =
         0.02087   -0.00077    0.00175    0.00184
C11A  1    0.635984    0.556997    0.638599    10.75000    0.03116    0.02902 =
         0.04844   -0.01316   -0.00462   -0.00501
AFIX 137
H11A  2    0.704167    0.604053    0.679281    10.75000   -1.50000
H11B  2    0.547304    0.587581    0.658783    10.75000   -1.50000
H11C  2    0.649550    0.563270    0.553896    10.75000   -1.50000
AFIX   0
PART 2
O2B   4    0.186111    0.665761    0.477677    10.25000    0.03233    0.03086 =
         0.06180    0.01412    0.02096    0.00110
O4B   4    0.595486    0.609827    0.626910    10.25000    0.04259    0.03366 =
         0.03733   -0.00004    0.00062   -0.00626
N1B   3    0.417570    0.483506    0.596983    10.25000    0.02456    0.03485 =
         0.02374    0.00222    0.00320    0.00197
C2B   1    0.319181    0.496094    0.694436    10.25000    0.02678    0.05227 =
         0.01485   -0.00055    0.00484    0.00219
AFIX  23
H2BA  2    0.299029    0.581469    0.708803    10.25000   -1.20000
H2BB  2    0.355160    0.460799    0.767340    10.25000   -1.20000
AFIX   0
C3B   1    0.194811    0.430320    0.656236    10.25000    0.04175    0.01538 =
         0.05416    0.01361    0.02581    0.00853
AFIX  23
H3BA  2    0.120542    0.449312    0.710233    10.25000   -1.20000
H3BB  2    0.210850    0.343064    0.659364    10.25000   -1.20000
AFIX   0
C5B   1    0.122477    0.594620    0.526606    10.25000    0.02605    0.04499 =
         0.01436    0.00860   -0.00131   -0.00135
C7B   1    0.556862    0.508581    0.628277    10.25000    0.04208    0.02898 =
         0.02108    0.00192   -0.00030   -0.00354
C11B  1    0.567704    0.299035    0.671120    10.25000    0.03167    0.05174 =
         0.04871   -0.02201   -0.00011    0.00528
AFIX 137
H11D  2    0.556140    0.275368    0.589179    10.25000   -1.50000
H11E  2    0.480030    0.308971    0.707803    10.25000   -1.50000
H11F  2    0.617931    0.237062    0.712738    10.25000   -1.50000
AFIX   0
HKLF 4


REM  mo_b423_0m_a.res in P2(1)2(1)2(1)
REM wR2 = 0.0939, GooF = S = 1.080, Restrained GooF = 1.098 for all data
REM R1 = 0.0376 for 2943 Fo > 4sig(Fo) and 0.0427 for all 3180 data
REM 231 parameters refined using 12 restraints

END

WGHT      0.0349      0.4465

REM Highest difference peak  0.262,  deepest hole -0.379,  1-sigma level  0.045
Q1    1   0.5202  0.3467  0.4059  11.00000  0.05    0.26
Q2    1   0.5455  0.2778  0.6783  11.00000  0.05    0.22
Q3    1   0.1484  0.5255  0.5486  11.00000  0.05    0.22
Q4    1   0.3181  0.4849  0.4815  11.00000  0.05    0.19
Q5    1  -0.0446  0.7364  0.5366  11.00000  0.05    0.18
Q6    1   0.5997  0.3835  0.6596  11.00000  0.05    0.18
Q7    1   0.5449  0.1995  0.6543  11.00000  0.05    0.17
Q8    1   0.5150  0.2535  0.6007  11.00000  0.05    0.16
Q9    1   0.4579  0.3647  0.6163  11.00000  0.05    0.15
Q10   1   0.0691  0.8005  0.6015  11.00000  0.05    0.15
;
_shelx_res_checksum                84553
_shelx_hkl_file
;
  -1   0   0    0.10    0.10
   1   0   0    0.00    0.10
   1   0   0    0.00    0.10
  -2   0   0  612.64   33.30
   2   0   0  633.94   33.10
   2   0   0  607.04   33.00
   2   0   0  722.93   33.70
   2   0   0  651.63   33.00
  -3   0   0    0.30    0.50
  -3   0   0    0.10    0.60
   3   0   0    0.50    0.60
   3   0   0    0.50    0.40
  -3   0   0    0.20    0.50
   3   0   0   -0.40    0.30
   3   0   0   -0.30    0.40
   4   0   0  991.40   52.39
  -4   0   0 1029.00   53.29
  -4   0   0 1030.60   52.79
  -4   0   0  995.70   52.59
   4   0   0 1020.60   52.39
   4   0   0 1047.00   52.79
   4   0   0 1017.30   53.49
   5   0   0    0.30    0.60
  -5   0   0   -1.40    0.80
   5   0   0   -0.40    0.60
  -5   0   0    0.10    0.70
   5   0   0    0.60    0.70
   5   0   0    0.60    0.60
  -5   0   0    0.00    0.50
   6   0   0 1144.59   58.99
   6   0   0 1023.80   57.09
   6   0   0 1123.59   57.09
   6   0   0 1134.49   57.79
  -6   0   0 1064.79   57.59
  -6   0   0 1092.69   58.39
  -6   0   0 1126.49   57.89
   7   0   0    1.90    1.00
   7   0   0    0.50    0.90
   7   0   0    1.40    1.30
  -7   0   0    0.90    1.10
  -7   0   0    1.90    1.20
   7   0   0    0.60    0.80
  -7   0   0   -1.20    0.60
  -8   0   0  487.65   30.40
   8   0   0  543.05   29.80
   8   0   0  510.25   31.30
  -8   0   0  534.45   30.00
  -8   0   0  558.24   30.20
   8   0   0  521.35   28.90
  -9   0   0    0.70    1.40
  -9   0   0    0.60    1.20
  -9   0   0   -1.10    0.90
   9   0   0   -0.80    1.00
   9   0   0    1.30    1.30
   9   0   0    0.20    1.10
 -10   0   0   10.90    3.20
  10   0   0   10.40    4.00
  10   0   0   13.60    2.80
 -10   0   0   17.40    3.60
 -11   0   0   -1.60    1.90
 -11   0   0    5.60    2.30
 -12   0   0   27.20    6.40
 -12   0   0   32.70    5.50
 -13   0   0    3.50    2.60
 -13   0   0    1.90    2.70
   2  -1   0   -0.20    0.40
  -2   1   0    0.30    0.40
   2  -1   0    0.00    0.50
  -2   1   0    0.20    0.80
  -2   1   0    0.10    0.50
   2  -1   0    0.40    0.50
   2  -1   0    0.20    0.50
  -3  -1   0  275.97   14.30
   3  -1   0  264.07   14.50
   3  -1   0  260.27   14.60
  -3  -1   0  256.77   14.30
   3  -1   0  229.18   14.30
   3   1   0  271.17   14.80
  -3   1   0  274.47   14.70
   4   1   0  693.33   36.40
  -4   1   0  712.13   37.30
   4  -1   0  660.53   37.10
  -4  -1   0  739.73   36.90
  -4   1   0  640.24   37.00
   4  -1   0  666.43   36.90
  -4  -1   0  715.83   36.90
   4   1   0  779.92   37.80
   4  -1   0  744.53   38.00
   4  -1   0  695.13   36.90
  -5   1   0    3.60    1.90
  -5  -1   0    2.70    1.10
   5  -1   0    0.80    0.80
   5  -1   0    0.80    0.80
   5  -1   0    2.80    1.10
   5   1   0    1.10    0.70
  -5  -1   0    3.70    1.60
  -5  -1   0    2.50    0.90
   5   1   0    1.60    1.10
   5  -1   0    0.50    0.80
  -5   1   0    2.70    1.30
   6   1   0   31.30    4.00
   6   1   0   34.80    3.10
  -6  -1   0   30.60    3.40
   6  -1   0   34.80    4.20
  -6  -1   0   30.70    3.40
   6  -1   0   31.90    3.30
   6  -1   0   31.80    3.30
  -6   1   0   30.20    4.10
  -6   1   0   29.70    3.50
  -6  -1   0   30.60    3.80
   6  -1   0   33.90    3.70
   6   1   0   26.50    2.80
   7  -1   0  123.99    9.30
  -7  -1   0  122.49    9.00
   7  -1   0  116.89    9.90
   7   1   0  132.79    8.30
  -7   1   0  134.39   10.20
   7   1   0  142.29    8.50
  -7  -1   0  124.69    9.00
   7   1   0  127.49   10.00
   7  -1   0  130.69    8.90
  -7  -1   0  146.79   10.10
   7  -1   0  110.89    8.60
  -7   1   0  124.99    9.40
   8   1   0  666.03   38.00
   8  -1   0  739.73   37.00
   8  -1   0  682.63   36.80
   8   1   0  620.54   34.90
   8  -1   0  602.54   35.70
   8   1   0  600.34   34.90
  -8  -1   0  630.24   37.10
  -8   1   0  676.93   38.20
   8  -1   0  671.63   38.30
  -8   1   0  610.24   36.70
  -8  -1   0  721.83   36.70
  -8  -1   0  693.13   36.60
   9  -1   0  152.78   11.10
   9  -1   0  149.88   10.20
  -9  -1   0  155.88   11.90
  -9  -1   0  147.59   10.80
   9  -1   0  141.09   10.00
  -9   1   0  122.49   11.10
   9   1   0  139.29   11.90
  -9   1   0  148.39   11.20
  -9  -1   0  142.19   10.70
 -10   1   0    2.00    1.90
  10  -1   0    0.90    1.50
 -10   1   0    2.70    1.90
 -10  -1   0    5.20    2.10
  10  -1   0   -0.40    1.60
 -10  -1   0    1.10    1.70
 -10  -1   0    0.20    1.60
  10  -1   0    4.90    2.10
 -11  -1   0   27.30    6.20
 -11   1   0   22.30    4.90
  11   1   0   12.20    4.90
 -11  -1   0   24.40    4.70
  11  -1   0   18.60    3.30
  11  -1   0   25.10    4.10
 -11  -1   0   19.40    5.10
 -11   1   0   24.70    5.60
 -12  -1   0    0.30    2.50
 -12   1   0    3.20    2.90
 -12  -1   0   -0.50    2.30
 -12   1   0    4.50    2.80
 -13   1   0   31.50    7.10
 -13   1   0   29.70    5.70
 -13  -1   0   28.90    6.00
 -13  -1   0   31.50    6.00
   0  -2   0 5628.94  311.17
   0  -2   0 6561.64  312.47
  -1   2   0 8064.09  459.35
  -1  -2   0 8283.37  470.85
   1   2   0 9828.62  458.25
   1   2   0 9999.00  474.45
   2   2   0 1269.97   59.49
   2   2   0 1206.08   59.79
   2  -2   0 1035.90   60.09
   2  -2   0 1053.39   60.09
  -2   2   0 1178.68   60.39
  -2   2   0 1252.57   60.29
  -2  -2   0 1206.48   59.69
   2  -2   0 1193.68   60.19
  -3   2   0 1151.68   59.29
   3  -2   0 1181.78   59.09
  -3   2   0 1044.00   58.89
  -3  -2   0 1090.09   58.39
   3   2   0 1166.38   58.79
   3  -2   0 1175.08   59.49
   3  -2   0 1161.48   58.99
   3   2   0 1187.38   58.09
  -3   2   0 1108.19   59.09
  -3  -2   0 1172.18   58.69
   4  -2   0  643.24   36.60
  -4  -2   0  686.33   36.60
   4   2   0  753.72   37.00
   4   2   0  657.33   35.70
   4  -2   0  700.83   37.40
  -4   2   0  740.63   37.60
   4  -2   0  708.93   36.70
  -4  -2   0  678.03   36.20
   4  -2   0  650.93   36.80
  -4   2   0  707.13   37.10
   5  -2   0  489.85   26.60
  -5   2   0  484.95   26.70
  -5  -2   0  481.95   26.00
   5   2   0  480.05   26.80
  -5  -2   0  480.25   25.90
   5  -2   0  423.26   26.10
  -5  -2   0  490.25   26.40
   5   2   0  514.05   25.20
   5  -2   0  479.95   26.30
   5  -2   0  446.76   27.00
  -6  -2   0  104.79    7.70
  -6   2   0  114.49    8.90
  -6  -2   0  120.99    7.90
   6  -2   0  118.49    8.20
   6  -2   0  116.29    8.40
   6  -2   0  126.79    8.30
  -6   2   0  112.39    8.50
  -6  -2   0  103.29    9.10
   6  -2   0   94.69   10.00
   6   2   0  109.09    8.60
  -7  -2   0  446.36   26.80
   7   2   0  446.86   28.00
   7  -2   0  487.65   27.70
   7  -2   0  526.05   27.40
  -7  -2   0  472.05   27.70
   7  -2   0  430.96   28.20
  -7   2   0  466.55   27.70
  -7   2   0  519.25   28.60
  -7  -2   0  535.35   27.40
   8   2   0  212.58   15.60
   8  -2   0  225.78   14.40
   8  -2   0  244.98   14.70
  -8   2   0  227.48   15.90
   8  -2   0  214.48   14.90
  -8  -2   0  215.78   15.10
  -8  -2   0  214.78   14.30
  -8   2   0  233.08   15.30
  -8  -2   0  228.88   14.40
  -9  -2   0  276.67   17.30
   9  -2   0  228.98   18.00
  -9   2   0  265.07   18.30
   9  -2   0  282.47   17.90
  -9   2   0  262.17   17.80
  -9  -2   0  290.67   17.40
   9  -2   0  286.37   17.10
  -9  -2   0  261.97   17.90
   9   2   0  261.07   18.60
 -10   2   0   21.70    5.10
 -10  -2   0    9.70    2.60
 -10  -2   0   11.70    3.30
  10  -2   0   14.10    3.20
  10  -2   0   10.90    3.00
 -10   2   0   13.90    3.90
  10  -2   0   14.60    3.70
 -10  -2   0   12.80    4.20
 -11   2   0   28.20    5.50
  11   2   0   27.00    5.80
  11  -2   0   24.10    4.40
  11  -2   0   21.90    3.90
 -11  -2   0   23.10    4.70
  11  -2   0   26.50    5.10
 -11   2   0   23.20    5.20
 -12  -2   0   37.10    6.20
 -12  -2   0   54.89    7.20
  12  -2   0   52.29    6.30
 -12   2   0   39.00    6.80
  12  -2   0   40.50    5.10
 -12   2   0   38.10    7.00
 -13  -2   0    4.40    3.00
 -13   2   0    5.70    3.10
 -13   2   0    0.70    3.00
 -13  -2   0    2.60    3.10
   0  -3   0    0.70    0.60
   0  -3   0    0.70    0.60
   0   3   0    0.60    0.50
   0   3   0    1.20    0.60
  -1   3   0   11.20    1.40
  -1   3   0   11.30    1.90
   1   3   0   13.50    1.50
  -1  -3   0   13.60    1.60
   1   3   0    9.40    1.70
   1   3   0   13.90    1.30
  -1  -3   0   13.20    1.70
  -2  -3   0  968.40   49.20
  -2   3   0  981.10   49.30
   2   3   0  970.80   48.40
   2  -3   0  964.90   49.40
   2  -3   0  930.81   49.10
  -2   3   0  876.01   49.50
  -2  -3   0 1013.30   48.90
   2   3   0  870.71   48.50
  -2  -3   0  993.50   48.50
   2  -3   0  934.51   49.50
  -3   3   0    4.70    1.30
   3  -3   0    4.30    1.10
   3  -3   0    4.40    1.20
   3  -3   0    3.50    1.00
  -3   3   0    3.50    1.10
  -3   3   0    6.10    1.50
  -3  -3   0    4.90    1.10
   3   3   0    5.90    1.30
  -4   3   0  383.06   22.50
  -4  -3   0  408.46   21.80
  -4  -3   0  413.36   21.70
   4  -3   0  416.16   22.80
   4  -3   0  366.16   22.30
   4   3   0  392.86   22.00
  -4   3   0  395.46   22.60
   5  -3   0   19.00    2.70
  -5   3   0   23.30    3.90
   5   3   0   19.30    2.90
   5  -3   0   23.80    3.90
  -5  -3   0   17.30    2.20
  -5  -3   0   15.50    2.20
  -5   3   0   21.90    4.20
   5  -3   0   20.60    3.50
   5  -3   0   11.10    2.30
  -5  -3   0   15.90    2.70
   6  -3   0   65.69    5.80
   6   3   0   70.49    6.10
  -6  -3   0   66.99    6.80
   6  -3   0   59.69    6.20
  -6  -3   0   74.09    5.60
  -6   3   0   67.89    6.30
   6  -3   0   58.49    5.80
  -6   3   0   62.79    6.10
   6  -3   0   63.89    5.70
   7  -3   0    0.60    1.10
  -7   3   0    3.80    2.00
   7   3   0    3.00    1.80
  -7  -3   0    5.30    1.60
  -7  -3   0    2.70    1.80
   7  -3   0    3.50    1.60
  -7  -3   0    1.80    1.40
  -7   3   0    2.20    1.40
   7  -3   0    2.70    1.80
   7  -3   0    3.50    1.60
  -8   3   0  438.46   25.60
   8  -3   0  376.06   27.00
  -8  -3   0  415.16   24.90
  -8  -3   0  431.26   24.30
  -8  -3   0  405.26   24.00
   8  -3   0  412.96   26.20
   8  -3   0  460.55   24.90
   8   3   0  416.36   25.60
  -8   3   0  388.16   25.30
   8  -3   0  402.26   24.40
   9  -3   0    0.40    1.30
  -9   3   0    4.10    1.90
  -9  -3   0   -0.10    1.10
  -9  -3   0    0.00    1.30
  -9  -3   0    0.80    1.50
   9  -3   0    2.70    1.80
   9  -3   0    1.10    1.30
  -9   3   0    0.10    1.40
   9   3   0    0.80    1.70
 -10  -3   0   35.80    4.60
 -10   3   0   26.00    5.60
  10  -3   0   24.20    5.50
  10  -3   0   27.00    4.60
  10  -3   0   35.70    4.90
  10  -3   0   24.20    5.20
 -10  -3   0   33.80    5.70
 -10  -3   0   22.60    4.10
 -10   3   0   29.50    5.40
  11  -3   0    4.40    2.40
 -11   3   0   -0.90    1.50
  11  -3   0   -2.50    1.30
 -11  -3   0   -0.50    1.50
  11   3   0   -0.10    2.50
  11  -3   0    1.30    1.80
 -11   3   0   -0.40    2.10
 -11  -3   0   -2.10    1.70
  12  -3   0   -1.20    1.90
  12  -3   0    4.10    1.90
 -12   3   0   -1.40    2.70
  12  -3   0    0.80    2.80
 -12   3   0    0.20    1.80
 -12  -3   0   -0.40    2.10
 -12  -3   0   -3.30    2.00
  13  -3   0    3.30    3.30
 -13  -3   0   -1.70    2.40
  13  -3   0    2.10    2.70
 -13   3   0    0.20    3.50
 -13  -3   0    2.60    2.90
 -13   3   0   -2.00    2.00
   0   4   0 3015.50  147.29
   0   4   0 2763.12  147.59
   0  -4   0 3026.70  147.49
   0  -4   0 2838.22  147.59
  -1   4   0 1814.92   86.19
   1   4   0 1615.64   86.79
   1  -4   0 1730.13   87.29
  -1  -4   0 1669.33   86.89
   1  -4   0 1551.84   86.79
  -1   4   0 1759.32   86.89
  -1   4   0 1552.94   87.09
  -1  -4   0 1848.81   86.79
   1   4   0 1735.23   86.39
  -2  -4   0   35.70    2.50
   2  -4   0   38.00    3.30
  -2  -4   0   32.60    3.10
   2   4   0   33.30    2.80
  -2   4   0   36.10    3.50
  -2  -4   0   35.80    3.30
   2  -4   0   35.50    3.60
   2   4   0   31.60    2.40
  -2   4   0   31.90    3.50
   3   4   0  246.78   13.00
  -3  -4   0  224.38   13.70
  -3   4   0  258.67   14.10
  -3   4   0  223.58   14.10
  -3  -4   0  231.78   13.00
   3  -4   0  239.38   14.00
  -3   4   0  221.48   14.30
   3  -4   0  220.28   14.20
   3   4   0  238.98   13.10
   3  -4   0  228.28   14.10
  -4   4   0   55.79    5.20
   4  -4   0   60.39    5.20
  -4  -4   0   51.79    4.40
  -4   4   0   60.79    5.40
   4   4   0   57.49    4.60
   4  -4   0   56.09    5.10
  -4   4   0   54.09    5.10
   4  -4   0   53.39    5.10
  -4  -4   0   54.99    4.40
  -5  -4   0   77.99    5.70
   5   4   0   72.89    5.80
   5  -4   0   67.39    6.30
  -5   4   0   78.39    6.50
  -5   4   0   62.79    6.20
   5  -4   0   81.59    6.50
  -5  -4   0   65.19    5.40
   5  -4   0   64.49    6.00
  -6  -4   0  113.99    8.30
   6  -4   0  108.49    8.80
  -6   4   0  115.19    9.10
  -6  -4   0  113.89    8.10
   6  -4   0  110.39    9.10
  -6  -4   0  117.69    8.00
   6  -4   0  113.99    8.80
  -6   4   0  106.19    9.00
   6  -4   0  117.49    8.80
   6   4   0  116.39    8.70
   7  -4   0  224.28   14.60
   7  -4   0  201.48   15.20
  -7   4   0  225.68   15.30
  -7  -4   0  232.98   14.40
   7  -4   0  232.58   14.80
  -7  -4   0  215.68   13.70
  -7  -4   0  197.28   13.70
  -7   4   0  221.78   15.30
   7   4   0  231.78   15.00
   7  -4   0  214.68   14.80
   8   4   0  111.79    9.50
  -8  -4   0  107.79    8.90
   8  -4   0  106.99    9.30
   8  -4   0  111.19    9.00
  -8   4   0  111.79    9.70
  -8  -4   0  112.39    8.60
   8  -4   0  100.69    8.70
  -8  -4   0  111.69    8.30
  -8   4   0  102.79    9.40
   8  -4   0  102.39    9.80
  -9  -4   0  257.17   16.70
  -9   4   0  234.78   18.00
  -9  -4   0  278.77   17.80
   9  -4   0  236.58   17.00
  -9  -4   0  277.47   17.20
  -9   4   0  293.57   18.90
   9  -4   0  252.07   18.70
   9   4   0  263.17   18.30
   9  -4   0  269.57   17.50
   9  -4   0  261.27   18.00
 -10   4   0   83.49    9.20
 -10  -4   0  108.09    9.40
  10  -4   0  106.79    9.10
  10  -4   0  101.59    8.90
 -10  -4   0   90.09    8.30
  10  -4   0   78.59    9.60
  10  -4   0  117.49    9.90
 -10   4   0   82.19   10.10
 -10  -4   0   97.09    8.30
 -11  -4   0   45.20    5.80
  11  -4   0   52.29    6.20
  11   4   0   45.90    7.40
 -11  -4   0   44.50    7.20
  11  -4   0   44.10    6.50
 -11  -4   0   39.60    7.60
 -11   4   0   50.19    8.50
 -11   4   0   51.69    7.90
  11  -4   0   54.09    7.90
 -12   4   0    1.10    2.90
 -12   4   0    3.50    3.30
  12  -4   0    7.90    3.20
 -12  -4   0    5.40    2.70
  12  -4   0    4.90    4.00
 -12  -4   0    2.30    2.60
  12  -4   0    7.30    3.00
   0  -5   0    3.00    1.30
   0   5   0    2.50    1.10
   0  -5   0    3.10    1.40
   0   5   0    2.60    1.10
   1   5   0   72.49    5.30
   1  -5   0   80.19    6.20
  -1   5   0   69.79    5.70
   1   5   0   68.99    5.70
  -1   5   0   75.99    4.90
  -1  -5   0   74.69    5.60
  -1   5   0   69.79    6.00
   1  -5   0   81.79    6.00
   2  -5   0  174.78   10.50
  -2   5   0  152.28    9.50
  -2  -5   0  152.78    9.70
   2   5   0  159.48    8.50
  -2   5   0  162.68   10.60
  -2  -5   0  144.09    9.90
  -2   5   0  134.09    9.90
   2   5   0  155.08    9.30
   3   5   0  153.78    8.80
  -3   5   0  146.09   10.10
  -3  -5   0  143.09    9.70
  -3   5   0  167.58   10.80
   3  -5   0  141.09   10.20
  -3   5   0  149.99    9.70
   3  -5   0  149.09    9.80
  -3  -5   0  139.59    8.70
   3   5   0  151.58    8.90
  -4  -5   0    1.60    1.30
  -4   5   0    1.40    1.20
   4  -5   0    1.10    1.10
   4   5   0    2.10    1.00
   4  -5   0    1.30    1.00
  -4   5   0    3.50    1.50
  -4  -5   0    3.60    1.10
   4  -5   0    2.20    1.30
  -4   5   0    2.30    1.40
  -4  -5   0    3.40    1.30
  -5  -5   0    4.90    1.70
   5   5   0    6.50    1.80
  -5  -5   0    3.50    1.30
  -5   5   0    7.10    2.20
  -5   5   0    4.20    1.90
   5  -5   0    4.20    1.80
   5  -5   0    2.50    1.30
   5  -5   0    1.60    1.30
   6  -5   0  179.88   13.20
   6  -5   0  198.88   13.10
   6   5   0  193.38   12.60
   6  -5   0  178.98   12.90
  -6  -5   0  189.08   12.20
   6  -5   0  177.08   13.20
  -6   5   0  204.28   13.50
  -6  -5   0  187.28   12.20
   7  -5   0   12.70    3.30
   7  -5   0    5.80    2.60
  -7  -5   0   13.80    2.90
   7  -5   0   12.20    3.00
  -7   5   0   17.30    3.80
   7   5   0    6.00    3.10
  -7  -5   0   12.20    2.50
  -7   5   0   14.60    3.50
  -8  -5   0  160.28   11.10
   8  -5   0  132.89   11.80
  -8   5   0  129.89   11.30
   8   5   0  152.68   11.50
  -8  -5   0  143.09   10.30
   8  -5   0  142.39   11.20
  -8  -5   0  146.19   10.50
  -8   5   0  131.39   11.60
   8  -5   0  151.58   11.30
   8  -5   0  139.99   11.50
  -9   5   0   92.29    9.40
   9  -5   0  101.99    9.00
   9   5   0  104.99    9.30
  -9  -5   0   89.29    8.00
  -9   5   0   99.69    9.50
  -9  -5   0   86.89    7.80
   9  -5   0  103.09    9.40
  -9  -5   0   83.09    8.20
   9  -5   0   90.19   11.20
   9  -5   0  106.39    9.00
  10  -5   0   -1.20    1.70
 -10  -5   0    1.50    1.90
 -10   5   0    0.50    2.00
  10  -5   0    2.00    4.10
  10  -5   0    0.20    2.50
 -10  -5   0    4.30    2.00
  10  -5   0    3.20    2.20
 -10  -5   0    8.20    2.80
 -10   5   0    5.20    2.80
 -11   5   0    2.90    3.20
 -11  -5   0    2.40    1.80
  11  -5   0    4.00    3.00
  11   5   0   -1.20    2.30
  11  -5   0   -2.20    2.10
 -11  -5   0   -0.40    2.40
 -11  -5   0   -3.50    1.80
 -11   5   0   -2.10    1.70
  11  -5   0   -1.10    2.00
 -12   5   0    1.80    2.50
  12  -5   0    1.40    2.70
 -12  -5   0    0.30    1.80
 -12  -5   0    2.20    2.30
  12  -5   0    9.60    3.50
 -12   5   0    2.10    3.50
   0   6   0 4786.32  240.08
   0  -6   0 4677.03  240.08
   0   6   0 4750.62  239.38
   1  -6   0  290.37   18.10
  -1   6   0  291.97   16.20
   1   6   0  301.27   17.80
  -1  -6   0  301.37   17.50
  -1   6   0  284.57   17.40
  -1   6   0  274.77   17.90
  -1  -6   0  301.97   17.80
   1   6   0  318.57   17.10
   1  -6   0  298.07   17.80
   2  -6   0 1186.38   68.49
  -2   6   0 1348.57   65.99
  -2  -6   0 1320.07   66.59
  -2   6   0 1290.37   67.59
   2   6   0 1344.97   65.99
   2  -6   0 1157.28   66.79
  -3   6   0  135.19    9.10
   3   6   0  129.69    8.00
  -3  -6   0  134.29    9.20
  -3  -6   0  146.09    9.80
   3  -6   0  120.79    9.60
  -3   6   0  136.79   10.30
   3   6   0  146.19    8.50
   3  -6   0  140.59   10.10
  -4  -6   0   -0.10    0.80
   4   6   0    1.00    0.80
  -4  -6   0    1.20    1.10
  -4  -6   0    0.70    0.70
  -4   6   0    0.40    1.00
  -4   6   0    0.60    1.10
  -4   6   0    1.30    1.40
   4  -6   0    0.10    0.90
   4  -6   0    1.00    1.10
  -5  -6   0    1.50    1.40
   5  -6   0    3.00    1.70
  -5   6   0    3.00    1.70
   5  -6   0    3.10    1.40
  -5   6   0    3.30    1.80
  -5  -6   0    1.00    1.10
  -5  -6   0    3.20    1.20
   5   6   0    3.00    1.60
   5  -6   0    5.70    2.10
   6  -6   0  385.56   24.70
   6  -6   0  411.86   24.80
   6  -6   0  422.86   25.10
   6   6   0  427.46   23.80
  -6  -6   0  431.36   23.50
  -6  -6   0  382.26   23.90
  -6   6   0  396.86   25.30
  -6   6   0  407.96   24.60
   7   6   0  176.18   12.30
  -7  -6   0  138.89   11.00
  -7   6   0  178.18   13.40
   7  -6   0  164.38   12.40
   7  -6   0  161.68   12.70
   7  -6   0  157.98   12.50
  -7   6   0  157.38   12.30
   7  -6   0  160.28   12.20
  -7  -6   0  177.78   11.50
   8  -6   0  297.47   20.80
   8   6   0  304.97   19.70
   8  -6   0  315.97   20.70
  -8  -6   0  285.67   18.60
  -8   6   0  300.67   20.90
  -8   6   0  272.77   19.90
   8  -6   0  310.77   20.00
  -8  -6   0  323.77   19.40
  -8  -6   0  302.77   19.00
   8  -6   0  340.57   20.60
   9  -6   0   39.40    6.40
  -9  -6   0   35.10    4.90
   9  -6   0   36.60    6.50
  -9  -6   0   41.40    4.80
  -9   6   0   37.80    6.40
   9  -6   0   36.40    6.20
  -9  -6   0   40.10    5.20
   9   6   0   37.40    6.20
  -9   6   0   42.20    7.30
 -10   6   0   77.89    8.50
 -10   6   0   66.59   10.10
 -10  -6   0   68.19    7.30
  10  -6   0   74.09    8.50
  10  -6   0   76.39    8.00
 -10  -6   0   61.59    7.10
 -10  -6   0   66.09    6.80
  11  -6   0   -3.10    1.90
 -11   6   0    1.60    2.30
 -11  -6   0    1.90    2.90
 -11   6   0    2.30    3.40
 -11  -6   0   -1.40    1.50
  11   6   0    1.40    2.60
  11  -6   0    3.80    3.20
 -11  -6   0    1.10    1.80
 -12  -6   0    4.10    2.90
  12  -6   0    3.30    3.20
 -12   6   0   12.30    4.90
  12  -6   0    2.70    4.40
 -12  -6   0    8.10    2.90
  12  -6   0    7.00    3.70
   0   7   0    6.90    2.00
   0  -7   0    4.90    1.70
   0  -7   0    5.20    1.80
   0   7   0    3.60    1.90
  -1   7   0   23.30    3.90
  -1   7   0   16.60    2.10
   1  -7   0   20.10    3.80
  -1  -7   0   14.30    2.90
   1   7   0   19.20    2.60
  -1   7   0   16.50    3.90
   1   7   0   11.90    3.10
   1  -7   0   15.10    3.10
  -1  -7   0   19.00    3.60
  -2   7   0    3.10    1.10
  -2  -7   0    2.40    1.40
  -2  -7   0    4.40    1.60
   2   7   0    2.40    1.20
  -2   7   0    1.90    1.40
   2  -7   0    2.30    1.40
   2  -7   0    2.10    1.50
  -2   7   0    1.90    1.30
  -3   7   0    1.50    1.20
  -3   7   0    2.70    1.80
  -3   7   0    0.10    0.90
   3  -7   0    1.80    1.10
   3  -7   0    3.70    1.80
  -3  -7   0    2.50    1.30
  -3  -7   0    2.10    1.40
   4   7   0    1.20    0.90
   4  -7   0    1.60    1.50
   4  -7   0    1.90    1.40
  -4  -7   0    2.40    1.40
  -4   7   0    2.30    1.40
  -4   7   0    0.80    1.60
  -4  -7   0    2.70    1.40
  -4   7   0    1.60    1.60
   5  -7   0   30.50    5.30
  -5   7   0   38.50    4.60
   5  -7   0   40.30    5.10
   5   7   0   42.60    4.00
  -5   7   0   46.70    6.80
  -5  -7   0   40.80    4.60
  -5  -7   0   34.00    3.50
   6  -7   0   85.99    8.10
  -6   7   0   80.99    8.20
  -6  -7   0   85.49    7.40
  -6   7   0   74.89    7.50
  -6  -7   0   73.39    6.20
  -6  -7   0   84.69    7.00
   6  -7   0   71.09    7.50
   6   7   0   75.89    6.50
  -7  -7   0   66.89    6.60
   7  -7   0   61.59    7.00
   7  -7   0   59.39    6.90
  -7  -7   0   64.69    5.90
  -7  -7   0   59.49    6.00
   7   7   0   59.79    6.00
   7  -7   0   57.69    7.00
  -7   7   0   57.89    6.60
   7  -7   0   55.89    6.90
  -7   7   0   67.89    7.60
   8  -7   0   17.80    4.30
  -8  -7   0   18.90    3.90
  -8   7   0   20.80    5.00
   8  -7   0   21.10    4.70
  -8   7   0   23.50    4.90
   8  -7   0   25.30    5.00
   8   7   0   25.40    4.60
  -8  -7   0   26.80    4.30
  -8  -7   0   19.50    4.00
  -8  -7   0   28.20    4.50
   9  -7   0   83.89    9.80
   9   7   0  101.29    9.30
  -9  -7   0   92.79    8.70
  -9  -7   0   90.29    8.10
   9  -7   0  103.99    9.70
  -9  -7   0   88.59    8.30
   9  -7   0  104.69   10.00
  -9   7   0   90.29    9.40
  -9   7   0  108.39   10.80
 -10  -7   0   17.20    4.00
  10  -7   0   12.50    3.80
 -10  -7   0   12.60    3.20
 -10   7   0   21.30    6.20
 -10   7   0   16.80    4.60
  10  -7   0   12.80    4.00
  10   7   0    8.10    3.70
  10  -7   0    8.20    3.90
 -11  -7   0    0.50    2.30
 -11   7   0    3.20    2.80
  11  -7   0    2.60    2.80
  11   7   0    8.10    3.90
 -11  -7   0    3.90    3.30
  11  -7   0   -2.20    2.20
 -11  -7   0    2.10    2.30
   0   8   0    7.20    2.20
   0  -8   0    3.50    1.60
   0   8   0    5.30    1.80
   0  -8   0    4.60    1.80
  -1  -8   0  336.47   21.10
   1  -8   0  367.36   21.60
  -1   8   0  350.76   21.60
   1   8   0  336.87   21.10
  -1   8   0  328.37   18.60
   1  -8   0  291.47   20.50
  -1  -8   0  368.36   20.90
  -1   8   0  367.56   20.80
  -2   8   0  110.39    8.80
   2   8   0  110.59    7.90
   2  -8   0  112.39    9.20
  -2   8   0  109.49    9.40
   2  -8   0  117.59    9.50
  -2  -8   0  109.89    8.60
  -2   8   0  101.89    7.30
  -2  -8   0  103.59    8.70
  -3  -8   0    1.30    1.40
  -3   8   0   -1.40    0.90
   3  -8   0    0.90    1.40
  -3   8   0   -1.30    1.10
   3  -8   0    0.40    0.90
  -3   8   0    0.60    1.40
  -3  -8   0   -0.30    0.80
   4  -8   0   82.99    7.70
   4  -8   0   72.69    7.20
  -4  -8   0   74.49    6.70
  -4  -8   0   72.49    6.90
  -4   8   0   64.69    6.90
  -4   8   0   69.49    6.30
  -4   8   0   68.49    7.50
  -5   8   0    1.50    1.40
   5  -8   0   -0.20    1.50
  -5  -8   0    0.70    1.20
   5   8   0    0.50    1.00
  -5  -8   0   -0.50    0.90
   5  -8   0    0.40    1.30
  -5   8   0    0.80    1.30
   6  -8   0    5.00    2.50
  -6   8   0   12.50    3.30
   6   8   0    4.70    1.80
  -6  -8   0    8.80    2.10
  -6   8   0    7.80    3.20
  -6  -8   0    3.90    2.10
  -6  -8   0    7.90    2.50
  -7   8   0  316.47   21.30
  -7  -8   0  348.67   21.00
  -7  -8   0  329.07   21.20
   7   8   0  325.07   20.20
   7  -8   0  319.47   22.20
  -7   8   0  361.86   23.40
  -7  -8   0  338.97   20.00
  -8  -8   0  128.49   10.20
   8  -8   0  100.09   10.30
  -8   8   0   96.79   13.10
   8   8   0  119.19    9.70
  -8   8   0  124.79   10.70
   8  -8   0  115.49   11.20
  -8  -8   0  109.89    8.90
  -8  -8   0   97.29    9.20
   8  -8   0  139.89   11.50
  -9  -8   0   14.00    5.00
  -9  -8   0    9.40    3.30
  -9   8   0    8.00    3.80
  -9  -8   0    8.30    2.60
   9  -8   0   19.80    4.60
  -9  -8   0   12.10    3.10
  -9   8   0   10.70    5.70
   9  -8   0   12.60    3.80
   9  -8   0    9.60    3.80
   9   8   0   13.60    3.30
 -10  -8   0   -0.40    1.70
  10  -8   0    1.10    2.40
  10  -8   0    2.20    2.40
  10   8   0    1.90    2.70
 -10   8   0    0.70    2.40
 -10  -8   0   -4.00    2.10
 -10  -8   0    2.70    2.00
 -11   8   0   20.90    5.50
  11  -8   0   15.70    4.70
 -11  -8   0   23.40    4.60
 -11  -8   0   15.10    4.30
  11  -8   0   23.60    6.00
 -11  -8   0   16.50    4.00
  11   8   0   20.50    5.60
   0  -9   0    1.20    1.20
   0   9   0    1.60    1.30
   0   9   0   -0.40    1.30
   0  -9   0    1.20    1.40
  -1   9   0    5.20    2.20
  -1   9   0    6.10    2.30
   1   9   0    9.00    2.70
   1  -9   0    8.70    2.60
   1   9   0   11.60    2.60
  -1  -9   0    8.50    2.40
   1  -9   0    3.80    2.00
  -1  -9   0    8.70    2.80
   2  -9   0   23.90    4.70
   2   9   0   26.60    3.60
   2  -9   0   28.50    5.20
  -2   9   0   30.40    3.20
  -2  -9   0   27.10    4.80
  -2   9   0   18.80    4.70
  -2   9   0   35.90    4.60
  -2  -9   0   34.60    5.50
   3   9   0  229.68   13.40
  -3  -9   0  209.68   14.60
   3  -9   0  229.68   15.80
  -3   9   0  212.18   15.90
  -3   9   0  191.68   14.70
  -3  -9   0  221.78   15.10
  -3   9   0  211.28   13.40
  -4   9   0    3.80    2.30
  -4   9   0    8.60    2.20
   4  -9   0    8.70    3.10
  -4  -9   0    2.30    2.20
  -4  -9   0    5.00    2.00
  -5  -9   0   89.99    8.30
   5  -9   0   98.69    9.40
  -5   9   0   90.89    7.90
  -5  -9   0   86.99    7.90
  -5   9   0   87.29    9.00
  -6   9   0   12.20    3.80
  -6  -9   0   12.80    3.40
  -6   9   0   13.00    3.40
   6   9   0   12.30    2.40
  -6  -9   0   13.00    3.00
   6  -9   0    5.40    2.90
   7  -9   0   77.19    8.40
  -7   9   0   68.79    7.40
  -7   9   0   65.09    8.30
   7  -9   0   55.79    7.70
  -7  -9   0   70.99    7.20
  -7  -9   0   73.99    7.50
   7   9   0   62.49    6.10
   8  -9   0    2.80    2.30
  -8  -9   0    3.30    2.20
  -8   9   0   -0.10    2.20
  -8  -9   0    2.40    2.50
  -8  -9   0    2.70    1.80
   8  -9   0    2.50    2.50
   8   9   0    1.50    1.90
  -8   9   0   -5.00    2.70
   9   9   0    3.00    2.60
  -9  -9   0   -0.40    1.90
  -9  -9   0    4.50    2.10
   9  -9   0    4.40    4.70
  -9  -9   0   -1.40    2.90
   9  -9   0   -0.30    2.50
  -9   9   0    2.00    2.70
  -9  -9   0    6.70    2.20
 -10  -9   0   21.00    4.40
  10  -9   0   17.50    5.40
 -10  -9   0   11.60    4.10
 -10  -9   0   15.90    3.80
 -10   9   0   10.30    3.70
  10  -9   0   13.40    4.20
   0 -10   0    2.30    1.50
   0  10   0    1.70    1.50
   0  10   0    1.10    1.50
   0 -10   0    0.50    1.40
   1 -10   0  281.47   19.60
   1 -10   0  286.07   19.40
  -1  10   0  330.37   19.10
  -1 -10   0  285.37   19.30
   1  10   0  289.97   18.10
  -1 -10   0  267.57   18.70
   2  10   0    4.30    1.50
   2 -10   0    4.30    2.30
  -2 -10   0    3.30    2.00
  -2  10   0    3.10    1.70
  -2  10   0    3.50    1.30
   2 -10   0    1.10    1.80
  -2 -10   0    0.10    1.50
  -3 -10   0   18.60    4.10
   3 -10   0   22.00    5.00
  -3  10   0   14.50    4.10
  -3 -10   0   14.30    3.70
  -3  10   0   20.50    3.40
  -4  10   0   57.19    5.70
  -4  10   0   65.99    8.40
  -4 -10   0   57.49    6.70
  -4 -10   0   63.59    6.80
   4 -10   0   75.79    8.00
  -5 -10   0   74.39    7.30
  -5  10   0   74.19    6.70
   5 -10   0   66.99    7.90
  -5  10   0   49.60    7.90
  -5 -10   0   63.29    7.00
   5 -10   0   66.19    7.90
  -6  10   0    4.80    2.90
   6 -10   0    4.20    2.60
  -6 -10   0   -2.70    2.20
  -6  10   0    3.70    2.20
  -6 -10   0    0.90    1.90
   6 -10   0    0.30    1.60
   7  10   0   52.89    5.30
  -7 -10   0   61.89    6.80
  -7  10   0   52.79    6.70
   7 -10   0   55.29    9.00
  -8  10   0   11.50    3.60
  -8 -10   0    5.60    2.80
  -8 -10   0   14.20    3.90
   8 -10   0   11.30    4.40
  -9 -10   0    3.90    2.30
  -9 -10   0    4.20    2.50
   9 -10   0   11.20    4.20
  -9  10   0    3.60    3.10
   9  10   0    2.40    2.90
   9 -10   0   -1.10    2.80
   0 -11   0    2.10    2.00
   0  11   0    4.20    2.00
   0 -11   0    2.30    1.90
   1  11   0    2.80    1.60
  -1 -11   0    4.20    2.10
   1 -11   0   -1.40    1.20
  -1  11   0    1.10    1.70
  -1 -11   0   -0.70    2.00
   2 -11   0    9.50    3.40
   2  11   0    8.70    2.50
   2 -11   0   14.50    3.80
  -2 -11   0    9.90    3.20
  -2 -11   0   13.50    3.70
  -3 -11   0   -0.60    1.60
  -3  11   0    1.00    1.10
   3 -11   0    0.50    1.60
  -3 -11   0   -0.50    1.50
  -3  11   0   -1.90    1.90
   4 -11   0   55.59    8.70
  -4 -11   0   48.60    6.40
   4 -11   0   50.69    7.20
  -4  11   0   50.59    5.30
  -4  11   0   56.99    8.70
  -4 -11   0   54.79    6.70
   5 -11   0   19.50    6.40
  -5 -11   0   19.90    5.70
  -5  11   0   21.90    4.00
  -5 -11   0   19.40    7.40
  -6 -11   0   72.29    7.70
   6 -11   0   66.39    8.40
  -6 -11   0   56.99    7.60
  -6  11   0   67.99    7.10
  -7 -11   0    7.50    4.10
  -7  11   0    9.40    3.30
   7 -11   0   14.50    4.30
  -7 -11   0    3.30    2.80
  -8 -11   0    4.60    2.80
  -8  11   0   -0.30    2.60
   8 -11   0    6.90    3.80
  -9 -11   0   34.40    6.30
  -9  11   0   46.20    7.70
   9 -11   0   40.80    7.50
   0 -12   0  168.88   14.10
   0 -12   0  201.98   16.00
   0  12   0  180.38   14.70
  -1 -12   0    3.60    2.60
   1 -12   0    2.90    2.00
   1  12   0    9.50    2.80
  -1  12   0    4.80    3.40
   1 -12   0    2.80    2.70
  -1 -12   0    1.40    2.40
   2 -12   0  121.59   11.30
  -2 -12   0  101.09   10.10
  -2 -12   0  116.39   10.90
   3 -12   0    7.00    3.70
  -3  12   0    8.40    2.10
  -3 -12   0    7.90    3.30
  -3 -12   0    9.50    3.40
   4 -12   0   17.00    4.30
  -4 -12   0   22.70    5.20
  -4  12   0   20.00    3.40
  -4 -12   0   26.10    5.20
  -5  12   0   10.80    3.10
  -5 -12   0    8.30    2.80
   5 -12   0    8.20    3.40
  -5 -12   0   10.90    3.90
  -6  12   0   18.00    3.80
   6 -12   0   20.10    5.30
  -6 -12   0   18.00    4.50
  -7  12   0   12.20    3.70
   7 -12   0   17.50    5.50
  -7 -12   0   14.60    3.80
   0 -13   0    4.50    2.70
  -1 -13   0    8.50    3.80
   1 -13   0    6.60    3.10
  -2 -13   0   -1.10    2.10
   2 -13   0    3.90    2.70
  -3 -13   0    4.30    3.10
   3 -13   0   10.40    4.10
  -4  13   0    7.00    2.00
  -4 -13   0    4.00    2.50
   4 -13   0    7.00    3.10
   5 -13   0    8.80    4.00
  -5 -13   0    6.20    2.80
  -5  13   0    5.70    2.20
  -6  13   0    1.80    2.40
   6 -13   0    1.00    2.50
  -6 -13   0    5.00    2.70
   0 -14   0    1.50    2.10
   1 -14   0   43.70    8.00
  -1 -14   0   38.30    7.10
  -2 -14   0   25.10    5.70
   2 -14   0   18.70    4.80
  -3 -14   0   25.60    5.20
   3 -14   0   18.60    5.30
   4 -14   0    3.30    3.10
  -4 -14   0    4.10    2.70
  -1   0  -1   38.80    2.60
   1   0   1   39.60    2.60
   1   0   1   38.20    2.60
  -1   0   1   41.10    2.30
  -1   0  -1   35.50    2.60
   2   0   1  980.20   50.39
  -2   0   1  964.40   50.59
  -2   0  -1  975.70   50.39
  -2   0  -1  950.10   50.39
   2   0   1 1036.10   50.49
  -2   0   1  973.00   49.80
  -2   0  -1 1073.29   50.69
   2   0  -1 1020.10   50.79
  -2   0   1  942.01   49.80
  -2   0   1  944.01   49.90
   3   0   1 1857.31   93.69
  -3   0  -1 1822.62   93.69
   3   0  -1 1803.72   94.09
  -3   0   1 1757.72   93.09
   3   0  -1 1863.71   93.19
  -3   0   1 1767.92   93.09
  -3   0  -1 1805.12   93.69
   3   0  -1 1832.12   92.89
   3   0   1 1775.82   93.69
   3   0   1 2155.58   94.69
   4   0  -1   10.00    1.60
   4   0  -1   10.90    1.30
   4   0   1    9.20    1.90
  -4   0  -1    8.90    1.80
   4   0   1    7.70    1.50
  -4   0   1    8.80    1.70
   4   0   1   10.20    1.80
   4   0  -1   12.30    1.40
  -4   0   1    8.20    1.50
  -4   0  -1   10.30    2.10
  -4   0  -1    7.70    1.50
   4   0  -1    9.80    2.10
  -4   0   1    9.20    1.70
  -4   0   1   16.00    3.00
  -5   0   1 1529.05   78.09
  -5   0  -1 1532.65   78.59
   5   0   1 1526.35   79.09
   5   0  -1 1487.55   77.39
   5   0   1 1358.86   78.09
   5   0  -1 1479.75   79.19
  -5   0  -1 1582.14   78.59
  -5   0   1 1594.84   77.99
  -5   0   1 1705.53   79.49
   5   0  -1 1408.76   77.29
   5   0   1 1553.04   78.59
   5   0  -1 1503.95   77.99
   6   0  -1   45.10    4.90
  -6   0   1   47.40    5.00
   6   0  -1   49.60    3.70
   6   0   1   44.50    4.80
  -6   0  -1   48.10    4.60
  -6   0  -1   37.20    4.20
   6   0  -1   40.40    3.90
  -6   0   1   40.20    4.00
  -6   0   1   46.50    4.20
   6   0   1   48.70    4.30
   6   0   1   46.90    4.30
   6   0  -1   45.90    3.60
  -6   0  -1   42.60    4.60
   6   0   1   39.30    4.20
   7   0  -1  134.09    9.20
   7   0   1  124.49   10.30
  -7   0  -1  140.19   10.40
  -7   0   1  140.59   10.40
   7   0  -1  139.09   10.60
  -7   0   1  117.69    9.00
  -7   0   1  143.29    9.50
   7   0   1  134.99    9.20
   7   0  -1  131.99    8.40
   7   0   1  139.69    9.40
   7   0  -1  132.59    8.40
  -7   0  -1  127.79   10.10
   7   0   1  146.89    9.90
  -7   0  -1  130.29    9.70
  -8   0   1 1272.37   68.59
   8   0   1 1310.17   67.09
  -8   0  -1 1400.06   68.89
   8   0  -1 1297.27   67.19
   8   0   1 1227.38   66.89
  -8   0   1 1258.07   67.49
   8   0  -1 1201.08   68.99
  -8   0   1 1411.96   67.79
  -8   0  -1 1225.08   67.79
   8   0   1 1167.38   68.79
  -9   0  -1  456.55   24.70
  -9   0   1  374.96   23.50
  -9   0  -1  391.96   24.70
   9   0   1  400.96   23.10
   9   0   1  395.66   23.00
  -9   0  -1  406.36   24.10
  -9   0   1  343.97   24.30
 -10   0   1   16.50    4.00
 -10   0  -1   18.70    4.50
  10   0   1   11.00    3.80
  10   0   1   15.50    3.30
 -10   0  -1   13.20    3.60
 -10   0  -1   17.50    4.00
  10   0  -1   17.30    5.60
 -10   0   1   17.80    3.60
 -11   0  -1   44.60    7.50
  11   0   1   53.19    5.20
 -11   0   1   39.50    6.40
 -11   0   1   41.20    7.30
 -11   0  -1   48.60    6.30
  11   0   1   44.80    5.30
 -12   0   1    3.90    2.30
 -12   0  -1   -1.00    2.00
 -12   0   1   -2.80    2.20
 -12   0  -1    1.60    2.50
 -13   0  -1   44.20    6.60
 -13   0  -1   39.40    7.50
 -13   0   1   48.40    8.00
 -13   0   1   47.30    7.70
   0  -1   1  359.96   18.10
   0   1   1  355.16   18.40
   0   1   1  352.96   18.50
   0  -1  -1  318.47   18.40
   0  -1   1  378.76   18.10
  -1   1   1 1111.99   58.69
  -1   1   1 1108.69   58.49
  -1  -1  -1 1297.77   58.69
   1  -1   1 1137.99   58.59
   1   1   1 1135.29   58.49
   1  -1  -1 1157.08   58.59
  -1   1  -1 1126.79   58.59
   1  -1  -1 1159.08   58.49
  -1   1  -1 1118.29   58.39
  -1  -1   1 1187.78   58.39
  -2   1   1 1164.28   63.19
   2   1  -1 1144.19   62.79
  -2  -1  -1 1350.86   63.29
  -2   1   1 1252.47   62.89
   2  -1   1 1323.77   63.29
   2  -1   1 1256.87   63.09
  -2  -1  -1 1292.77   62.89
  -2   1   1 1197.88   62.69
   2  -1  -1 1109.79   63.09
   2  -1  -1 1169.28   62.69
   2   1   1 1224.28   62.79
  -2  -1   1 1256.57   62.89
  -2   1  -1 1177.98   62.99
  -2  -1   1 1166.18   62.09
   2   1   1 1305.37   62.89
  -2   1  -1 1353.66   63.09
   3  -1   1  802.22   42.10
  -3  -1  -1  824.62   41.90
  -3   1   1  789.42   41.80
   3  -1   1  725.23   41.80
   3   1  -1  800.72   42.10
  -3   1   1  811.62   41.60
  -3  -1  -1  840.82   41.90
   3  -1   1  777.42   42.10
  -3  -1   1  794.72   41.10
   3  -1  -1  773.32   42.30
  -3  -1   1  796.52   41.20
  -3   1  -1  826.12   42.10
   3  -1  -1  762.32   41.50
  -3   1  -1  836.72   42.10
   3   1   1  834.52   41.80
   3  -1  -1  828.22   41.50
   3   1   1  836.02   42.00
  -3  -1   1  839.42   42.10
  -4  -1  -1   48.30    4.30
   4   1  -1   50.09    4.50
  -4   1   1   52.09    4.30
  -4  -1  -1   50.49    4.30
   4  -1   1   53.59    4.90
  -4  -1  -1   52.09    4.60
   4  -1   1   54.49    4.50
  -4   1   1   60.09    5.40
   4  -1   1   51.99    4.50
  -4   1   1   56.79    4.30
   4   1   1   62.79    4.90
   4   1   1   59.99    4.40
   4  -1  -1   56.19    4.30
   4  -1  -1   58.09    4.10
  -4  -1   1   52.79    3.80
  -4   1  -1   51.39    4.60
   4  -1  -1   56.89    4.10
  -4   1  -1   56.29    4.60
  -4  -1   1   52.19    4.50
  -4  -1   1   62.79    5.00
  -4   1  -1   59.09    4.70
   4  -1  -1   60.59    5.00
   5   1  -1  200.48   13.90
   5  -1   1  232.48   14.30
  -5  -1  -1  252.37   14.40
   5  -1   1  217.38   13.80
  -5   1   1  243.68   14.70
  -5   1   1  207.58   13.40
  -5  -1  -1  229.98   13.60
  -5  -1  -1  203.38   13.50
   5  -1   1  218.08   13.60
   5  -1   1  251.97   13.80
  -5   1  -1  257.87   15.00
  -5  -1   1  229.98   13.10
  -5   1  -1  244.68   14.10
   5  -1  -1  205.88   14.20
  -5  -1   1  246.58   14.20
   5   1   1  210.88   13.20
   5  -1  -1  219.78   13.00
   5  -1  -1  208.58   13.30
   5   1   1  230.58   14.20
   6  -1   1  236.48   14.40
   6  -1   1  218.08   15.10
   6   1  -1  204.58   14.70
  -6  -1  -1  240.78   15.00
  -6  -1  -1  244.98   14.50
  -6   1   1  237.58   14.40
   6  -1   1  229.08   14.60
   6  -1   1  239.38   14.30
  -6  -1  -1  230.28   14.40
   6  -1  -1  235.88   13.70
  -6   1  -1  221.48   14.50
   6  -1  -1  248.08   13.70
   6   1   1  220.78   14.80
   6   1   1  268.37   14.30
  -6  -1   1  218.48   13.80
  -6  -1   1  216.08   13.60
  -6   1  -1  249.58   15.80
   6  -1  -1  236.78   14.20
   6  -1  -1  244.98   15.50
  -6   1  -1  226.48   14.50
  -6  -1   1  234.68   15.00
   7  -1   1   18.30    3.50
  -7   1   1   23.20    4.30
   7  -1   1   17.50    3.20
   7  -1   1   14.40    3.00
  -7   1   1   15.30    3.10
  -7  -1  -1   22.00    3.80
   7  -1   1   13.10    2.90
   7   1  -1   19.10    3.70
  -7  -1  -1   18.10    3.50
  -7   1  -1   21.70    4.10
   7   1   1   15.70    2.80
  -7   1  -1   19.40    3.60
   7  -1  -1   15.20    3.40
   7  -1  -1   14.10    2.70
   7  -1  -1   17.30    3.10
   7  -1  -1   13.90    2.50
   7   1   1   15.00    3.30
  -7  -1   1   15.20    2.80
  -7   1  -1   19.80    3.90
   7   1   1   16.50    2.90
  -7  -1   1   11.40    2.50
  -7  -1   1   16.60    3.50
   8  -1   1  129.09    9.10
   8  -1   1  119.99    9.40
   8   1  -1  120.19   10.10
  -8   1   1  118.09    9.20
  -8  -1  -1  132.69    9.50
  -8  -1  -1  122.29    9.20
   8  -1   1  133.49   10.60
   8  -1   1  116.69    8.90
  -8  -1  -1  128.09   10.00
  -8   1   1  117.49   10.00
   8   1   1  115.49    8.40
  -8   1  -1  115.99    9.80
  -8  -1   1  115.79    9.70
   8   1   1  124.09    8.60
   8  -1  -1  119.99    9.00
   8  -1  -1  103.29    8.00
  -8  -1   1  117.99    8.70
   8  -1  -1  123.29    8.30
   8   1   1  105.39    9.80
   8  -1  -1  103.99    9.90
  -8   1  -1  108.29    9.30
  -9   1   1  220.78   16.30
  -9  -1  -1  250.57   16.00
  -9   1   1  217.98   15.50
   9   1  -1  224.58   16.70
  -9  -1  -1  242.78   15.90
   9  -1   1  221.58   15.20
   9  -1   1  226.18   15.70
  -9  -1  -1  235.08   16.40
   9  -1  -1  249.97   15.60
   9   1   1  262.97   14.90
  -9   1  -1  224.88   16.40
  -9  -1   1  240.98   16.40
   9  -1  -1  239.58   14.30
  -9   1  -1  231.78   16.00
  -9  -1   1  227.78   15.20
   9   1   1  224.48   16.70
  -9  -1   1  223.78   15.10
   9   1   1  240.08   14.50
   9  -1  -1  224.98   14.00
 -10  -1  -1    1.80    1.90
 -10   1   1    3.90    2.10
  10  -1   1    6.70    2.60
 -10  -1  -1    6.30    2.70
  10  -1   1    7.30    4.80
  10  -1   1    5.30    2.10
 -10   1   1    1.60    2.20
  10  -1   1    2.10    1.90
 -10  -1  -1    3.50    2.40
  10  -1  -1    4.00    2.00
 -10  -1   1    3.60    1.90
  10   1   1    3.70    4.20
 -10  -1   1    4.00    1.90
  10  -1  -1    0.90    1.50
 -10   1  -1    3.30    2.20
 -10   1  -1    0.20    1.70
 -10  -1   1    8.00    2.70
  10   1   1    2.20    1.50
 -11  -1  -1   25.40    4.70
  11   1  -1   18.60    5.40
 -11   1   1   24.70    5.00
 -11  -1  -1   18.00    4.10
 -11   1   1   33.70    6.00
 -11  -1  -1   23.10    4.80
  11  -1   1   26.20    4.40
  11  -1   1   30.10    4.60
  11   1   1   26.90    3.90
 -11  -1   1   22.50    5.90
 -11  -1   1   26.70    4.90
 -11   1  -1   22.40    5.60
 -11   1  -1   26.10    5.10
 -12   1   1   66.39    8.60
 -12  -1  -1   74.09    8.10
  12  -1   1   74.99    7.30
 -12  -1  -1   58.59    7.70
 -12   1   1   68.39    8.10
  12  -1   1   60.39    6.50
 -12   1  -1   60.19    8.50
 -12   1  -1   64.49    8.30
 -12  -1   1   61.59    8.00
 -12  -1   1   76.49    7.80
  13  -1   1   22.60    4.00
 -13  -1  -1   26.90    5.80
 -13   1   1   13.30    4.40
 -13  -1  -1   17.10    4.90
 -13   1   1   15.90    4.90
 -13  -1   1   22.90    5.50
 -13   1  -1   24.00    5.30
 -13  -1   1   18.10    4.50
 -13   1  -1   10.00    4.60
   0  -2  -1  512.45   26.70
   0  -2   1  508.95   26.50
   0   2  -1  475.45   26.40
   0   2   1  552.34   27.00
  -1   2   1   56.29    4.00
   1  -2   1   47.20    3.60
  -1   2   1   55.89    3.80
   1   2  -1   56.09    3.30
  -1  -2  -1   51.69    3.70
   1  -2   1   51.99    3.40
  -1   2  -1   49.80    3.70
   1   2   1   43.90    3.50
   1   2   1   49.40    3.40
  -1  -2   1   54.39    3.30
  -1  -2   1   52.69    3.10
   1  -2  -1   63.09    4.40
  -2   2   1 1859.21   94.39
  -2   2   1 1695.83   94.19
  -2   2   1 1749.53   94.09
   2   2  -1 1748.82   93.69
  -2  -2  -1 2052.89   94.19
   2  -2   1 1716.83   94.19
  -2  -2  -1 1819.82   93.79
   2  -2   1 1989.50   94.29
   2  -2   1 2002.30   94.39
   2  -2  -1 1858.31   94.09
   2   2   1 2057.39   94.09
   2  -2  -1 1746.43   94.19
  -2   2  -1 1847.32   94.09
   2   2   1 1808.02   93.79
   3  -2   1 1020.20   54.89
   3   2  -1 1090.19   54.79
  -3   2   1 1030.00   54.79
   3  -2   1 1025.70   55.09
   3  -2   1 1087.39   55.09
  -3  -2  -1 1050.79   54.69
   3  -2   1 1101.79   55.19
  -3   2   1 1058.79   55.09
   3   2   1  940.51   54.39
   3   2   1 1073.89   54.69
   3  -2  -1 1058.69   54.79
  -3   2  -1 1127.99   55.29
   3  -2  -1  995.30   54.79
  -3  -2   1 1159.48   54.79
  -3   2  -1 1108.59   55.19
  -4  -2  -1 1194.38   59.79
  -4  -2  -1 1200.98   59.49
  -4  -2  -1 1049.99   59.49
   4  -2   1 1028.10   59.89
   4   2  -1 1079.19   59.69
  -4   2   1 1092.29   59.59
   4  -2   1 1119.29   59.79
   4  -2   1 1170.08   60.09
  -4   2   1 1155.28   59.89
   4   2   1 1232.08   59.39
   4  -2  -1 1167.78   59.59
  -4  -2   1 1127.29   58.79
   4   2   1 1217.88   59.79
  -4   2  -1 1105.19   59.99
   4  -2  -1 1220.48   59.79
   4  -2  -1 1143.99   60.39
   4  -2  -1 1228.28   59.49
  -4  -2   1 1171.28   59.69
  -5  -2  -1  307.47   17.30
   5  -2   1  265.27   17.90
   5  -2   1  282.27   17.60
  -5  -2  -1  318.57   17.50
  -5  -2  -1  321.57   17.70
  -5   2   1  323.27   17.80
   5  -2   1  291.47   17.50
  -5   2   1  328.47   18.80
   5  -2   1  278.87   17.40
   5   2  -1  281.67   17.70
  -5   2   1  297.37   17.40
  -5   2  -1  300.97   17.90
   5   2   1  342.57   17.20
   5  -2  -1  296.67   17.10
   5  -2  -1  306.77   17.30
  -5  -2   1  293.47   16.60
  -5   2  -1  302.27   17.90
   5   2   1  310.87   17.80
  -5  -2   1  325.47   17.80
   5  -2  -1  295.87   17.50
   5  -2  -1  263.27   17.90
  -5  -2   1  265.37   16.50
   6  -2   1  154.08   10.80
  -6   2   1  177.28   11.90
  -6  -2  -1  159.68   10.70
   6  -2   1  165.98   11.20
  -6  -2  -1  167.98   11.20
   6   2  -1  156.58   11.30
  -6  -2  -1  149.99   10.60
   6  -2   1  150.98   11.60
  -6   2   1  157.68   11.00
  -6  -2   1  150.68   10.10
  -6   2  -1  182.68   11.90
   6  -2  -1  171.58   11.10
   6   2   1  174.08   10.40
   6   2   1  172.78   11.50
   6  -2  -1  177.18   10.60
   6  -2  -1  135.09   14.10
  -6  -2   1  158.18   10.20
  -6   2  -1  172.98   11.40
   6  -2  -1  173.98   10.70
  -7  -2  -1  211.98   14.00
   7  -2   1  188.28   13.00
   7  -2   1  164.28   13.50
  -7   2   1  204.78   13.90
  -7  -2  -1  207.28   13.40
   7   2  -1  198.68   13.80
  -7   2   1  206.38   13.40
  -7  -2  -1  208.58   13.00
   7  -2   1  202.88   13.40
   7  -2   1  173.98   12.70
   7  -2  -1  179.48   13.80
  -7   2  -1  205.08   13.60
   7   2   1  194.58   12.10
  -7  -2   1  212.88   12.50
   7   2   1  199.08   12.10
   7  -2  -1  212.78   12.70
  -7   2  -1  217.28   13.90
   7  -2  -1  187.08   12.40
   7  -2  -1  214.08   13.20
  -7  -2   1  176.38   12.20
   7   2   1  194.28   13.70
  -7  -2   1  198.08   13.30
  -8  -2  -1  563.44   33.20
  -8  -2  -1  639.44   33.70
   8   2  -1  603.34   34.70
  -8   2   1  602.14   33.90
   8  -2   1  616.14   33.50
   8  -2   1  637.44   33.60
  -8  -2  -1  577.84   33.80
   8  -2   1  560.64   34.00
  -8   2   1  607.84   34.90
   8   2   1  573.04   32.10
  -8  -2   1  610.44   32.90
   8  -2  -1  567.74   32.70
  -8  -2   1  585.14   33.80
   8  -2  -1  594.64   33.50
  -8   2  -1  609.34   34.90
  -8   2  -1  611.14   34.30
   8   2   1  567.64   34.50
  -8  -2   1  537.95   32.70
   8   2   1  603.34   32.20
   9  -2   1  219.78   15.10
  -9   2   1  217.08   14.90
   9  -2   1  219.98   14.40
  -9  -2  -1  227.98   14.80
   9   2  -1  197.58   15.40
  -9  -2  -1  226.58   14.70
   9  -2   1  221.28   14.50
  -9  -2  -1  213.68   15.10
  -9   2   1  225.28   15.70
  -9   2  -1  198.98   15.20
  -9   2  -1  211.88   15.20
  -9  -2   1  212.58   13.90
   9   2   1  215.08   13.10
  -9  -2   1  213.38   15.00
   9   2   1  188.48   15.30
   9  -2  -1  180.48   13.30
   9  -2  -1  223.28   14.80
  -9  -2   1  237.28   14.30
   9   2   1  198.78   13.00
   9  -2  -1  207.98   13.50
  10  -2   1   25.60    4.80
 -10  -2  -1   36.00    5.80
 -10  -2  -1   25.70    4.90
  10  -2   1   30.30    5.30
 -10   2   1   19.50    4.60
 -10  -2  -1   33.30    6.00
  10  -2   1   23.30    4.20
 -10   2   1   28.40    4.90
 -10   2  -1   15.60    4.30
  10  -2  -1   24.10    4.40
  10  -2  -1   23.70    4.00
 -10  -2   1   26.40    4.60
  10  -2  -1   22.10    3.80
 -10  -2   1   24.70    4.20
 -10  -2   1   34.30    5.60
 -10   2  -1   26.20    4.80
 -11   2   1   51.19    7.50
 -11  -2  -1   44.60    8.30
  11   2  -1   32.50    6.20
 -11  -2  -1   42.60    6.30
 -11  -2  -1   45.20    5.90
  11  -2   1   43.40    6.70
  11  -2   1   52.29    6.20
  11  -2   1   49.10    5.70
 -11   2   1   30.70    6.20
 -11   2  -1   39.30    6.30
 -11  -2   1   48.00    5.90
 -11  -2   1   51.89   10.80
  11  -2  -1   49.50    4.80
  11  -2  -1   35.30    5.10
  11   2   1   38.60    8.30
 -11   2  -1   38.30    6.80
 -11  -2   1   48.50    5.70
 -12   2   1   16.60    4.10
 -12  -2  -1   14.40    3.90
  12  -2   1   15.90    4.10
  12  -2   1    7.50    2.90
 -12   2   1   10.40    4.60
 -12  -2  -1   14.60    3.90
 -12  -2   1   18.20    5.00
 -12  -2   1   16.20    4.00
 -12   2  -1   13.00    4.80
 -12  -2   1    7.70    3.80
 -12   2  -1   21.40    5.80
  12  -2  -1   22.50    4.30
 -13  -2  -1    3.30    2.20
 -13  -2  -1   -2.90    2.90
 -13   2   1   -2.70    3.60
 -13   2   1    2.20    2.80
  13  -2   1    4.40    2.80
  13  -2   1    5.50    3.60
 -13   2  -1    0.00    2.50
 -13  -2   1   -0.40    2.50
 -13   2  -1   -2.80    4.30
 -13  -2   1    6.60    3.10
   0  -3   1 4077.39  188.48
   0  -3  -1 3716.43  188.58
   0  -3  -1 3445.46  188.68
   0   3  -1 3769.52  188.38
   0   3   1 3693.43  188.78
  -1  -3  -1  277.27   14.80
   1  -3   1  248.98   14.70
   1  -3   1  298.47   14.90
  -1   3   1  248.78   14.80
  -1   3   1  243.48   14.90
  -1  -3  -1  262.57   15.00
   1   3  -1  252.27   14.30
   1  -3   1  238.98   14.00
  -1  -3   1  260.17   14.30
  -1   3  -1  262.47   14.00
   1   3   1  279.17   14.70
  -1   3  -1  261.07   14.80
  -1  -3   1  250.47   14.00
   1  -3  -1  273.07   15.10
   1   3   1  267.07   14.10
   1  -3  -1  285.27   14.90
  -2   3   1    8.20    1.70
  -2   3   1    7.60    1.50
  -2  -3  -1    8.80    1.70
  -2  -3  -1   11.00    1.40
  -2   3   1   11.70    2.20
   2   3  -1    8.30    1.10
   2  -3   1    8.90    1.60
   2  -3   1    6.70    1.40
  -2  -3   1    6.90    1.00
   2   3   1    9.50    1.30
  -2   3  -1    6.40    1.30
   2  -3  -1    7.50    1.70
   2  -3  -1    7.10    1.70
  -2   3  -1    6.40    1.50
   2   3   1    6.10    1.30
  -2  -3   1    7.10    1.10
  -2  -3   1    6.30    1.20
  -3   3   1  251.07   14.60
  -3  -3  -1  252.47   13.80
   3  -3   1  214.98   14.10
  -3   3   1  259.17   14.80
   3  -3   1  241.98   14.20
  -3   3   1  231.98   14.20
   3   3  -1  253.17   13.70
   3  -3   1  237.68   14.30
   3   3   1  245.08   13.70
   3  -3  -1  242.98   14.40
   3  -3  -1  244.08   14.50
  -3   3  -1  230.18   14.40
   3  -3  -1  234.68   14.20
  -3  -3   1  252.97   13.50
   4  -3   1  389.56   23.40
  -4  -3  -1  433.56   23.20
  -4  -3  -1  410.06   23.00
   4  -3   1  429.36   23.50
   4  -3   1  450.95   23.90
   4  -3   1  395.56   23.50
   4   3  -1  435.46   23.10
  -4   3   1  386.56   23.30
  -4   3   1  404.06   23.60
  -4   3   1  450.75   24.10
   4  -3  -1  424.96   23.60
   4   3   1  431.76   23.00
  -4   3  -1  408.36   23.70
  -4  -3   1  409.46   22.20
   4  -3  -1  399.36   23.20
  -4  -3   1  443.56   22.90
   4  -3  -1  435.76   23.90
   4   3   1  385.46   22.50
  -5  -3  -1  416.96   23.20
  -5   3   1  438.46   26.20
   5  -3   1  419.86   24.00
   5  -3   1  365.96   24.10
   5  -3   1  394.56   23.40
  -5   3   1  397.66   23.30
   5   3  -1  402.16   23.20
   5  -3   1  408.36   23.60
  -5   3   1  394.76   23.60
  -5  -3   1  419.56   23.00
   5   3   1  429.56   23.30
   5  -3  -1  406.16   23.10
   5  -3  -1  422.96   23.50
  -5   3  -1  404.06   23.70
  -5   3  -1  420.56   25.30
   5   3   1  433.46   22.50
  -5  -3   1  406.16   22.20
   5  -3  -1  417.06   23.20
   5  -3  -1  391.26   23.90
  -6   3   1    9.70    2.90
  -6  -3  -1   10.60    2.70
  -6   3   1    7.30    1.90
   6  -3   1    6.10    1.80
   6  -3   1   11.20    2.60
   6  -3   1    8.20    2.20
   6  -3   1    9.00    2.40
  -6  -3  -1    9.40    2.40
   6   3  -1    8.20    2.30
  -6  -3  -1    8.00    1.90
   6   3   1   12.20    2.70
  -6  -3   1    9.00    1.80
  -6   3  -1   17.00    3.60
   6  -3  -1   10.60    2.50
  -6  -3   1   12.30    2.70
  -6  -3   1   14.10    2.40
   6  -3  -1    8.10    2.50
   6  -3  -1    6.80    2.30
  -6   3  -1   13.60    3.20
   6   3   1   10.10    2.00
   6  -3  -1    8.50    2.20
   7  -3   1  112.09    8.50
  -7  -3  -1   95.29    7.80
  -7  -3  -1   99.79    8.20
   7  -3   1  111.79    8.50
   7  -3   1  109.09    9.30
  -7   3   1  101.99    8.90
  -7   3   1  113.89    8.80
   7   3  -1  100.09    8.50
   7  -3  -1  101.59    7.80
   7  -3  -1   90.69    7.80
   7  -3  -1  107.29    9.20
  -7  -3   1  106.69    7.50
  -7   3  -1  105.79    8.70
  -7  -3   1   96.89    8.00
   7  -3  -1  101.49    8.30
   7   3   1  100.39    7.10
  -7  -3   1   98.89    7.30
   7   3   1  105.29    8.60
  -7   3  -1  116.19    9.00
   8  -3   1   65.79    6.50
   8   3  -1   54.59    6.30
  -8  -3  -1   74.39    6.60
  -8   3   1   65.99    7.10
   8  -3   1   64.09    6.40
  -8  -3  -1   57.79    6.30
   8  -3   1   62.39    6.50
  -8   3   1   67.59    6.70
   8  -3   1   62.39    7.10
  -8  -3  -1   70.19    6.30
   8  -3  -1   55.59    5.70
   8   3   1   61.49    5.10
  -8   3  -1   67.79    7.00
  -8  -3   1   67.59    5.70
   8  -3  -1   65.79    6.50
   8  -3  -1   55.99    5.80
   8   3   1   66.29    5.20
  -8   3  -1   71.59    6.90
   8   3   1   62.29    6.80
  -8  -3   1   62.39    5.80
  -8  -3   1   73.89    6.80
   9   3  -1  165.58   13.00
  -9  -3  -1  156.68   11.60
  -9  -3  -1  148.09   11.50
  -9   3   1  160.08   12.50
  -9   3   1  169.88   13.10
   9  -3   1  166.58   12.60
  -9  -3  -1  144.89   12.00
   9  -3   1  143.09   11.50
   9  -3   1  169.58   12.10
   9  -3  -1  161.98   12.30
   9  -3  -1  165.88   11.30
  -9   3  -1  167.58   12.70
  -9  -3   1  164.98   11.20
  -9   3  -1  157.18   12.70
  -9  -3   1  152.08   12.10
  -9  -3   1  165.88   11.40
   9   3   1  156.18   12.80
 -10  -3  -1  100.39    9.20
  10  -3   1   97.29    9.20
  10  -3   1   95.79   10.40
 -10  -3  -1  123.59    9.60
  10  -3   1  102.19    9.10
  10  -3   1  110.69    9.90
 -10   3   1  114.69   10.50
 -10  -3  -1  111.79   10.00
 -10   3   1  114.69   10.10
 -10   3  -1   96.39   10.00
 -10  -3   1  113.39    8.80
  10  -3  -1  122.19    9.30
 -10   3  -1  108.49   10.20
  10  -3  -1  111.59    9.70
 -10  -3   1  111.69    9.00
 -10  -3   1  101.39    9.60
  10  -3  -1   97.29    8.50
  11  -3   1   21.80    4.40
 -11  -3  -1   19.50    7.40
  11   3  -1   12.60    4.10
 -11   3   1   16.80    5.00
 -11  -3  -1   20.80    4.70
  11  -3   1   19.60    4.40
 -11   3   1   17.50    4.50
  11  -3   1   20.30    4.40
 -11  -3  -1   12.00    3.80
 -11  -3   1   13.70    3.30
  11  -3  -1   10.30    3.40
  11  -3  -1   16.20    3.80
 -11   3  -1   18.90    5.00
 -11  -3   1   21.10    5.10
  11   3   1   31.20    6.60
  11  -3  -1   19.10    3.70
 -11   3  -1   12.80    4.10
 -11  -3   1   14.40    3.80
 -12  -3  -1   61.59    7.60
  12  -3   1   42.40    7.20
  12  -3   1   50.19    6.40
 -12  -3  -1   56.09    7.80
  12  -3   1   48.80    7.50
 -12   3   1   37.50    7.40
 -12   3   1   53.19    8.50
  12  -3  -1   54.09    5.60
  12  -3  -1   65.59    7.30
 -12  -3   1   62.89    7.20
 -12   3  -1   55.69    7.70
 -12  -3   1   60.49    7.40
 -12  -3   1   53.59    7.00
 -12   3  -1   54.49    8.80
  13  -3   1   18.00    4.00
 -13  -3  -1   31.90    5.80
 -13   3   1   26.30    6.40
 -13   3   1   18.10    5.40
 -13  -3  -1   23.90    5.30
 -13   3  -1   11.90    4.20
 -13  -3   1   24.30    4.90
 -13  -3   1   11.50    4.90
 -13   3  -1   23.40    6.30
   0  -4   1    0.20    0.60
   0  -4  -1    0.80    0.70
   0   4  -1    2.40    0.90
   0  -4   1    1.50    0.80
   0   4   1    0.90    0.80
   0  -4  -1    2.90    1.10
  -1  -4  -1 2120.29  109.79
  -1   4   1 2223.48  109.69
  -1   4   1 2000.40  109.79
   1  -4   1 2271.77  109.49
   1  -4   1 2193.48  109.69
   1  -4   1 2196.28  108.49
   1   4  -1 2353.96  109.29
   1  -4  -1 2069.49  109.49
  -1  -4   1 1999.00  108.69
  -1   4  -1 2132.19  109.69
  -1  -4   1 2232.08  109.29
   1   4   1 1964.60  109.59
  -1   4  -1 2079.49  108.29
   1   4   1 2334.07  108.59
   1  -4  -1 2059.29  109.79
   2  -4   1  826.02   43.20
  -2  -4  -1  820.22   42.80
   2  -4   1  760.12   42.80
  -2   4   1  761.12   43.20
   2  -4   1  797.52   42.30
  -2   4   1  799.32   43.10
  -2   4   1  810.22   42.70
  -2  -4  -1  881.31   43.40
   2  -4  -1  781.82   43.20
  -2  -4   1  798.82   42.40
   2  -4  -1  857.71   43.20
  -2   4  -1  852.61   43.30
  -2   4  -1  796.82   42.20
   2   4   1  858.31   42.70
  -2  -4   1  762.22   42.00
   2   4   1  860.11   42.00
   3  -4   1  184.58   11.00
  -3  -4  -1  186.18   10.50
  -3   4   1  176.48   11.20
   3  -4   1  172.28   11.30
   3  -4   1  183.88   11.30
  -3  -4  -1  172.18   10.90
  -3   4   1  173.48   11.20
   3   4  -1  181.48   10.20
  -3   4   1  163.88   11.40
   3   4   1  183.48   10.60
  -3   4  -1  170.78   11.40
  -3  -4   1  180.88   10.50
  -3  -4   1  182.28   10.00
   3   4   1  175.98   10.30
  -3  -4   1  155.78   10.00
   3  -4  -1  172.58   11.40
   3  -4  -1  168.88   11.20
  -3   4  -1  176.98   10.80
   4  -4   1  477.45   25.70
  -4   4   1  475.95   25.90
   4  -4   1  423.46   25.20
   4  -4   1  428.46   25.20
  -4  -4  -1  420.16   24.80
  -4  -4  -1  485.95   24.70
  -4   4   1  471.65   25.70
  -4   4   1  418.46   25.30
   4   4  -1  495.15   24.70
  -4  -4   1  420.96   24.00
   4  -4  -1  431.76   25.40
   4  -4  -1  474.95   25.50
  -4   4  -1  426.06   24.90
  -4   4  -1  453.15   25.70
   4  -4  -1  451.65   25.60
   4   4   1  455.05   24.50
  -4  -4   1  482.55   24.40
   4   4   1  399.06   24.10
  -5   4   1  185.18   13.10
  -5  -4  -1  209.08   12.60
   5  -4   1  191.18   12.80
   5  -4   1  178.98   12.70
   5  -4   1  183.58   12.90
   5  -4   1  208.08   13.30
  -5   4   1  198.98   13.20
  -5  -4  -1  186.18   12.20
  -5   4   1  172.48   12.60
   5   4  -1  192.78   12.30
   5   4   1  200.38   12.50
   5  -4  -1  196.38   12.80
  -5   4  -1  213.08   13.50
   5   4   1  209.78   11.80
   5  -4  -1  196.48   13.30
  -5  -4   1  206.88   12.20
  -5  -4   1  223.28   11.80
   5  -4  -1  177.68   12.70
  -5   4  -1  195.98   12.90
  -6  -4  -1   78.69    6.00
   6   4  -1   66.49    6.10
   6  -4   1   73.09    6.70
  -6   4   1   69.69    6.80
   6  -4   1   64.59    6.30
   6  -4   1   62.39    6.20
  -6   4   1   71.89    6.50
  -6  -4  -1   63.59    6.20
  -6  -4  -1   57.99    5.70
  -6   4   1   67.59    6.60
   6  -4   1   64.69    6.30
  -6   4  -1   62.79    6.30
  -6   4  -1   68.89    6.60
  -6  -4   1   71.99    6.00
   6  -4  -1   77.49    6.60
   6  -4  -1   75.69    6.30
   6  -4  -1   62.09    6.50
   6   4   1   74.19    5.30
   6   4   1   68.39    6.20
   6  -4  -1   65.49    6.10
  -6  -4   1   73.09    5.50
  -6  -4   1   69.79    5.20
  -7   4   1  154.98   11.40
   7  -4   1  159.28   11.50
  -7  -4  -1  153.38   10.50
  -7  -4  -1  147.19   10.60
  -7  -4  -1  158.58   10.80
   7  -4   1  146.29   11.60
   7  -4   1  129.29   10.60
   7  -4   1  131.09   10.60
  -7   4   1  145.99   11.40
   7   4   1  144.29    9.30
   7  -4  -1  147.29   11.70
  -7  -4   1  144.09    9.70
  -7   4  -1  158.48   11.70
  -7   4  -1  165.48   11.60
  -7  -4   1  143.29    9.90
  -7  -4   1  157.48   10.70
   7   4   1  156.28   11.10
   7  -4  -1  125.19   10.30
   7  -4  -1  153.28   11.20
  -8   4   1  124.59   13.10
   8  -4   1  151.28   12.50
   8  -4   1  160.58   12.10
  -8  -4  -1  153.08   11.10
  -8   4   1  148.49   12.10
   8  -4   1  142.09   11.30
  -8  -4  -1  150.78   11.40
  -8  -4  -1  148.09   11.10
   8   4  -1  141.49   11.50
   8  -4   1  150.08   11.50
   8   4   1  168.68   12.30
  -8  -4   1  158.78   10.50
  -8   4  -1  158.98   12.10
   8  -4  -1  163.38   11.30
   8  -4  -1  149.29   12.40
   8  -4  -1  160.68   11.90
   8  -4  -1  174.68   11.70
  -8  -4   1  153.78   11.30
  -8   4  -1  149.39   12.10
  -9   4   1   17.90    4.00
  -9   4   1   22.80    4.90
   9  -4   1   28.60    4.90
   9  -4   1   22.90    4.60
  -9  -4  -1   28.00    5.40
   9  -4   1   13.50    3.70
   9  -4   1   17.90    4.40
  -9  -4  -1   17.40    3.50
  -9  -4  -1   27.80    4.80
   9   4  -1   21.60    4.30
   9  -4  -1   23.20    4.40
   9  -4  -1   31.70    4.40
  -9  -4   1   31.00    5.30
  -9   4  -1   31.40    5.30
   9   4   1   31.30    5.60
  -9   4  -1   27.00    5.80
  -9  -4   1   29.80    4.00
   9  -4  -1   20.20    4.10
   9  -4  -1   22.90    5.30
  -9  -4   1   24.10    3.90
  10  -4   1   66.09    7.60
 -10  -4  -1   77.39    7.80
 -10  -4  -1   77.49    7.30
  10  -4   1   63.69    7.20
 -10   4   1   76.99    8.20
 -10  -4  -1   71.49    7.20
  10  -4   1   56.99    7.90
  10  -4   1   67.19    7.30
 -10   4   1   41.50    9.80
 -10  -4   1   59.69    6.50
  10  -4  -1   66.09    7.10
  10  -4  -1   61.79    8.60
 -10  -4   1   65.09    6.30
  10  -4  -1   81.69    7.90
 -10  -4   1   70.19    7.40
 -10   4  -1   67.79    8.00
  10  -4  -1   69.19    6.90
 -11   4   1    2.80    2.40
  11  -4   1   10.70    3.50
 -11   4   1   11.20    4.20
  11   4  -1   13.90    4.80
 -11  -4  -1    5.80    2.80
  11  -4   1    6.80    3.10
 -11  -4  -1    9.20    3.50
 -11   4  -1   13.30    4.50
 -11  -4   1   11.80    3.70
  11  -4  -1    7.30    3.20
  11  -4  -1   11.80    3.50
  11  -4  -1    6.90    2.40
 -11  -4   1    7.50    3.00
  11   4   1   16.90    4.60
 -11  -4   1   11.80    3.10
 -11   4  -1   10.60    3.90
 -12  -4  -1   12.60    4.10
 -12   4   1   23.40    5.50
 -12  -4  -1   25.00    6.20
 -12   4   1   16.00    4.60
  12  -4   1   20.00    4.80
  12  -4   1   17.40    4.30
 -12   4  -1   19.60    5.10
 -12  -4   1   16.60    3.70
  12  -4  -1   29.30    5.50
 -12  -4   1   27.50    5.80
  12  -4  -1   20.10    4.70
  12  -4  -1   25.50    4.70
 -12  -4   1   20.60    4.70
 -12   4  -1   21.80    5.20
   0   5   1 2096.99  112.79
   0  -5   1 2322.87  112.79
   0  -5   1 2274.07  113.09
   0  -5  -1 2255.77  113.09
   0   5  -1 2186.08  112.39
   0  -5  -1 2099.09  113.39
   0   5  -1 2081.29  112.89
   0   5   1 2376.66  113.69
  -1   5   1  195.28   12.70
  -1  -5  -1  210.38   13.10
  -1  -5  -1  214.38   12.80
  -1   5   1  210.18   12.10
   1   5  -1  211.78   11.80
   1  -5   1  195.18   12.70
  -1   5   1  199.08   13.10
   1  -5   1  200.68   12.60
   1   5  -1  199.98   12.40
   1  -5  -1  216.98   13.20
  -1   5  -1  220.48   13.00
   1   5   1  221.48   11.60
  -1  -5   1  202.48   12.20
  -1   5  -1  210.68   11.40
   1   5   1  198.98   12.40
   1  -5  -1  203.48   12.80
  -1  -5   1  209.38   12.50
   1   5   1  190.68   12.80
  -2  -5  -1  183.78   11.30
  -2  -5  -1  172.08   11.50
  -2   5   1  182.98   12.00
   2  -5   1  162.18   11.40
   2  -5   1  187.38   11.50
   2  -5   1  174.48   10.60
  -2   5   1  189.38   11.10
   2   5   1  181.68   10.20
   2  -5  -1  192.08   12.00
  -2   5  -1  179.98   11.70
  -2   5  -1  157.28   10.30
  -2  -5   1  185.68   11.10
  -2  -5   1  161.58   10.50
   2  -5  -1  194.78   11.80
  -3  -5  -1   53.49    4.60
  -3   5   1   41.80    4.70
   3   5  -1   51.99    3.60
   3  -5   1   50.99    4.90
  -3   5   1   57.49    5.60
  -3   5   1   54.89    4.70
   3  -5   1   52.09    4.40
  -3  -5  -1   38.80    4.40
  -3   5  -1   46.60    4.90
   3   5   1   50.19    4.20
  -3  -5   1   45.70    3.90
   3   5   1   46.70    3.80
  -3  -5   1   50.79    3.40
  -3   5  -1   45.20    4.20
   3  -5  -1   47.40    4.80
  -3  -5   1   46.50    4.20
   3  -5  -1   51.99    5.00
   4  -5   1  319.47   18.60
  -4  -5  -1  285.57   18.10
   4   5  -1  319.77   17.60
  -4  -5  -1  310.57   17.70
  -4   5   1  302.47   18.90
  -4   5   1  329.37   18.90
  -4   5   1  352.86   19.70
   4  -5   1  274.57   19.40
   4   5   1  315.27   17.70
  -4  -5   1  319.47   18.00
   4  -5  -1  303.07   18.90
  -4   5  -1  313.77   18.30
   4   5   1  312.07   17.70
  -4  -5   1  300.97   17.50
  -4  -5   1  314.57   17.20
  -4   5  -1  337.17   19.50
   4  -5  -1  311.97   18.90
  -5  -5  -1   46.80    4.50
   5  -5   1   46.50    5.20
   5  -5   1   39.00    4.90
  -5  -5  -1   50.09    4.90
   5   5  -1   48.60    4.50
  -5   5   1   51.59    5.40
  -5   5   1   45.60    5.20
  -5   5   1   46.70    5.40
  -5  -5   1   50.19    4.30
   5  -5  -1   62.29    6.30
  -5   5  -1   46.70    4.90
   5  -5  -1   55.59    5.50
  -5  -5   1   59.69    4.60
   5   5   1   53.19    4.30
  -5   5  -1   54.09    5.70
   5   5   1   50.59    4.70
   6   5  -1  143.39   10.00
   6  -5   1  148.39   11.00
  -6   5   1  137.89   10.70
  -6   5   1  151.88   11.20
  -6  -5  -1  129.09    9.90
  -6   5   1  163.58   11.50
   6  -5   1  117.89   10.30
   6  -5   1  150.18   10.80
   6  -5   1  126.39   10.40
   6   5   1  148.99    9.00
  -6   5  -1  134.59   10.40
  -6   5  -1  147.79   11.20
   6   5   1  146.59   10.20
   6  -5  -1  130.09   10.40
   6  -5  -1  132.29   10.90
  -6  -5   1  142.19    9.50
  -6  -5   1  143.39    9.40
   7  -5   1   11.70    3.00
   7  -5   1    8.60    2.50
  -7  -5  -1   10.90    2.50
  -7   5   1   10.80    3.20
   7  -5   1   10.40    3.00
   7  -5   1    4.90    2.20
  -7  -5  -1    8.80    2.40
  -7   5   1   10.50    3.40
  -7  -5  -1    7.60    2.40
   7   5  -1   14.90    3.30
   7   5   1    9.20    2.80
   7  -5  -1    8.60    2.80
  -7   5  -1    4.40    2.30
  -7   5  -1    8.60    2.60
   7  -5  -1   10.90    2.90
  -7  -5   1    9.90    2.10
  -7  -5   1   13.90    3.00
  -7  -5   1   12.00    2.60
   7  -5  -1   10.50    2.80
   7  -5  -1   10.20    2.80
  -8  -5  -1  160.58   11.70
  -8  -5  -1  160.48   11.40
   8  -5   1  153.08   12.00
   8   5  -1  161.38   12.10
   8  -5   1  160.58   12.90
  -8  -5  -1  160.28   11.60
  -8   5   1  142.99   12.40
  -8   5   1  136.59   12.20
   8  -5   1  168.58   12.70
   8  -5   1  150.78   11.90
   8  -5  -1  139.39   12.50
   8  -5  -1  171.18   12.50
   8   5   1  170.18   12.50
  -8   5  -1  154.28   12.20
  -8  -5   1  147.79   10.80
  -8   5  -1  159.78   12.90
  -8  -5   1  160.88   10.60
   8  -5  -1  164.88   11.80
  -8  -5   1  152.88   11.20
   8  -5  -1  154.08   11.70
   9  -5   1   30.10    5.40
   9  -5   1   21.80    4.50
  -9  -5  -1   25.00    4.10
   9  -5   1   29.30    5.50
  -9   5   1   33.40    6.00
  -9  -5  -1   38.20    4.80
  -9   5   1   25.60    5.20
   9   5  -1   30.10    5.60
   9  -5   1   19.70    5.90
  -9  -5  -1   26.40    5.20
   9  -5  -1   29.00    5.00
  -9   5  -1   37.80    7.00
  -9  -5   1   35.20    4.40
  -9  -5   1   30.50    3.90
   9   5   1   30.90    5.30
  -9   5  -1   27.90    5.70
   9  -5  -1   24.30    4.90
  -9  -5   1   30.80    5.30
   9  -5  -1   38.30    6.10
   9  -5  -1   35.60    5.80
 -10  -5  -1   13.50    3.50
 -10   5   1   11.00    3.60
 -10  -5  -1   15.80    3.40
  10   5  -1   11.40    3.90
  10  -5   1   10.90    3.70
 -10   5   1   12.80    4.60
  10  -5   1    8.10    3.80
  10  -5   1    6.60    3.70
  10  -5   1   14.30    3.90
 -10  -5  -1   18.10    4.20
 -10  -5   1    5.60    2.50
 -10  -5   1    9.40    3.00
 -10   5  -1   13.50    4.00
 -10  -5   1   10.90    2.60
  10  -5  -1    5.90    2.80
  10  -5  -1   15.20    4.40
  10  -5  -1    6.50    3.30
 -10   5  -1   10.70    3.90
 -11   5   1   55.59    8.30
  11   5  -1   56.09    7.70
 -11  -5  -1   63.69   13.30
 -11  -5  -1   41.40    6.80
  11  -5   1   47.70    7.50
  11  -5   1   44.20    9.10
 -11  -5  -1   56.19    6.70
  11  -5   1   59.59    7.20
 -11   5   1   39.30    7.50
 -11   5  -1   40.60    7.00
  11   5   1   62.69    8.10
 -11  -5   1   60.89    7.00
 -11  -5   1   50.29    6.40
  11  -5  -1   65.39    7.50
 -11  -5   1   51.29    5.80
  11  -5  -1   53.49    6.90
  11  -5  -1   58.59    6.60
  12  -5   1   47.10    7.40
  12  -5   1   33.40    6.20
  12  -5   1   33.80    6.50
 -12  -5  -1   40.40    6.90
 -12   5   1   51.99   14.00
 -12   5   1   26.60    6.00
 -12  -5  -1   32.90    5.80
  12  -5  -1   44.30    6.00
 -12  -5   1   39.30    7.00
  12  -5  -1   45.60    7.60
 -12  -5   1   39.40    5.90
 -12  -5   1   48.90    6.60
 -12   5  -1   59.09    9.90
 -12   5  -1   32.10    7.30
   0  -6  -1   69.59    5.90
   0   6  -1   66.09    5.80
   0  -6   1   72.49    5.90
   0  -6  -1   70.09    6.20
   0   6   1   72.49    5.90
   0  -6   1   62.99    5.50
   0   6   1   77.49    6.40
   0   6  -1   66.79    5.40
  -1   6   1  707.33   42.40
  -1   6   1  823.92   42.20
   1  -6   1  813.02   42.00
   1   6  -1  770.62   41.80
  -1  -6  -1  747.13   41.90
  -1   6   1  767.42   40.90
   1   6  -1  822.82   41.00
   1   6   1  860.71   41.90
  -1   6  -1  792.42   42.40
   1  -6  -1  746.03   42.10
   1  -6  -1  758.22   42.50
  -1   6  -1  733.43   40.10
  -1  -6   1  779.22   41.50
  -1  -6   1  755.42   41.80
   1   6   1  824.62   40.40
   1   6   1  783.62   42.40
  -2   6   1   56.99    5.80
   2   6  -1   56.29    5.00
   2  -6   1   64.79    5.60
  -2  -6  -1   60.39    5.60
  -2   6   1   52.29    5.30
  -2  -6  -1   56.49    5.20
  -2   6   1   60.29    4.90
   2  -6   1   57.99    5.50
   2   6  -1   58.99    4.30
   2   6   1   61.69    4.20
   2  -6  -1   55.69    5.40
  -2   6  -1   70.39    6.00
   2   6   1   58.59    5.00
  -2  -6   1   56.09    4.80
  -2  -6   1   60.79    5.20
  -3  -6  -1  616.24   33.60
  -3   6   1  597.34   34.00
  -3   6   1  594.54   32.90
  -3  -6  -1  565.34   32.90
  -3   6   1  628.34   33.70
   3  -6   1  588.64   32.50
   3  -6   1  569.94   34.20
   3  -6   1  666.83   34.10
  -3   6  -1  672.63   32.60
   3   6   1  632.74   32.50
   3   6   1  615.84   31.60
   3  -6  -1  581.84   33.80
  -3  -6   1  531.25   32.10
   3  -6  -1  615.84   33.70
  -3   6  -1  572.34   33.70
  -3  -6   1  553.34   34.80
  -4  -6  -1    7.90    1.80
   4  -6   1    8.40    2.10
  -4  -6  -1    8.90    2.40
  -4   6   1    8.20    2.60
  -4  -6  -1    7.70    2.30
   4   6  -1    7.60    1.60
   4  -6   1    9.00    2.80
   4  -6   1    7.60    2.20
  -4   6   1    9.00    2.60
  -4   6   1    7.60    2.30
  -4   6  -1    9.70    2.70
   4  -6  -1    7.70    2.40
   4   6   1   10.80    2.00
  -4  -6   1    8.30    1.60
   4  -6  -1    5.20    2.30
  -4  -6   1    7.80    1.90
  -4   6  -1   11.30    2.40
   4   6   1    6.90    1.80
  -4  -6   1    6.80    1.80
  -5   6   1  265.47   17.80
   5  -6   1  271.97   17.50
  -5   6   1  305.17   18.00
  -5   6   1  265.77   18.20
  -5  -6  -1  281.37   16.50
   5  -6   1  277.67   17.90
  -5  -6  -1  313.27   18.00
   5  -6   1  270.77   17.90
   5   6  -1  275.97   16.30
  -5  -6  -1  253.07   16.90
  -5  -6   1  274.27   16.70
   5  -6  -1  294.37   18.20
  -5  -6   1  290.27   16.00
  -5  -6   1  255.57   16.20
   5   6   1  253.97   15.80
   5   6   1  292.77   16.60
   5  -6  -1  291.87   18.00
  -5   6  -1  289.17   18.50
  -5   6  -1  288.47   17.40
   6  -6   1    2.20    1.60
  -6  -6  -1    2.10    1.50
  -6   6   1    5.90    2.40
   6  -6   1    2.50    1.70
  -6  -6  -1    3.70    1.90
  -6   6   1    4.80    1.90
  -6   6   1    6.40    2.50
   6   6  -1    4.30    1.60
   6  -6   1    4.40    1.90
  -6  -6   1   10.20    2.40
   6  -6  -1    4.30    1.70
  -6  -6   1    4.90    1.80
  -6  -6   1    7.80    2.00
   6   6   1    4.50    1.40
  -6   6  -1    3.80    2.20
   6   6   1    9.20    2.40
  -6   6  -1    7.30    2.50
   6  -6  -1    9.40    2.90
  -7   6   1   55.29    6.60
  -7   6   1   48.40    6.30
   7  -6   1   67.39    6.90
   7  -6   1   58.59    6.50
  -7  -6  -1   64.99    6.20
   7  -6   1   52.29    6.40
  -7  -6  -1   58.39    5.80
   7   6  -1   56.89    6.00
   7  -6   1   67.59    7.00
   7  -6  -1   55.29    6.40
   7  -6  -1   50.89    6.10
  -7   6  -1   56.89    6.80
  -7  -6   1   60.69    5.60
   7   6   1   61.39    6.20
  -7  -6   1   61.09    5.70
  -7   6  -1   55.29    6.30
  -7  -6   1   62.59    5.30
   7  -6  -1   68.09    6.90
   8  -6   1  100.09    9.60
  -8  -6  -1  101.99    8.90
  -8  -6  -1  101.69    8.50
  -8   6   1  114.29   10.40
   8  -6   1   89.39    9.10
   8  -6   1   96.99    9.70
   8   6  -1  101.19    8.80
  -8  -6  -1  105.59    8.80
  -8   6   1  103.59    9.90
   8   6   1  104.19    9.20
   8  -6  -1  112.49   10.00
   8  -6  -1  104.69    9.20
  -8   6  -1  111.49   10.10
   8  -6  -1  111.19    9.50
  -8   6  -1  108.49    9.50
  -8  -6   1  100.19    7.90
  -8  -6   1   93.99    8.10
  -8  -6   1  106.19    8.50
   9  -6   1  153.18   12.50
  -9  -6  -1  168.38   12.20
   9  -6   1  131.69   12.70
  -9  -6  -1  160.28   12.00
  -9   6   1  148.99   13.20
   9  -6   1  145.99   12.70
   9   6  -1  148.69   12.20
  -9  -6  -1  164.08   11.90
  -9   6   1  154.58   13.00
  -9   6  -1  154.08   12.80
  -9  -6   1  137.69   11.10
  -9  -6   1  149.19   10.80
   9  -6  -1  155.78   12.80
  -9   6  -1  164.98   13.60
   9  -6  -1  149.69   12.30
  -9  -6   1  174.38   12.10
   9  -6  -1  159.38   12.20
   9   6   1  158.18   12.60
 -10   6   1    1.70    2.60
  10   6  -1   -1.40    2.20
 -10   6   1    4.70    3.00
 -10  -6  -1    1.20    2.10
 -10  -6  -1   -4.70    2.40
  10  -6   1    4.00    2.80
  10  -6   1   -0.20    1.70
 -10  -6  -1    4.80    2.40
 -10   6  -1    2.50    2.60
 -10  -6   1    1.30    2.20
 -10  -6   1    1.00    1.60
  10  -6  -1   -4.10    2.40
 -10  -6   1    7.90    2.80
  10  -6  -1    5.90    2.70
  10  -6  -1   10.40    3.30
 -11  -6  -1   50.59   10.20
  11  -6   1   34.70    6.60
 -11  -6  -1   34.80    5.60
  11   6  -1   35.70    6.60
  11  -6   1   40.10    7.00
  11  -6   1   38.80    6.70
  11  -6  -1   33.10    6.20
 -11   6  -1   40.50    8.20
  11   6   1   35.50    6.60
  11  -6  -1   52.69    6.40
 -11   6  -1   27.20    5.90
 -11  -6   1   43.80    6.00
 -11  -6   1   28.80    6.10
 -11  -6   1   42.10    4.90
  12  -6   1    4.80    3.80
 -12   6   1    8.40    3.90
 -12   6   1    6.40    3.00
 -12  -6  -1    6.50    3.40
  12  -6   1    2.80    3.00
 -12  -6  -1    3.80    3.00
  12  -6  -1   11.60    4.70
 -12  -6   1    4.80    2.50
 -12  -6   1    3.80    2.70
 -12   6  -1    1.40    3.20
  12  -6  -1    0.70    2.80
   0   7   1    7.20    2.10
   0  -7   1    7.40    2.10
   0  -7   1    6.60    2.00
   0   7  -1    6.80    1.80
   0   7   1    5.40    2.50
   0  -7  -1    3.40    1.50
   0  -7  -1    6.70    2.10
   0   7  -1    7.50    2.10
   1  -7   1  449.36   25.50
  -1   7   1  448.56   24.10
  -1  -7  -1  425.86   25.90
   1   7  -1  447.16   24.40
   1   7  -1  478.75   25.60
  -1  -7  -1  421.46   25.40
   1  -7   1  428.56   25.70
  -1   7   1  408.96   26.60
  -1   7   1  449.95   25.60
   1   7   1  450.15   25.20
   1   7   1  429.36   26.00
   1  -7  -1  480.15   26.40
  -1  -7   1  440.66   25.10
  -1   7  -1  456.85   23.30
  -1   7  -1  442.26   26.00
   1   7   1  446.56   23.40
  -1  -7   1  405.46   25.20
   1  -7  -1  450.45   27.00
   2  -7   1   76.79    6.60
   2   7  -1   75.49    6.30
   2  -7   1   75.79    6.80
  -2  -7  -1   68.79    6.60
  -2  -7  -1   75.69    6.50
  -2   7   1   67.39    6.40
  -2   7   1   74.49    5.80
  -2   7   1   90.79    7.60
   2  -7  -1   77.59    6.80
  -2  -7   1   67.79    6.20
   2   7   1   76.79    4.90
  -2   7  -1   78.49    7.00
  -2  -7   1   77.29    6.20
  -2   7  -1   69.29    5.20
   2  -7  -1   74.09    6.90
   2   7   1   72.39    6.00
  -3   7   1   59.39    5.90
   3  -7   1   50.09    5.50
  -3   7   1   48.70    5.70
  -3  -7  -1   51.49    5.30
  -3   7   1   53.09    5.00
  -3  -7  -1   47.20    5.40
  -3  -7   1   50.99    4.70
  -3   7  -1   43.20    5.40
   3   7   1   50.79    4.00
   3  -7  -1   59.39    5.90
   3  -7  -1   51.19    5.70
   3   7   1   59.79    4.90
  -3   7  -1   50.99    4.50
  -3  -7   1   49.70    5.00
  -4   7   1  147.79   11.90
  -4   7   1  150.88   11.50
  -4  -7  -1  150.18   11.40
   4  -7   1  145.19   10.60
   4   7  -1  166.98    9.30
   4  -7   1  145.69   11.50
   4  -7   1  135.99   11.10
  -4   7   1  145.19   10.90
  -4  -7  -1  171.38   11.30
   4   7   1  142.79    9.90
   4   7   1  156.18    9.70
  -4   7  -1  172.98   12.30
  -4  -7   1  161.68   10.50
  -4   7  -1  163.08   10.60
   4  -7  -1  159.18   11.90
   4  -7  -1  162.08   11.70
  -4  -7   1  154.48   10.70
  -5   7   1  176.18   12.70
  -5  -7  -1  161.48   12.20
   5  -7   1  166.98   12.60
  -5  -7  -1  182.68   12.00
   5   7  -1  173.38   10.60
  -5   7   1  177.78   13.30
   5  -7   1  145.29   12.00
  -5   7   1  169.08   12.10
   5   7   1  156.98   10.40
  -5   7  -1  178.58   13.30
  -5   7  -1  166.68   11.70
  -5  -7   1  171.28   11.50
   5  -7  -1  174.88   12.80
  -5  -7   1  163.58   11.20
  -5  -7   1  172.38   10.20
   5   7   1  174.78   11.00
   5  -7  -1  155.68   12.20
  -6   7   1  154.28   12.30
  -6   7   1  156.28   12.10
  -6   7   1  151.18   12.70
   6  -7   1  167.68   12.60
  -6  -7  -1  164.18   10.90
   6   7  -1  169.98   10.80
  -6  -7  -1  133.69   11.10
  -6  -7  -1  165.98   12.10
   6  -7   1  154.48   12.10
   6  -7   1  155.78   12.20
  -6   7  -1  167.68   13.00
  -6  -7   1  161.98   10.30
  -6  -7   1  153.18   10.80
   6  -7  -1  151.78   12.10
  -6   7  -1  172.98   11.90
   6   7   1  160.88   11.00
  -6  -7   1  157.88   11.20
   6  -7  -1  164.98   12.60
   7   7  -1  104.99    8.30
   7  -7   1  102.89    9.60
   7  -7   1   97.29    9.30
  -7   7   1   83.79    8.70
  -7  -7  -1  104.99    8.20
   7  -7   1   93.29    9.10
  -7  -7  -1  115.79    9.40
  -7   7   1   96.99    9.60
  -7  -7  -1  103.79    8.70
   7  -7  -1  106.29    9.40
  -7  -7   1   98.09    7.90
  -7   7  -1   90.39    9.50
  -7  -7   1   97.99    8.00
   7  -7  -1  118.99    9.90
   7   7   1   92.39    8.20
  -7  -7   1  100.39    8.30
  -7   7  -1   88.99    8.60
   8  -7   1   47.70    6.60
  -8   7   1   45.50    7.30
  -8   7   1   36.70    6.70
  -8  -7  -1   45.50    5.30
  -8  -7  -1   50.99    5.60
   8  -7   1   56.59    6.90
   8  -7   1   48.00    6.40
   8   7  -1   41.80    5.40
  -8  -7   1   42.60    5.30
  -8  -7   1   47.40    4.90
   8   7   1   52.69    6.10
  -8  -7   1   43.10    5.30
   8  -7  -1   42.30    5.90
  -8   7  -1   45.90    6.10
   8  -7  -1   46.40    6.90
  -8   7  -1   64.79    7.60
  -8  -7   1   55.79    5.50
  -9  -7  -1  172.58   12.50
   9  -7   1  162.98   13.80
   9  -7   1  175.58   14.30
  -9  -7  -1  154.98   12.50
   9  -7   1  177.08   13.60
  -9  -7  -1  171.78   12.60
  -9   7   1  146.59   13.30
   9  -7   1  151.08   13.30
   9   7  -1  181.48   13.20
  -9   7   1  170.58   14.40
   9   7   1  155.08   12.90
  -9  -7   1  152.58   12.00
  -9   7  -1  133.79   17.20
  -9  -7   1  154.98   12.10
  -9  -7   1  184.18   12.50
  -9   7  -1  154.38   13.30
  -9  -7   1  163.68   11.60
   9  -7  -1  187.58   14.20
 -10   7   1   12.40    3.80
 -10  -7  -1   19.40    4.50
 -10   7   1    6.20    4.60
 -10  -7  -1   16.10    3.50
 -10  -7  -1   10.80    4.00
  10  -7   1   15.50    4.30
  10  -7   1   20.60    5.20
  10  -7   1    9.40    4.80
 -10  -7   1   16.40    4.00
 -10  -7   1   14.40    3.10
 -10   7  -1   16.90    4.50
  10  -7  -1   17.00    4.40
 -10  -7   1   24.40    4.70
 -10  -7   1   13.90    3.90
  10  -7  -1   20.90    5.00
  10  -7  -1   18.80    4.40
 -11  -7  -1   32.10    7.90
  11  -7   1   33.20    6.10
  11  -7   1   27.60    6.90
 -11   7   1   24.40    6.60
  11   7  -1   33.80    6.30
 -11  -7  -1   34.30    5.90
  11  -7  -1   37.00    6.60
  11  -7  -1   21.30    5.20
 -11  -7   1   22.90    4.30
 -11  -7   1   28.70    5.00
  11   7   1   35.10    7.00
 -11   7  -1   19.50    5.20
 -11  -7   1   22.50    4.90
  11  -7  -1   34.10    6.40
   0  -8  -1    0.80    1.20
   0   8   1    0.50    1.20
   0  -8   1   -0.10    0.90
   0   8  -1   -0.80    0.70
   0  -8   1    1.50    1.50
   0   8   1    1.40    1.10
   0   8   1    0.40    0.70
   0  -8  -1   -0.70    0.70
   1  -8   1    2.90    1.70
   1  -8   1    2.10    1.40
  -1   8   1    5.60    1.90
  -1  -8  -1    6.00    2.10
  -1  -8  -1    2.20    1.40
   1   8  -1    3.40    1.50
  -1   8   1    7.40    1.70
  -1   8   1    6.40    2.30
  -1   8  -1    3.30    1.70
   1   8   1    5.60    1.20
   1   8   1    4.30    1.90
  -1  -8   1    9.20    2.80
  -1  -8   1    8.50    2.30
   1   8   1    9.70    2.50
   1  -8  -1    3.60    1.90
   1  -8  -1    5.10    1.90
   2  -8   1  356.56   22.80
  -2   8   1  387.06   23.80
  -2   8   1  432.26   23.50
  -2  -8  -1  353.56   22.50
   2  -8   1  374.96   23.10
  -2  -8  -1  403.46   23.50
   2   8  -1  363.56   22.30
  -2   8   1  385.66   21.50
  -2   8  -1  358.26   20.60
  -2   8  -1  399.36   23.70
  -2  -8   1  359.36   22.40
   2  -8  -1  376.66   23.50
   2   8   1  385.06   20.20
   2  -8  -1  373.66   23.10
   2   8   1  376.76   22.00
  -3   8   1  106.19    8.20
  -3  -8  -1  108.99    9.20
  -3   8   1  105.89    9.70
   3  -8   1  107.49    9.10
  -3   8   1  117.49    9.40
   3  -8   1  106.29    9.30
  -3  -8  -1   97.09    8.60
  -3   8  -1  105.89    7.60
  -3  -8   1  103.99    8.50
  -3  -8   1  118.89    9.10
  -3   8  -1  122.29    9.90
   3  -8  -1  122.29    9.60
   3   8   1  106.79    6.80
   3  -8  -1  106.89    9.50
  -4   8   1  123.69   10.70
   4  -8   1  133.69   10.60
  -4   8   1  118.19    9.30
  -4   8   1  120.09   10.20
  -4  -8  -1  116.49   10.00
   4  -8  -1  143.69   11.00
  -4   8  -1  115.89   10.50
   4   8   1  129.79    8.30
   4  -8  -1  132.49   10.50
  -4  -8   1  120.59    9.40
   4   8   1  129.79    8.80
  -5   8   1   56.49    6.10
  -5   8   1   51.29    6.10
  -5  -8  -1   55.99    6.20
  -5  -8  -1   56.89    6.00
   5  -8   1   55.29    6.40
  -5   8   1   57.59    6.80
  -5  -8   1   49.40    5.30
   5   8   1   53.79    4.80
  -5   8  -1   58.29    5.60
   5  -8  -1   63.29    6.80
  -5  -8   1   53.29    5.30
   5  -8  -1   46.30    5.80
  -5   8  -1   43.00    6.60
   5   8   1   45.30    4.40
   6  -8   1   39.60    6.00
   6  -8   1   40.20    5.90
  -6  -8  -1   46.70    5.70
   6   8  -1   51.79    4.50
  -6  -8  -1   48.40    5.50
  -6   8   1   40.20    5.40
  -6   8   1   43.90    5.90
  -6   8   1   31.40    6.30
  -6  -8   1   38.60    4.80
  -6  -8   1   38.30    4.90
  -6   8  -1   45.90    5.30
  -6   8  -1   38.70    6.40
  -6  -8   1   43.20    4.00
   6   8   1   45.80    4.80
   6  -8  -1   35.60    6.00
   7  -8   1   23.60    5.20
   7   8  -1   21.40    3.80
   7  -8   1   21.20    5.10
  -7  -8  -1   20.60    3.70
  -7  -8  -1   17.40    4.00
  -7   8   1   20.70    4.60
  -7  -8  -1   19.20    4.40
  -7   8   1   23.60    5.00
  -7  -8   1   21.80    3.40
  -7  -8   1   18.80    3.60
   7   8   1    7.50    4.80
  -7  -8   1   21.80    4.00
  -7   8  -1   38.00    7.10
  -7   8  -1   19.40    4.40
  -8   8   1    6.20    3.00
  -8   8   1   13.40    4.00
  -8  -8  -1   13.30    3.00
  -8  -8  -1   10.10    3.00
   8  -8   1    8.90    3.30
  -8  -8  -1   13.80    3.70
   8  -8   1    7.80    3.60
   8  -8   1   12.20    3.80
   8  -8   1    8.60    3.60
   8   8  -1    4.50    2.20
   8  -8  -1   11.10    3.80
   8  -8  -1    9.60    3.30
  -8  -8   1    7.90    2.70
  -8   8  -1   11.30    3.50
   8  -8  -1    7.60    3.70
  -8  -8   1    7.80    2.90
  -8  -8   1    9.60    2.40
  -8   8  -1    9.10    4.60
   8   8   1    8.00    3.00
  -9  -8  -1   54.99    6.00
  -9  -8  -1   51.19    6.50
   9   8  -1   38.70    6.20
   9  -8   1   52.59    8.10
  -9  -8  -1   35.50    6.00
  -9  -8  -1   48.80    6.00
  -9   8   1   45.80    7.30
   9  -8   1   35.50    6.70
  -9   8   1   39.40    7.70
   9  -8   1   38.90    6.70
  -9  -8   1   42.50    5.30
   9   8   1   40.00    6.20
  -9   8  -1   32.00    9.90
  -9  -8   1   45.30    5.10
  -9  -8   1   58.09    6.00
   9  -8  -1   37.30    6.70
   9  -8  -1   42.20    7.20
  -9   8  -1   54.89    8.50
  -9  -8   1   42.20    5.80
  10  -8   1   -1.70    2.10
  10  -8   1    2.40    2.70
 -10  -8  -1    5.10    2.30
 -10   8   1   -0.20    2.50
 -10  -8  -1    5.00    2.50
  10   8  -1   -1.90    2.50
 -10  -8  -1    1.10    2.30
 -10   8   1   -1.80    3.40
 -10   8  -1    4.40    2.60
  10  -8  -1   -1.50    2.30
  10  -8  -1   -3.80    2.50
 -10  -8   1    3.90    2.50
 -10  -8   1    0.20    1.70
 -10  -8   1    2.60    2.10
  11  -8   1   11.00    4.50
 -11   8   1    7.80    3.90
  11  -8   1   14.30    4.10
 -11  -8  -1   14.10    4.60
  11   8  -1    9.80    4.30
 -11  -8  -1   10.30    3.90
 -11  -8  -1    8.10    3.70
  11   8   1    4.80    4.20
 -11   8  -1    9.90    4.10
  11  -8  -1   13.50    4.90
 -11  -8   1   15.70    3.80
 -11  -8   1   13.00    4.10
 -11  -8   1    2.70    4.40
  11  -8  -1    2.90    4.70
 -11  -8   1   10.00    3.20
   0   9  -1  110.39    9.20
   0  -9   1  103.09    8.80
   0  -9  -1  103.09    9.30
   0  -9   1  101.59    9.00
   0  -9  -1  105.29    9.10
   0   9   1  119.89    9.00
  -1  -9  -1   89.39    8.30
   1  -9   1   96.69    8.60
  -1  -9  -1  100.99    9.00
   1   9  -1  106.39    8.70
  -1   9   1   87.19    6.60
   1  -9   1   91.49    8.60
  -1   9   1  111.29    8.80
  -1   9   1   99.69    9.00
   1  -9  -1   97.29    8.70
   1  -9  -1  115.79    9.60
   1   9   1  106.99    9.10
   1   9   1   91.49    7.80
  -1  -9   1   94.99    8.40
  -1   9  -1  100.39    8.90
  -1  -9   1   90.19    8.10
  -2   9   1  337.67   21.90
  -2  -9  -1  384.76   22.80
  -2   9   1  366.16   20.30
   2   9  -1  340.67   21.50
  -2   9   1  379.86   23.20
   2  -9   1  343.67   22.10
  -2  -9  -1  333.57   21.70
   2   9   1  352.26   20.90
  -2  -9   1  389.96   22.00
  -2  -9   1  305.17   20.80
   2  -9  -1  361.56   22.80
  -2   9  -1  331.07   19.20
  -3  -9  -1    7.90    2.70
  -3   9   1   11.70    3.60
  -3  -9  -1   11.60    3.30
  -3   9   1   15.80    4.10
   3  -9   1   11.50    2.90
  -3   9   1   10.60    2.80
   3   9   1   14.40    3.00
  -3  -9   1   18.50    3.60
  -3   9  -1   12.80    2.40
  -3  -9   1   12.30    3.00
   3  -9  -1   11.40    3.30
  -4   9   1  169.68   12.80
  -4   9   1  158.58   11.40
  -4  -9  -1  163.18   12.60
  -4   9   1  153.88   13.10
   4  -9   1  151.68   12.60
  -4  -9  -1  151.48   11.90
   4   9   1  163.28    9.90
  -4  -9   1  178.58   11.90
  -4  -9   1  150.48   11.60
  -4   9  -1  149.99   10.70
   4  -9  -1  175.68   13.30
  -4   9  -1  158.18   13.00
  -5   9   1  159.48   12.70
   5  -9   1  145.99   12.40
  -5   9   1  142.19   11.30
  -5   9   1  164.08   13.40
  -5  -9  -1  141.29   11.90
  -5  -9  -1  138.99   11.40
   5   9   1  157.98    9.90
   5  -9  -1  158.78   12.80
  -5   9  -1  144.19   10.80
   5   9   1  161.28   10.00
  -5  -9   1  147.09   11.10
  -5  -9   1  165.28   11.60
  -5   9  -1  143.29   12.60
  -6  -9  -1   59.19    6.40
  -6   9   1   64.99    7.80
  -6   9   1   53.49    6.10
   6  -9   1   59.89    7.20
   6  -9   1   64.39    7.20
  -6  -9  -1   58.39    6.70
  -6   9  -1   49.50    5.70
  -6  -9   1   61.29    6.20
  -6  -9   1   48.40    5.80
   6  -9  -1   41.30    6.50
   6   9   1   57.49    5.30
   7   9  -1   83.99    6.90
  -7  -9  -1   76.89    8.00
  -7  -9  -1   69.89    8.20
  -7   9   1   91.29   10.00
   7  -9   1   67.99    8.50
   7  -9   1   84.49    9.30
  -7  -9   1   85.59    6.50
  -7  -9   1   90.09    8.00
   7  -9  -1   88.09    9.10
  -7  -9   1   85.79    7.70
   7   9   1   80.89    7.40
  -7   9  -1   81.99    9.50
  -7   9  -1   82.39    8.10
   7  -9  -1   79.49    9.00
   8  -9   1   46.70    7.70
  -8  -9  -1   63.39    7.30
   8  -9   1   53.29    7.30
  -8  -9  -1   44.20    7.90
  -8   9   1   66.79    8.50
  -8   9   1   51.39    7.20
  -8  -9   1   59.49    5.70
  -8   9  -1   51.89    9.20
   8  -9  -1   57.89    7.50
   8   9   1   53.39    6.30
  -8   9  -1   57.29    7.00
  -8  -9   1   63.49    6.30
  -8  -9   1   59.69    6.70
   8  -9  -1   57.49    8.70
  -9  -9  -1   12.70    3.60
   9   9  -1   11.40    3.80
  -9   9   1    9.80    4.00
  -9  -9  -1   10.90    3.70
   9  -9   1   10.30    4.00
   9  -9   1    8.30    3.50
  -9  -9  -1   10.40    3.20
  -9  -9   1   13.20    3.20
   9   9   1    8.80    3.30
   9  -9  -1   16.90    4.70
  -9  -9   1   10.60    3.40
  -9  -9   1   11.10    2.90
  -9   9  -1   13.60    4.50
   9  -9  -1   17.70    4.60
  -9  -9   1   15.10    4.40
  10  -9   1  103.89   11.10
 -10   9   1   84.89   10.20
 -10  -9  -1   85.89    9.70
 -10  -9  -1   89.39    8.90
  10  -9   1  105.29   10.70
 -10  -9  -1   96.79    9.30
 -10  -9   1   74.59    8.10
 -10  -9   1  102.59    9.70
 -10  -9   1   95.19    8.70
  10  -9  -1   94.69   10.90
 -10  -9   1   91.39    8.30
  10  -9  -1   80.19    9.80
 -10   9  -1   96.19    9.90
   0 -10  -1    8.40    2.80
   0  10  -1    7.50    2.60
   0 -10   1    6.50    2.30
   0  10   1    9.10    2.80
   0 -10   1   10.30    3.00
   0 -10  -1    5.40    2.50
   1 -10   1   32.30    5.60
  -1  10   1   29.20    5.20
  -1  10   1   27.30    3.10
   1  10  -1   24.50    4.70
  -1 -10  -1   28.80    5.50
   1 -10   1   30.20    5.10
  -1 -10  -1   25.70    4.70
   1 -10  -1   21.30    4.70
  -1 -10   1   25.40    4.80
  -1 -10   1   25.50    4.50
   1  10   1   36.70    4.50
   1 -10  -1   29.30    5.40
   2  10  -1    1.20    1.60
  -2 -10  -1    3.60    2.30
   2 -10   1    3.70    2.30
  -2 -10  -1    8.70    2.70
  -2  10   1    5.20    2.20
  -2  10   1   -0.90    1.70
   2 -10   1    3.40    2.10
   2 -10  -1    4.50    2.40
  -2 -10   1    2.10    1.80
   2  10   1    6.40    2.30
  -2 -10   1    2.90    1.90
  -3  10   1    9.10    2.90
  -3  10   1    7.80    3.00
  -3 -10  -1   13.70    3.70
   3 -10   1    5.90    2.80
  -3  10   1   10.00    3.10
   3 -10   1    1.90    2.60
  -3 -10  -1    2.10    2.40
   3 -10  -1   13.20    3.90
  -3 -10   1   11.40    3.00
  -3  10  -1    7.30    1.90
  -3 -10   1    4.30    2.20
   3  10   1    6.60    2.20
  -4  10   1   57.69    7.40
  -4 -10  -1   54.19    6.20
   4 -10   1   64.99    7.20
  -4  10   1   57.09    6.70
  -4  10   1   35.40    5.00
  -4 -10  -1   57.79    6.80
   4 -10  -1   44.00    7.00
   4  10   1   47.70    4.90
  -4 -10   1   54.49    6.00
  -4 -10   1   44.10    5.50
  -4  10  -1   54.99   12.20
  -4  10  -1   43.10    4.70
  -5  10   1    2.00    1.80
  -5  10   1    2.30    2.10
  -5 -10  -1    5.60    2.40
  -5  10   1    5.90    2.90
   5 -10   1    7.40    2.90
  -5 -10  -1    6.40    2.50
  -5 -10   1    5.70    2.20
  -5  10  -1    2.00    1.60
   5  10   1    3.20    1.30
   5 -10  -1    4.70    2.60
  -5 -10   1    1.50    2.10
  -5  10  -1    3.70    2.60
   5 -10  -1    3.00    2.20
  -6 -10  -1    6.90    3.00
  -6 -10  -1   10.40    3.00
  -6  10   1    3.90    2.70
   6 -10   1    3.20    3.50
  -6  10   1    7.90    3.80
   6 -10   1    7.70    3.40
  -6 -10   1    5.10    2.70
  -6 -10   1    3.80    2.40
   6 -10  -1    3.50    2.70
   6 -10  -1    3.40    2.70
  -6  10  -1    7.00    2.60
   6  10   1    7.20    2.00
  -6  10  -1    4.10    3.00
  -7  10   1   54.19    9.10
   7 -10   1   66.29    8.30
  -7 -10  -1   57.29    7.20
  -7 -10  -1   71.39    7.90
  -7  10   1   61.59    7.30
  -7 -10   1   61.29    7.00
   7 -10  -1   74.09    8.50
  -7 -10   1   74.69    7.10
  -7  10  -1   56.39    6.80
   7  10   1   56.39    5.90
  -8 -10  -1    8.60    3.30
  -8  10   1    8.10    3.90
  -8 -10  -1   12.50    3.80
   8 -10   1    9.80    3.90
   8 -10   1    9.80    4.00
  -8 -10   1   16.80    3.90
   8 -10  -1    3.50    3.20
  -8  10  -1    5.50    3.30
   8  10   1   10.70    3.40
   9 -10   1   19.50    5.70
  -9  10   1    5.20    3.40
  -9 -10  -1    9.80    3.60
   9 -10   1   21.10    5.50
  -9 -10   1   11.50    3.30
  -9 -10   1    8.60    4.00
  -9 -10   1   14.00    3.10
  -9  10  -1    9.60    3.90
   9 -10  -1   14.80    4.90
   9  10   1   14.50    4.00
   9 -10  -1    9.10    4.00
   0 -11   1   10.80    3.20
   0  11   1    7.90    2.60
   0 -11   1    8.20    2.90
   0 -11  -1    5.30    2.70
   1 -11   1  149.29   12.40
  -1 -11  -1  123.59   11.10
  -1  11   1  132.29   10.90
   1 -11   1  139.59   11.70
  -1 -11  -1  127.49   11.40
  -1 -11   1  129.09   11.10
   1  11   1  133.99   12.40
   1  11   1  130.39   10.40
   1 -11  -1  138.69   13.00
  -1  11  -1  119.39   11.90
   1 -11  -1  132.59   11.80
  -1 -11   1  113.19   10.40
   2 -11   1  205.48   15.30
  -2 -11  -1  203.48   15.20
   2 -11   1  184.28   14.70
  -2  11   1  169.18   11.90
  -2  11   1  222.98   15.00
  -2 -11  -1  202.48   14.70
   2  11   1  187.48   13.30
   2 -11  -1  194.28   15.40
  -2 -11   1  182.28   14.00
  -2 -11   1  192.28   14.40
  -3 -11  -1   88.39    9.80
   3 -11   1   97.79    9.70
  -3  11   1   88.99   10.10
  -3  11   1   86.89    7.30
  -3  11   1   85.59    8.90
   3 -11   1  113.29   10.20
  -3 -11  -1  110.19    9.90
  -3 -11   1   81.69    8.50
   3 -11  -1   96.99    9.90
  -3  11  -1   89.59    6.80
  -3 -11   1  110.29    9.30
   3  11   1   96.29    8.00
   4 -11   1   14.50    4.30
  -4  11   1   16.50    3.60
  -4 -11  -1   26.00    5.50
   4 -11   1   19.20    4.60
  -4  11   1   13.50    3.90
  -4  11   1   20.90    4.80
  -4  11  -1   18.00    3.10
  -4  11  -1   22.50    5.30
   4  11   1   12.20    2.70
  -4 -11   1   20.90    4.50
  -4 -11   1   23.10    4.50
   4 -11  -1   23.60    5.10
   4 -11  -1   22.30    5.40
   5 -11   1   23.40    4.90
  -5  11   1   20.80    8.00
  -5  11   1   22.50    4.40
  -5 -11  -1   21.80    4.80
  -5 -11  -1   19.20    4.50
  -5  11  -1   26.10    4.20
  -5 -11   1   27.50    5.30
  -5 -11   1   20.70    4.50
   5 -11  -1   30.20    7.60
  -6 -11  -1   13.60    3.90
  -6 -11  -1   13.10    3.90
  -6  11   1   14.70    3.70
   6 -11   1   15.30    4.80
  -6 -11   1   16.00    3.90
  -6  11  -1   15.90    3.80
   6 -11  -1   21.00    5.60
  -6 -11   1   18.00    4.40
   7 -11   1    0.60    2.70
  -7 -11  -1    8.00    3.30
  -7  11   1    6.10    3.10
   7 -11  -1   10.70    3.80
  -7  11  -1    6.50    2.60
  -7 -11   1    3.20    3.10
  -7 -11   1    7.90    2.80
   8 -11   1   15.80    5.20
  -8 -11  -1   17.30    4.70
  -8  11   1   25.40    5.30
   8 -11   1   26.90    6.20
   8 -11  -1   21.70    5.50
  -8  11  -1   17.70    7.00
  -8 -11   1   25.30    5.70
  -8 -11   1   19.20    4.50
   0  12  -1   26.50    5.20
   0  12   1   22.90    5.80
   0 -12  -1   26.10    5.40
   0 -12   1   18.40    4.50
   0  12   1   24.60    5.00
   0 -12  -1   19.60    4.70
   0 -12   1   22.50    4.80
  -1 -12  -1    0.60    1.90
  -1  12   1    2.30    1.90
   1 -12   1    0.80    2.40
   1 -12   1    1.20    1.60
   1  12  -1    0.40    2.20
  -1 -12  -1    5.00    2.50
  -1 -12   1    0.20    2.40
   1 -12  -1   -0.80    1.70
   1  12   1    2.50    1.90
   1 -12  -1   -0.60    2.70
   1  12   1    0.20    2.30
  -1  12  -1    0.30    2.10
   2 -12   1    0.20    1.70
  -2  12   1    3.20    2.20
  -2 -12  -1    5.20    2.70
  -2 -12  -1   -1.00    2.50
  -2  12   1    0.20    1.30
  -2 -12   1    0.30    1.90
   2 -12  -1    4.70    2.70
   2  12   1    2.20    2.10
  -2 -12   1    2.80    2.20
  -3  12   1   49.70    5.30
  -3 -12  -1   58.49    7.60
   3 -12   1   69.39    8.30
  -3 -12  -1   79.09    8.40
   3 -12  -1   75.79    8.50
   3  12   1   54.89    5.90
  -3 -12   1   52.29    6.60
  -3 -12   1   57.29    7.10
   4 -12   1    5.10    3.20
  -4 -12  -1    4.30    2.60
  -4 -12  -1    0.10    2.50
  -4  12   1    1.50    1.80
   4  12   1    0.60    1.50
   4 -12  -1    0.60    2.10
  -4 -12   1    1.50    2.00
  -4 -12   1    2.20    2.80
  -4  12  -1    3.60    1.70
   5 -12   1    2.00    2.60
  -5  12   1    5.80    2.40
  -5 -12  -1    5.10    2.50
  -5  12  -1    5.00    2.00
   5 -12  -1    4.90    2.60
  -5 -12   1    2.10    2.20
  -5 -12   1    3.90    2.80
  -6 -12  -1   17.40    4.90
  -6  12   1   14.40    3.70
   6 -12   1   22.60    5.70
  -6 -12   1   18.30    4.30
  -6  12  -1   15.10    3.60
   6 -12  -1   25.80    6.20
  -6 -12   1   21.90    5.10
   7 -12   1   10.70    4.50
  -7 -12  -1   12.70    4.20
   7 -12  -1    8.20    4.30
  -7 -12   1   11.60    3.20
   0  13   1   -2.20    1.80
   0 -13   1    0.50    2.40
   0 -13  -1    1.20    2.00
  -1 -13  -1   95.09   10.20
  -1  13   1   84.39    9.10
   1 -13   1   99.29   10.00
   1 -13  -1   91.79   10.30
   1  13   1   88.79    8.60
  -1 -13   1   86.99    9.50
  -2 -13  -1   15.80    4.60
   2 -13   1   20.20    5.60
  -2 -13   1    8.00    3.20
   2 -13  -1   12.60    4.50
   2  13   1   14.80    3.40
  -3 -13  -1    3.10    2.70
   3 -13   1    1.70    2.20
  -3  13   1    8.30    2.00
  -3 -13   1    8.10    3.20
   3 -13  -1    6.50    3.10
  -4 -13  -1   -2.80    1.80
   4 -13   1    1.80    2.30
  -4  13   1    1.10    1.70
   4 -13  -1    2.40    2.60
  -4 -13   1    1.50    2.10
  -4  13  -1    3.50    1.70
  -5  13   1   35.10    5.30
   5 -13   1   35.70    7.20
  -5 -13  -1   37.10    6.80
  -5 -13   1   32.40    5.80
   5 -13  -1   39.90    7.20
  -5  13  -1   35.40    4.60
  -6  13   1    3.30    2.50
   6 -13   1    4.00    3.00
  -6 -13  -1   -6.00    2.60
  -6 -13   1   -0.50    2.50
   6 -13  -1   -0.80    2.80
  -6  13  -1    2.50    2.50
   0 -14   1   -1.80    2.10
   0 -14  -1    1.30    2.30
   1 -14   1    3.10    3.40
  -1 -14  -1    4.70    3.00
   1 -14  -1    8.70    3.70
  -1 -14   1   11.00    3.90
   2 -14   1   12.40    4.30
  -2 -14  -1    7.00    3.60
   2 -14  -1   18.10    5.50
  -2 -14   1   14.40    4.20
   3 -14   1   13.90    4.70
  -3 -14  -1   20.70    5.10
  -3 -14   1   28.70    5.80
   3 -14  -1   18.10    5.60
  -4 -14  -1   23.40    5.40
   4 -14   1   13.40    4.60
   4 -14  -1   12.00    4.60
  -4 -14   1   20.30    4.80
   0   0   2 3096.49  165.28
   0   0   2 3253.17  165.38
   0   0  -2 3212.88  165.08
  -1   0  -2   40.10    2.90
  -1   0   2   40.70    2.70
  -1   0  -2   39.70    3.00
   1   0   2   39.00    3.00
  -2   0   2   57.59    3.50
   2   0   2   52.09    4.10
  -2   0  -2   60.09    4.20
   2   0   2   52.09    4.00
  -3   0   2    6.70    1.20
   3   0   2    7.30    1.50
  -3   0  -2    7.70    1.70
   3   0   2    6.60    1.60
  -3   0   2    7.60    1.80
  -3   0  -2    7.10    1.60
  -3   0   2    6.00    1.00
   3   0   2    4.40    1.10
  -3   0  -2    9.50    2.20
  -3   0   2    7.10    1.10
  -4   0  -2  325.87   17.40
  -4   0   2  302.87   15.50
  -4   0   2  254.07   16.30
   4   0  -2  267.07   16.70
   4   0  -2  258.57   15.30
  -4   0   2  287.27   15.40
  -4   0  -2  314.27   16.60
   4   0   2  260.87   16.30
   4   0   2  292.17   16.40
  -4   0  -2  251.17   16.20
   4   0   2  265.57   16.30
  -4   0   2  319.57   17.20
   5   0  -2  234.28   14.90
   5   0   2  234.28   14.50
   5   0  -2  248.88   13.60
  -5   0  -2  252.47   14.70
  -5   0   2  225.68   13.60
  -5   0  -2  242.08   14.50
   5   0   2  231.68   14.70
  -5   0   2  234.18   13.60
  -5   0   2  263.27   15.60
   5   0   2  233.78   14.40
  -5   0   2  219.78   13.40
   6   0  -2   75.19    5.70
   6   0   2   82.79    6.60
  -6   0   2   74.69    5.90
  -6   0   2   74.99    5.80
  -6   0  -2   83.09    6.70
  -6   0  -2   72.89    6.60
  -6   0   2   84.29    7.10
  -6   0  -2   78.19    6.60
   6   0   2   83.29    6.60
   6   0   2   98.89    8.30
   6   0  -2   76.79    7.00
  -7   0  -2   33.00    4.00
   7   0  -2   30.40    5.40
   7   0   2   33.70    5.20
  -7   0   2   34.90    5.50
   7   0  -2   32.90    3.40
   7   0   2   29.00    3.90
  -7   0  -2   36.90    4.40
  -7   0   2   28.20    3.50
  -7   0   2   29.30    3.40
   8   0   2  213.68   14.00
  -8   0  -2  224.88   14.80
  -8   0  -2  227.18   14.80
  -8   0   2  212.28   13.80
   8   0  -2  225.28   15.70
   8   0  -2  218.98   13.50
   8   0   2  210.08   15.30
   8   0   2  196.08   13.80
  -8   0  -2  220.48   15.00
  -8   0   2  197.88   15.00
   9   0  -2   17.50    3.10
  -9   0  -2   10.20    3.00
   9   0   2    8.10    2.50
  -9   0   2   11.80    3.90
  -9   0   2   14.50    3.10
  -9   0  -2    8.50    2.80
  -9   0  -2    9.00    2.90
   9   0   2   10.60    3.00
  10   0   2    4.70    2.20
 -10   0  -2    7.90    2.70
 -10   0  -2    1.40    2.10
 -10   0  -2    1.30    1.60
 -10   0   2    4.20    2.50
  10   0   2    4.60    2.10
  10   0   2    3.90    2.10
  10   0  -2    2.40    2.50
 -10   0   2    3.50    1.80
  11   0   2    8.80    3.00
  11   0   2    4.30    2.20
 -11   0  -2    4.90    2.80
 -11   0  -2   10.60    3.10
 -11   0   2    3.10    2.40
 -11   0   2    3.30    2.10
 -12   0  -2    9.40    3.70
 -12   0  -2    8.60    3.70
 -12   0   2   12.20    3.40
 -12   0   2   10.10    3.60
  12   0   2   13.40    3.40
  12   0   2    8.00    3.30
 -13   0   2  140.29   12.10
 -13   0   2  114.69   12.60
 -13   0  -2  143.09   13.50
  13   0   2  132.89   10.40
 -13   0  -2  159.48   13.80
   0  -1   2 3777.52  187.48
   0   1  -2 3445.26  186.88
   0  -1  -2 3618.94  190.68
   0   1  -2 3928.01  187.08
   0  -1   2 3972.50  188.08
   0   1   2 3342.27  190.38
   0  -1   2 3454.25  198.58
   1  -1   2 4649.33  233.58
  -1   1   2 4367.86  232.68
   1  -1   2 4047.89  247.98
  -1   1   2 4521.95  232.08
   1   1   2 4337.77  252.47
   1   1   2 4698.33  235.38
  -1  -1   2 4750.12  231.68
  -2   1   2 1637.84   81.09
  -2   1   2 1744.53   80.99
  -2  -1  -2 1607.64   81.39
   2  -1   2 1445.46   81.19
   2  -1   2 1504.45   81.29
   2  -1   2 1734.53   81.39
  -2  -1   2 1541.75   81.19
   2  -1  -2 1473.25   80.69
  -2   1  -2 1690.43   81.49
  -2   1  -2 1472.95   81.29
   2   1   2 1616.44   81.29
   2  -1  -2 1613.44   80.99
   2   1   2 1579.24   81.29
  -2   1  -2 1681.93   81.39
   3  -1   2 1333.67   62.19
  -3  -1  -2 1112.39   61.49
   3  -1   2 1133.49   61.69
  -3   1   2 1185.28   61.29
  -3   1   2 1132.99   61.09
  -3  -1  -2 1235.08   61.69
  -3   1  -2 1171.08   61.69
   3   1   2 1279.07   61.69
  -3  -1   2 1218.28   61.69
   3  -1  -2 1211.68   61.19
  -3  -1   2 1206.98   60.39
   3  -1  -2 1154.58   60.79
   3   1   2 1074.59   61.49
  -3   1  -2 1230.18   61.69
   3  -1  -2 1242.68   60.79
  -4  -1  -2 1441.16   67.79
  -4   1   2 1335.87   66.79
  -4  -1  -2 1277.87   67.09
  -4  -1  -2 1155.08   66.79
   4   1  -2 1336.27   67.49
   4  -1   2 1348.77   67.39
   4  -1   2 1367.06   67.39
  -4   1   2 1392.16   67.89
   4  -1   2 1251.17   67.19
  -4   1   2 1298.87   66.49
  -4   1  -2 1159.28   66.89
   4  -1  -2 1327.97   66.49
   4   1   2 1244.88   66.89
  -4  -1   2 1289.17   65.89
  -4   1  -2 1253.37   67.19
   4   1   2 1185.28   66.89
  -4  -1   2 1365.36   67.39
   4  -1  -2 1153.38   65.79
  -4   1  -2 1449.15   67.49
  -5   1   2   94.09    6.30
  -5   1   2   80.29    6.20
   5  -1   2   78.69    6.60
  -5  -1  -2   90.29    7.00
   5   1  -2   85.99    6.90
  -5  -1  -2   88.49    6.70
  -5  -1  -2   88.99    6.80
   5  -1   2   96.99    7.20
   5  -1   2   84.99    6.80
   5  -1  -2   85.89    5.60
  -5  -1   2   85.89    5.60
   5  -1  -2   85.99    6.10
  -5   1  -2   72.69    6.70
   5   1   2   83.99    6.70
  -5   1  -2   76.69    6.60
  -5  -1   2   87.59    5.80
  -5  -1   2   89.79    5.70
   5   1   2   90.09    6.60
  -5   1  -2   84.49    6.70
   5  -1  -2   86.49    7.20
  -5  -1   2   89.09    7.00
   6   1  -2   53.29    5.60
  -6  -1  -2   63.39    5.90
  -6  -1  -2   57.09    5.40
  -6  -1  -2   53.19    5.20
  -6   1   2   75.59    7.10
   6  -1   2   49.99    5.20
  -6   1   2   54.29    5.00
   6  -1   2   58.39    5.60
  -6   1   2   61.39    5.10
   6  -1  -2   64.59    4.50
   6   1   2   63.49    5.80
  -6  -1   2   60.89    4.60
  -6  -1   2   56.59    4.60
  -6   1  -2   59.39    5.70
   6  -1  -2   58.89    4.40
  -6  -1   2   62.39    6.00
  -6   1  -2   61.89    5.70
   6  -1  -2   63.09    5.00
   6   1   2   57.59    5.20
   7  -1   2  148.69   10.80
  -7  -1  -2  156.88   10.90
   7  -1   2  145.69   10.60
  -7  -1  -2  175.88   11.30
   7  -1   2  161.28   11.20
  -7   1   2  148.79   10.40
   7   1  -2  147.29   11.40
   7  -1   2  148.79   11.50
  -7   1   2  180.68   12.50
  -7  -1  -2  151.08   11.20
   7   1   2  154.78   11.50
  -7   1  -2  144.59   11.20
   7  -1  -2  145.79   10.20
  -7   1  -2  149.69   11.10
  -7  -1   2  168.28   11.60
  -7   1  -2  158.48   11.20
  -7  -1   2  149.69    9.90
   7  -1  -2  147.59   11.60
   7  -1  -2  161.08    9.40
   7   1   2  157.98   10.60
  -7  -1   2  131.49    9.70
  -8   1   2  183.38   13.60
   8  -1   2  200.18   12.80
   8  -1   2  174.48   14.90
  -8  -1  -2  183.18   12.90
  -8  -1  -2  184.88   13.20
  -8   1   2  184.68   12.50
   8  -1   2  152.98   12.30
  -8  -1  -2  171.68   12.70
   8   1  -2  191.08   13.90
  -8   1  -2  212.38   14.80
  -8  -1   2  170.68   13.10
  -8   1  -2  158.48   12.70
  -8  -1   2  183.18   11.90
   8  -1  -2  171.38   13.70
  -8  -1   2  182.38   11.90
   8   1   2  187.88   12.30
  -8   1  -2  200.48   13.40
   8   1   2  191.78   13.70
   8   1   2  183.78   12.30
   8  -1  -2  189.48   12.20
  -9  -1  -2  127.69   11.00
   9   1  -2  145.29   12.10
   9  -1   2  145.39   11.00
  -9   1   2  149.69   11.00
   9  -1   2  161.28   11.60
  -9  -1  -2  120.49   11.10
  -9  -1  -2  152.88   11.30
  -9   1   2  114.59   11.30
   9  -1   2  141.79   10.80
  -9  -1   2  141.99   11.60
   9   1   2  156.28   11.00
   9  -1  -2  150.58   10.60
  -9   1  -2  153.98   11.70
   9   1   2  166.48   10.90
  -9   1  -2  154.58   11.80
  -9  -1   2  137.99   10.30
  -9  -1   2  136.39   10.10
 -10  -1  -2   68.39    7.20
 -10   1   2   62.59    6.70
 -10  -1  -2   69.79    7.20
  10  -1   2   66.79    6.60
 -10  -1  -2   62.09    7.20
  10  -1   2   71.79    6.80
 -10   1   2   56.99    7.50
  10   1   2   53.09    6.00
 -10  -1   2   65.59    6.60
 -10   1  -2   59.69    7.20
  10   1   2   72.89    6.40
 -10  -1   2   62.69    7.30
 -10   1  -2   63.69    7.10
  10  -1  -2   58.29    7.80
 -10  -1   2   59.99    6.20
  10  -1  -2   66.99    6.30
  10   1   2   56.09    7.60
  11  -1   2   34.50    5.70
 -11  -1  -2   41.70    6.60
 -11  -1  -2   36.70    6.40
 -11  -1  -2   29.20    5.30
  11  -1   2   37.90    5.20
 -11   1   2   43.10    7.40
 -11   1   2   37.00    6.20
 -11  -1   2   25.60    5.10
 -11  -1   2   39.00    5.80
  11   1   2   48.70    5.30
 -11   1  -2   39.10    7.60
 -11   1  -2   45.00    7.10
  11  -1  -2   40.30    5.00
  11   1   2   38.20    4.70
 -12  -1  -2   13.80    4.10
 -12  -1  -2    9.70    4.00
 -12   1   2   17.20    5.10
  12  -1   2   12.90    3.70
 -12   1   2   17.80    4.40
  12  -1   2    6.80    3.60
  12   1   2    8.50    3.30
 -12  -1   2    7.10    3.70
 -12   1  -2   10.60    4.30
 -12   1  -2    9.90    3.70
  12   1   2   11.70    3.20
 -12  -1   2    8.80    2.70
 -13  -1  -2    8.90    4.40
  13  -1   2   11.70    3.30
 -13   1   2   12.80    4.10
 -13   1   2    8.20    3.60
 -13  -1  -2    9.50    3.70
  13  -1   2    0.10    3.70
 -13   1  -2    7.80    3.50
 -13   1  -2    9.20    6.00
 -13  -1   2    9.60    3.80
 -13  -1   2   13.40    3.80
   0   2   2  328.07   17.30
   0  -2  -2  309.97   17.40
   0  -2   2  326.27   16.50
   0   2   2  304.17   17.40
   0  -2   2  318.27   16.70
   0   2  -2  326.77   16.70
   0  -2  -2  292.87   17.10
  -1   2   2  519.45   27.40
  -1  -2  -2  455.45   27.00
   1   2  -2  529.15   26.20
   1  -2   2  506.45   27.00
   1  -2   2  479.15   26.60
  -1   2   2  465.95   27.00
   1   2   2  535.15   27.30
  -1   2  -2  530.05   27.10
   1   2   2  577.74   27.20
   1  -2  -2  529.45   27.10
  -1  -2   2  534.05   26.20
   1  -2  -2  497.05   27.30
   2  -2   2  818.82   41.80
  -2   2   2  780.92   42.20
   2  -2   2  753.82   42.10
  -2   2   2  805.02   42.00
   2  -2   2  816.02   42.10
   2  -2  -2  749.42   41.80
  -2   2  -2  905.31   42.30
  -2  -2   2  779.92   41.60
   2   2   2  821.32   42.00
  -2   2  -2  846.32   42.20
  -3   2   2 1010.20   53.19
  -3  -2  -2 1124.29   53.59
   3  -2   2 1091.79   53.49
   3  -2   2  965.30   53.39
  -3   2   2 1106.79   54.19
  -3  -2  -2 1006.50   53.29
  -3   2   2 1023.50   53.39
   3  -2   2  998.10   53.49
  -3  -2   2  984.40   53.09
   3  -2  -2  987.30   53.19
   3   2   2  961.50   53.09
   3  -2  -2 1046.00   52.99
   3   2   2 1042.80   53.39
  -3   2  -2  965.40   53.49
  -3   2  -2 1095.59   53.49
   4   2  -2   72.99    5.60
   4  -2   2   69.69    5.70
  -4   2   2   73.09    5.40
   4  -2   2   67.89    5.60
  -4   2   2   67.79    5.40
  -4  -2  -2   73.69    5.80
   4  -2   2   55.09    5.30
  -4  -2  -2   71.79    5.50
  -4  -2   2   72.99    5.60
   4  -2  -2   63.19    5.00
  -4  -2   2   69.09    4.30
  -4   2  -2   84.99    6.30
  -4   2  -2   60.49    5.40
   4   2   2   61.39    5.20
   4   2   2   67.49    5.40
   4  -2  -2   72.09    5.40
   4  -2  -2   68.99    5.00
  -5   2   2  120.99    8.40
  -5  -2  -2  109.39    8.30
  -5   2   2  123.89    8.30
   5  -2   2  129.89    8.90
  -5   2   2  132.19   12.40
  -5  -2  -2  120.39    8.40
   5   2  -2  126.69    8.80
   5  -2   2  125.89    9.00
  -5  -2  -2  119.99    8.50
   5  -2   2  102.69    8.30
   5  -2  -2  116.99    7.80
  -5  -2   2  123.99    7.30
   5  -2  -2  129.99    8.30
   5   2   2  115.09    8.40
  -5   2  -2  110.39    8.50
  -5  -2   2  133.59    8.90
   5  -2  -2  102.99    7.60
  -5  -2   2  113.39    7.10
  -5   2  -2  113.29    9.20
   5  -2  -2  117.29    9.00
  -6   2   2  129.59    8.90
  -6  -2  -2  126.39    8.80
   6  -2   2  101.89    8.60
   6  -2   2  129.49    9.50
  -6  -2  -2  109.19    8.60
   6   2  -2  126.29    9.30
  -6   2   2  123.79    8.60
   6  -2   2  114.49    8.70
  -6  -2  -2  131.09    9.10
  -6  -2   2  116.49    7.60
   6   2   2  124.09    9.10
  -6   2  -2  121.19    9.10
  -6  -2   2  112.89    7.50
   6  -2  -2  120.39    9.60
   6  -2  -2  127.79    8.60
   6   2   2  124.59    8.50
   6  -2  -2  108.89    7.70
  -6  -2   2  121.49    9.30
   6  -2  -2  100.09    7.70
  -6   2  -2  118.29    9.10
   7  -2   2  363.96   22.20
  -7  -2  -2  400.66   21.50
  -7  -2  -2  302.17   20.90
  -7   2   2  371.96   22.60
  -7   2   2  359.56   21.10
   7   2  -2  352.96   21.80
  -7  -2  -2  343.97   20.90
   7  -2   2  356.36   21.20
   7  -2   2  347.97   21.00
  -7   2  -2  356.86   22.20
  -7  -2   2  355.46   19.80
  -7  -2   2  367.36   21.60
   7  -2  -2  333.97   19.90
   7   2   2  346.17   21.60
   7  -2  -2  344.37   22.20
  -7  -2   2  321.17   19.60
   7  -2  -2  343.27   20.60
  -7   2  -2  342.27   21.40
   7  -2  -2  349.67   19.80
   8  -2   2   53.29    5.80
  -8  -2  -2   64.29    6.50
  -8  -2  -2   62.89    6.30
  -8   2   2   52.99    5.80
   8   2  -2   68.49    6.80
  -8   2   2   56.39    6.60
   8  -2   2   54.69    6.10
  -8  -2  -2   53.29    5.70
   8  -2   2   51.29    5.80
  -8  -2   2   52.19    6.10
   8   2   2   65.59    5.70
  -8  -2   2   61.09    5.10
   8  -2  -2   58.29    5.00
  -8   2  -2   61.69    6.40
   8   2   2   49.10    6.20
   8  -2  -2   50.99    5.50
  -8  -2   2   51.29    5.00
   8  -2  -2   68.59    5.30
  -8   2  -2   51.39    6.00
   9  -2   2  165.88   11.50
  -9  -2  -2  144.99   11.50
  -9  -2  -2  129.29   10.80
   9  -2   2  136.89   10.80
  -9   2   2  156.48   11.40
   9  -2   2  142.39   11.40
  -9  -2  -2  129.79   10.80
   9   2  -2  155.58   12.30
   9  -2  -2  148.19    9.50
  -9  -2   2  135.49    9.90
   9   2   2  127.69    9.90
  -9   2  -2  146.99   11.70
  -9  -2   2  138.59   10.20
  -9  -2   2  133.09   11.30
   9  -2  -2  138.69   10.50
  -9   2  -2  140.19   11.70
   9  -2  -2  152.88    9.70
 -10  -2  -2  123.09   10.50
  10  -2   2  122.39   10.40
 -10  -2  -2  131.49   11.30
 -10  -2  -2  118.99   14.70
 -10   2   2  130.79   10.90
 -10   2   2  121.19   11.30
  10  -2   2  131.29   11.10
  10  -2   2  145.49   10.90
  10   2   2  115.99   11.60
  10   2   2  130.69    9.60
  10  -2  -2  131.99   10.40
 -10  -2   2  126.19    9.80
 -10   2  -2  137.79   11.60
 -10   2  -2  137.99   11.60
 -10  -2   2  112.59   10.60
  10  -2  -2  100.29   13.50
  10   2   2  138.89    9.70
 -10  -2   2  137.19    9.80
  11   2  -2   23.80    5.20
  11  -2   2   21.10    4.50
 -11  -2  -2   25.50    5.00
 -11   2   2   24.00    4.70
 -11   2   2   20.60    4.90
  11  -2   2   23.30    4.70
 -11  -2  -2   24.00    4.80
 -11  -2  -2   20.90    5.30
  11  -2   2   30.60    5.20
 -11  -2   2   17.10    4.10
  11  -2  -2   18.20    4.20
  11   2   2   18.50    3.50
  11   2   2   25.50    4.00
 -11   2  -2   21.20    5.60
 -11  -2   2   17.40    3.70
 -11   2  -2   16.20    4.10
 -12  -2  -2   25.80    5.10
 -12   2   2   17.20    4.70
 -12  -2  -2   19.10    5.30
  12  -2   2   16.30    4.00
 -12   2  -2   19.80    5.10
 -12   2  -2   20.30    5.10
 -12  -2   2   14.60    4.80
 -12  -2   2   19.40    4.20
 -13  -2  -2   12.60    4.40
 -13   2   2    8.60    3.90
  13  -2   2   11.00    4.70
  13  -2   2    7.30    3.50
 -13  -2  -2   22.70    5.30
 -13   2   2   13.70    4.90
 -13   2  -2   27.00    6.80
 -13  -2   2   17.90    4.40
 -13  -2   2   13.10    4.00
   0  -3  -2 1762.72  101.89
   0  -3  -2 1935.51  101.79
   0   3   2 2105.69  102.29
   0  -3   2 2059.89  100.59
   0   3  -2 2098.99  101.29
   0  -3   2 2028.60  101.29
  -1  -3  -2 3489.25  172.58
  -1   3   2 3809.12  172.48
  -1   3   2 3472.95  172.48
   1   3  -2 3375.36  171.18
  -1  -3  -2 3497.35  172.28
   1  -3   2 3319.27  171.88
   1  -3  -2 3255.77  172.38
   1  -3  -2 3414.46  172.18
   1   3   2 3159.98  171.98
  -1   3  -2 3289.17  171.88
  -1  -3   2 3559.24  171.28
  -1   3  -2 3230.18  171.18
   2  -3   2  818.02   43.20
  -2   3   2  796.62   43.40
   2  -3   2  817.22   42.60
  -2  -3  -2  818.12   43.10
  -2   3   2  745.33   43.00
  -2   3  -2  811.32   43.10
   2   3   2  894.21   43.20
  -2  -3   2  821.72   41.90
  -2   3  -2  766.12   42.50
   2  -3  -2  841.12   43.10
  -2  -3   2  872.81   42.20
   2   3   2  874.01   42.80
   2  -3  -2  786.92   43.20
  -3  -3  -2  596.14   31.50
  -3   3   2  567.24   31.60
  -3   3   2  518.05   31.10
  -3  -3  -2  590.84   31.20
   3  -3   2  528.15   31.40
   3  -3   2  578.54   31.20
  -3   3   2  625.04   32.10
  -3  -3   2  619.54   30.80
  -3   3  -2  552.04   31.10
   3   3   2  615.74   31.10
  -3   3  -2  554.94   31.50
   3  -3  -2  586.34   31.50
   3   3   2  617.34   31.40
  -3  -3   2  586.74   30.00
  -4  -3  -2  820.02   43.70
  -4   3   2  893.51   45.40
   4  -3   2  887.61   44.20
   4  -3   2  784.22   44.00
   4  -3   2  853.11   44.30
   4   3  -2  770.92   43.40
  -4   3   2  835.02   44.10
   4  -3   2  786.82   43.90
  -4   3   2  918.61   44.10
  -4  -3  -2  846.02   43.90
   4  -3  -2  778.82   43.50
  -4  -3   2  833.02   43.40
   4  -3  -2  802.52   43.80
  -4   3  -2  817.62   43.80
   4   3   2  815.92   43.60
   4   3   2  779.92   43.50
  -4   3  -2  806.92   44.20
  -5   3   2 1081.39   55.29
   5  -3   2 1025.60   53.99
  -5   3   2 1010.90   53.49
   5  -3   2 1047.50   53.99
  -5  -3  -2  917.61   53.39
  -5  -3  -2 1087.19   53.79
   5  -3   2  892.81   53.49
   5  -3   2 1042.30   54.09
   5   3  -2 1009.00   53.59
  -5   3   2 1026.90   53.89
  -5   3  -2  908.01   54.99
   5  -3  -2 1047.70   53.59
  -5   3  -2  990.80   54.09
   5   3   2  999.30   53.39
   5  -3  -2 1008.50   53.09
   5  -3  -2 1054.69   53.29
   5   3   2 1073.99   53.29
  -5  -3   2  969.20   51.89
  -5  -3   2 1023.40   53.19
  -6  -3  -2  140.69    9.90
  -6   3   2  144.79   11.20
  -6   3   2  120.39    9.50
   6  -3   2  126.09   10.30
   6  -3   2  124.59    9.80
  -6   3   2  139.89   10.10
  -6  -3  -2  138.49    9.90
   6   3  -2  146.89   10.20
  -6  -3  -2  141.89    9.80
   6  -3   2  133.59   12.00
  -6  -3   2  128.09    8.50
   6  -3  -2  148.69    9.60
   6  -3  -2  140.79    9.90
  -6   3  -2  144.49   10.50
   6  -3  -2  140.39    9.30
   6   3   2  122.29    9.20
  -6   3  -2  141.89   10.30
  -6  -3   2  162.78   10.80
  -6  -3   2  139.79    8.50
   6   3   2  149.99   10.30
  -7  -3  -2  128.39    9.30
   7   3  -2  112.29    9.30
  -7  -3  -2  115.79    9.20
   7  -3   2  113.99    9.80
   7  -3   2  109.89    9.00
  -7   3   2  121.19   10.60
  -7  -3  -2  112.39    8.80
   7  -3   2  104.99    9.00
   7  -3   2  112.49    9.30
  -7   3   2  125.89    9.20
  -7   3   2  118.79    9.20
   7   3   2  103.19    9.10
   7  -3  -2  112.99    8.90
  -7  -3   2  123.59    9.20
   7   3   2  127.39    8.60
   7  -3  -2  108.19    8.30
  -7   3  -2  117.49    9.40
  -7  -3   2  108.79    7.60
  -7  -3   2  118.49    7.90
  -7   3  -2  108.39   10.80
   7  -3  -2  113.29    9.90
   8  -3   2   27.90    4.80
  -8  -3  -2   32.20    5.30
  -8   3   2   37.90    6.40
  -8  -3  -2   30.10    5.00
   8  -3   2   47.10    5.40
   8  -3   2   38.10    4.90
  -8  -3  -2   34.80    4.50
   8  -3   2   30.50    5.20
   8   3  -2   37.20    5.10
  -8   3   2   34.20    5.10
  -8   3  -2   33.40    5.60
   8   3   2   37.40    4.10
  -8   3  -2   38.00    5.10
   8  -3  -2   31.30    4.10
   8  -3  -2   33.40    4.40
  -8  -3   2   37.80    3.80
  -8  -3   2   39.30    4.10
   8  -3  -2   37.60    4.10
   8   3   2   44.50    5.50
  -8  -3   2   33.20    4.60
   9  -3   2   87.69    8.10
   9  -3   2  104.19    9.00
  -9  -3  -2   91.89    8.10
  -9   3   2   71.69    7.90
  -9  -3  -2   79.09    7.80
   9   3  -2  105.39    9.40
   9  -3   2   89.99    8.30
  -9  -3  -2   85.89    8.40
   9  -3   2   68.49    8.60
   9  -3  -2   89.29    8.00
  -9  -3   2   84.79    6.90
   9  -3  -2   83.19    7.10
  -9   3  -2   93.09    8.90
  -9  -3   2   98.29    7.40
  -9  -3   2   94.29    8.30
  -9   3  -2   88.59    8.60
   9   3   2   88.39    7.10
   9  -3  -2   84.59    7.00
   9   3   2   86.99    7.00
 -10  -3  -2   33.80    5.60
 -10  -3  -2   43.30    7.50
  10  -3   2   35.90    6.60
 -10   3   2   35.50    9.10
  10  -3   2   34.50    5.80
  10  -3   2   48.70    6.20
 -10  -3  -2   51.99    5.90
 -10   3   2   37.40    6.90
  10  -3   2   35.50    5.90
 -10   3  -2   43.60    7.10
  10   3   2   37.80    4.50
  10  -3  -2   42.80    5.00
 -10  -3   2   38.30    4.90
 -10  -3   2   48.00    4.90
  10  -3  -2   44.70    4.80
 -10   3  -2   47.70    7.80
  10  -3  -2   46.80    5.50
 -10  -3   2   53.69    8.00
  10   3   2   36.40    7.10
  10   3   2   51.89    4.90
  11  -3   2   10.20    3.30
  11  -3   2    7.90    2.90
 -11  -3  -2    2.10    2.60
 -11  -3  -2    5.90    2.80
  11   3  -2    3.20    3.40
 -11   3   2    5.60    3.10
 -11   3   2    6.80    3.20
 -11  -3  -2   10.40    3.40
 -11   3  -2   10.00    3.90
 -11  -3   2    7.60    2.30
 -11  -3   2    6.80    3.20
  11  -3  -2    1.60    2.30
 -11  -3   2    4.40    2.70
 -11   3  -2    5.00    2.70
  11  -3  -2    8.40    2.30
 -12  -3  -2    1.80    2.40
 -12   3   2   -2.40    3.20
 -12  -3  -2    2.30    2.20
 -12   3   2    2.40    2.30
  12  -3   2   -0.10    2.10
  12  -3   2    1.20    2.50
 -12  -3   2    0.20    2.30
 -12   3  -2    3.80    2.60
 -12   3  -2   -0.90    3.40
 -12  -3   2    1.60    1.90
  12  -3  -2    3.70    2.30
 -12  -3   2    3.30    2.80
   0   4   2   35.10    3.80
   0  -4   2   44.70    3.60
   0  -4  -2   47.80    4.30
   0  -4   2   43.50    3.50
   0  -4  -2   38.30    3.80
   0   4  -2   40.20    3.50
  -1  -4  -2  321.87   18.70
   1  -4   2  332.87   18.10
   1   4  -2  338.87   17.60
  -1   4   2  329.97   18.50
  -1   4   2  326.77   18.80
  -1  -4  -2  308.87   18.30
   1  -4   2  325.47   17.10
   1  -4   2  311.27   17.90
   1  -4  -2  280.07   18.10
  -1   4  -2  333.67   17.10
   1  -4  -2  343.67   18.80
  -1  -4   2  333.37   17.60
   1   4   2  301.77   18.10
  -1  -4   2  300.77   17.20
  -1   4  -2  324.37   18.20
  -2   4   2  542.05   29.60
   2  -4   2  541.95   29.00
  -2   4   2  531.35   29.20
   2  -4   2  519.95   28.20
  -2  -4  -2  481.65   28.80
  -2  -4  -2  524.05   29.40
   2  -4   2  486.35   28.80
   2  -4  -2  559.44   29.50
   2   4   2  553.14   28.40
   2  -4  -2  528.15   29.00
   2   4   2  563.94   29.00
  -2   4  -2  546.55   28.20
  -2   4  -2  562.04   29.20
  -2  -4   2  546.55   28.00
  -2  -4   2  492.65   27.50
  -3  -4  -2  399.46   23.00
  -3   4   2  404.16   23.20
  -3   4   2  426.06   23.30
   3  -4   2  403.46   23.20
   3  -4   2  382.26   22.50
   3  -4   2  415.76   23.30
  -3   4   2  376.76   23.30
  -3  -4  -2  376.56   22.40
   3  -4  -2  402.56   23.10
   3   4   2  415.26   22.80
  -3  -4   2  443.56   21.90
   3   4   2  438.96   22.50
  -3   4  -2  377.86   23.10
  -3   4  -2  416.26   22.50
   3  -4  -2  440.76   23.60
  -3  -4   2  419.06   21.80
   4  -4   2  314.67   19.20
  -4  -4  -2  333.17   18.60
  -4  -4  -2  311.07   18.90
   4  -4   2  307.27   19.00
  -4   4   2  332.37   19.50
   4   4  -2  323.27   18.30
  -4   4   2  310.27   19.00
  -4   4   2  302.87   19.20
   4  -4   2  315.77   18.90
  -4  -4   2  333.57   17.70
  -4   4  -2  349.57   19.70
  -4  -4   2  336.57   18.10
  -4   4  -2  305.77   18.60
   4   4   2  345.87   18.60
   4   4   2  295.27   18.30
   4  -4  -2  348.77   19.40
  -5  -4  -2  247.28   14.40
  -5   4   2  213.68   14.80
   5  -4   2  235.68   14.70
  -5   4   2  208.78   14.10
   5  -4   2  225.18   14.40
   5   4  -2  222.28   13.80
  -5  -4  -2  222.98   13.90
   5  -4   2  231.68   14.70
   5   4   2  225.88   13.90
  -5   4  -2  192.28   13.90
  -5   4  -2  238.28   14.80
   5  -4  -2  232.88   14.10
  -5  -4   2  228.38   12.60
   5  -4  -2  208.68   14.10
   5   4   2  211.88   13.50
  -5  -4   2  217.18   13.40
   6  -4   2   -1.20    1.10
   6  -4   2    0.40    1.20
  -6   4   2    1.40    1.00
  -6   4   2    0.70    1.10
  -6  -4  -2    0.50    0.90
  -6   4   2    0.90    1.10
  -6  -4  -2    1.30    1.30
   6  -4   2    0.20    1.20
   6  -4   2    0.90    1.40
   6   4  -2    0.50    1.00
  -6   4  -2    0.60    1.20
  -6   4  -2    0.00    0.90
  -6  -4   2    1.20    0.70
   6   4   2    2.00    1.30
  -6  -4   2    1.00    0.90
   6  -4  -2    2.20    1.40
   6  -4  -2    1.10    1.20
   6  -4  -2    0.90    1.30
  -6  -4   2    1.30    1.20
   6   4   2    3.00    1.60
  -7  -4  -2  118.99    9.20
   7  -4   2  110.99    9.70
  -7   4   2  111.89    9.90
  -7  -4  -2  113.49    8.90
  -7   4   2  109.39    9.10
   7  -4   2  124.09    9.60
   7  -4   2  108.49    9.20
   7  -4   2  115.59    9.60
  -7   4   2  127.99    9.80
  -7  -4  -2  134.39    9.50
   7   4  -2  115.09   13.20
   7   4   2  115.89    9.40
  -7   4  -2  106.09    9.50
  -7   4  -2  109.59    9.30
   7  -4  -2  110.19    9.10
  -7  -4   2  117.29    8.00
  -7  -4   2  119.59    7.70
   7   4   2   94.49    7.90
   7  -4  -2   98.59    8.30
   7  -4  -2  122.89    9.00
  -7  -4   2  123.09    9.00
  -8  -4  -2   61.79    6.70
  -8   4   2   74.39    7.40
  -8   4   2   61.99    7.30
   8   4  -2   67.19    6.90
  -8  -4  -2   61.49    6.60
  -8  -4  -2   73.59    6.80
   8  -4   2   71.79    7.80
   8  -4   2   68.39    7.20
   8  -4   2   70.19    7.10
   8  -4   2   71.79    7.10
   8   4   2   61.29    7.00
   8  -4  -2   67.59    6.70
   8  -4  -2   68.79    6.30
  -8   4  -2   77.79    7.50
  -8  -4   2   69.59    6.70
  -8   4  -2   76.89    7.70
  -8  -4   2   67.09    5.80
   9   4  -2  168.48   12.80
  -9  -4  -2  160.88   12.20
   9  -4   2  147.69   12.20
   9  -4   2  167.58   12.90
   9  -4   2  162.08   12.50
   9  -4   2  169.88   14.40
  -9   4   2  129.99   12.30
  -9  -4  -2  154.08   11.90
  -9  -4  -2  156.28   12.30
  -9   4   2  150.18   12.50
  -9   4  -2  156.68   12.70
   9  -4  -2  158.38   12.20
   9   4   2  176.18   11.20
   9   4   2  153.68   10.50
  -9  -4   2  149.29   10.50
   9  -4  -2  165.18   11.70
  -9   4  -2  143.89   12.50
   9  -4  -2  182.18   11.70
  -9  -4   2  151.88   10.90
  -9  -4   2  150.28   11.80
   9   4   2  154.08   12.60
  10  -4   2   36.90    6.30
  10  -4   2   23.60    5.60
 -10   4   2   32.20    5.90
 -10   4   2   21.50    5.70
  10  -4   2   21.20    4.90
 -10  -4  -2   20.50    4.70
 -10  -4  -2   38.90    6.30
 -10  -4   2   23.70    3.80
 -10  -4   2   22.00    4.80
  10  -4  -2   31.20    4.20
  10  -4  -2   30.40    5.50
 -10   4  -2   27.60    5.30
  10   4   2   27.10    6.30
  10  -4  -2   34.20    5.10
 -10  -4   2   26.10    4.30
  11  -4   2    1.30    1.80
 -11  -4  -2    3.10    2.40
 -11  -4  -2   -3.20    2.50
 -11   4   2    6.00    3.40
 -11   4   2    0.60    2.90
 -11  -4  -2    8.00    3.30
  11   4  -2    1.20    2.80
  11  -4   2    7.20    2.90
 -11  -4   2    8.10    2.50
 -11  -4   2    5.70    1.90
 -11   4  -2    2.70    2.80
  11  -4  -2    3.30    2.30
  11  -4  -2    3.90    2.00
  11  -4  -2    5.90    2.80
 -11  -4   2    5.70    2.90
 -11   4  -2    2.00    2.00
  12  -4   2   36.60    6.50
 -12  -4  -2   41.60    6.80
 -12   4   2   27.90    5.90
 -12  -4  -2   45.80    7.30
  12  -4   2   33.30    6.80
 -12   4   2   40.70    7.00
  12  -4   2   41.50    6.70
 -12  -4   2   42.80    5.70
 -12  -4   2   39.30    6.60
 -12   4  -2   23.60    6.10
 -12   4  -2   30.40    5.90
  12  -4  -2   28.70    4.80
 -12  -4   2   38.90    6.30
  12  -4  -2   37.50    6.60
   0  -5  -2  338.57   19.50
   0   5   2  325.17   18.90
   0   5   2  300.97   19.10
   0  -5   2  325.47   18.40
   0  -5  -2  317.97   18.90
   0   5  -2  347.17   18.60
   0  -5   2  316.77   18.20
   1  -5   2  182.58   11.40
   1   5  -2  179.58   11.00
  -1  -5  -2  194.08   11.80
  -1   5   2  195.28   12.30
   1  -5   2  179.28   11.30
  -1   5   2  177.58   11.70
   1  -5   2  178.98   10.10
  -1   5  -2  184.38   11.50
   1  -5  -2  183.68   11.70
   1   5   2  183.68   12.00
   1  -5  -2  171.68   11.90
   1   5   2  178.38   11.40
  -1  -5   2  168.78   10.60
  -1  -5   2  192.58   11.10
  -1   5  -2  169.98   10.00
   2   5  -2  413.36   23.40
  -2   5   2  466.85   24.80
  -2   5   2  431.16   25.10
  -2  -5  -2  450.95   24.60
   2  -5   2  420.66   24.50
  -2   5   2  431.16   24.30
   2  -5   2  416.56   23.40
  -2  -5  -2  426.16   24.90
   2  -5   2  469.95   24.70
   2   5   2  478.75   24.50
  -2   5  -2  450.25   24.70
  -2  -5   2  451.95   23.30
  -2   5  -2  385.86   23.10
   2  -5  -2  408.66   24.50
   2   5   2  400.76   23.30
   2  -5  -2  457.05   25.10
  -2  -5   2  432.06   23.60
  -3  -5  -2  271.67   17.10
   3  -5   2  267.07   16.00
  -3   5   2  274.17   16.60
  -3   5   2  284.47   17.30
   3  -5   2  276.67   16.80
  -3   5  -2  284.07   17.10
   3   5   2  269.17   15.60
  -3   5  -2  270.87   15.80
   3  -5  -2  274.37   17.00
   3   5   2  297.27   16.40
   3  -5  -2  271.87   16.70
  -3  -5   2  269.67   15.50
  -3  -5   2  254.97   14.60
  -4  -5  -2  326.87   18.30
  -4   5   2  300.77   19.10
  -4  -5  -2  295.37   18.70
   4  -5   2  296.47   19.10
   4  -5   2  334.57   18.90
   4  -5  -2  322.57   19.40
   4  -5  -2  292.77   18.90
   4   5   2  294.07   18.20
  -4  -5   2  326.17   17.40
   4   5   2  323.57   18.10
  -4  -5   2  317.27   17.30
  -4   5  -2  329.57   18.60
  -4   5  -2  327.77   19.60
  -4  -5   2  329.37   17.70
   5  -5   2  168.48   11.60
  -5  -5  -2  161.18   10.90
   5   5  -2  157.28   10.60
   5  -5   2  163.08   11.80
  -5   5   2  150.08   11.60
  -5   5   2  173.58   11.80
  -5   5   2  144.99   11.60
   5  -5   2  187.58   12.10
  -5  -5  -2  154.88   11.20
  -5  -5   2  155.88   10.10
  -5  -5   2  164.38    9.90
  -5  -5   2  172.88   10.30
  -5   5  -2  158.38   11.20
   5   5   2  157.78   10.70
   5   5   2  171.28   10.80
  -5   5  -2  172.38   12.10
   5  -5  -2  164.18   11.70
   5  -5  -2  170.78   11.50
  -6  -5  -2  102.29    7.70
   6   5  -2  102.09    7.60
   6  -5   2  106.39    8.50
  -6   5   2   81.89    8.00
   6  -5   2  101.29    8.40
   6  -5   2   95.59    8.30
   6  -5   2   94.69    8.20
  -6   5   2   87.39    7.90
  -6   5   2   93.39    8.60
  -6  -5  -2   94.99    7.80
  -6  -5   2   90.29    7.00
   6  -5  -2   93.59    7.90
   6   5   2   87.79    7.50
   6   5   2   91.79    7.00
  -6  -5   2   86.09    6.20
   6  -5  -2   72.09    8.90
  -6   5  -2   99.99    8.60
  -6  -5   2   99.29    6.60
  -6   5  -2   75.39    7.50
  -7   5   2  182.48   12.30
  -7   5   2  134.79   13.00
  -7  -5  -2  160.38   11.40
  -7   5   2  146.49   12.20
  -7  -5  -2  160.68   11.20
   7  -5   2  144.39   11.60
   7   5  -2  153.08   11.30
   7  -5   2  150.68   12.10
   7  -5   2  167.68   12.40
  -7  -5  -2  144.59   11.40
   7  -5   2  165.28   12.10
   7  -5  -2  153.18   11.20
  -7  -5   2  152.18   10.10
   7  -5  -2  173.38   12.00
  -7   5  -2  140.79   11.40
  -7   5  -2  172.58   12.70
   7   5   2  158.08   11.60
   7  -5  -2  148.79   11.30
  -7  -5   2  175.88   11.20
   7   5   2  154.58   10.30
  -7  -5   2  140.09    9.70
   8  -5   2   83.09    8.60
  -8   5   2   88.99    9.30
   8  -5   2  106.09    9.30
  -8  -5  -2  112.09    9.10
  -8  -5  -2  107.69    8.80
   8  -5   2  113.89    9.80
   8  -5   2   90.89    9.20
  -8  -5  -2  108.69    8.70
   8   5  -2   97.99    8.70
  -8   5   2  113.99    9.70
   8   5   2   94.29    8.90
   8  -5  -2   78.89    8.10
  -8  -5   2  101.49    7.20
   8  -5  -2   90.19    8.30
   8  -5  -2   82.19    8.40
  -8  -5   2  104.09    8.30
  -8   5  -2   90.29    9.20
   8   5   2  114.19    7.80
  -8  -5   2   99.79    7.50
  -8   5  -2   99.29    9.10
   9  -5   2  133.79   11.10
  -9   5   2  115.59   10.70
  -9  -5  -2  107.19    9.70
   9  -5   2  110.59   10.80
   9  -5   2  130.39   10.50
   9   5  -2  117.49   10.10
  -9   5   2   99.19   10.20
  -9  -5  -2  117.19    9.70
  -9  -5  -2  109.79    9.70
  -9   5  -2   98.59   10.30
   9  -5  -2   96.19    9.50
   9  -5  -2  123.59    9.80
  -9  -5   2  103.29    8.40
  -9  -5   2  124.09    9.70
  -9   5  -2  120.89   10.60
  -9  -5   2  110.99    8.70
   9   5   2  112.89   10.50
   9  -5  -2   95.69    8.70
  10  -5   2    6.00    3.00
  10   5  -2    3.00    3.40
 -10  -5  -2   12.30    3.00
 -10   5   2   13.40    4.10
  10  -5   2    0.70    2.10
 -10  -5  -2    7.40    3.00
 -10  -5  -2    4.40    2.10
 -10   5   2    8.80    3.60
  10  -5  -2    8.90    3.00
 -10  -5   2    5.00    2.40
 -10  -5   2    6.80    1.90
  10   5   2    9.20    4.20
 -10   5  -2    5.60    2.90
  10  -5  -2    5.00    2.20
 -10  -5   2    5.90    2.60
  10  -5  -2    4.70    2.40
 -10   5  -2    3.40    2.60
 -11   5   2   -0.90    2.40
 -11  -5  -2   -1.50    1.90
  11  -5   2    1.20    1.90
  11  -5   2    5.70    3.10
  11  -5   2    1.80    2.40
  11   5  -2    5.30    2.80
 -11  -5  -2    3.90    2.60
 -11   5   2    3.40    2.90
 -11  -5   2    0.50    1.70
 -11  -5   2    0.90    2.20
  11  -5  -2   -1.30    1.80
  11  -5  -2   -1.60    1.80
 -11   5  -2    2.30    2.50
  11  -5  -2    1.00    2.70
 -11  -5   2   -0.10    1.30
 -11   5  -2    3.80    2.90
 -12  -5  -2    1.50    2.80
 -12   5   2    3.80    3.20
 -12  -5  -2    3.40    2.70
  12  -5   2    7.00    3.20
 -12   5   2    5.10    4.10
  12  -5   2   -0.30    2.50
 -12  -5   2   14.90    4.50
 -12  -5   2    5.10    3.20
  12  -5  -2    3.80    2.40
 -12  -5   2    1.40    2.20
 -12   5  -2   -0.40    2.20
  12  -5  -2    2.30    2.40
  12  -5  -2    8.40    3.60
   0   6   2    4.30    1.50
   0  -6   2    2.20    1.30
   0  -6  -2    1.80    1.20
   0   6   2    3.00    1.40
   0  -6   2    2.90    1.30
   0   6  -2    4.50    1.40
   1   6  -2  137.19    9.50
  -1   6   2  150.28   10.70
   1  -6   2  138.99    9.80
  -1   6   2  150.68   10.80
  -1  -6  -2  150.38   10.60
  -1  -6  -2  146.39   10.10
   1  -6   2  144.89   10.00
   1  -6  -2  155.88   10.40
  -1   6  -2  141.19   10.00
  -1  -6   2  130.99    9.20
  -1  -6   2  138.99    9.50
  -1   6  -2  145.99    8.30
   1   6   2  146.69   10.00
   1   6   2  151.78   10.50
   2   6  -2  186.68   11.80
   2  -6   2  179.48   12.50
  -2   6   2  196.18   13.40
  -2   6   2  207.88   12.50
  -2   6   2  189.68   12.90
   2  -6   2  200.28   12.90
  -2  -6  -2  215.88   13.10
   2  -6   2  200.18   11.50
  -2  -6  -2  200.08   13.30
   2   6   2  195.98   11.50
  -2  -6   2  173.68   11.60
  -2   6  -2  186.78   11.30
  -2  -6   2  187.98   12.00
   2   6   2  211.78   12.70
  -2   6  -2  204.18   13.10
  -3   6   2   44.40    4.40
   3  -6   2   39.00    3.90
  -3  -6  -2   37.60    4.40
  -3  -6  -2   41.70    4.70
  -3   6   2   37.00    4.70
   3  -6   2   44.50    4.70
  -3   6   2   49.10    5.00
   3  -6  -2   38.10    4.90
   3   6   2   41.70    3.70
  -3  -6   2   37.40    3.80
  -3   6  -2   42.90    3.90
   3   6   2   38.70    4.10
  -3   6  -2   47.90    5.40
   3  -6  -2   31.90    4.70
  -3  -6   2   42.20    3.70
  -4  -6  -2    1.50    1.30
   4  -6   2    0.60    1.10
  -4   6   2    0.10    1.00
   4  -6   2    1.00    1.30
  -4   6   2    1.70    1.30
  -4   6   2   -0.70    0.80
   4  -6   2    0.80    1.00
  -4  -6   2    0.70    0.70
   4  -6  -2    2.10    1.30
   4   6   2    2.50    1.10
  -4   6  -2    0.30    0.80
  -4  -6   2    0.80    0.60
   4  -6  -2    4.80    2.10
   4   6   2    1.50    1.10
  -4   6  -2    1.00    1.30
  -5  -6  -2   10.00    2.60
  -5   6   2    8.80    2.60
   5  -6   2    9.10    2.50
  -5  -6  -2   12.70    2.50
   5  -6   2   12.20    3.00
   5  -6   2   11.50    2.90
  -5  -6  -2   14.60    3.20
  -5   6   2    7.90    2.50
  -5   6  -2    9.60    2.80
  -5  -6   2    9.80    2.10
  -5   6  -2    9.10    2.60
   5   6   2   17.40    3.10
   5  -6  -2    6.90    2.50
   5  -6  -2   10.60    3.00
   5   6   2   11.50    2.50
  -5  -6   2   12.80    2.30
  -5  -6   2   10.40    2.20
  -6  -6  -2   63.99    6.20
  -6   6   2   49.50    6.10
   6   6  -2   58.59    5.30
  -6   6   2   62.59    6.60
  -6  -6  -2   59.39    5.70
   6  -6   2   58.09    6.10
   6  -6   2   53.79    6.20
   6  -6   2   54.89    6.20
  -6   6   2   48.30    5.90
   6  -6   2   49.60    6.00
  -6  -6   2   51.49    4.70
   6   6   2   61.49    5.80
   6  -6  -2   60.09    6.30
   6   6   2   55.89    5.00
  -6  -6   2   52.99    4.80
  -6   6  -2   55.39    5.80
  -6  -6   2   62.89    5.10
  -6   6  -2   46.70    6.10
   6  -6  -2   51.39    5.80
   7   6  -2  136.99   10.20
  -7   6   2  119.69   10.90
   7  -6   2  150.38   11.50
   7  -6   2  158.08   11.60
  -7   6   2  145.59   11.60
  -7  -6  -2  142.59   10.70
  -7  -6  -2  141.99   10.30
   7  -6   2  115.99   10.50
  -7   6   2  145.99   11.30
   7  -6   2  136.79   11.20
  -7  -6   2  132.99    8.80
   7  -6  -2  128.59   10.50
   7  -6  -2  117.29   10.30
  -7   6  -2  139.39   11.60
   7  -6  -2  138.39   11.10
   7   6   2  145.39    9.30
  -7  -6   2  128.29    9.20
  -7   6  -2  133.69   10.70
  -7  -6   2  126.89    9.10
   7   6   2  118.19   10.00
  -7  -6   2  123.99    9.30
  -8  -6  -2   59.99    6.30
   8  -6   2   61.29    6.90
   8   6  -2   55.79    6.30
  -8   6   2   61.19    7.10
   8  -6   2   52.79    6.60
  -8  -6  -2   54.39    6.40
  -8   6   2   53.19    6.90
   8  -6   2   56.59    6.90
  -8  -6  -2   51.99    5.90
  -8  -6   2   58.79    5.80
   8  -6  -2   63.09    6.90
   8  -6  -2   44.30    5.90
  -8  -6   2   54.89    5.00
   8   6   2   55.89    5.10
   8   6   2   63.09    6.50
  -8   6  -2   63.99    6.90
   8  -6  -2   69.89    7.00
  -8   6  -2   55.59    7.00
  -9  -6  -2   27.20    5.30
  -9   6   2   17.50    4.70
   9   6  -2   25.70    5.00
   9  -6   2   20.80    5.70
  -9  -6  -2   30.20    5.30
   9  -6   2   20.20    4.60
  -9  -6  -2   24.00    4.70
  -9   6   2   24.80    5.30
   9  -6   2   18.90    4.90
  -9  -6   2   25.90    4.50
   9  -6  -2   35.00    5.70
   9   6   2   24.30    4.70
  -9   6  -2   25.60    4.80
  -9  -6   2   22.30    4.10
   9  -6  -2   25.10    4.60
   9  -6  -2   35.10    6.00
  -9   6  -2   28.60    5.60
  -9  -6   2   26.80    3.40
 -10  -6  -2   28.60    5.00
 -10   6   2   27.10    5.90
 -10   6   2   26.60    6.40
 -10  -6  -2   37.00    5.70
  10  -6   2   24.80    5.60
 -10  -6  -2   32.40    5.90
  10  -6   2   25.10    5.50
  10  -6   2   33.20    6.30
 -10  -6   2   36.20    5.60
  10  -6  -2   32.80    5.30
 -10  -6   2   24.00    4.50
  10   6   2   29.50    6.40
 -10  -6   2   31.20    5.60
  10  -6  -2   35.30    5.70
 -10   6  -2   29.30    6.00
 -10   6  -2   25.20    5.30
  10  -6  -2   33.00    5.90
 -11  -6  -2   22.30    4.70
 -11   6   2   22.40    5.60
  11  -6   2   31.80    6.60
 -11  -6  -2   31.60    5.70
 -11   6   2   23.70    6.10
  11  -6   2   25.30    5.80
 -11  -6   2   32.90    4.10
 -11  -6   2   28.60    5.80
  11  -6  -2   32.90    6.30
 -11   6  -2   28.70    6.10
  11  -6  -2   30.90    5.50
 -11  -6   2   21.40    4.60
 -12  -6  -2   -1.60    3.00
 -12   6   2    0.20    2.90
 -12  -6  -2    3.00    2.80
 -12   6   2   -3.30    4.30
  12  -6   2   -4.30    2.40
  12  -6   2    1.00    3.50
 -12  -6   2    0.30    3.00
  12  -6  -2   -1.00    3.70
 -12  -6   2    0.50    1.80
 -12   6  -2    2.90    2.60
  12  -6  -2   -0.40    2.80
 -12  -6   2   -0.80    2.60
   0   7   2  858.11   47.20
   0   7   2  930.61   48.30
   0  -7  -2  865.51   47.50
   0  -7   2  846.02   46.70
   0  -7   2  893.61   47.10
   0  -7  -2  854.91   47.90
  -1   7   2  250.27   16.80
   1  -7   2  270.97   16.70
  -1   7   2  274.47   17.70
  -1  -7  -2  250.07   17.30
   1   7  -2  265.77   16.40
   1  -7   2  265.07   16.80
  -1  -7  -2  279.47   17.10
   1  -7  -2  256.07   16.90
  -1  -7   2  270.77   16.20
  -1  -7   2  264.87   16.40
   1   7   2  269.77   17.40
  -1   7  -2  275.87   17.00
   1   7   2  295.07   17.00
   1  -7  -2  295.87   17.80
   2  -7   2  568.24   33.60
   2  -7   2  557.64   31.70
  -2   7   2  611.34   32.90
  -2  -7  -2  573.94   34.10
  -2   7   2  571.14   34.30
  -2  -7  -2  612.24   33.80
  -2   7   2  596.24   33.90
   2   7  -2  645.04   33.00
   2  -7  -2  627.54   34.60
  -2  -7   2  660.13   32.90
  -2  -7   2  602.94   32.90
   2   7   2  605.24   31.80
   2   7   2  557.14   33.00
  -2   7  -2  588.44   31.60
  -2   7  -2  618.94   34.10
   2  -7  -2  585.74   33.80
  -3   7   2   33.30    5.30
  -3  -7  -2   34.90    4.60
  -3  -7  -2   26.50    4.50
   3  -7   2   36.00    3.80
  -3   7   2   31.80    4.00
   3  -7   2   38.10    4.70
   3  -7   2   37.00    4.60
  -3   7   2   43.10    4.90
  -3  -7   2   37.70    3.80
   3   7   2   40.10    3.60
  -3   7  -2   49.80    5.30
   3  -7  -2   30.30    4.30
  -3   7  -2   41.80    3.80
   3  -7  -2   42.10    5.00
   3   7   2   41.10    4.30
  -3  -7   2   36.90    3.90
   4  -7   2  974.70   51.69
  -4   7   2  890.11   51.39
  -4  -7  -2  880.91   50.99
  -4   7   2  903.01   52.29
   4  -7   2  928.11   51.69
  -4  -7  -2  983.50   51.99
   4  -7   2  971.60   50.59
  -4   7   2  899.71   50.99
  -4  -7   2  971.40   50.19
  -4   7  -2  953.00   52.19
  -4   7  -2 1009.70   50.29
   4   7   2  936.81   49.60
   4  -7  -2  939.71   51.59
   4  -7  -2  957.90   52.09
   4   7   2  866.81   50.89
  -4  -7   2 1013.10   49.90
  -5  -7  -2   75.19    7.40
  -5   7   2   67.19    7.10
   5  -7   2   77.59    7.40
  -5   7   2   73.29    7.70
  -5  -7  -2   76.59    7.00
   5  -7   2   57.09    6.60
  -5   7   2   82.59    7.40
   5   7   2   92.29    9.60
  -5  -7   2   72.39    5.80
  -5   7  -2   64.99    6.30
  -5   7  -2   72.89    7.70
  -5  -7   2   70.99    5.10
  -5  -7   2   70.09    6.00
   5   7   2   70.89    6.00
   5  -7  -2   76.39    7.40
   5  -7  -2   73.69    7.20
  -6   7   2  157.78   12.70
  -6  -7  -2  179.38   12.70
   6  -7   2  172.08   13.20
   6  -7   2  160.98   12.80
  -6   7   2  182.98   13.20
   6  -7   2  172.78   12.70
  -6  -7  -2  170.48   11.70
  -6  -7  -2  154.48   12.70
  -6   7   2  153.58   13.00
  -6  -7   2  184.48   11.50
  -6   7  -2  159.78   13.20
   6  -7  -2  159.48   12.60
  -6  -7   2  176.08   11.20
   6  -7  -2  191.48   13.50
  -6  -7   2  168.98   10.70
   6   7   2  170.28   11.70
  -6   7  -2  157.08   12.00
   7  -7   2   66.29    7.30
  -7  -7  -2   79.99    6.80
  -7   7   2   61.59    7.00
   7  -7   2   64.49    7.30
  -7  -7  -2   65.19    6.80
   7  -7   2   68.19    7.30
  -7   7   2   60.29    7.20
  -7  -7  -2   63.79    7.20
  -7   7   2   65.89    7.60
   7  -7  -2   52.19    6.70
  -7   7  -2   66.79    6.70
  -7  -7   2   66.09    5.70
  -7  -7   2   54.59    5.60
   7   7   2   56.39    5.40
  -7  -7   2   66.89    7.60
   7   7   2   58.09    6.30
  -7   7  -2   55.39    7.20
   7  -7  -2   66.29    7.20
   8  -7   2  131.79   11.50
   8  -7   2  127.59   11.60
   8  -7   2  145.49   13.50
  -8  -7  -2  145.09   10.80
  -8  -7  -2  150.58   11.10
  -8   7   2  127.09   11.50
   8  -7   2  131.79   11.40
  -8   7   2  139.39   12.10
   8  -7  -2  122.69   10.70
   8  -7  -2  113.29   10.70
  -8  -7   2  121.09    9.30
  -8  -7   2  112.99    9.30
   8   7   2  120.69   10.40
  -8   7  -2  128.89   11.90
  -8  -7   2  127.29    9.60
   8  -7  -2  132.39   11.40
  -8   7  -2  128.59   10.90
  -8  -7   2  128.99    9.00
   9  -7   2    2.90    2.80
  -9   7   2   -1.70    2.60
  -9  -7  -2    6.20    2.70
  -9  -7  -2    0.60    2.40
  -9  -7  -2    7.00    2.70
   9  -7   2    4.40    2.40
   9  -7   2    3.20    2.60
   9  -7   2    2.60    3.00
  -9   7  -2    4.80    2.70
  -9  -7   2    3.10    2.30
   9  -7  -2    5.80    2.60
  -9  -7   2    3.30    1.60
   9  -7  -2    3.80    2.30
   9   7   2   -0.30    2.30
  -9  -7   2    4.00    2.10
   9  -7  -2    3.60    2.40
  -9  -7   2    4.40    1.80
 -10  -7  -2   37.40    6.10
 -10  -7  -2   22.90    5.70
  10  -7   2   25.70    5.50
  10  -7   2   31.20    6.10
 -10   7   2   25.00    5.90
 -10  -7  -2   36.10    6.30
 -10   7   2   36.40    7.30
  10  -7  -2   23.60    5.10
  10  -7  -2   30.60    5.70
  10   7   2   21.70    5.60
 -10   7  -2   34.30    9.60
 -10  -7   2   27.40    4.40
 -10  -7   2   21.90    3.50
 -10  -7   2   24.60    4.60
 -10   7  -2   25.30    5.80
 -10  -7   2   35.50    5.40
  11  -7   2    3.40    2.70
 -11   7   2    8.20    4.20
  11  -7   2    6.50    4.00
 -11  -7  -2    6.10    3.10
 -11   7   2    5.30    3.80
 -11  -7  -2    0.10    2.40
  11  -7  -2    4.00    3.10
 -11  -7   2   -1.90    2.10
 -11  -7   2    4.60    2.80
 -11   7  -2    3.60    2.40
 -11  -7   2    2.60    2.20
  11  -7  -2    4.80    4.00
   0  -8  -2    2.00    1.70
   0   8  -2    4.40    1.80
   0  -8   2    4.00    1.80
   0   8   2    3.80    1.80
   0   8   2    6.40    2.20
   0  -8   2    1.90    1.30
   0  -8  -2    5.70    2.20
   1  -8   2   25.40    4.10
  -1   8   2   32.20    3.50
  -1  -8  -2   31.40    4.30
  -1   8   2   34.20    4.40
  -1   8   2   29.80    5.50
   1   8  -2   32.60    4.00
   1  -8   2   39.00    4.50
  -1  -8  -2   27.20    4.20
   1  -8  -2   38.00    4.90
   1   8   2   32.60    3.20
   1   8   2   34.50    5.00
   1  -8  -2   23.40    4.20
  -1   8  -2   37.90    4.60
  -1  -8   2   24.30    3.90
   1   8   2   34.10    4.20
  -1  -8   2   36.10    4.60
  -2   8   2  159.38   12.10
  -2   8   2  148.59   10.20
  -2  -8  -2  146.19   11.20
  -2  -8  -2  158.08   11.80
  -2   8   2  153.88   11.40
   2   8  -2  146.99   10.40
   2  -8   2  162.68   11.50
   2  -8   2  145.49   11.10
  -2  -8   2  127.89   10.00
   2  -8  -2  154.78   11.50
   2   8   2  150.38   10.70
  -2   8  -2  156.38    9.20
   2   8   2  143.49    9.20
   2  -8  -2  137.39   11.40
  -2   8  -2  149.49   11.40
  -2  -8   2  148.99   10.60
  -3  -8  -2    3.20    2.00
  -3   8   2    3.50    2.20
   3  -8   2    2.50    2.10
  -3  -8  -2    4.80    2.30
  -3   8   2    3.10    1.70
   3  -8   2    4.90    2.20
  -3   8   2    1.40    1.40
   3   8   2    3.80    1.80
  -3  -8   2    4.50    1.70
   3  -8  -2    2.70    1.90
  -3   8  -2    1.90    1.40
  -3   8  -2    1.70    1.50
  -3  -8   2    2.60    1.30
   3  -8  -2    2.70    2.00
   3   8   2    3.50    1.30
  -4   8   2   42.40    5.00
   4  -8   2   47.10    5.40
  -4   8   2   46.10    5.50
   4  -8   2   37.10    4.20
  -4  -8  -2   28.10    5.00
  -4  -8  -2   39.90    5.10
  -4   8   2   37.70    6.70
  -4   8  -2   41.30    4.90
   4   8   2   34.00    4.20
   4  -8  -2   38.80    5.10
  -4   8  -2   31.40    5.30
   4   8   2   36.90    3.70
   4  -8  -2   33.90    5.70
  -4  -8   2   36.80    4.20
  -4  -8   2   31.90    4.00
  -5  -8  -2  153.28   12.10
  -5  -8  -2  124.99   10.90
  -5   8   2  160.28   11.90
   5  -8   2  146.99   11.10
  -5   8   2  161.58   12.30
  -5   8   2  161.58   13.00
   5  -8   2  147.59   12.00
   5  -8  -2  143.89   11.80
  -5   8  -2  136.09   10.50
  -5  -8   2  154.18   10.60
   5   8   2  159.98   10.20
   5   8   2  145.89   10.30
   5  -8  -2  142.99   11.90
  -5   8  -2  173.98   13.00
  -5  -8   2  149.49   10.30
  -6  -8  -2   70.29    7.70
  -6   8   2   74.89    7.50
  -6  -8  -2   65.59    7.00
  -6   8   2   63.29    7.80
   6  -8   2   80.59    8.10
   6  -8   2   65.59    6.90
  -6   8   2   78.29    8.00
  -6  -8   2   71.29    5.30
  -6   8  -2   65.79    6.60
  -6  -8   2   62.09    6.00
   6  -8  -2   67.09    7.60
   6  -8  -2   57.39    6.90
   6   8   2   70.19    6.00
  -6   8  -2   74.89    8.20
  -6  -8   2   60.79    6.50
   6   8   2   69.39    6.30
   7  -8   2   51.49    6.70
   7  -8   2   52.09    6.50
  -7  -8  -2   51.79    6.20
  -7   8   2   45.30    7.30
   7  -8   2   49.99    6.60
  -7   8   2   57.09    6.70
   7  -8   2   53.99    6.30
  -7   8   2   49.70    6.60
  -7  -8  -2   50.59    6.40
   7  -8  -2   41.30    6.30
   7   8   2   45.10    5.60
  -7   8  -2   39.80    5.60
  -7  -8   2   54.49    4.80
  -7   8  -2   40.90    8.60
  -7  -8   2   41.40    4.70
  -7  -8   2   49.10    5.30
  -8  -8  -2    8.50    2.70
   8  -8   2   10.50    4.80
  -8   8   2    5.10    3.10
   8  -8   2   11.80    3.70
   8  -8   2   10.70    3.60
   8  -8   2    9.70    3.50
  -8  -8  -2    9.90    3.30
  -8   8   2    6.20    3.20
  -8  -8   2    7.40    2.70
  -8  -8   2   10.20    2.50
  -8  -8   2    6.40    2.30
   8  -8  -2    5.50    3.30
   8  -8  -2    5.10    3.00
  -8   8  -2    4.80    3.70
  -8   8  -2    6.00    2.80
  -8  -8   2    8.00    2.60
   8   8   2   10.40    3.30
  -9   8   2    4.50    3.20
  -9  -8  -2    2.10    2.10
  -9  -8  -2   -3.30    1.90
   9  -8   2    1.00    2.80
   9  -8   2    2.00    2.70
  -9   8   2    4.10    2.80
  -9  -8  -2    3.00    2.70
   9  -8   2    4.70    2.90
  -9  -8  -2    0.10    1.80
  -9  -8   2   -1.60    1.60
   9  -8  -2    5.30    2.90
   9  -8  -2    4.30    2.90
   9  -8  -2    2.00    2.60
   9   8   2   -1.80    2.20
  -9  -8   2    0.90    2.00
  -9  -8   2   -0.90    1.30
  -9  -8   2    1.00    1.70
  10  -8   2   25.00    5.40
  10  -8   2   25.30    5.60
 -10   8   2   18.90    5.20
 -10  -8  -2   30.60    6.10
 -10  -8  -2   26.10    7.40
 -10   8   2   34.70    7.40
 -10  -8  -2   27.90    5.20
  10   8   2   19.50    5.50
 -10  -8   2   40.00    5.30
 -10  -8   2   28.60    5.00
  10  -8  -2   26.00    5.90
 -10  -8   2   31.70    7.10
 -10  -8   2   21.60    3.70
  10  -8  -2   32.60    5.90
 -10   8  -2   27.00    5.80
  10  -8  -2   32.80    6.90
 -11   8   2   16.60    5.30
 -11  -8  -2   22.30    5.50
  11  -8   2   16.60    4.70
 -11  -8  -2   15.40    4.80
  11  -8   2   27.20    6.40
 -11  -8  -2   25.50    5.30
 -11  -8   2   23.90    4.90
  11  -8  -2   19.80    4.70
 -11  -8   2   24.20    4.40
 -11  -8   2   21.70    4.70
  11  -8  -2   21.40    5.40
 -11   8  -2   20.00    5.50
   0  -9  -2  186.78   14.00
   0  -9   2  185.08   13.10
   0  -9  -2  168.98   13.30
   0   9  -2  204.18   13.60
   0   9   2  171.68   12.90
   0  -9   2  199.88   13.50
  -1   9   2  570.34   34.60
  -1   9   2  520.15   35.00
  -1  -9  -2  574.34   34.70
   1  -9   2  609.54   34.80
   1  -9   2  590.74   34.80
   1   9  -2  620.84   34.60
  -1   9   2  610.84   33.00
  -1  -9  -2  612.64   35.60
  -1  -9   2  662.93   34.60
  -1   9  -2  603.64   35.00
   1  -9  -2  588.74   35.60
   1   9   2  619.64   34.40
  -1  -9   2  639.74   34.60
   1   9   2  632.04   32.30
  -2  -9  -2  116.79    9.80
   2  -9   2  111.59    9.60
  -2   9   2  115.79    8.50
   2   9  -2  118.49    9.10
  -2  -9  -2  111.99   10.00
   2  -9   2  110.99    9.50
  -2   9   2  106.79    9.50
  -2   9   2  111.99   10.30
   2   9   2  115.99    7.50
   2   9   2  111.29    9.00
  -2  -9   2  119.49    9.00
  -2  -9   2  117.89    9.20
  -2   9  -2  105.99    7.20
   2  -9  -2  127.39   10.60
   3  -9   2  824.02   44.90
  -3   9   2  787.92   45.90
   3  -9   2  845.52   45.30
  -3  -9  -2  776.22   45.20
  -3  -9  -2  758.92   44.50
  -3   9   2  740.33   44.60
  -3   9   2  801.42   43.50
  -3  -9   2  762.42   43.50
  -3  -9   2  774.82   43.30
   3   9   2  840.32   41.80
   3  -9  -2  817.52   45.70
  -3   9  -2  787.02   42.10
   3   9   2  805.02   43.50
  -4   9   2   11.80    2.90
  -4   9   2   13.50    4.00
  -4  -9  -2   11.80    3.20
  -4   9   2   12.90    3.70
  -4  -9  -2   13.30    3.60
   4  -9   2   11.90    3.40
  -4  -9   2   10.50    2.70
   4   9   2   12.90    3.00
   4   9   2   18.10    2.40
  -4   9  -2   11.40    2.70
   4  -9  -2    9.20    3.40
  -4  -9   2   13.70    3.20
  -5   9   2  192.58   13.60
  -5  -9  -2  190.08   13.80
  -5  -9  -2  193.28   14.40
  -5   9   2  180.78   14.80
   5  -9   2  198.78   14.60
  -5   9   2  186.58   14.30
  -5   9  -2  184.48   14.80
  -5  -9   2  169.88   12.40
  -5  -9   2  192.58   12.60
   5   9   2  188.48   12.30
  -5   9  -2  155.48   12.20
   5  -9  -2  170.68   14.20
   5   9   2  180.08   11.80
   6  -9   2   85.89    8.20
  -6  -9  -2   84.89    8.20
   6  -9   2   91.29    9.30
  -6   9   2   80.89    9.20
  -6   9   2   85.89    8.40
  -6   9   2   77.79    8.70
  -6  -9  -2   84.39    8.70
   6  -9   2   82.89    8.70
  -6   9  -2   80.79    7.50
   6   9   2   98.39    7.10
   6   9   2   77.29    7.00
  -6  -9   2   90.09    7.50
   6  -9  -2   69.69    8.30
  -6  -9   2   79.29    7.10
  -6   9  -2   63.39    8.40
  -7  -9  -2  106.39   10.90
  -7   9   2  120.19   10.90
   7  -9   2  133.49   11.90
   7  -9   2  116.39   11.60
  -7   9   2  136.19   11.90
   7  -9   2  124.49   11.00
   7  -9   2  118.49   11.40
  -7   9  -2  114.49   10.10
  -7  -9   2  112.29    9.40
   7   9   2  121.19    9.50
   7  -9  -2  146.39   12.20
   7  -9  -2  111.39   11.10
  -7  -9   2  127.49    9.60
  -7   9  -2  127.79   12.20
   8  -9   2    3.30    3.30
  -8  -9  -2    9.30    3.20
   8  -9   2    5.40    2.60
   8  -9   2    5.00    2.90
  -8   9   2    1.00    2.90
  -8   9   2    7.50    3.80
  -8  -9  -2    8.20    3.40
   8  -9  -2    9.20    3.00
   8   9   2    3.30    2.50
  -8  -9   2    4.70    2.90
   8  -9  -2    3.30    3.10
  -8  -9   2    8.60    2.50
  -8  -9   2    3.70    2.00
  -9  -9  -2   36.10    6.60
   9  -9   2   31.70    7.00
  -9   9   2   37.10    8.30
  -9   9   2   34.80    7.00
   9  -9   2   43.30    7.60
  -9   9  -2   35.50    6.60
  -9  -9   2   28.00    4.60
  -9  -9   2   37.40    5.90
   9   9   2   35.40    5.70
   9  -9  -2   32.70    6.60
   9  -9  -2   35.50    6.50
  -9  -9   2   35.40    5.50
  -9  -9   2   40.90    5.00
 -10  -9  -2   38.30    7.10
 -10   9   2   51.99    8.00
  10  -9   2   33.70    6.80
  10  -9   2   52.79    8.30
 -10  -9  -2   53.29    7.70
 -10  -9   2   54.69    5.40
 -10   9  -2   50.49    7.90
 -10  -9   2   45.30    7.00
  10  -9  -2   42.40    8.20
 -10  -9   2   50.79    6.10
 -10  -9   2   41.60    5.50
  10   9   2   40.90    7.60
  10  -9  -2   46.50    7.70
   0 -10  -2   30.00    5.70
   0  10   2   25.90    3.10
   0 -10   2   29.30    5.20
   0  10   2   30.50    5.20
   0 -10  -2   30.90    5.80
   0 -10   2   26.50    5.00
  -1 -10  -2   55.59    6.70
  -1  10   2   64.89    5.40
   1 -10   2   52.19    6.40
  -1 -10  -2   68.39    7.50
  -1  10   2   59.39    6.50
   1  10  -2   56.39    6.20
   1 -10   2   63.49    6.90
  -1 -10   2   50.49    6.00
   1 -10  -2   57.99    7.20
   1  10   2   60.69    4.70
   1  10   2   63.69    6.50
  -1 -10   2   59.89    6.40
  -2 -10  -2   35.50    5.90
  -2 -10  -2   33.00    6.00
   2 -10   2   43.40    5.60
  -2  10   2   38.60    4.30
   2  10  -2   35.50    4.70
  -2  10   2   26.30    5.40
  -2  10   2   37.30    6.40
   2 -10   2   43.90    5.80
   2 -10  -2   27.50    5.50
  -2 -10   2   42.80    5.20
  -2 -10   2   40.10    4.90
   2  10   2   32.70    4.60
   2  10   2   31.30    3.20
  -3 -10  -2   99.49    9.70
  -3  10   2   98.09    8.20
  -3  10   2   99.79   10.10
   3 -10   2  103.59    9.60
   3 -10   2  101.19    9.60
  -3  10   2  104.39    9.60
  -3 -10  -2  101.19    9.30
  -3 -10   2   95.29    8.60
   3  10   2  105.29    8.50
   3 -10  -2  104.39   10.20
  -3 -10   2   99.39    8.50
  -3  10  -2   96.09    7.10
   3  10   2   98.29    6.70
  -4 -10  -2   25.40    5.00
  -4 -10  -2   19.00    4.40
  -4  10   2   10.80    3.90
  -4  10   2   15.30    3.60
  -4  10   2   18.50    4.30
   4 -10   2   12.40    3.70
  -4 -10   2   20.70    3.70
  -4 -10   2   14.00    3.50
   4  10   2   18.90    3.60
  -4  10  -2   20.50    3.30
   4 -10  -2   14.00    4.00
   5 -10   2    5.50    2.90
  -5 -10  -2    5.50    2.70
  -5  10   2    8.40    2.90
  -5  10   2    7.70    3.10
  -5  10   2   10.00    3.60
   5  10   2    2.80    1.70
   5 -10  -2    6.40    2.80
  -5  10  -2    2.20    2.50
   5 -10  -2    1.80    2.20
  -5 -10   2    6.80    2.50
  -5 -10   2    5.30    2.00
   5  10   2    5.60    2.00
  -5  10  -2    2.80    1.90
  -6  10   2    2.80    2.30
  -6 -10  -2   -3.00    1.80
  -6  10   2   -1.70    2.20
   6 -10   2    2.60    3.00
  -6  10   2    1.80    3.10
  -6 -10  -2    3.00    2.30
   6 -10  -2    2.30    2.60
  -6 -10   2    0.20    1.50
  -6  10  -2    1.30    1.70
  -6  10  -2    0.50    2.70
   6  10   2    6.60    2.00
   6 -10  -2   -1.60    2.30
  -6 -10   2    2.60    1.90
   6  10   2    0.80    1.40
  -7  10   2   36.00    6.90
  -7 -10  -2   40.50    6.90
   7 -10   2   35.30    6.60
  -7  10   2   45.10    7.20
  -7 -10  -2   40.80    7.40
  -7  10  -2   43.80    5.70
  -7 -10   2   37.60    4.90
  -7 -10   2   39.20    6.10
   7  10   2   40.90    5.40
   7 -10  -2   34.80    7.30
   8 -10   2    3.10    3.00
  -8  10   2   -0.60    3.30
   8 -10   2    7.30    3.50
  -8 -10  -2    6.50    2.90
  -8 -10   2    9.40    2.70
   8  10   2    3.80    2.60
  -8 -10   2   11.80    3.60
   8 -10  -2    5.70    5.40
   9 -10   2   11.70    4.50
  -9 -10  -2   15.80    4.70
  -9  10   2   16.40    4.90
   9 -10   2    8.90    4.10
  -9 -10   2   15.30    3.10
  -9  10  -2   11.30    4.20
  -9 -10   2   17.70    4.50
   9 -10  -2   16.80    4.40
  -9 -10   2   17.80    5.20
   9 -10  -2   14.90    5.20
  -9 -10   2   18.50    3.90
   9  10   2    9.80    3.90
   0  11   2    5.70    1.70
   0 -11   2    5.70    2.60
   0  11   2    5.00    2.60
   0 -11  -2    3.00    2.30
   0 -11  -2   11.80    3.70
   0  11   2    7.60    1.80
   0 -11   2    2.90    2.40
   1 -11   2   16.60    4.20
  -1  11   2   14.80    4.00
  -1  11   2   14.40    2.60
  -1 -11  -2   19.00    4.20
  -1 -11  -2   15.10    4.10
   1 -11   2   12.00    3.50
  -1 -11   2   15.10    3.90
   1  11   2   19.20    4.00
  -1 -11   2   16.60    3.70
   1 -11  -2   21.20    4.80
  -2  11   2  105.59   11.10
   2 -11   2   90.39   10.00
  -2 -11  -2  106.29   10.50
   2 -11   2  109.99   10.30
  -2 -11  -2  110.79   10.50
  -2  11   2  132.19   11.00
   2 -11  -2  103.49   10.60
  -2  11  -2  126.59   11.00
  -2 -11   2  103.19    9.50
   2  11   2  115.19    9.50
  -2 -11   2  120.69   10.00
  -3 -11  -2   41.80    7.30
  -3  11   2   28.10    5.50
   3 -11   2   32.70    6.00
  -3  11   2   41.70    7.00
  -3 -11  -2   37.90    6.80
  -3  11   2   38.00    4.80
   3 -11   2   38.40    7.10
   3 -11  -2   31.70    5.70
   3 -11  -2   54.89    8.80
  -3 -11   2   44.70    5.40
  -3  11  -2   34.60    3.70
  -3 -11   2   45.30    5.40
   3  11   2   38.00    4.90
   4 -11   2   83.39   10.00
  -4 -11  -2   81.89    8.50
   4 -11   2   69.19    9.70
  -4  11   2   77.89    9.50
  -4 -11  -2   85.79   13.80
  -4  11   2   82.09    7.60
  -4  11  -2   84.09    6.80
  -4 -11   2   71.29    7.50
  -4 -11   2   86.79    8.00
   4 -11  -2   68.59    8.80
   4  11   2   97.29    7.60
   4 -11  -2   58.69    8.20
  -4  11  -2   95.19   11.40
  -5  11   2    7.40    2.80
  -5 -11  -2    9.00    3.80
   5 -11   2    6.90    3.60
  -5 -11  -2    3.00    3.30
  -5  11   2    3.70    2.40
  -5  11  -2    5.60    2.30
  -5 -11   2    3.00    2.60
  -5 -11   2    9.50    2.70
   5 -11  -2    7.10    3.40
   5  11   2    5.80    2.00
   5  11   2    5.10    2.20
  -6 -11  -2   76.19    8.60
  -6  11   2   59.99    7.40
   6 -11   2   91.99    9.50
  -6  11   2   83.99    9.30
  -6 -11   2   78.79    7.30
  -6 -11   2   54.79    7.30
  -6  11  -2   67.19    7.00
   6  11   2   74.79    6.50
   6 -11  -2   60.69    9.60
  -7 -11  -2   56.99    8.50
  -7  11   2   49.90    7.70
   7 -11   2   41.80    7.40
   7  11   2   55.59    6.30
  -7  11  -2   41.80    6.60
  -7 -11   2   48.20    8.70
   7 -11  -2   48.80    8.40
  -7 -11   2   54.79    6.00
   8 -11   2   31.00    7.10
   8 -11   2   37.80    7.50
  -8 -11  -2   27.60    6.00
  -8  11   2   17.40    5.10
   8  11   2   20.50    4.60
   8 -11  -2   20.90    5.80
  -8  11  -2   33.30    6.50
  -8 -11   2   26.00    4.50
  -8 -11   2   23.50    5.40
   0  12  -2   -0.40    2.20
   0  12   2   10.80    3.40
   0 -12   2    3.50    3.00
   0 -12   2    2.30    2.30
   0 -12  -2    8.70    3.50
  -1  12   2   15.80    4.30
  -1  12   2   10.40    2.30
   1  12  -2   13.80    3.70
  -1 -12  -2   15.50    4.30
  -1 -12  -2    8.40    4.20
   1 -12   2   16.00    4.10
   1 -12   2   19.60    4.40
  -1  12  -2   12.60    6.30
  -1 -12   2   17.20    4.40
   1  12   2    9.30    3.00
  -1 -12   2    8.20    3.80
   1 -12  -2   18.00    4.40
  -2 -12  -2   15.30    4.70
  -2  12   2   14.70    4.20
  -2  12   2   16.40    3.40
   2 -12   2   10.00    3.70
  -2 -12   2   12.70    4.00
  -2 -12   2   11.40    3.50
   2  12   2    9.80    3.10
   2 -12  -2   14.40    4.00
  -3  12   2   20.80    3.80
  -3  12   2   21.80    5.00
  -3 -12  -2   13.60    4.40
   3 -12   2   16.80    4.40
   3 -12  -2   19.60    5.20
  -3 -12   2   20.10    4.50
   3  12   2   19.40    4.10
  -3 -12   2   22.60    4.40
  -4  12   2    5.90    2.80
  -4  12   2    8.60    3.80
   4 -12   2    6.10    3.00
  -4 -12  -2   13.40    4.20
  -4 -12   2    5.40    3.10
   4 -12  -2    5.80    3.50
  -4 -12   2   14.10    3.70
   4  12   2    5.00    2.40
  -4  12  -2    8.20    2.60
  -5 -12  -2    3.20    2.50
  -5  12   2    1.50    2.40
   5 -12   2    5.00    2.40
  -5  12   2    3.20    2.90
  -5 -12   2    7.60    3.30
  -5 -12   2    4.00    2.10
   5 -12  -2    2.00    2.30
  -5  12  -2    2.70    1.90
   5  12   2    0.50    1.80
   6 -12   2   22.70    5.70
  -6 -12  -2   11.10    4.40
  -6  12   2   20.60    4.40
  -6  12  -2   16.20    3.40
  -6 -12   2   13.00    4.60
   6 -12  -2   13.00    4.30
  -7 -12  -2   28.50    6.10
   7 -12   2   32.10    6.60
   7 -12  -2   20.70    5.60
  -7 -12   2   25.30    6.00
  -7 -12   2   23.20    4.30
  -7  12  -2   29.10    5.20
   0 -13   2   88.39    9.20
   0 -13  -2   76.99    9.50
   0  13   2   83.19    8.70
  -1 -13  -2    9.50    4.10
  -1  13   2   12.20    4.00
   1 -13   2   14.20    4.00
   1  13   2   15.20    4.00
  -1 -13   2   23.90    4.80
   1 -13  -2   11.50    4.00
  -2 -13  -2   52.89    8.50
  -2  13   2   57.79    7.50
   2 -13   2   50.79    8.00
   2 -13  -2   59.29    9.30
   2  13   2   62.09    7.00
  -2 -13   2   70.49    7.60
  -3  13   2   13.50    4.20
  -3 -13  -2   13.50    4.40
  -3  13   2   18.10    3.40
   3 -13   2   15.30    4.60
  -3 -13   2   20.90    4.50
   3  13   2   17.40    3.90
   3 -13  -2   17.00    5.30
  -4  13   2   10.80    3.30
   4 -13   2   21.40    4.80
  -4  13   2   16.30    4.60
  -4 -13  -2   18.90    4.90
   4  13   2   21.50    4.00
   4 -13  -2   19.70    5.40
  -4 -13   2   14.00    3.90
  -5  13   2    0.20    2.10
  -5 -13  -2    1.50    2.50
   5 -13   2    1.10    2.10
  -5 -13   2   -2.30    1.90
  -5  13  -2   -1.70    1.70
   5 -13  -2    2.30    2.60
   6 -13   2   63.19    9.70
  -6  13   2   53.19    7.50
  -6 -13  -2   47.50    7.90
   6 -13  -2   60.39   10.30
  -6  13  -2   45.30    6.20
  -6 -13   2   52.39    6.50
   0  14   2   17.40    4.90
   0 -14  -2   26.60    6.00
   0 -14   2   21.80    5.00
   1 -14   2    4.70    2.80
  -1 -14  -2   -2.20    2.10
  -1  14   2    3.30    3.00
   1 -14  -2    7.20    3.10
   1  14   2   -2.80    2.80
  -1 -14   2    2.50    2.50
  -2  14   2    3.50    2.90
  -2 -14  -2    5.60    3.20
   2 -14   2    2.80    2.30
   2  14   2    7.80    3.10
   2 -14  -2    5.60    3.40
  -2 -14   2   10.00    3.50
   3 -14   2    3.60    3.30
  -3  14   2   -0.90    2.80
  -3 -14  -2    7.50    3.20
   3 -14  -2    3.70    3.80
   3  14   2    6.00    2.60
  -3 -14   2   -0.70    2.80
  -4  14   2    0.30    2.10
   4 -14   2    0.10    2.40
  -4 -14  -2    2.20    2.90
   4 -14  -2    2.10    3.10
   4  14   2    2.70    2.70
  -4 -14   2    5.60    2.50
   0   0  -3    0.40    0.40
   0   0   3    0.50    0.50
  -1   0  -3 3384.96  172.48
   1   0  -3 3445.46  172.18
  -1   0  -3 3346.17  172.48
   1   0   3 3518.45  172.78
  -2   0  -3   76.49    5.70
   2   0   3   92.09    6.10
  -2   0   3   77.09    5.10
  -2   0  -3   94.79    6.30
  -2   0   3   85.29    4.90
  -2   0  -3   77.99    5.70
  -3   0   3    9.20    2.10
  -3   0  -3   14.50    2.30
  -3   0   3   13.30    1.50
  -3   0  -3    8.40    1.70
   3   0   3   14.90    2.70
   3   0   3   17.60    3.00
  -4   0   3  863.81   45.50
  -4   0  -3  897.91   46.70
  -4   0  -3  836.52   46.60
   4   0   3  876.61   46.70
  -4   0  -3  892.91   47.10
   4   0   3  917.01   46.80
   5   0   3 3101.09  169.98
  -5   0   3 3017.80  168.48
  -5   0  -3 3380.76  171.08
   5   0  -3 3344.17  168.58
  -5   0   3 3502.05  170.88
  -5   0  -3 3724.53  170.58
  -6   0   3   11.20    2.10
  -6   0   3    8.30    2.70
  -6   0   3    9.00    1.90
  -6   0  -3   11.10    2.80
   6   0   3    7.60    2.20
  -6   0  -3    9.50    2.50
   6   0  -3    8.90    1.70
  -6   0  -3   12.80    2.90
   6   0   3    9.70    2.50
  -7   0  -3  650.23   36.50
  -7   0  -3  679.03   37.40
  -7   0   3  679.23   37.10
  -7   0   3  642.04   35.10
   7   0   3  615.24   36.70
   7   0  -3  624.34   34.50
  -7   0   3  650.63   35.00
   8   0   3   39.80    6.40
   8   0  -3   36.90    3.80
  -8   0   3   42.60    6.80
  -8   0  -3   37.20    5.00
   8   0   3   41.40    5.00
  -8   0  -3   34.40    5.80
  -8   0   3   37.20    4.10
   9   0   3  291.57   19.00
   9   0   3  285.57   19.00
  -9   0  -3  323.47   20.10
  -9   0   3  288.27   20.00
  -9   0  -3  306.77   20.20
  -9   0   3  314.27   18.70
   9   0  -3  303.87   17.80
  -9   0  -3  285.57   19.50
  10   0   3   34.60    5.80
 -10   0   3   45.20    7.40
 -10   0  -3   41.30    6.60
 -10   0   3   35.00    4.60
  10   0   3   26.30    4.90
 -10   0  -3   40.70    7.30
 -10   0  -3   43.10    6.60
  10   0   3   38.70    5.80
 -11   0   3    2.70    2.10
 -11   0   3    2.90    2.00
  11   0   3    7.10    2.80
  11   0   3    3.80    2.50
 -11   0  -3    3.70    2.70
 -11   0  -3    4.40    2.30
 -12   0  -3    1.10    3.00
  12   0   3    0.00    3.10
 -12   0   3   -4.30    1.70
  12   0   3   -3.30    1.90
 -12   0   3    4.40    2.60
 -12   0  -3    0.90    2.00
 -13   0   3   48.70    8.50
 -13   0  -3   80.19    9.50
 -13   0   3   65.49    8.60
  13   0   3   59.99    7.10
 -13   0  -3   74.29    9.90
   0  -1  -3 1827.22   87.89
   0   1   3 1815.42   88.09
   0  -1   3 1589.34   87.39
   0   1  -3 1694.63   87.49
   1  -1   3 1404.76   74.49
   1  -1   3 1432.06   74.59
   1  -1   3 1484.75   74.59
  -1  -1  -3 1353.06   74.59
   1   1  -3 1482.85   73.69
  -1   1   3 1457.75   74.59
  -1   1   3 1367.76   74.29
   1  -1  -3 1375.96   74.09
  -1   1  -3 1612.04   74.49
   1   1   3 1557.14   74.89
  -1   1  -3 1479.15   74.49
   1  -1  -3 1457.35   74.59
   1   1   3 1543.95   74.99
  -2   1   3  307.77   18.10
   2  -1   3  336.87   18.40
  -2  -1  -3  310.67   18.50
  -2   1   3  333.77   17.90
   2  -1   3  337.37   18.50
  -2  -1  -3  351.86   18.60
   2  -1   3  337.47   18.50
  -2   1  -3  320.77   18.30
  -2   1  -3  345.77   18.90
   2  -1  -3  334.97   18.00
  -2   1  -3  325.97   18.40
   2   1   3  346.27   18.60
   2   1   3  330.87   18.50
   3  -1   3  520.45   28.50
   3  -1   3  526.85   28.50
  -3   1   3  572.44   27.80
  -3  -1  -3  502.15   28.40
  -3   1   3  526.75   27.90
  -3  -1  -3  485.95   28.20
  -3   1  -3  567.04   28.60
  -3   1  -3  505.85   28.30
   3   1   3  480.45   28.30
   3  -1  -3  498.35   27.60
   3   1   3  509.15   28.30
  -3   1  -3  545.95   28.60
  -3  -1   3  566.74   28.90
  -3  -1   3  523.05   26.80
  -4  -1  -3  720.83   35.80
   4  -1   3  662.13   34.90
   4  -1   3  641.54   34.60
  -4   1   3  653.53   34.00
  -4   1   3  568.34   33.50
  -4  -1  -3  644.84   34.70
  -4  -1  -3  656.83   34.60
  -4   1   3  561.74   34.70
   4  -1   3  673.93   34.90
  -4  -1   3  645.14   34.80
  -4  -1   3  605.54   32.90
   4   1   3  651.83   34.60
   4  -1  -3  622.14   33.60
  -4   1  -3  645.14   35.00
   4   1   3  660.43   34.70
  -4   1  -3  632.04   34.60
  -5   1   3  398.76   19.70
   5   1  -3  345.37   18.40
  -5  -1  -3  342.87   20.40
  -5   1   3  318.27   20.70
   5  -1   3  322.77   20.30
  -5  -1  -3  369.66   22.20
   5  -1   3  370.66   20.70
  -5  -1  -3  368.66   20.60
  -5   1   3  344.47   19.70
  -5  -1   3  313.87   18.70
  -5   1  -3  339.57   20.50
  -5   1  -3  341.97   20.40
   5   1   3  337.97   20.30
   5  -1  -3  344.47   19.30
   5   1   3  353.16   20.50
  -5  -1   3  362.56   20.80
  -6   1   3  113.59    9.30
   6  -1   3   97.49    8.10
  -6  -1  -3  111.29    8.40
   6  -1   3  104.19    8.40
  -6   1   3  103.09    7.60
  -6   1   3  107.09    7.50
  -6  -1  -3   97.49    8.50
   6  -1   3  104.19    8.30
  -6  -1  -3  102.49    8.10
   6   1   3  108.39    8.40
  -6  -1   3  118.49    9.00
  -6  -1   3  112.49    6.90
   6   1   3   95.89    7.90
  -6  -1   3  103.59    6.90
  -6   1  -3  112.19    8.50
  -6   1  -3   98.99    8.20
  -6   1  -3   91.99    7.90
  -6  -1   3   97.49    6.70
   6  -1  -3  113.49    7.40
  -7  -1  -3  314.87   19.40
   7  -1   3  328.07   19.30
  -7   1   3  285.57   18.00
  -7  -1  -3  303.27   19.00
  -7  -1  -3  296.87   18.90
  -7   1   3  290.67   19.70
   7  -1   3  295.77   19.20
  -7   1   3  290.97   18.10
   7  -1   3  308.57   19.70
  -7  -1   3  306.07   19.40
  -7   1  -3  292.47   19.20
   7  -1  -3  306.77   17.90
  -7   1  -3  305.37   19.30
   7   1   3  333.27   19.00
  -7  -1   3  320.27   17.60
  -7   1  -3  335.57   19.50
  -7  -1   3  289.77   17.60
   7   1   3  290.17   19.20
  -8   1   3   66.29    6.90
  -8   1   3   62.79    5.80
  -8  -1  -3   46.20    5.90
  -8  -1  -3   59.19    6.20
  -8  -1  -3   50.69    5.90
   8  -1   3   58.09    6.10
   8  -1   3   61.69    6.30
   8  -1   3   59.39    6.20
   8   1   3   57.89    6.00
  -8   1  -3   52.89    6.10
  -8   1  -3   62.19    6.60
  -8  -1   3   56.89    5.10
   8   1   3   55.79    6.50
  -8  -1   3   60.09    5.30
  -8  -1   3   61.19    6.70
  -8   1  -3   68.39    7.30
   8  -1  -3   58.09    5.20
  -9  -1  -3   27.90    4.90
  -9   1   3   22.80    3.90
  -9  -1  -3   20.90    4.80
  -9   1   3   25.90    5.20
  -9  -1  -3   24.10    4.30
   9  -1   3   20.20    4.30
   9  -1   3   19.90    4.20
   9  -1  -3   22.00    3.60
  -9   1  -3   26.50    4.80
  -9  -1   3   32.50    5.90
  -9   1  -3   22.60    4.50
  -9   1  -3   25.80    5.30
   9   1   3   28.00    4.70
  -9  -1   3   28.70    3.60
  10  -1   3    1.90    1.90
 -10  -1  -3    0.60    1.50
  10  -1   3    2.30    2.10
 -10   1   3   -1.90    1.30
 -10   1   3    2.10    2.10
 -10  -1  -3   -0.30    1.90
 -10  -1  -3    0.60    1.80
  10   1   3   -0.90    1.70
 -10  -1   3    0.20    2.20
 -10  -1   3    1.90    1.50
 -10   1  -3    0.00    1.20
 -10   1  -3   -0.80    1.80
  10   1   3    0.40    1.70
  10  -1  -3    0.10    1.20
  10   1   3    2.90    1.90
 -11   1   3   10.40    3.90
 -11  -1  -3   13.70    3.80
 -11  -1  -3   15.90    3.80
  11  -1   3    5.60    2.70
  11  -1   3   10.40    3.20
 -11   1   3    6.60    2.80
  11   1   3    6.50    2.70
 -11  -1   3    5.70    2.30
  11  -1  -3    9.80    2.70
 -11  -1   3    5.00    3.50
  11   1   3    7.50    3.10
 -11   1  -3   12.20    3.90
 -11   1  -3    6.60    3.30
 -12  -1  -3   26.10    5.50
 -12   1   3   24.60    6.10
 -12   1   3   33.70    5.80
 -12  -1  -3   29.80    6.60
  12  -1   3   27.20    5.20
  12   1   3   24.50    4.60
  12   1   3   35.10    5.60
 -12   1  -3   23.00    5.80
 -12   1  -3   18.30    4.50
 -12  -1   3   26.00    4.70
 -13  -1  -3   19.60    8.10
 -13   1   3   12.70    5.20
  13  -1   3   23.30    4.40
 -13   1   3   20.50    4.80
 -13  -1  -3   12.40    4.00
 -13  -1   3    9.40    4.00
 -13  -1   3   13.70    4.20
 -13   1  -3   17.30    4.50
  13   1   3    4.80    3.70
  13   1   3   26.10    4.70
 -13   1  -3   23.80    6.30
   0  -2  -3 3357.86  176.58
   0   2  -3 3542.25  176.08
   0   2   3 3846.52  176.88
   0  -2   3 3567.74  176.08
   0  -2  -3 3185.58  176.88
  -1   2   3  267.67   14.90
  -1   2   3  234.88   14.90
   1  -2   3  262.77   14.70
   1   2  -3  264.07   13.80
   1  -2   3  277.87   14.60
  -1   2  -3  253.77   14.60
  -1   2  -3  260.27   14.70
   1  -2  -3  272.37   14.80
   1   2   3  260.57   15.00
  -1  -2   3  268.87   13.80
   1  -2  -3  265.77   15.10
   2  -2   3  560.24   29.10
  -2   2   3  579.64   29.10
  -2   2   3  539.65   29.20
   2  -2   3  529.75   28.80
   2  -2   3  544.35   29.10
   2   2   3  541.65   29.10
   2   2   3  582.14   29.40
   2  -2  -3  528.85   28.70
  -2   2  -3  533.45   29.10
   2  -2  -3  519.65   29.00
  -2   2  -3  508.25   28.80
   3  -2   3   18.80    2.70
  -3   2   3   21.30    2.60
   3  -2   3   18.30    2.90
  -3  -2  -3   22.80    2.90
  -3   2   3   19.20    2.40
   3  -2   3   18.30    2.50
  -3  -2  -3   18.30    2.60
  -3  -2   3   21.40    2.50
   3  -2  -3   23.10    2.50
   3   2   3   21.00    2.60
  -3   2  -3   22.80    2.80
  -3   2  -3   23.40    2.90
   3  -2  -3   21.00    2.30
   3   2   3   23.50    2.90
  -4  -2  -3 1080.69   51.39
   4  -2   3  994.40   50.69
   4  -2   3  996.80   50.99
  -4   2   3  931.01   50.29
  -4   2   3  962.20   50.09
  -4  -2  -3  959.20   50.69
  -4   2  -3  922.81   50.79
   4  -2  -3  987.50   50.09
   4   2   3  988.10   50.69
  -4  -2   3 1007.90   50.59
   4  -2  -3  842.22   49.40
   4   2   3  892.01   50.29
  -4   2  -3  892.31   50.39
  -5  -2  -3  489.25   26.50
  -5   2   3  488.55   27.10
   5  -2   3  467.45   26.50
   5  -2   3  444.66   26.40
  -5  -2  -3  399.46   27.40
  -5   2   3  449.16   25.60
  -5   2   3  467.65   26.00
  -5  -2  -3  480.65   26.30
   5  -2   3  496.45   26.90
  -5  -2   3  482.85   26.40
  -5   2  -3  449.95   26.50
   5   2   3  445.36   26.10
  -5   2  -3  459.85   26.40
   5  -2  -3  463.45   25.70
   5  -2  -3  453.95   25.00
   5   2   3  460.85   26.20
  -5  -2   3  463.75   24.30
   5  -2  -3  492.55   25.00
   6  -2   3  414.36   24.80
   6  -2   3  424.66   24.80
  -6  -2  -3  422.66   24.40
  -6   2   3  417.26   24.10
  -6  -2  -3  452.25   24.90
   6  -2   3  376.86   24.40
  -6  -2  -3  406.86   24.40
  -6   2   3  452.85   25.60
  -6   2   3  447.66   23.90
  -6   2  -3  421.46   24.80
   6  -2  -3  425.76   22.90
  -6  -2   3  446.36   24.70
   6  -2  -3  419.06   22.70
  -6   2  -3  414.86   24.70
  -6  -2   3  410.36   22.50
   6   2   3  378.86   24.20
   6   2   3  411.26   24.20
   6  -2  -3  406.66   23.60
   7  -2   3   85.09    7.80
   7  -2   3   82.59    8.00
  -7   2   3   85.79    7.10
  -7  -2  -3   93.49    7.90
  -7   2   3   91.09    8.40
  -7  -2  -3   80.99    7.60
  -7  -2  -3   98.39    7.80
  -7   2   3   84.09    7.20
   7  -2   3   88.29    7.80
   7  -2  -3  101.29    6.40
  -7   2  -3   96.49    8.30
  -7  -2   3   82.69    6.10
   7  -2  -3   95.29    7.20
  -7  -2   3   83.49    6.10
   7  -2  -3   83.09    6.10
   7   2   3   88.19    7.90
  -7  -2   3   87.59    7.80
  -7   2  -3   86.79    7.80
   7   2   3   85.69    7.30
  -8  -2  -3  575.54   33.50
  -8   2   3  558.24   32.80
  -8   2   3  594.84   34.60
  -8   2   3  596.74   33.30
   8  -2   3  606.44   33.80
   8  -2   3  575.04   33.90
   8  -2   3  553.34   33.30
  -8  -2  -3  608.24   34.20
  -8  -2  -3  540.75   33.30
   8  -2  -3  591.04   32.60
  -8  -2   3  623.94   31.90
  -8   2  -3  587.64   34.00
  -8   2  -3  556.44   33.80
   8   2   3  644.54   34.70
   8   2   3  570.24   32.90
  -8  -2   3  544.95   31.50
  -8  -2   3  584.44   33.80
  -9   2   3   69.29    6.90
   9  -2   3   74.59    7.30
  -9  -2  -3   66.19    7.00
   9  -2   3   63.29    7.10
   9  -2   3   70.59    7.20
  -9  -2  -3   78.79    7.40
  -9  -2  -3   61.39    7.00
  -9   2   3   56.69    7.30
  -9  -2   3   62.99    5.60
   9   2   3   63.89    6.30
  -9  -2   3   67.59    7.40
   9  -2  -3   58.19    6.10
  -9   2  -3   64.19    7.20
  -9   2  -3   79.79    7.70
  10  -2   3   36.80    5.90
 -10  -2  -3   42.10    5.90
  10  -2   3   41.20    6.60
 -10  -2  -3   38.60    5.50
  10  -2   3   29.60    6.00
 -10   2   3   39.60    5.90
 -10   2   3   33.10    6.40
 -10  -2  -3   41.40    6.30
  10  -2   3   48.80    6.20
 -10  -2   3   41.60    4.60
 -10   2  -3   40.00    6.30
  10   2   3   33.80    6.30
 -10  -2   3   46.30    6.00
  10   2   3   41.50    5.10
 -10   2  -3   40.90    6.20
 -10  -2   3   48.80    5.30
  10  -2  -3   53.59    5.50
  10   2   3   43.30    5.30
  11  -2   3    5.50    3.00
 -11   2   3    1.40    2.20
 -11  -2  -3    3.00    2.10
  11  -2   3    1.00    2.00
 -11   2   3    3.90    2.90
 -11  -2  -3    2.00    2.40
 -11  -2   3    1.00    1.70
 -11  -2   3    3.30    2.00
 -11   2  -3    5.30    2.70
  11   2   3   -0.50    1.90
  11  -2  -3    1.80    1.50
 -11   2  -3    1.60    2.00
  11   2   3   -1.30    2.20
 -12  -2  -3    1.90    3.10
 -12  -2  -3    8.70    3.90
 -12   2   3    8.90    3.90
  12  -2   3    4.90    3.00
 -12   2   3    6.20    3.20
  12   2   3    9.90    3.00
 -12   2  -3    2.30    3.70
 -12  -2   3    7.10    2.10
 -12   2  -3    4.80    3.20
  12   2   3    4.70    3.10
 -12  -2   3    2.00    2.80
   0   3   3   58.79    5.00
   0   3  -3   63.49    4.30
   0  -3   3   59.89    4.00
   0  -3   3   60.19    4.30
   0  -3  -3   53.19    4.90
   0  -3  -3   59.29    4.80
   0   3   3   62.39    4.90
   1  -3   3   36.50    3.40
   1  -3   3   41.10    3.20
   1   3  -3   44.30    2.90
  -1   3   3   47.90    4.00
  -1   3   3   39.20    3.90
  -1  -3   3   42.50    3.00
  -1   3  -3   42.90    3.60
  -1   3  -3   38.50    3.20
   1  -3  -3   40.60    3.70
   1  -3  -3   42.20    4.00
   1   3   3   38.30    3.80
  -2  -3  -3   49.80    4.70
  -2   3   3   60.49    5.00
   2  -3   3   52.09    4.60
   2  -3   3   54.99    4.30
  -2   3   3   55.49    4.70
  -2   3  -3   60.99    4.50
   2  -3  -3   62.89    4.80
   2  -3  -3   51.59    4.70
   2   3   3   57.59    4.60
   2   3   3   55.69    4.80
   3  -3   3  837.42   42.70
  -3   3   3  898.51   43.20
  -3  -3  -3  728.93   42.80
   3  -3   3  810.72   43.20
  -3  -3  -3  762.72   42.80
  -3   3   3  869.51   43.50
   3  -3   3  888.71   43.30
  -3   3   3  762.62   43.50
   3   3   3  786.22   43.00
  -3   3  -3  849.91   43.20
   3   3   3  786.42   42.70
  -3   3  -3  715.03   42.40
   3  -3  -3  804.62   43.00
  -3  -3   3  815.32   42.30
   4  -3   3  355.36   21.20
  -4   3   3  353.96   20.20
  -4   3   3  371.96   21.10
  -4  -3  -3  349.17   20.00
  -4   3   3  368.76   20.00
  -4  -3  -3  364.96   20.20
   4  -3   3  347.17   20.30
   4  -3   3  329.07   19.80
   4   3   3  361.26   20.10
  -4   3  -3  325.67   20.10
   4  -3  -3  327.07   19.70
  -4   3  -3  319.77   19.80
   4  -3  -3  324.67   19.30
  -4  -3   3  325.07   19.40
   4   3   3  326.27   19.60
  -5   3   3   22.60    3.50
   5  -3   3   19.30    3.70
  -5   3   3   22.40    3.10
   5  -3   3   25.90    4.20
  -5  -3  -3   33.40    3.90
   5  -3   3   23.90    3.90
  -5  -3  -3   26.30    4.20
  -5   3   3   28.80    4.90
   5   3   3   32.70    3.70
  -5  -3   3   31.40    3.50
   5   3   3   24.30    3.30
  -5   3  -3   21.50    3.50
   5  -3  -3   20.30    2.80
   5  -3  -3   26.60    4.00
  -5   3  -3   19.10    3.70
  -6  -3  -3  461.15   28.30
   6  -3   3  515.85   29.10
  -6  -3  -3  527.35   28.70
  -6   3   3  544.45   29.70
  -6   3   3  527.25   28.70
   6  -3   3  448.76   28.30
  -6  -3  -3  522.25   28.50
   6  -3   3  488.15   28.80
  -6   3   3  515.65   28.20
   6  -3   3  455.15   28.40
   6   3   3  501.15   28.50
   6  -3  -3  440.96   27.20
  -6   3  -3  523.85   28.80
  -6  -3   3  498.85   26.20
   6  -3  -3  528.05   27.40
  -6  -3   3  445.56   28.90
   6  -3  -3  471.15   27.90
  -6   3  -3  545.75   32.70
   7  -3   3   87.79    8.00
   7  -3   3   93.29    8.00
  -7  -3  -3   84.59    7.60
   7  -3   3  108.59    8.50
  -7  -3  -3   77.89    7.30
  -7   3   3   87.89    7.50
   7  -3   3   78.49    7.90
  -7   3   3  102.29    8.90
  -7   3   3   89.39    7.80
  -7  -3  -3   88.69    7.80
   7  -3  -3   74.69    6.50
  -7  -3   3   80.69    5.90
   7  -3  -3   98.19    6.70
  -7  -3   3   80.59    5.80
  -7   3  -3   95.19    8.00
   7   3   3   80.09    7.60
   7   3   3   85.59    7.20
  -7  -3   3   91.99    7.70
   7  -3  -3   85.69    7.30
  -7   3  -3   79.59    7.80
   8  -3   3   20.30    4.50
  -8  -3  -3   19.60    4.40
  -8   3   3   15.90    3.80
  -8  -3  -3   21.90    4.00
   8  -3   3   13.50    3.70
   8  -3   3   17.70    3.80
   8  -3   3   15.50    3.90
  -8   3   3   18.90    4.00
  -8  -3  -3   20.60    4.00
  -8   3   3   15.30    4.10
   8   3   3   21.30    4.50
   8   3   3   14.50    3.30
  -8  -3   3   18.40    3.80
   8  -3  -3   17.70    3.20
  -8   3  -3   21.80    5.00
  -8  -3   3   16.90    2.60
   8  -3  -3   15.40    2.90
  -8  -3   3   20.40    3.10
   8  -3  -3   18.30    3.40
  -8   3  -3   21.10    4.70
  -9   3   3   16.50    3.70
  -9  -3  -3   15.60    3.80
  -9  -3  -3   17.30    4.90
   9  -3   3   11.50    3.20
   9  -3   3   15.60    3.70
   9  -3   3   16.40    4.20
  -9  -3  -3   11.60    3.20
  -9   3   3   10.00    3.80
   9  -3   3    8.90    3.60
  -9   3  -3   19.30    3.70
  -9  -3   3   17.10    2.90
   9   3   3   14.60    3.20
  -9   3  -3   16.90    4.10
  -9  -3   3   14.80    3.90
   9  -3  -3   16.60    2.90
   9  -3  -3   10.20    2.70
  10  -3   3   82.59    9.70
 -10   3   3   56.59   12.60
 -10  -3  -3   86.69    9.10
 -10  -3  -3   88.99    8.70
 -10   3   3   90.49    8.90
 -10  -3  -3  103.19    9.20
  10  -3   3   92.89    9.10
  10  -3   3   98.49    9.40
  10   3   3   93.59    7.80
 -10  -3   3   87.89    7.60
  10   3   3   87.89    7.80
 -10  -3   3   80.39    7.40
  10  -3  -3   97.79    8.40
 -10  -3   3  101.99    9.20
  10   3   3   77.59    9.20
 -10   3  -3   93.29    9.30
  11  -3   3   -2.10    1.80
 -11  -3  -3   -0.40    1.80
 -11  -3  -3    1.00    2.00
 -11   3   3    1.40    2.10
  11  -3   3   -0.90    1.90
  11  -3  -3    2.40    2.00
 -11  -3   3   -1.00    1.90
 -11  -3   3    1.50    1.40
 -11   3  -3    0.80    1.70
  11   3   3   -1.20    1.70
 -11   3  -3    2.00    2.50
  11   3   3    6.30    2.50
 -11  -3   3    5.50    3.60
 -12  -3  -3   27.40    6.00
 -12  -3  -3   20.00    4.40
  12  -3   3   26.30    5.50
 -12   3   3   17.90    4.50
 -12   3   3   15.40    4.40
 -12   3  -3   15.60    5.40
 -12   3  -3   21.30    5.90
 -12  -3   3   16.10    3.70
 -12  -3   3   19.90    5.30
   0   4   3 1310.87   65.89
   0  -4   3 1241.68   63.69
   0   4  -3 1232.28   64.49
   0  -4   3 1246.38   64.49
   0  -4  -3 1247.18   65.79
   1   4  -3  504.75   26.40
  -1   4   3  521.45   28.10
   1  -4   3  482.15   26.20
   1  -4   3  498.25   27.10
  -1   4   3  502.25   27.70
  -1  -4  -3  478.75   28.00
   1  -4  -3  489.15   27.60
   1  -4  -3  491.95   28.00
  -1  -4   3  510.65   26.40
   1   4   3  519.05   27.70
  -1   4  -3  501.25   27.20
  -1   4  -3  501.85   26.40
  -2  -4  -3  300.47   16.70
   2   4  -3  281.27   14.70
   2  -4   3  274.97   16.30
  -2   4   3  254.87   16.30
  -2  -4  -3  291.77   17.10
  -2   4   3  270.47   16.80
   2  -4   3  280.97   15.60
   2   4   3  274.27   16.40
   2   4   3  276.77   15.90
  -2   4  -3  296.47   16.50
   2  -4  -3  254.37   16.50
  -2  -4   3  289.17   14.90
   2  -4  -3  272.47   16.30
  -2   4  -3  252.47   15.40
  -2  -4   3  267.57   15.00
  -3   4   3  121.19    9.40
  -3  -4  -3  138.09    9.40
   3  -4   3  133.99    9.30
   3  -4   3  127.29    8.70
  -3   4   3  141.89    9.70
  -3   4   3  135.69    9.30
   3  -4  -3  133.39    9.40
   3   4   3  134.79    9.20
   3  -4  -3  123.19    8.90
   3   4   3  129.89    8.70
  -3   4  -3  131.09    9.30
  -3  -4   3  134.89    8.20
  -3   4  -3  123.79    8.60
   4  -4   3  123.59    9.40
  -4  -4  -3  136.89    9.10
  -4   4   3  111.39    9.20
   4  -4   3  124.89    9.00
  -4  -4  -3  129.59    9.40
  -4   4   3  135.49    9.70
  -4   4   3  124.99   10.00
   4  -4   3  138.89    9.60
   4  -4  -3  122.99    9.20
   4   4   3  131.49    8.90
  -4   4  -3  126.69    8.90
   4  -4  -3  111.09    8.80
  -4  -4   3  144.89    8.60
   4   4   3  137.19    9.30
  -4   4  -3  125.09    9.40
   5  -4   3  323.17   20.40
   5  -4   3  336.87   20.70
  -5  -4  -3  324.77   20.20
  -5   4   3  376.16   21.50
  -5   4   3  320.97   20.60
   5  -4   3  352.16   20.90
  -5   4   3  351.76   20.50
   5  -4   3  327.97   20.50
  -5  -4   3  338.07   19.70
   5  -4  -3  361.96   20.50
   5   4   3  338.47   20.10
  -5   4  -3  332.17   20.20
   5  -4  -3  347.97   20.00
  -6   4   3  320.57   20.80
   6  -4   3  329.67   20.40
   6  -4   3  347.47   20.60
  -6  -4  -3  308.17   19.90
  -6   4   3  323.67   19.90
   6  -4   3  344.47   20.80
   6  -4   3  341.17   20.50
  -6   4   3  308.07   20.20
  -6  -4  -3  331.47   20.00
   6  -4  -3  313.87   19.40
  -6   4  -3  296.47   20.20
  -6  -4   3  334.77   19.60
   6   4   3  325.17   19.80
  -6  -4   3  321.17   17.60
   6  -4  -3  350.76   19.50
  -6   4  -3  326.97   20.10
   6  -4  -3  343.77   20.10
   6   4   3  322.07   19.60
  -7  -4  -3   91.69    8.00
  -7   4   3   88.69    8.60
   7  -4   3   81.69    7.90
  -7  -4  -3   89.09    7.70
  -7  -4  -3   88.09    7.80
  -7   4   3   87.79    8.10
   7  -4   3   80.29    7.90
  -7   4   3  103.39    8.30
   7  -4   3   93.09    8.60
   7  -4   3   86.59    8.10
  -7  -4   3   88.29    7.60
  -7   4  -3  100.39    8.60
   7   4   3  106.89    7.80
  -7   4  -3   75.99    7.60
   7   4   3   81.59    7.70
   7  -4  -3   79.89    7.00
   7  -4  -3   97.09    7.30
  -7  -4   3   76.39    5.70
   7  -4  -3   92.69    7.70
  -8   4   3  230.48   15.60
  -8  -4  -3  223.28   15.20
  -8  -4  -3  221.38   15.00
   8  -4   3  227.68   15.60
  -8   4   3  193.68   15.80
   8  -4   3  227.08   15.90
   8  -4   3  188.38   15.40
   8  -4   3  231.28   15.70
  -8   4   3  223.78   15.10
  -8  -4  -3  227.88   15.40
  -8   4  -3  219.88   15.50
   8   4   3  208.98   14.10
  -8  -4   3  196.68   13.00
   8  -4  -3  206.38   13.70
  -8  -4   3  209.08   12.80
  -8  -4   3  202.18   14.40
   8  -4  -3  233.38   14.40
   8  -4  -3  237.88   15.20
   8   4   3  216.58   15.30
  -8   4  -3  206.68   15.70
   9  -4   3   34.60    6.70
  -9  -4  -3   39.20    5.40
  -9   4   3   42.50    7.00
   9  -4   3   39.70    6.60
  -9  -4  -3   38.20    8.70
   9  -4   3   52.89    6.50
  -9  -4  -3   45.00    5.80
  -9   4   3   30.90    5.40
  -9   4  -3   35.00    5.70
  -9  -4   3   40.80    5.30
   9  -4  -3   47.40    5.50
   9  -4  -3   37.60    4.90
   9   4   3   40.60    4.70
   9  -4  -3   45.10    4.80
  -9  -4   3   38.40    5.20
  -9   4  -3   41.60    7.20
  10  -4   3   21.10    5.00
 -10   4   3   16.20    4.30
  10  -4   3   22.50    4.90
 -10  -4  -3   21.10    4.80
 -10  -4  -3   25.40    5.20
  10  -4   3    9.40    5.20
 -10  -4  -3   20.10    4.30
 -10   4   3   27.30    5.70
 -10   4  -3   17.80    4.80
 -10  -4   3   30.30    5.70
 -10   4  -3   17.90    3.90
 -10  -4   3   28.60    4.40
 -10  -4   3   24.40    3.60
  10   4   3   15.20    4.20
  10  -4  -3   29.80    5.20
  10   4   3   18.30    3.70
  10  -4  -3   27.30    3.60
  10  -4  -3   25.10    4.00
  11  -4   3    1.10    2.40
  11  -4   3    0.40    1.90
 -11  -4  -3    2.20    2.20
 -11  -4  -3   -0.30    2.90
  11  -4   3   -1.90    2.90
 -11   4   3   -0.70    1.90
 -11   4   3    4.10    2.80
 -11  -4   3    1.10    2.20
 -11   4  -3    2.30    2.50
 -11   4  -3   -1.60    1.80
 -11  -4   3    1.10    1.40
  11  -4  -3   -1.50    1.60
 -11  -4   3   -0.60    1.90
 -12   4   3    2.80    3.50
  12  -4   3    8.90    4.00
  12  -4   3    3.90    3.20
 -12  -4  -3    3.20    3.50
 -12   4   3    7.40    3.60
 -12  -4  -3    5.80    3.40
 -12  -4   3    4.90    3.50
 -12   4  -3    0.60    2.50
  12  -4  -3    1.80    2.20
   0   5   3  507.85   26.90
   0   5  -3  454.75   25.30
   0  -5   3  415.16   25.00
   0  -5   3  481.05   25.40
   0  -5  -3  441.96   26.10
   0   5   3  486.35   26.30
  -1   5   3  196.48   12.90
   1  -5   3  205.88   12.40
  -1  -5  -3  208.58   12.90
   1  -5   3  207.28   12.40
  -1  -5  -3  187.38   13.10
   1   5  -3  197.68   11.80
  -1   5   3  223.28   13.60
   1  -5   3  202.38   11.30
  -1  -5   3  187.08   11.60
  -1   5  -3  196.38   11.30
  -1  -5   3  191.78   11.70
   1  -5  -3  206.78   12.90
  -1   5  -3  193.38   12.40
   1  -5  -3  198.08   13.20
  -2  -5  -3  190.08   16.10
   2   5  -3  237.38   13.00
   2  -5   3  218.78   14.20
   2  -5   3  222.48   13.30
  -2   5   3  243.48   15.10
   2  -5  -3  218.98   14.30
  -2   5  -3  237.78   14.50
  -2  -5   3  227.58   13.10
   2   5   3  254.87   13.90
  -2   5  -3  230.08   13.30
   2  -5  -3  233.78   14.90
   2   5   3  247.98   14.60
  -2  -5   3  229.88   12.90
   3  -5   3  230.98   15.50
   3  -5   3  249.78   15.80
  -3  -5  -3  280.47   16.70
   3  -5   3  243.38   15.00
  -3  -5  -3  277.27   16.00
  -3   5   3  264.37   16.10
  -3   5   3  258.37   16.40
  -3   5   3  252.37   15.90
   3  -5  -3  281.37   16.50
   3  -5  -3  261.17   15.80
  -3   5  -3  236.48   14.80
   3   5   3  225.88   15.40
   3   5   3  247.28   15.00
  -3   5  -3  250.37   15.90
  -3  -5   3  252.17   14.10
  -3  -5   3  258.87   14.00
  -4   5   3   58.69    5.70
  -4   5   3   58.79    5.90
   4  -5   3   45.20    4.90
   4  -5   3   59.89    5.70
   4  -5   3   56.49    5.60
  -4   5   3   56.49    5.60
  -4   5  -3   49.50    5.50
  -4  -5   3   52.49    4.30
   4   5   3   53.69    8.70
   4   5   3   62.09    5.10
   4  -5  -3   50.79    5.20
   4  -5  -3   53.49    5.50
  -4  -5   3   55.59    4.00
  -4   5  -3   51.89    4.90
   5  -5   3   40.50    4.90
  -5  -5  -3   52.19    5.30
  -5   5   3   39.80    5.10
   5  -5   3   40.90    4.80
  -5   5   3   40.60    5.00
  -5  -5  -3   50.29    4.90
   5  -5   3   52.59    5.50
   5  -5   3   46.10    5.10
  -5   5   3   39.10    4.80
   5  -5  -3   45.80    5.10
   5  -5  -3   37.10    4.50
  -5   5  -3   50.49    5.60
   5   5   3   43.30    4.60
  -5   5  -3   47.20    4.90
  -5  -5   3   44.60    3.60
   5   5   3   51.39    4.80
  -5  -5   3   43.30    4.10
   6  -5   3   55.39    6.00
   6  -5   3   58.09    6.20
  -6  -5  -3   48.40    5.40
  -6  -5  -3   52.29    5.70
  -6   5   3   44.80    5.70
  -6   5   3   52.99    5.80
   6  -5   3   58.99    6.20
  -6   5   3   61.89    6.50
   6  -5   3   66.99    6.50
  -6   5  -3   56.09    5.70
   6   5   3   59.09    5.50
  -6  -5   3   52.79    4.00
  -6  -5   3   50.59    4.50
  -6   5  -3   53.49    6.10
   6  -5  -3   58.99    6.00
   6   5   3   54.39    5.50
  -6  -5   3   51.89    5.00
   7  -5   3   89.89    8.50
  -7  -5  -3   89.69    8.00
   7  -5   3   89.39    8.40
  -7  -5  -3   79.29    7.80
  -7  -5  -3   75.99    7.30
   7  -5   3   76.79    8.20
  -7   5   3  101.49    8.80
  -7   5   3   86.79    8.70
  -7   5   3   81.69    8.00
  -7  -5   3   96.39    7.60
  -7  -5   3   87.49    6.30
  -7   5  -3   85.89    8.00
   7   5   3   94.19    7.40
   7  -5  -3  101.89    8.00
  -7   5  -3   81.99    8.40
   7  -5  -3   91.29    7.70
  -7  -5   3   85.99    5.90
   7   5   3   90.09    7.90
  -8   5   3   17.20    4.10
   8  -5   3    8.80    3.10
   8  -5   3   11.30    3.20
   8  -5   3   11.60    3.60
  -8   5   3   12.10    3.60
  -8  -5  -3   13.00    3.70
  -8  -5  -3   14.60    3.60
  -8   5   3   14.80    4.40
  -8  -5  -3   16.60    3.80
  -8  -5   3   15.70    2.80
  -8  -5   3   13.40    3.50
  -8   5  -3   13.00    3.50
   8  -5  -3   11.50    3.60
   8   5   3   14.40    3.80
   8   5   3   13.30    3.00
   8  -5  -3   11.70    3.00
  -8   5  -3    8.70    2.90
   8  -5  -3    8.90    2.60
  -8  -5   3   13.00    2.10
   9  -5   3  108.29    9.90
  -9  -5  -3   92.19    9.00
  -9  -5  -3   76.99    9.30
  -9  -5  -3  111.39   11.50
  -9   5   3   80.69    9.60
  -9   5   3   99.89    9.90
   9  -5   3  113.19   10.50
   9  -5   3  111.49   10.20
  -9  -5   3  109.39    8.90
   9  -5  -3  116.19    9.70
  -9   5  -3  108.09   10.00
   9  -5  -3  121.39    9.30
   9   5   3   95.59    8.00
  -9  -5   3   98.09    7.10
   9  -5  -3   95.79    8.20
  -9   5  -3   80.49    9.40
 -10  -5  -3   20.70    4.20
 -10  -5  -3   20.90    4.80
 -10   5   3    8.30    3.70
  10  -5   3   13.90    3.80
  10  -5   3   21.40    4.80
 -10  -5  -3   19.80    4.70
 -10   5   3   22.40    5.30
 -10   5  -3   14.50    4.00
  10  -5  -3   18.60    4.40
 -10   5  -3   21.80    4.90
  10   5   3   13.40    4.40
  10  -5  -3   19.60    4.10
 -10  -5   3   10.90    3.10
  10   5   3   25.80    4.00
 -10  -5   3   15.10    2.90
  10  -5  -3   18.20    3.90
 -10  -5   3   28.10    5.10
 -11  -5  -3   10.50    4.00
 -11  -5  -3    8.20    3.30
 -11   5   3    7.90    3.90
 -11   5   3    5.80    3.90
  11  -5   3   10.70    4.00
  11  -5   3   11.00    3.60
 -11  -5   3    9.40    2.40
 -11   5  -3    8.00    3.80
  11  -5  -3   19.50    4.10
 -11  -5   3    8.30    3.70
  11  -5  -3    9.40    3.20
  11  -5  -3   12.40    3.00
 -11  -5   3   13.40    3.30
 -11   5  -3   11.90    5.00
  12  -5   3    9.20    4.10
 -12  -5  -3    7.40    3.80
 -12   5   3    6.80    4.60
 -12  -5  -3    3.40    2.40
  12  -5   3    4.80    3.20
 -12   5   3   -0.40    3.20
 -12  -5   3    7.00    3.30
  12  -5  -3    3.40    2.70
 -12  -5   3    5.80    2.10
 -12  -5   3    7.40    3.00
 -12   5  -3    8.60    3.80
   0  -6  -3   34.10    4.20
   0  -6   3   33.80    3.60
   0  -6  -3   36.30    4.50
   0  -6   3   38.40    3.80
   0   6  -3   30.90    3.60
   0   6   3   28.80    3.90
  -1   6   3  690.23   39.10
   1  -6   3  692.03   37.90
   1  -6   3  709.93   38.10
  -1  -6  -3  725.93   39.30
   1   6  -3  725.33   37.40
  -1   6   3  665.03   38.50
  -1  -6  -3  687.93   38.50
   1  -6  -3  690.73   40.00
   1  -6  -3  646.34   38.30
   1   6   3  703.63   38.40
  -1  -6   3  697.03   37.40
  -1  -6   3  719.53   37.20
  -1   6  -3  726.43   36.30
  -1   6  -3  709.43   38.10
  -2   6   3  311.27   19.10
  -2  -6  -3  286.07   19.30
   2  -6   3  315.37   18.80
   2   6  -3  308.57   17.50
  -2   6   3  322.87   19.70
   2  -6   3  312.87   18.80
   2  -6   3  308.37   17.40
  -2  -6  -3  302.07   19.80
  -2  -6   3  299.27   17.40
  -2  -6   3  316.17   17.60
   2  -6  -3  316.57   19.10
   2   6   3  299.77   17.80
   2   6   3  332.97   19.00
  -2   6  -3  316.97   17.40
  -3   6   3  240.18   16.20
   3  -6   3  216.78   14.40
  -3   6   3  242.98   15.80
   3  -6   3  250.77   15.70
  -3  -6  -3  232.88   16.10
   3  -6   3  231.58   15.60
  -3  -6  -3  243.08   15.70
  -3   6  -3  264.87   14.60
  -3  -6   3  252.57   14.10
   3   6   3  248.48   14.60
  -3   6  -3  256.17   15.90
   3   6   3  235.98   15.20
  -3  -6   3  246.98   13.80
   3  -6  -3  232.68   16.70
  -4   6   3    2.10    1.60
   4  -6   3    1.80    1.40
  -4   6   3    1.60    1.50
   4  -6   3    2.30    1.50
  -4  -6  -3    6.90    2.50
   4  -6   3    3.40    1.90
  -4   6   3    0.10    1.00
  -4  -6  -3    3.40    1.90
   4  -6  -3    2.70    1.40
  -4   6  -3    3.80    1.70
  -4   6  -3    2.40    1.30
   4   6   3    2.50    1.40
   4  -6  -3    2.70    1.60
  -4  -6   3    2.70    1.10
  -4  -6   3    4.70    1.10
   4   6   3    3.50    1.60
   5  -6   3  312.27   20.70
  -5   6   3  329.47   22.00
  -5   6   3  333.67   21.00
   5  -6   3  340.87   21.00
  -5   6   3  328.77   20.80
  -5  -6  -3  358.36   20.90
  -5  -6   3  335.97   18.50
   5  -6  -3  295.17   20.10
   5  -6  -3  340.67   21.00
   5   6   3  327.37   19.60
  -5   6  -3  329.37   21.10
   5   6   3  345.17   20.00
  -5  -6   3  317.47   18.50
  -5   6  -3  342.97   20.10
  -6   6   3   81.59    8.00
  -6   6   3   81.19    7.90
  -6  -6  -3   86.39    7.20
   6  -6   3   81.99    7.60
  -6  -6  -3   71.59    7.20
   6  -6   3   75.99    7.50
   6  -6   3   75.49    7.60
   6  -6   3   74.69    7.60
  -6   6   3   68.09    7.20
  -6  -6   3   66.29    5.80
  -6   6  -3   72.69    7.70
   6  -6  -3   76.19    7.20
  -6   6  -3   72.49    7.00
   6  -6  -3   76.09    7.50
   6   6   3   77.09    6.80
  -6  -6   3   80.89    5.70
   6   6   3   84.79    6.90
  -7  -6  -3  295.67   18.40
  -7  -6  -3  293.77   18.80
  -7   6   3  286.97   19.50
  -7   6   3  265.67   18.80
   7  -6   3  276.97   19.10
  -7   6   3  265.77   19.30
   7  -6   3  292.87   19.40
   7  -6   3  263.47   18.80
  -7  -6   3  256.97   16.30
   7  -6  -3  289.87   19.00
   7   6   3  277.17   18.10
  -7   6  -3  277.47   18.50
  -7  -6   3  273.97   15.90
   7   6   3  301.57   17.70
  -7   6  -3  265.97   19.30
  -7  -6   3  282.17   16.40
  -7  -6   3  303.87   17.50
   7  -6  -3  320.97   18.90
  -8   6   3   11.90    3.90
  -8  -6  -3   17.60    3.80
  -8   6   3   16.50    4.10
   8  -6   3   18.30    4.30
  -8  -6  -3   30.30    5.50
  -8  -6  -3   18.30    3.90
  -8   6   3   13.30    3.80
   8  -6   3   18.00    4.70
   8  -6   3   18.40    4.50
  -8  -6   3   16.20    2.60
   8  -6  -3   18.70    3.90
  -8   6  -3   10.10    2.90
   8  -6  -3   16.40    4.00
   8  -6  -3   12.70    3.40
   8   6   3   15.60    3.30
   8   6   3   18.30    4.20
  -8  -6   3   18.60    3.20
  -8  -6   3   20.40    4.10
  -8  -6   3   19.60    2.40
  -8   6  -3   14.50    3.90
   9  -6   3   23.30    5.40
  -9   6   3   27.20    5.80
   9  -6   3   21.10    4.60
   9  -6   3   25.30    5.10
  -9  -6  -3   25.50    5.10
  -9   6   3   20.30    6.00
  -9  -6  -3   24.10    4.60
   9  -6   3   25.20    5.10
  -9  -6  -3   21.10    4.40
  -9  -6   3   22.60    3.00
   9  -6  -3   23.40    4.50
   9  -6  -3   22.50    4.70
  -9  -6   3   22.60    3.50
   9   6   3   21.80    3.50
  -9   6  -3   22.70    5.50
   9  -6  -3   26.50    5.20
  -9  -6   3   29.20    5.20
  -9  -6   3   25.20    4.00
  -9   6  -3   21.00    4.40
 -10  -6  -3    1.40    1.80
 -10   6   3    3.60    2.50
  10  -6   3    2.20    2.50
 -10   6   3   -2.20    2.40
  10  -6   3   -0.40    2.00
 -10  -6  -3    1.70    2.30
 -10  -6   3    2.50    2.50
  10  -6  -3   -0.90    1.50
 -10   6  -3   -0.60    2.30
 -10  -6   3   -1.60    2.00
 -10  -6   3    0.30    1.40
 -10  -6   3    1.20    1.20
  10  -6  -3    5.40    2.50
  10   6   3    3.30    3.30
  10  -6  -3   -1.00    2.20
  11  -6   3   24.90    5.50
 -11   6   3    8.20    4.30
 -11  -6  -3   20.30    4.30
  11  -6   3   20.90    5.50
 -11  -6  -3   18.50    4.30
 -11   6   3   18.40    5.20
 -11   6  -3   19.80    5.40
  11  -6  -3   25.00    5.10
  11  -6  -3   19.00    4.80
  11  -6  -3   15.40    3.80
 -11  -6   3   22.90    4.80
 -11  -6   3   18.80    4.00
 -11  -6   3   13.00    2.60
   0  -7   3  611.94   35.10
   0  -7  -3  630.04   36.10
   0  -7  -3  642.14   36.90
   0  -7   3  655.63   35.40
   0   7   3  677.13   36.40
   0   7   3  642.84   36.80
   0   7  -3  650.83   35.70
   1  -7   3   29.90    3.90
   1   7  -3   34.00    3.80
  -1  -7  -3   32.00    5.30
  -1  -7  -3   29.70    4.70
   1  -7   3   36.30    4.00
  -1   7   3   31.60    4.30
  -1   7   3   29.20    4.80
   1   7   3   30.00    4.10
   1  -7  -3   30.50    4.30
  -1  -7   3   37.30    3.90
   1  -7  -3   28.10    4.80
  -1  -7   3   32.30    3.60
  -1   7  -3   36.30    4.10
   2  -7   3   36.60    4.50
  -2  -7  -3   36.80    4.90
  -2   7   3   41.50    5.10
   2   7  -3   43.20    4.00
  -2  -7  -3   41.40    4.90
  -2   7   3   42.00    4.80
   2  -7   3   37.70    4.50
   2  -7   3   36.60    3.40
   2  -7  -3   42.70    5.10
  -2  -7   3   39.00    3.90
   2  -7  -3   39.30    4.70
  -2   7  -3   45.60    3.60
  -2   7  -3   45.40    4.90
   2   7   3   36.80    3.80
   2   7   3   31.20    4.20
  -2  -7   3   35.20    3.80
   3  -7   3   15.20    3.20
   3  -7   3   22.50    4.50
   3  -7   3   18.20    2.90
  -3   7   3   15.70    3.60
  -3   7   3   22.80    4.90
  -3   7   3   25.20    4.50
  -3  -7  -3   24.40    4.60
  -3  -7  -3   25.10    4.90
  -3   7  -3   16.00    3.30
   3  -7  -3   17.50    3.70
   3   7   3   21.00    3.20
   3   7   3   19.80    3.60
  -3  -7   3   22.50    2.70
   3  -7  -3   16.90    3.90
  -3   7  -3   17.80    2.90
  -3  -7   3   18.50    2.80
   4  -7   3   86.29    8.00
  -4   7   3   80.49    8.20
  -4  -7  -3  101.09    8.70
  -4  -7  -3   92.29    8.00
   4  -7   3   89.99    8.00
  -4   7   3   81.59    7.80
   4  -7   3   85.89    7.10
  -4   7   3   89.39    7.90
  -4   7  -3   80.09    8.00
   4   7   3   93.89    6.90
   4  -7  -3   91.79    8.10
  -4  -7   3   81.99    6.30
  -4   7  -3   87.29    7.10
   4  -7  -3   89.49    8.40
  -4  -7   3   91.59    6.50
   4   7   3   83.39    7.40
  -5   7   3  181.48   13.20
   5  -7   3  166.68   12.30
  -5   7   3  166.58   12.90
  -5  -7  -3  173.98   12.90
   5  -7   3  179.58   13.40
  -5   7   3  176.28   13.80
  -5  -7  -3  175.58   13.40
  -5   7  -3  163.98   13.30
   5   7   3  179.58   12.20
  -5  -7   3  176.08   10.40
   5  -7  -3  190.08   13.60
   5  -7  -3  184.58   13.10
  -5  -7   3  166.38   10.90
  -5   7  -3  186.38   12.30
  -5  -7   3  175.88   11.00
   5   7   3  181.38   11.90
  -6   7   3  115.39   10.50
  -6   7   3  109.29   10.00
  -6  -7  -3  114.49   10.20
  -6  -7  -3  112.69    9.70
  -6   7   3  121.19   10.30
   6  -7   3  114.29    9.60
   6  -7   3   99.49    9.70
   6  -7  -3  107.79    9.50
  -6  -7   3  111.59    7.80
  -6  -7   3  112.79    7.90
  -6   7  -3  109.29   10.20
  -6   7  -3  113.49    9.20
   6   7   3  111.39    8.80
   6   7   3  109.29    8.70
   6  -7  -3  117.79   10.20
  -6  -7   3  118.99    7.80
   7  -7   3   88.59    8.50
  -7  -7  -3   74.09    7.20
   7  -7   3   80.19    8.00
   7  -7   3   75.89    8.10
  -7  -7  -3   80.99    8.00
  -7   7   3   68.79    7.70
  -7   7   3   84.99    8.70
  -7   7   3   74.79    8.20
   7  -7  -3   84.49    8.20
   7   7   3   73.59    7.10
  -7   7  -3   64.99    7.10
  -7  -7   3   60.09    5.60
   7  -7  -3   70.59    7.40
  -7  -7   3   74.89    5.60
  -7  -7   3   75.59    6.80
  -7   7  -3   70.59    8.30
   7   7   3   73.49    6.60
  -7  -7   3   69.49    6.00
   8  -7   3   95.29    9.10
  -8   7   3   77.69    8.70
  -8   7   3   76.99    8.70
  -8  -7  -3   81.99    7.70
  -8   7   3   90.39    8.80
   8  -7   3   71.29    8.20
   8  -7   3   73.19    8.40
   8  -7   3   86.49    8.80
   8  -7  -3   57.59    7.10
   8   7   3   62.19    7.40
  -8   7  -3   79.09    9.00
  -8  -7   3   65.19    5.90
  -8  -7   3   79.59    6.80
  -8  -7   3   74.69    5.70
   8   7   3   88.09    6.90
  -8   7  -3   64.29    7.60
   8  -7  -3   74.69    8.20
   8  -7  -3   65.09    7.60
   9  -7   3   28.30    5.90
  -9  -7  -3   20.00    4.30
   9  -7   3   19.00    5.00
   9  -7   3   17.60    4.60
  -9   7   3   16.20    4.60
  -9  -7  -3   20.00    4.00
  -9  -7  -3   12.10    3.90
  -9   7   3   18.70    4.80
  -9   7  -3   13.10    3.90
  -9  -7   3   23.00    4.10
   9  -7  -3   18.20    4.30
  -9  -7   3   14.60    3.20
   9  -7  -3    9.20    3.60
  -9  -7   3   15.00    2.80
  -9  -7   3   16.00    2.70
   9   7   3    9.70    3.30
  -9   7  -3   12.20    4.30
  10  -7   3   32.40    6.30
 -10  -7  -3   26.40    5.30
 -10   7   3   23.20    5.70
 -10   7   3    8.90    3.90
 -10  -7  -3   18.20    4.20
  10  -7   3   12.10    4.30
 -10  -7   3   17.90    2.80
 -10  -7   3   26.00    5.00
  10  -7  -3    4.80    4.50
  10   7   3   10.40    4.40
 -10  -7   3   17.00    3.10
 -10   7  -3    7.20    3.60
 -10  -7   3   14.70    3.60
  10  -7  -3   18.70    4.50
  10  -7  -3   22.70    4.80
  11  -7   3   -0.60    2.70
 -11   7   3    3.30    4.10
 -11  -7  -3    5.30    3.50
 -11   7   3    1.20    2.70
 -11  -7  -3    2.20    2.60
  11  -7   3    7.30    3.60
  11  -7  -3    0.80    2.60
 -11  -7   3   -2.40    2.70
 -11  -7   3    6.60    1.90
 -11  -7   3    2.10    2.90
  11  -7  -3   -0.30    2.60
 -11   7  -3    4.50    3.50
 -11  -7   3    7.70    2.50
   0   8   3  161.48   11.70
   0   8  -3  159.68   11.30
   0  -8   3  153.68   11.00
   0   8   3  144.69   12.00
   0  -8   3  164.48   11.30
   0  -8  -3  156.48   11.80
  -1   8   3   80.19    8.00
  -1   8   3   86.89    7.70
   1   8  -3   80.19    6.90
   1  -8   3   88.79    7.50
  -1  -8  -3   75.59    7.50
   1  -8   3   79.19    7.10
  -1  -8  -3   73.39    7.80
   1  -8  -3   89.29    8.00
  -1  -8   3   87.19    7.10
  -1  -8   3   85.79    7.00
   1  -8  -3   88.79    8.30
  -1   8  -3   81.19    7.40
   1   8   3   87.49    7.60
   2  -8   3  403.66   24.70
  -2   8   3  388.96   25.00
   2  -8   3  411.66   22.50
   2   8  -3  437.06   23.80
  -2  -8  -3  420.46   25.80
  -2  -8  -3  413.56   25.10
  -2   8   3  382.76   25.50
   2  -8   3  417.56   25.00
  -2   8  -3  405.36   22.40
  -2  -8   3  412.16   23.70
   2  -8  -3  410.96   25.20
   2  -8  -3  414.76   25.70
  -2   8  -3  424.46   25.20
   2   8   3  436.86   23.20
  -2  -8   3  436.16   24.00
   2   8   3  388.06   24.40
  -3   8   3    2.20    1.80
   3  -8   3    5.40    1.60
  -3  -8  -3    3.50    2.20
  -3  -8  -3    5.80    2.40
  -3   8   3    4.80    2.00
   3  -8   3    4.40    2.10
   3  -8   3    5.30    2.10
  -3   8   3    4.40    2.10
  -3   8  -3    5.90    1.70
   3   8   3    7.90    2.00
   3   8   3    4.70    2.20
  -3  -8   3    8.10    2.30
  -3   8  -3    1.50    1.10
   3  -8  -3    5.10    2.20
   3  -8  -3    1.50    1.60
  -3  -8   3    2.50    1.40
   4  -8   3    5.50    2.20
  -4   8   3   10.80    3.20
  -4   8   3   13.40    3.10
  -4  -8  -3   14.80    3.50
  -4  -8  -3    5.90    2.60
  -4   8   3   12.20    3.20
   4  -8   3   11.40    2.80
   4  -8   3    7.60    2.60
   4   8   3    9.20    2.20
   4  -8  -3    5.10    2.30
   4  -8  -3    7.90    3.00
  -4  -8   3    9.50    2.40
  -4  -8   3    5.10    1.80
   4   8   3    7.10    2.20
  -5   8   3    3.70    2.50
   5  -8   3    5.50    2.50
   5  -8   3   13.30    3.20
  -5   8   3    6.00    2.30
  -5  -8  -3    5.10    2.60
  -5  -8  -3    3.40    2.20
  -5   8   3    4.90    2.70
  -5  -8   3    5.30    1.80
  -5   8  -3    7.70    2.50
  -5   8  -3    6.80    2.80
   5  -8  -3    6.00    2.70
   5  -8  -3    5.70    2.60
  -5  -8   3    7.20    1.90
   5   8   3    5.30    2.20
   5   8   3    6.10    2.10
  -6  -8  -3  275.57   19.40
   6  -8   3  297.77   19.40
  -6   8   3  290.57   20.80
  -6  -8  -3  276.77   20.20
  -6   8   3  278.97   20.00
   6  -8   3  320.07   20.60
  -6   8   3  311.87   20.20
  -6   8  -3  283.87   18.60
  -6  -8   3  305.97   17.70
   6   8   3  285.37   18.10
  -6  -8   3  304.47   16.70
   6  -8  -3  300.27   20.30
  -6   8  -3  289.07   20.60
  -6  -8   3  290.67   17.40
   7  -8   3   13.30    3.90
  -7   8   3   12.50    4.10
   7  -8   3   11.30    3.60
   7  -8   3    8.60    3.50
  -7  -8  -3    9.70    3.30
  -7  -8  -3   15.40    3.80
  -7   8   3    6.20    3.70
   7  -8   3   16.60    4.30
  -7   8  -3   15.90    3.80
  -7  -8   3   14.20    2.70
  -7   8  -3   10.00    3.40
   7   8   3   15.20    3.10
  -7  -8   3   12.90    2.40
   7   8   3   13.20    3.30
   7  -8  -3   15.50    4.40
  -8   8   3   18.10    5.10
   8  -8   3   15.90    4.30
  -8  -8  -3   16.60    4.70
  -8   8   3   20.30    5.10
   8  -8   3   13.00    4.70
   8  -8   3   20.10    4.80
  -8  -8  -3   19.20    4.60
  -8   8   3    9.30    4.10
  -8  -8   3   16.70    2.80
  -8   8  -3   17.90    4.20
  -8  -8   3   15.60    2.60
  -8  -8   3   23.30    3.90
   8   8   3   19.10    4.50
   8  -8  -3   17.20    4.40
  -8  -8   3   16.40    3.40
  -8   8  -3   11.20    4.50
   8   8   3   17.30    3.30
  -9  -8  -3    4.10    2.60
   9  -8   3    0.90    2.30
  -9   8   3    0.50    2.30
  -9  -8  -3   -0.80    2.10
   9  -8   3    1.80    2.50
   9  -8   3    4.10    3.30
  -9  -8  -3    0.40    2.40
  -9  -8   3    4.90    2.30
   9  -8  -3    4.50    3.50
  -9  -8   3    2.70    1.60
   9  -8  -3    4.60    2.90
  -9  -8   3    6.00    2.20
   9  -8  -3    4.60    2.70
  -9   8  -3    6.70    3.00
  10  -8   3   31.30    6.90
 -10  -8  -3   21.10    5.30
  10  -8   3   30.20    6.70
 -10   8   3   14.60    4.80
 -10  -8  -3   25.30    5.80
 -10   8   3   17.70    5.30
 -10  -8  -3   17.30    4.70
 -10  -8   3   22.20    4.70
 -10  -8   3   26.00    4.80
  10   8   3   18.10    4.90
  10  -8  -3   31.40    6.70
 -10  -8   3   19.60    3.00
 -10   8  -3   18.00    4.90
  10  -8  -3   11.20    4.80
  10  -8  -3   26.20    5.60
   0   9  -3  146.79   10.80
   0   9   3  144.09   11.80
   0  -9  -3  136.19   11.60
   0   9   3  138.29   10.90
   0  -9   3  133.29   10.50
   0  -9   3  130.19   10.20
  -1  -9  -3   20.60    4.20
  -1  -9  -3   18.50    4.50
   1  -9   3   21.20    4.20
   1  -9   3   18.20    3.90
   1   9  -3   18.60    3.40
  -1   9   3   15.90    3.70
  -1   9   3   11.10    3.50
  -1  -9   3   16.40    3.40
   1   9   3   14.80    3.50
  -1  -9   3   25.50    4.30
  -1   9  -3   20.00    4.10
   1  -9  -3   14.70    3.40
   1   9   3   14.60    2.80
   2   9  -3    6.00    2.00
  -2  -9  -3   12.10    3.60
  -2   9   3    7.40    2.70
  -2  -9  -3    6.60    3.10
   2  -9   3    6.30    2.40
  -2   9   3    6.80    2.60
   2  -9   3    4.00    2.30
  -2   9   3    6.80    2.20
  -2  -9   3   12.20    3.00
   2  -9  -3    6.10    2.60
  -2  -9   3    7.20    2.30
   2   9   3    6.40    1.80
   2   9   3    9.80    2.80
  -2   9  -3    4.90    2.30
  -3   9   3    7.00    2.50
  -3   9   3    3.70    2.10
   3  -9   3    2.60    1.90
  -3  -9  -3    2.70    2.00
  -3  -9  -3    5.50    2.40
   3  -9   3    5.80    2.30
  -3   9   3    4.80    2.20
  -3  -9   3    3.20    1.70
  -3  -9   3    1.60    1.40
   3  -9  -3    1.80    1.70
   3   9   3    3.40    1.50
   3   9   3    6.50    2.20
  -3   9  -3    3.60    1.50
   3  -9  -3    5.10    2.30
   4  -9   3   21.10    4.70
  -4   9   3   22.80    4.90
   4  -9   3   26.50    5.00
  -4   9   3   23.30    4.20
  -4   9   3   17.50    4.20
  -4  -9  -3   20.30    4.40
  -4  -9  -3   20.30    4.70
   4  -9   3   26.80    3.50
  -4  -9   3   24.10    3.70
   4  -9  -3   16.40    3.80
   4   9   3   23.70    3.30
  -4  -9   3   24.20    4.00
  -4   9  -3   23.50    3.80
   4   9   3   30.60    4.20
   5  -9   3  121.29    9.90
  -5   9   3  133.49   11.60
  -5   9   3  136.79   11.00
   5  -9   3  134.09   11.50
  -5   9   3  125.29   11.80
  -5  -9  -3  128.89   10.90
  -5  -9  -3  116.99   11.10
  -5   9  -3  125.79    9.70
   5   9   3  113.59    9.00
  -5   9  -3  117.29   14.50
  -5  -9   3  129.09    9.40
   5  -9  -3  151.48   12.10
  -5  -9   3  129.19    9.30
   5   9   3  135.19   10.00
  -6  -9  -3  131.79   11.80
  -6   9   3  146.89   12.80
   6  -9   3  125.79   10.60
   6  -9   3  143.19   12.10
  -6   9   3  118.09   11.10
  -6   9   3  128.89   11.60
   6   9   3  126.99    9.90
  -6  -9   3  132.89    9.40
  -6   9  -3  129.79   10.30
  -6  -9   3  134.89    9.70
   6   9   3  124.89    9.70
   6  -9  -3  128.69   11.70
  -6   9  -3  128.39   11.90
  -7   9   3   18.20    4.60
  -7   9   3   15.80    4.80
   7  -9   3   15.30    4.30
  -7   9   3   20.90    5.10
  -7  -9  -3   25.40    5.30
   7  -9   3   18.60    4.30
  -7  -9  -3   21.10    4.80
   7  -9   3   21.70    5.90
  -7  -9   3   18.20    3.30
   7   9   3   19.30    3.80
  -7   9  -3   10.00    4.30
  -7   9  -3   13.00    3.60
   7  -9  -3   16.30    4.70
   7   9   3   20.70    3.80
  -7  -9   3   15.70    3.60
   7  -9  -3   27.50    5.80
   8  -9   3   42.50    7.50
  -8   9   3   42.10    7.30
   8  -9   3   37.80    7.30
  -8   9   3   33.20    7.70
   8  -9   3   40.20    6.90
  -8   9   3   40.60    7.40
  -8  -9  -3   33.00    6.50
   8  -9  -3   46.10    7.50
  -8  -9   3   43.30    4.50
   8   9   3   39.10    5.40
   8  -9  -3   27.00    6.20
  -8  -9   3   40.90    4.00
  -8  -9   3   35.50    5.00
  -8  -9   3   37.50    4.70
  -8   9  -3   37.80    6.30
   9  -9   3   33.10    6.70
   9  -9   3   24.30    5.80
  -9  -9  -3   31.60    5.70
  -9  -9  -3   27.70    6.20
  -9   9   3   33.00    7.50
  -9   9   3   19.20    5.50
  -9  -9   3   35.80    4.70
  -9  -9   3   21.70    3.70
   9   9   3   21.60    5.70
   9  -9  -3   32.50    6.20
  -9   9  -3   43.70    6.80
   9  -9  -3   26.80    6.10
  -9  -9   3   28.50    4.80
  -9  -9   3   25.10    3.60
  10  -9   3   12.00    4.60
 -10  -9  -3   21.80    4.90
 -10  -9  -3   15.50    4.80
 -10   9   3   10.00    4.50
  10  -9   3   11.30    4.10
 -10  -9   3    9.30    3.60
  10  -9  -3   15.00    5.00
  10   9   3   13.50    4.70
 -10   9  -3    7.80    3.80
 -10  -9   3   11.00    2.40
 -10  -9   3   13.80    3.40
  10  -9  -3   17.80    5.00
   0 -10   3   97.89    8.90
   0 -10   3  104.99    9.10
   0 -10  -3  108.79   10.20
   0  10   3  109.99    9.40
  -1 -10  -3    6.70    3.00
  -1  10   3   14.90    4.00
   1 -10   3   16.10    3.90
  -1  10   3   22.60    4.40
   1  10  -3   17.00    3.70
  -1 -10  -3   19.80    4.40
   1 -10   3   14.40    3.60
   1 -10  -3   15.70    3.90
  -1 -10   3   14.50    3.50
   1  10   3   15.10    2.80
  -1 -10   3   15.90    3.80
   1  10   3   14.30    3.60
   2 -10   3   17.80    4.20
   2  10  -3   14.10    3.30
  -2  10   3   12.80    3.50
   2 -10   3    9.00    3.40
  -2 -10  -3   13.50    4.10
  -2  10   3   17.60    3.50
  -2  10   3   19.50    4.70
  -2 -10   3   24.00    4.30
  -2 -10   3   19.50    3.80
   2  10   3   22.30    4.60
   2  10   3   18.10    2.90
   2 -10  -3   24.00    4.80
   3 -10   3   49.60    6.40
  -3  10   3   63.09    7.00
  -3 -10  -3   39.10    6.70
  -3  10   3   53.89    5.90
   3 -10   3   57.59    6.70
  -3 -10  -3   46.60    6.30
  -3  10   3   40.80    6.70
  -3 -10   3   59.89    5.90
  -3  10  -3   51.19    4.50
   3 -10  -3   44.80    6.60
   3  10   3   45.70    4.60
  -3 -10   3   55.99    5.70
  -4  10   3    1.20    2.00
  -4 -10  -3    2.70    1.60
  -4  10   3    0.20    1.80
   4 -10   3    1.40    2.50
   4 -10   3    0.30    1.70
  -4  10   3    1.60    1.80
  -4 -10   3    0.20    1.70
  -4  10  -3    2.00    1.50
   4 -10  -3   -0.50    1.10
  -4 -10   3   -0.50    1.20
   4 -10  -3    1.60    2.10
   4  10   3    1.90    1.90
   4  10   3   -0.70    1.10
   5 -10   3   37.30    6.60
  -5  10   3   30.50    6.10
   5 -10   3   28.50    5.40
  -5  10   3   21.30    4.40
  -5  10   3   32.70    7.50
  -5 -10  -3   27.10    5.50
  -5 -10  -3   26.10    5.30
  -5 -10   3   26.30    4.30
   5 -10  -3   22.50    4.80
   5  10   3   35.10    5.20
   5  10   3   30.10    4.40
  -5 -10   3   29.70    4.70
   5 -10  -3   29.30    5.50
  -5  10  -3   28.60    6.30
  -5  10  -3   34.90    4.20
  -6 -10  -3   23.30    5.00
   6 -10   3   17.80    4.50
  -6 -10  -3   25.60    5.50
  -6  10   3   33.30    6.50
  -6  10   3   27.40    7.00
  -6  10   3   22.60    4.80
   6 -10   3   23.20    4.90
  -6  10  -3   22.70    4.10
   6 -10  -3   37.40    6.70
  -6 -10   3   24.80    4.10
   6  10   3   22.60    4.00
   6 -10  -3   22.30    5.30
   6  10   3   24.80    4.10
  -7  10   3   29.40    5.90
  -7  10   3   29.30    6.00
   7 -10   3   24.90    5.50
   7 -10   3   25.30    5.50
  -7  10   3   27.50    5.70
  -7 -10  -3   22.30    5.50
   7 -10   3   22.40    5.30
  -7 -10   3   23.60    4.60
   7  10   3   33.00    4.10
   7  10   3   28.00    4.90
   7 -10  -3   22.60    5.00
  -7 -10   3   29.80    3.80
  -7  10  -3   19.60    4.30
  -8 -10  -3   23.30    5.20
  -8  10   3   20.80    5.30
   8 -10   3   17.80    5.00
   8 -10   3   28.70    6.20
   8 -10   3   21.30    6.20
   8 -10  -3   22.40    6.20
  -8 -10   3   20.80    4.00
   8  10   3   20.30    4.50
  -8 -10   3   28.70    4.10
  -8  10  -3   17.90    4.30
  -9  10   3    8.20    4.60
  -9 -10  -3    8.00    3.90
   9 -10   3    9.20    4.20
   9 -10   3    5.80    4.50
  -9 -10   3   18.70    4.30
  -9 -10   3   13.80    2.90
  -9  10  -3   12.30    4.10
   9 -10  -3   14.50    5.00
   9  10   3    7.10    4.20
   9 -10  -3   14.70    4.50
   0 -11  -3    2.60    1.90
   0 -11   3    1.40    1.60
   0 -11   3    4.20    2.60
   0  11   3    2.20    2.60
   0  11   3    4.70    1.60
   0  11   3    2.00    2.00
   0 -11  -3    2.50    3.00
  -1 -11  -3   33.00    6.50
  -1  11   3   42.10    4.50
  -1  11   3   27.70    5.50
  -1  11   3   34.90    6.80
   1 -11   3   34.40    6.30
   1 -11   3   30.30    5.60
  -1 -11  -3   30.20    6.50
   1  11   3   37.40    3.90
  -1 -11   3   32.90    5.40
   1  11   3   37.90    5.30
  -1  11  -3   24.20    5.00
  -1 -11   3   29.80    5.00
   1 -11  -3   36.60    6.60
   2 -11   3   46.10    6.00
  -2  11   3   26.90    5.40
   2 -11   3   33.00    5.60
  -2  11   3   29.90    6.10
  -2 -11  -3   35.50    6.20
  -2 -11  -3   40.90    7.20
  -2  11   3   36.40    4.50
   2  11   3   34.50    5.70
  -2 -11   3   40.30    5.10
   2 -11  -3   35.80    8.90
  -2 -11   3   29.70    5.10
  -2  11  -3   31.90    5.60
   2  11   3   33.20    3.70
   2 -11  -3   29.90    5.90
  -3  11   3    3.10    3.60
   3 -11   3    2.10    2.70
  -3 -11  -3    3.50    2.70
  -3 -11  -3    7.60    5.00
   3 -11   3    9.10    5.30
  -3  11   3    6.80    3.10
  -3  11   3    3.20    2.00
  -3  11  -3   -0.30    2.20
  -3 -11   3    5.00    2.10
   3 -11  -3    7.10    3.50
   3 -11  -3    7.80    2.90
  -3 -11   3    4.20    2.40
   3  11   3    6.20    2.40
  -3  11  -3    6.70    1.70
  -4 -11  -3   30.90    6.40
  -4  11   3   40.10    5.50
   4 -11   3   31.00    5.90
  -4  11   3   34.00    6.20
  -4 -11  -3   34.20    6.30
  -4  11   3   44.90    7.90
  -4 -11   3   35.00    5.60
  -4 -11   3   47.50    5.20
   4  11   3   36.60    3.90
   4 -11  -3   36.70    7.30
  -4  11  -3   40.90    4.60
   4  11   3   37.40    5.20
  -5  11   3   34.80   11.30
   5 -11   3   26.50    5.80
  -5  11   3   29.90    6.10
  -5  11   3   32.60    5.50
  -5 -11  -3   40.90    7.10
   5  11   3   34.00    4.80
  -5 -11   3   32.10    5.30
   5 -11  -3   27.60    6.30
   5  11   3   39.40    4.20
  -5 -11   3   33.50    4.90
  -5  11  -3   32.10    4.30
  -6  11   3   20.80    5.40
   6 -11   3   27.30    5.60
  -6 -11  -3   27.60    6.00
  -6  11   3   20.50    4.80
  -6 -11   3   26.30    4.20
   6 -11  -3   19.60    4.80
  -6 -11   3   23.60    5.00
  -6  11  -3   22.50    4.30
   6  11   3   34.60    4.40
  -7 -11  -3    6.30    3.00
  -7  11   3    3.40    4.60
   7 -11   3    6.00    3.70
  -7  11   3    4.90    3.50
   7 -11  -3    7.90    4.30
   7  11   3    1.70    2.70
  -7 -11   3   12.90    3.20
  -7  11  -3    6.00    2.80
   8 -11   3    1.40    3.30
   8 -11   3   -1.20    2.40
  -8  11   3    6.30    3.00
  -8 -11  -3    3.80    3.10
  -8  11  -3   -1.50    3.20
  -8 -11   3    1.50    1.90
   8  11   3    4.00    3.10
   8 -11  -3    8.00    3.40
   0  12   3   34.10    5.90
   0  12  -3   35.30    6.00
   0  12   3   27.70    3.70
   0 -12   3   35.70    6.20
   0  12   3   30.10    3.90
   0 -12   3   36.20    5.80
   0 -12  -3   39.10    7.00
   1  12  -3   18.40    4.40
  -1  12   3   16.10    3.30
  -1  12   3   14.40    4.00
   1 -12   3   16.10    3.90
  -1 -12  -3   16.70    4.30
   1 -12   3   21.30    4.80
   1  12   3   16.40    2.80
   1  12   3   22.20    3.30
  -1 -12   3   16.50    4.00
  -1 -12   3   17.60    3.80
   1  12   3   19.10    4.80
   1 -12  -3   27.00    5.70
  -2 -12  -3    2.70    2.60
  -2  12   3    2.70    1.70
  -2  12   3    3.20    2.50
  -2 -12   3    2.90    3.40
   2 -12  -3    4.70    2.70
   2  12   3    4.50    2.10
  -2 -12   3    3.30    2.00
  -3  12   3   11.60    3.60
  -3  12   3   12.30    3.20
  -3 -12  -3   17.80    4.60
   3 -12   3   14.20    4.30
   3  12   3   14.60    3.50
  -3 -12   3   14.40    3.70
   3 -12  -3    9.60    3.70
  -4 -12  -3   14.50    4.30
  -4  12   3    4.10    3.30
  -4  12   3    7.90    3.00
   4 -12   3    8.10    3.70
  -4  12  -3    4.50    1.80
   4 -12  -3    7.50    3.40
   4  12   3    7.40    2.90
  -4 -12   3    2.30    2.20
   4  12   3    6.40    2.00
  -5  12   3    8.80    3.30
  -5 -12  -3    4.00    3.20
  -5  12   3    9.30    3.20
   5 -12   3    5.90    3.20
  -5 -12   3    7.80    2.80
   5  12   3    7.40    2.80
   5 -12  -3   11.00    4.90
  -5  12  -3    4.90    2.20
  -5 -12   3    8.90    4.80
   6 -12   3    7.60    3.20
  -6 -12  -3    4.80    3.10
  -6  12   3    4.70    2.90
  -6 -12   3    4.40    3.30
  -6 -12   3    0.70    2.00
   6  12   3   -0.30    1.80
   6  12   3   -0.80    2.00
   6 -12  -3    3.20    3.40
  -6  12  -3    2.60    2.60
  -7 -12  -3   26.30    6.00
   7 -12   3   19.00    5.60
  -7  12   3   15.20    4.80
  -7 -12   3   22.30    4.00
   7 -12  -3   21.40    5.70
  -7 -12   3   15.80    4.60
  -7  12  -3   18.30    4.40
   0  13   3   12.20    2.60
   0 -13   3   19.80    5.00
   0 -13  -3   19.50    4.90
   0  13   3   12.20    4.20
  -1 -13  -3    6.20    3.60
  -1  13   3    3.70    2.70
  -1  13   3    8.10    2.10
   1 -13   3    5.70    2.80
  -1 -13   3    3.70    2.20
   1 -13  -3   15.70    4.70
  -2  13   3    9.40    2.80
   2 -13   3    9.00    3.20
  -2  13   3   14.20    4.40
  -2 -13  -3   13.10    4.20
   2 -13  -3   16.80    4.60
  -2 -13   3   14.90    3.80
   2  13   3   13.00    3.90
  -3  13   3   16.90    4.70
  -3  13   3   14.80    3.40
   3 -13   3   21.70    5.40
  -3 -13  -3   15.30    4.30
  -3 -13   3   19.20    4.30
   3  13   3   15.20    4.30
   3 -13  -3   18.50    5.20
  -4 -13  -3    7.40    3.10
  -4  13   3    7.20    2.50
  -4  13   3   11.40    4.30
   4 -13   3    7.20    3.70
  -4 -13   3   11.30    3.30
   4  13   3    5.10    2.70
   4 -13  -3    4.10    3.30
  -5  13   3   47.20    7.90
   5 -13   3   47.80    7.90
  -5 -13  -3   65.49   10.10
  -5  13   3   37.80    6.40
   5 -13  -3   68.49   10.40
  -5 -13   3   53.79    6.20
   5  13   3   61.99    6.60
   6 -13   3    5.60    3.00
  -6  13  -3   -1.70    2.10
  -6 -13   3   -2.20    2.10
   0 -14  -3    6.60    3.50
   0 -14   3   12.80    4.00
   0  14   3   10.80    3.90
   1 -14   3    1.80    2.40
  -1  14   3    3.10    1.90
  -1 -14  -3    3.20    2.80
  -1  14   3   -3.30    2.70
   1 -14  -3    4.20    2.60
   1  14   3    2.00    3.20
  -1 -14   3    2.80    2.30
  -2 -14  -3   29.40    6.20
  -2  14   3   18.20    4.70
   2 -14   3   19.80    5.20
   2 -14  -3   14.60    5.10
   2  14   3   15.40    4.30
  -2 -14   3   17.40    4.60
  -3 -14  -3   19.70    5.40
  -3  14   3   22.30    5.60
   3 -14   3   22.40    4.90
  -3  14   3   10.50    2.70
   3 -14  -3   14.20    4.60
  -3 -14   3   17.40    4.50
   0   0   4 9936.81  485.75
   0   0   4 8907.51  506.85
   0   0   4 9464.75  485.65
   0   0  -4 9484.75  484.25
   1   0   4    9.80    2.10
  -1   0   4    6.00    1.20
  -1   0  -4    7.90    1.50
  -1   0  -4    5.50    1.30
   1   0   4    6.50    1.90
  -2   0   4 3426.66  171.78
   2   0   4 3394.06  173.08
  -2   0  -4 3318.17  172.88
   2   0   4 3367.36  172.98
  -2   0   4 3456.15  172.08
  -2   0  -4 3215.08  173.18
  -2   0  -4 3730.13  172.98
   3   0   4  948.81   50.89
   3   0   4 1025.20   50.99
  -3   0  -4 1011.90   50.89
  -3   0   4  955.10   49.60
  -3   0  -4  881.21   50.69
  -4   0   4 2191.18  103.19
  -4   0   4 1913.81  100.39
  -4   0   4 1752.32   99.99
  -4   0  -4 2006.00  101.99
   4   0   4 1773.62  101.49
  -4   0  -4 2186.68  102.09
  -4   0  -4 2048.50  102.49
   4   0   4 1971.20  101.99
  -5   0   4    1.00    0.70
  -5   0   4    3.10    1.00
  -5   0   4    2.90    1.60
   5   0   4    0.40    1.00
  -5   0  -4    1.60    1.20
  -5   0  -4    2.20    1.30
   5   0   4    1.80    1.20
  -6   0   4  298.17   18.30
   6   0   4  256.17   17.40
  -6   0   4  266.77   15.90
  -6   0  -4  262.37   17.40
  -6   0  -4  291.27   18.00
   6   0   4  313.77   18.10
  -6   0  -4  274.87   17.60
  -6   0   4  281.97   17.40
   7   0   4   18.80    3.90
  -7   0   4   13.00    2.60
  -7   0  -4   11.50    2.90
  -7   0  -4   12.80    3.30
  -7   0   4   16.90    2.70
  -7   0   4   18.70    3.80
   7   0   4   13.00    3.40
  -7   0  -4    9.50    2.50
  -8   0  -4   72.59    7.40
  -8   0  -4   78.79    7.60
  -8   0   4   74.89    7.80
  -8   0   4   80.09    6.30
   8   0   4   81.09    7.60
  -8   0  -4   67.89    7.30
  -8   0   4   70.39    6.10
  -9   0   4  127.59    9.60
  -9   0  -4  133.19   11.30
  -9   0  -4  143.79   11.20
  -9   0  -4  127.99   10.90
   9   0   4  121.19   10.40
   9   0  -4  125.19    8.70
  -9   0   4  122.99   11.20
 -10   0   4   17.20    4.40
 -10   0  -4   24.50    5.00
  10   0   4   32.40    5.60
  10   0   4   32.40    5.50
 -10   0  -4   26.70    5.50
 -10   0   4   25.70    4.00
 -10   0  -4   17.90    4.90
  11   0   4    2.20    2.50
 -11   0  -4   -0.40    2.20
 -11   0   4   -3.00    2.20
 -11   0   4   -0.60    1.80
  11   0   4    0.80    2.20
 -11   0  -4    1.80    1.90
 -12   0  -4   26.10    5.60
 -12   0   4   17.90    3.90
  12   0   4   16.70    4.00
 -12   0  -4   11.90    4.30
 -12   0   4   23.00    5.60
   0   1  -4   52.39    3.70
   0  -1   4   50.39    3.70
   0   1   4   55.19    4.20
   0  -1  -4   45.10    3.80
  -1  -1  -4 1091.99   59.59
  -1   1   4 1086.29   59.29
   1   1  -4 1201.88   58.79
   1  -1   4 1227.48   59.69
   1  -1   4 1121.89   59.79
   1   1   4 1247.18   60.09
  -1   1  -4 1097.49   59.29
   1  -1  -4 1187.08   59.79
   1  -1  -4 1149.89   59.09
  -1  -1   4 1141.99   58.69
  -1   1  -4 1165.98   59.59
   2  -1   4  655.03   34.70
   2  -1   4  639.44   34.50
  -2   1   4  673.73   34.40
  -2  -1  -4  658.93   34.70
   2  -1   4  666.73   34.70
  -2   1  -4  644.74   34.50
   2   1   4  622.44   34.70
   2  -1  -4  636.04   34.10
  -2   1  -4  652.83   34.40
   2   1   4  658.93   34.80
  -2   1  -4  643.24   34.80
   2  -1  -4  619.24   33.40
   3  -1   4  127.19    8.70
  -3  -1  -4  124.39    8.60
  -3   1   4  121.99    8.00
  -3  -1  -4  125.79    8.70
  -3   1   4  122.99    7.80
  -3  -1  -4  117.89    8.90
   3  -1   4  121.19    8.70
   3  -1   4  112.79    8.40
  -3   1  -4  137.49    8.80
   3   1   4  126.19    8.70
  -3   1  -4  140.09    8.70
  -3  -1   4  124.19    7.10
   3   1   4  126.39    8.70
   3  -1  -4  129.29    7.90
  -4  -1  -4  268.77   17.60
   4  -1   4  296.17   17.90
   4  -1   4  318.67   17.90
  -4   1   4  271.37   16.80
  -4  -1  -4  311.57   17.90
  -4   1   4  265.27   16.50
  -4   1   4  302.97   18.50
   4  -1   4  308.07   17.90
  -4   1  -4  324.37   17.90
  -4  -1   4  298.67   15.90
   4  -1  -4  284.47   16.50
  -4  -1   4  285.67   17.80
  -4   1  -4  296.07   17.80
   4   1   4  299.67   17.70
  -4   1  -4  314.77   17.90
   4   1   4  320.57   18.00
  -5  -1  -4   -0.40    1.00
  -5   1   4    0.90    0.80
  -5  -1  -4    0.80    0.80
   5  -1   4    0.90    1.10
  -5   1   4    0.60    0.70
   5  -1   4    1.20    1.20
   5  -1   4    1.30    1.00
  -5  -1  -4    1.60    1.20
  -5   1   4    1.90    1.40
  -5   1  -4    1.50    1.30
   5   1   4    1.40    1.10
   5   1   4    1.90    1.40
  -5  -1   4    0.30    0.50
  -5   1  -4   -0.20    0.60
   5  -1  -4    2.20    0.90
  -5   1  -4    0.10    0.90
  -5  -1   4    0.90    1.30
   6  -1   4  155.48   11.10
  -6   1   4  156.98   11.90
   6  -1   4  143.89   10.90
  -6   1   4  152.58    9.80
   6  -1   4  145.29   10.80
  -6   1   4  146.79    9.90
  -6  -1  -4  154.68   11.10
  -6  -1  -4  140.39   10.70
  -6  -1  -4  166.98   11.10
   6   1   4  146.09   10.90
  -6   1  -4  152.88   11.30
  -6  -1   4  152.28   11.10
   6   1   4  154.08   10.90
   6  -1  -4  142.99    9.40
  -6   1  -4  153.08   11.00
  -6   1  -4  142.19   10.80
  -6  -1   4  140.59    9.00
  -7   1   4   12.80    2.70
  -7  -1  -4   21.00    5.30
  -7  -1  -4   27.50    5.00
   7  -1   4   21.90    3.90
  -7  -1  -4   14.80    3.30
  -7   1   4   19.10    3.30
   7  -1   4   20.50    4.00
  -7   1   4   20.20    4.30
  -7  -1   4   18.00    2.40
   7   1   4   25.30    4.50
  -7   1  -4   21.00    3.60
  -7  -1   4   28.30    5.10
  -7   1  -4   24.90    4.70
   7  -1  -4   23.50    2.70
  -7   1  -4   16.70    3.90
   7   1   4   20.70    4.20
  -7  -1   4   23.70    2.60
  -8  -1  -4  212.78   15.40
  -8   1   4  189.98   15.80
  -8  -1  -4  206.38   15.70
   8  -1   4  247.68   15.90
  -8   1   4  248.68   14.70
  -8   1   4  220.88   14.60
  -8  -1  -4  227.48   15.60
  -8  -1   4  236.48   16.10
   8   1   4  200.58   15.60
  -8   1  -4  228.58   15.90
   8   1   4  235.08   15.50
  -8   1  -4  254.67   17.30
   8  -1  -4  223.58   13.80
  -8  -1   4  213.38   13.60
  -9   1   4  146.09   11.00
   9  -1   4  142.69   11.90
  -9  -1  -4  154.98   12.50
  -9   1   4  126.29   12.30
  -9  -1  -4  134.29   11.60
  -9  -1  -4  171.58   12.50
  -9   1  -4  167.18   12.60
  -9   1  -4  155.58   12.50
  -9  -1   4  149.09   12.40
  -9  -1   4  138.19   10.10
  -9   1  -4  165.28   13.00
   9  -1  -4  148.39   10.20
   9   1   4  139.19   11.40
  10  -1   4    8.20    3.00
 -10  -1  -4   17.00    3.80
  10  -1   4   10.40    3.20
 -10  -1  -4   14.50    4.20
 -10   1   4   10.80    2.90
 -10   1   4   15.40    4.60
 -10  -1  -4    7.00    3.30
 -10   1  -4   21.50    4.90
 -10  -1   4    9.40    2.50
  10   1   4    5.60    2.80
  10   1   4   21.60    4.30
  10  -1  -4   13.70    2.80
 -10  -1   4   14.90    4.20
 -11   1   4   48.90    6.30
 -11  -1  -4   46.10    7.10
 -11  -1  -4   37.80    6.80
  11  -1   4   47.20    6.50
 -11   1   4   31.30    6.80
 -11  -1   4   48.00    5.20
  11   1   4   56.99    6.40
 -11   1  -4   51.09    7.50
 -11  -1   4   43.10    7.60
  11   1   4   51.69    7.10
 -11   1  -4   40.20    6.90
 -12  -1  -4   37.40    6.80
 -12   1   4   35.60    7.10
 -12  -1  -4   25.00    5.70
 -12   1   4   34.80    5.40
  12  -1   4   28.00    6.10
  12  -1   4   28.00    6.40
 -12  -1   4   41.50    7.30
 -12  -1   4   28.00    4.80
  12   1   4   31.60    5.50
 -12   1  -4   27.50    5.70
 -12   1  -4   36.80    7.00
   0   2   4  169.08   10.50
   0  -2  -4  166.98   10.70
   0  -2  -4  148.39   10.10
   0  -2   4  180.78    9.70
   0  -2   4  171.78    9.80
   0   2  -4  164.68    9.70
   1  -2   4  991.60   51.99
   1  -2   4 1017.60   52.09
  -1   2   4  974.30   52.29
   1  -2   4  969.20   51.99
  -1   2   4  957.50   52.49
  -1  -2  -4 1052.59   52.49
   1   2  -4 1005.80   50.99
   1  -2  -4  983.80   52.49
  -1   2  -4 1076.29   52.09
   1   2   4 1027.80   52.59
   1  -2  -4  983.90   51.99
  -2  -2  -4   60.89    5.30
  -2   2   4   68.99    5.30
   2  -2   4   62.79    5.10
  -2   2   4   62.69    4.90
   2  -2   4   61.49    5.00
   2  -2   4   58.99    5.00
  -2   2  -4   64.59    5.10
   2  -2  -4   65.79    4.70
  -2   2  -4   65.39    5.10
   2   2   4   67.79    5.50
   2  -2  -4   58.89    5.00
   2   2   4   63.09    5.20
  -3  -2  -4 2721.23  144.49
  -3   2   4 2591.24  143.69
   3  -2   4 2851.51  144.59
  -3  -2  -4 2897.81  144.79
   3  -2   4 2783.82  144.19
  -3   2   4 2997.80  144.39
   3  -2  -4 2809.62  144.09
  -3   2  -4 2951.40  144.49
  -3   2  -4 2770.52  144.39
   3  -2  -4 2872.11  143.39
   3   2   4 2762.52  144.49
   3   2   4 3014.70  144.89
   4  -2   4  205.88   17.90
   4  -2   4  232.38   14.70
   4  -2   4  227.58   14.90
  -4  -2  -4  219.48   14.70
  -4   2   4  250.37   14.60
  -4   2   4  242.38   14.30
  -4   2   4  250.07   16.70
  -4  -2   4  241.88   14.70
   4   2   4  250.47   14.90
  -4   2  -4  253.67   15.10
  -4   2  -4  231.88   14.70
   4   2   4  223.48   15.60
   4  -2  -4  250.67   13.60
   4  -2  -4  241.78   14.20
  -5  -2  -4  382.96   22.60
  -5   2   4  380.86   21.80
  -5  -2  -4  386.36   22.70
  -5   2   4  380.46   22.10
   5  -2   4  403.26   23.00
   5  -2   4  359.46   22.50
   5  -2   4  392.76   22.90
   5  -2  -4  407.46   20.90
   5  -2  -4  375.96   20.60
  -5  -2   4  424.16   22.90
   5   2   4  372.96   22.50
   5   2   4  330.87   22.30
  -5   2  -4  395.06   22.70
   5  -2  -4  378.86   21.60
  -5   2  -4  400.66   23.00
  -6  -2  -4   57.59    5.80
   6  -2   4   64.99    6.10
  -6  -2  -4   44.00    5.30
  -6   2   4   53.49    5.00
  -6   2   4   60.99    6.80
  -6   2   4   49.20    4.90
   6  -2   4   49.70    5.50
   6  -2   4   54.39    5.70
  -6  -2  -4   55.49    5.60
  -6  -2   4   49.10    5.40
   6  -2  -4   53.39    4.80
  -6  -2   4   48.50    3.70
  -6   2  -4   57.09    5.80
   6   2   4   46.20    5.20
   6   2   4   53.09    5.50
  -6   2  -4   48.40    5.40
  -7   2   4  235.08   16.70
  -7   2   4  239.78   15.40
  -7  -2  -4  242.38   16.10
   7  -2   4  232.28   16.20
   7  -2   4  228.98   16.20
  -7   2   4  247.38   15.20
  -7  -2  -4  244.18   16.30
   7  -2   4  232.28   16.10
   7   2   4  233.18   15.70
  -7  -2   4  239.18   13.70
  -7  -2   4  258.47   16.40
   7  -2  -4  248.08   15.00
  -7   2  -4  232.68   16.20
  -7   2  -4  254.87   16.50
   7   2   4  227.18   15.90
  -8  -2  -4   50.19    5.90
   8  -2   4   53.79    6.40
  -8   2   4   48.00    6.50
  -8  -2  -4   62.89    6.70
  -8   2   4   66.19    6.20
  -8   2   4   51.19    5.50
   8  -2   4   62.69    6.60
  -8  -2  -4   68.19    6.90
  -8   2  -4   62.09    6.70
   8   2   4   60.09    6.20
  -8  -2   4   56.39    4.90
   8   2   4   66.89    6.80
   8  -2  -4   55.19    5.40
  -8   2  -4   56.59    6.60
  -8  -2   4   49.60    4.50
  -8  -2   4   60.19    6.60
  -9  -2  -4   38.80    5.90
  -9  -2  -4   41.40    5.60
  -9   2   4   38.00    4.80
  -9   2   4   36.00    4.70
  -9   2   4   25.50    5.70
   9  -2   4   31.60    5.40
   9  -2   4   47.20    5.90
   9  -2   4   46.10    5.80
  -9  -2  -4   41.10    5.60
  -9  -2   4   39.80    4.20
  -9  -2   4   32.00    5.60
   9  -2  -4   35.90    4.30
   9   2   4   24.10    5.00
  -9  -2   4   33.90    3.80
  -9   2  -4   29.60    4.90
  -9   2  -4   40.80    6.40
  10  -2   4   68.09    7.90
 -10  -2  -4   85.79    8.40
 -10   2   4   49.00   11.40
 -10  -2  -4   64.29    7.90
 -10   2   4   83.59    7.80
 -10  -2  -4   90.19    8.60
 -10   2  -4   80.69    8.80
 -10  -2   4   69.99    6.40
 -10   2  -4   79.29    9.10
  10  -2  -4   79.59    7.10
 -10  -2   4   72.09    8.30
  10   2   4   74.59    8.60
  10   2   4   87.69    7.90
 -11   2   4   30.40    5.60
 -11  -2  -4   24.10    5.00
 -11   2   4   28.70    6.10
  11  -2   4   32.70    6.00
  11  -2   4   25.80    5.40
 -11  -2  -4   28.20    5.40
 -11  -2   4   31.10    6.20
 -11   2  -4   37.40    9.70
  11   2   4   40.60    5.40
 -11   2  -4   26.60    5.20
 -11  -2   4   35.50    4.50
  11   2   4   30.90    5.00
 -12  -2  -4   19.70    5.10
 -12   2   4   13.10    4.00
 -12  -2  -4   11.20    3.70
  12  -2   4   24.80    5.30
  12  -2   4   25.70    5.80
 -12   2   4   13.90    4.90
 -12  -2   4   12.10    3.90
 -12   2  -4   21.00    5.20
  12   2   4   23.90    4.50
 -12  -2   4   19.20    3.90
  12   2   4   20.40    4.90
 -12   2  -4   15.90    4.90
   0  -3  -4  424.16   24.80
   0  -3  -4  479.85   25.60
   0  -3   4  457.55   24.10
   0   3  -4  463.75   24.00
   0   3   4  418.76   24.90
   0  -3   4  455.65   24.10
   1  -3   4  193.88   11.70
  -1  -3  -4  180.08   12.30
   1  -3   4  201.38   12.00
   1   3  -4  205.48   11.10
  -1  -3  -4  208.68   13.10
  -1   3   4  189.68   12.60
  -1   3   4  225.28   12.70
  -1   3  -4  193.08   11.90
   1  -3  -4  223.58   12.50
   1  -3  -4  184.38   12.60
  -1  -3   4  204.48   11.20
   1   3   4  205.38   12.60
  -2   3   4   79.69    6.40
   2  -3   4   79.99    5.80
  -2  -3  -4   94.09    6.70
  -2   3   4   81.39    6.20
   2  -3   4   69.79    5.90
  -2   3  -4   73.49    5.80
   2  -3  -4   79.19    6.30
   2  -3  -4   85.99    6.10
   2   3   4   78.99    6.20
   2   3   4   77.99    6.40
  -2   3  -4   78.39    6.00
   3  -3   4   10.80    2.20
  -3  -3  -4    6.90    1.90
  -3   3   4   10.90    2.30
  -3   3   4   15.80    3.00
   3  -3   4   11.50    2.70
   3  -3   4   10.80    2.10
  -3   3  -4   10.30    2.10
   3  -3  -4   15.20    2.50
  -3   3  -4   10.80    2.30
   3  -3  -4   10.20    2.20
   3   3   4   12.30    2.60
   3   3   4   11.60    2.40
  -3  -3   4    8.60    1.90
  -4   3   4  326.27   19.90
   4  -3   4  379.66   20.10
  -4   3   4  353.76   20.90
   4  -3   4  321.17   19.90
  -4   3   4  313.17   19.50
   4  -3   4  335.87   20.10
  -4  -3  -4  290.37   21.00
  -4  -3  -4  324.77   20.10
  -4   3  -4  366.56   20.30
   4   3   4  350.76   19.90
  -4   3  -4  340.17   19.90
  -4  -3   4  362.86   19.70
   4   3   4  294.27   19.70
   4  -3  -4  335.27   19.70
   4  -3  -4  363.86   19.30
   5  -3   4  198.78   13.50
  -5   3   4  200.88   13.30
   5  -3   4  202.68   13.70
  -5   3   4  211.68   14.30
   5  -3   4  167.08   14.80
  -5   3   4  200.78   13.00
  -5  -3  -4  222.68   13.80
  -5  -3  -4  202.88   13.50
   5  -3  -4  218.98   13.10
  -5  -3   4  182.38   12.80
   5  -3  -4  194.58   12.30
   5   3   4  204.38   13.40
   5   3   4  193.28   13.50
  -5   3  -4  213.58   14.40
  -5   3  -4  208.58   13.40
  -6  -3  -4   24.90    4.20
   6  -3   4   28.60    5.00
  -6   3   4   25.90    4.20
   6  -3   4   22.30    4.20
   6  -3   4   18.20    3.50
  -6  -3  -4   29.40    4.40
  -6  -3  -4   18.80    3.90
  -6   3   4   26.60    4.70
  -6   3   4   27.00    3.60
  -6   3  -4   20.20    3.90
  -6  -3   4   27.70    4.60
   6  -3  -4   19.60    3.20
   6  -3  -4   22.50    2.80
   6   3   4   24.40    4.30
   6  -3  -4   25.00    3.00
  -6   3  -4   22.00    3.90
   6   3   4   21.70    3.90
  -7  -3  -4   14.00    3.80
  -7  -3  -4   14.10    3.30
  -7   3   4   19.00    3.60
  -7   3   4   15.50    3.40
   7  -3   4   14.10    3.60
  -7  -3  -4   17.80    3.60
   7  -3   4   12.60    3.30
   7  -3   4   15.30    4.00
  -7   3   4   15.70    3.50
   7   3   4   18.00    3.80
   7  -3  -4   16.50    2.70
  -7   3  -4   12.10    3.40
  -7  -3   4   12.40    3.10
  -7   3  -4   17.50    4.00
   7  -3  -4   16.90    3.10
   7   3   4   21.20    4.10
   7  -3  -4   19.20    2.60
  -7  -3   4   14.80    1.80
   8  -3   4   98.19    9.00
  -8   3   4   90.89    8.30
  -8   3   4   88.09    8.00
  -8  -3  -4   87.39    8.50
   8  -3   4   82.59    8.70
  -8  -3  -4   88.09    8.40
  -8   3   4   82.79    8.90
   8  -3   4   95.89    8.90
   8  -3   4   82.49    8.40
  -8   3  -4  102.89    9.20
   8   3   4  103.49    8.50
  -8  -3   4  116.89    9.30
   8  -3  -4   92.39    7.80
  -8   3  -4  102.99    9.00
   8   3   4   86.19    8.50
  -8  -3   4  100.69    6.50
  -9   3   4   12.70    3.70
  -9  -3  -4    9.40    4.40
  -9   3   4    8.70    3.30
   9  -3   4   11.00    3.30
  -9   3   4   10.70    3.10
   9  -3   4   14.70    4.00
   9  -3   4    7.10    3.00
  -9  -3  -4   10.40    3.00
  -9  -3  -4   11.00    3.30
   9  -3  -4   11.40    2.80
  -9  -3   4   10.90    2.40
  -9   3  -4   14.90    3.80
  -9  -3   4   10.50    2.20
  -9   3  -4    5.80    2.60
  -9  -3   4   14.20    3.60
   9   3   4    4.80    2.30
 -10  -3  -4   10.00    2.90
 -10  -3  -4    7.70    2.80
 -10   3   4    7.30    3.30
  10  -3   4    5.40    2.70
  10  -3   4    9.60    3.30
 -10  -3  -4    5.90    3.30
 -10   3   4    4.40    2.50
 -10  -3   4    7.30    3.10
 -10  -3   4    7.00    2.30
  10  -3  -4    8.00    2.70
 -10   3  -4    1.20    2.20
 -10  -3   4    9.40    2.00
  10   3   4   10.00    3.70
 -10   3  -4    2.30    2.60
  10   3   4    5.30    2.50
  11  -3   4   24.30    5.40
 -11  -3  -4   24.00    5.30
 -11  -3  -4   28.60    5.50
  11  -3   4   16.20    4.50
 -11   3   4   15.50    4.70
  11  -3   4   26.30    5.40
 -11   3   4   15.30    4.10
 -11   3  -4   17.90    4.90
 -11  -3   4   24.30    4.40
 -11   3  -4   23.20    5.00
  11   3   4   24.30    4.20
 -11  -3   4   17.50    3.20
 -11  -3   4   19.90    4.30
 -12  -3  -4   39.50    6.70
 -12   3   4   43.50    7.20
  12  -3   4   44.50    7.40
 -12  -3  -4   42.10    7.80
  12   3   4   56.59    6.20
  12   3   4   53.19    6.90
 -12  -3   4   37.60    4.90
 -12   3  -4   28.20    6.40
   0  -4   4  678.23   34.70
   0   4   4  663.03   36.10
   0  -4  -4  630.64   35.90
   0  -4  -4  687.93   36.80
   0  -4   4  659.03   35.10
   0   4  -4  664.43   35.10
  -1   4   4  331.27   21.00
  -1   4   4  351.26   21.50
   1  -4   4  358.46   20.50
   1   4  -4  369.46   19.70
   1  -4   4  372.26   20.00
  -1  -4  -4  365.96   21.80
  -1  -4  -4  399.86   21.40
  -1  -4   4  366.36   19.80
   1   4   4  344.67   21.10
   1  -4  -4  373.46   21.10
   1  -4  -4  376.06   21.70
  -1   4  -4  388.76   20.70
  -2   4   4   66.19    6.00
  -2  -4  -4   61.59    5.70
  -2  -4  -4   72.89    6.40
   2  -4   4   57.19    5.30
  -2   4   4   65.19    5.80
   2  -4   4   64.69    5.00
   2   4   4   70.09    6.00
  -2  -4   4   68.49    4.30
   2  -4  -4   67.59    5.60
  -2   4  -4   67.29    5.50
   2  -4  -4   69.69    6.00
   2   4   4   60.19    5.30
  -2   4  -4   67.19    5.20
  -3   4   4  573.34   30.50
  -3  -4  -4  497.75   30.20
  -3   4   4  552.84   30.80
   3  -4   4  553.54   30.30
   3  -4   4  553.64   29.70
   3  -4  -4  508.95   29.80
  -3   4  -4  545.65   30.40
   3   4   4  558.44   30.00
   3   4   4  571.64   31.70
  -3   4  -4  510.05   29.60
  -3  -4   4  549.54   29.20
   3  -4  -4  538.65   30.40
   4  -4   4  153.18   10.00
   4  -4   4  136.49   10.10
  -4   4   4  148.59   10.40
   4  -4   4  138.09   10.20
  -4   4   4  132.39   10.50
  -4   4   4  152.28   10.30
  -4   4  -4  152.18   12.40
  -4  -4   4  131.49    9.20
   4  -4  -4  147.79   10.20
   4   4   4  129.09    9.90
  -4   4  -4  124.89    9.60
   4   4   4  146.49    9.90
   4  -4  -4  140.89    9.70
  -5   4   4  497.05   27.70
  -5  -4  -4  459.75   26.60
  -5   4   4  438.46   26.30
   5  -4   4  461.15   28.60
  -5  -4  -4  454.35   26.90
  -5   4   4  440.96   26.70
   5  -4   4  424.06   26.50
   5  -4   4  484.25   27.10
   5  -4  -4  463.55   26.40
  -5  -4   4  463.25   25.90
  -5   4  -4  445.46   26.30
   5   4   4  467.45   26.60
   5  -4  -4  471.15   25.90
  -5   4  -4  426.66   26.70
   6  -4   4   54.09    6.10
  -6   4   4   58.19    5.90
  -6  -4  -4   56.19    6.00
  -6   4   4   60.59    6.60
   6  -4   4   58.49    6.20
   6  -4   4   52.59    6.00
  -6  -4  -4   66.99    6.50
  -6   4   4   64.19    6.30
   6  -4  -4   58.69    5.40
   6   4   4   51.19    5.70
  -6   4  -4   64.39    6.20
  -6   4  -4   63.39    6.60
   6   4   4   60.69    6.00
   6  -4  -4   62.69    6.00
  -6  -4   4   65.89    6.10
  -7  -4  -4  137.29   10.50
  -7   4   4  129.79   10.30
  -7  -4  -4  121.99   10.20
  -7   4   4  117.29   10.70
   7  -4   4  131.39   10.70
  -7  -4  -4  123.99   10.20
   7  -4   4  120.39   10.20
   7  -4   4  110.99   10.10
  -7   4   4  134.69   10.10
   7  -4   4  114.79   10.30
   7   4   4  121.99   10.00
   7  -4  -4  113.19    8.80
   7  -4  -4  138.99   10.00
  -7   4  -4  125.29   10.20
  -7  -4   4  140.99   10.10
   7   4   4  129.99    9.90
   7  -4  -4  133.39    9.00
  -7   4  -4  115.69   10.30
   8  -4   4   66.69    7.50
  -8   4   4   63.79    7.60
   8  -4   4   87.19    8.20
  -8  -4  -4   68.19    7.20
  -8   4   4   65.19    7.00
  -8   4   4   71.49    7.10
   8  -4   4   64.39    7.40
  -8  -4  -4   65.69    7.10
  -8  -4  -4   84.29    7.80
   8   4   4   64.39    6.60
  -8   4  -4   63.29    7.00
   8   4   4   66.29    7.20
  -8   4  -4   60.39    7.20
   8  -4  -4   68.19    5.80
   8  -4  -4   69.39    6.10
   8  -4  -4   67.19    6.70
  -8  -4   4   68.19    6.90
   9  -4   4   79.49    8.40
  -9   4   4   64.69    7.90
  -9  -4  -4   57.59    7.50
  -9   4   4   79.89    7.70
  -9  -4  -4   59.09    7.20
  -9   4   4   70.89    7.80
  -9  -4  -4   78.49    7.90
   9  -4   4   72.79    8.20
  -9   4  -4   68.89    7.70
   9  -4  -4   83.49    7.60
  -9  -4   4   72.89    7.40
   9  -4  -4   74.69    6.10
  -9  -4   4   73.89    5.40
   9   4   4   62.09    6.80
  -9   4  -4   75.69    8.10
   9  -4  -4   80.29    6.60
 -10  -4  -4   19.60    4.50
 -10  -4  -4   13.50    4.10
 -10   4   4    8.20    3.60
 -10   4   4   11.20    4.40
  10  -4   4   19.30    4.40
 -10  -4  -4   14.20    3.90
  10  -4   4    9.40    3.60
  10  -4  -4   12.80    3.40
  10   4   4    9.40    3.70
 -10  -4   4   13.40    2.50
 -10   4  -4   14.70    4.30
  10   4   4   13.00    3.30
 -10  -4   4   20.80    4.10
 -10  -4   4    9.60    2.60
 -10   4  -4    9.30    3.30
  11  -4   4   99.39   10.10
 -11  -4  -4   78.79    9.30
  11  -4   4  101.29   10.60
 -11  -4  -4   91.99    9.80
 -11   4   4   99.39   10.10
 -11   4  -4   84.79   10.20
  11   4   4   98.39    8.30
 -11   4  -4   72.49    9.30
  11  -4  -4   92.69    9.20
 -11  -4   4   92.19    8.00
  11   4   4   93.39    8.60
 -11  -4   4   87.89    6.90
  12  -4   4   26.10    5.90
 -12  -4  -4   17.30    4.80
 -12   4   4   31.80    6.10
  12  -4   4   32.90    6.30
 -12  -4  -4   31.60    6.80
 -12  -4   4   23.40    3.90
 -12   4  -4   26.90    5.90
 -12  -4   4   22.70    4.40
  12   4   4   26.90    4.60
 -12  -4   4   32.90    6.40
  12   4   4   19.60    4.70
   0   5  -4    1.00    0.80
   0   5   4    0.80    0.90
   0  -5  -4    0.00    1.00
   0  -5  -4   -0.70    0.80
   0  -5   4    0.10    0.40
   0   5   4    1.40    1.10
   0  -5   4    0.40    0.80
   1  -5   4  120.69    9.90
   1  -5   4  139.59    8.00
   1   5  -4  137.79    8.20
  -1   5   4  124.19    9.70
  -1  -5  -4  109.49    9.50
  -1   5   4  122.39    9.30
   1  -5  -4  115.29    9.10
  -1  -5   4  130.59    7.50
   1   5   4  142.09    9.70
   1  -5  -4  131.39    9.80
  -1  -5   4  135.99    8.20
  -1   5  -4  120.39    8.80
  -2   5   4   71.59    6.20
   2  -5   4   64.59    5.60
  -2  -5  -4   62.49    6.20
   2  -5   4   62.99    4.90
  -2  -5  -4   70.79    6.10
   2   5  -4   62.79    4.30
  -2   5   4   59.19    6.00
  -2  -5   4   63.39    4.50
   2   5   4   61.69    5.80
   2  -5  -4   56.89    5.60
  -2   5  -4   67.19    5.10
  -2  -5   4   58.79    4.40
   2   5   4   65.59    5.50
  -2   5  -4   59.99    5.50
  -3  -5  -4    4.20    1.70
   3  -5   4    6.00    1.80
  -3  -5  -4    4.60    1.90
  -3   5   4    5.10    1.90
   3  -5   4    5.00    1.60
  -3   5   4    4.80    2.00
  -3   5  -4    1.90    1.40
   3  -5  -4    2.60    1.50
   3   5   4    2.00    1.30
   3   5   4    4.50    1.50
  -3  -5   4    1.80    1.00
  -3   5  -4    3.40    1.40
  -3  -5   4    2.90    0.90
   3  -5  -4    4.40    1.60
   4  -5   4   78.79    7.20
   4  -5   4  113.89    8.60
  -4   5   4   98.99    8.40
  -4   5   4  102.39    8.20
  -4  -5  -4   92.89    8.00
  -4   5   4   93.99    8.20
   4  -5   4   86.09    7.80
  -4   5  -4  100.09    8.10
   4   5   4   89.59    7.70
   4   5   4  103.09    7.70
  -4   5  -4   80.09    8.50
   4  -5  -4  109.89    8.00
   4  -5  -4  101.59    8.20
  -4  -5   4   99.99    6.90
   5  -5   4  161.88   12.20
  -5  -5  -4  163.98   12.10
   5  -5   4  168.58   12.30
   5  -5   4  164.88   11.90
  -5   5   4  165.38   12.10
  -5   5   4  159.08   12.40
  -5   5   4  173.68   12.60
   5  -5   4  189.28   12.70
   5   5   4  167.18   11.90
  -5   5  -4  178.18   12.60
  -5   5  -4  174.68   11.90
   5  -5  -4  173.08   11.70
   5  -5  -4  152.28   11.80
  -5  -5   4  180.08   11.10
   5   5   4  162.08   12.20
   6  -5   4   81.29    7.50
  -6   5   4   77.79    7.60
   6  -5   4   56.99    6.60
   6  -5   4   67.89    7.10
   6  -5   4   78.59    7.50
  -6   5   4   71.19    6.90
  -6  -5  -4   70.59    7.20
  -6  -5  -4   68.49    6.80
  -6   5   4   73.99    7.30
  -6   5  -4   65.89    7.10
  -6  -5   4   78.29    6.40
   6  -5  -4   78.59    7.10
  -6   5  -4   66.29    6.60
   6  -5  -4   63.79    6.30
   6   5   4   64.79    6.50
   6   5   4   80.79    7.00
  -7   5   4   17.90    4.30
  -7   5   4   21.80    4.60
   7  -5   4   15.70    3.80
  -7   5   4   16.10    3.50
  -7  -5  -4   21.90    4.40
   7  -5   4   10.00    3.50
  -7  -5  -4   19.30    4.00
   7  -5   4   16.80    4.10
  -7  -5  -4   15.40    4.10
   7  -5   4   14.20    3.70
   7  -5  -4   16.00    3.50
   7   5   4   21.20    4.20
   7  -5  -4   11.70    3.00
  -7  -5   4   27.30    4.30
   7   5   4   16.80    3.50
  -7   5  -4   13.10    3.10
  -7   5  -4   19.00    4.50
   8  -5   4   33.30    6.20
  -8  -5  -4   38.60    5.80
  -8  -5  -4   33.30    5.60
   8  -5   4   25.50    5.20
   8  -5   4   28.00    5.20
  -8  -5  -4   43.20    5.40
  -8   5   4   28.80    5.40
   8  -5  -4   37.60    4.40
  -8  -5   4   34.10    4.40
  -8   5  -4   22.60    4.40
   8  -5  -4   37.40    7.40
  -8   5  -4   30.80    5.70
   8   5   4   37.70    6.10
   8   5   4   28.90    4.90
   8  -5  -4   36.50    5.10
   9  -5   4   62.29    7.40
  -9  -5  -4   56.59    6.80
   9  -5   4   56.79    7.30
  -9   5   4   56.49    6.60
   9  -5   4   55.49    7.20
  -9   5   4   32.90    7.90
  -9  -5  -4   54.09    6.80
   9  -5   4   38.20    6.80
  -9   5   4   53.09    7.00
  -9  -5  -4   51.89    6.60
   9  -5  -4   57.99    6.60
   9  -5  -4   52.79    5.90
  -9  -5   4   52.09    6.00
  -9   5  -4   47.00    6.40
   9   5   4   55.49    6.00
   9  -5  -4   50.99    5.40
 -10  -5  -4   52.69    6.70
  10  -5   4   47.30    9.70
 -10   5   4   37.70    7.50
 -10   5   4   48.60    8.00
  10  -5   4   44.80    7.80
  10  -5   4   53.79    7.20
 -10  -5  -4   59.09    7.60
  10   5   4   45.80    7.60
 -10  -5   4   57.49    5.40
 -10   5  -4   50.29    7.00
 -10   5  -4   37.30    7.30
  10  -5  -4   49.80    5.40
  10   5   4   49.90    5.70
  10  -5  -4   55.19    6.60
 -10  -5   4   54.89    6.40
  11  -5   4   55.09    9.50
 -11   5   4   43.30    7.90
 -11  -5  -4   38.80    6.50
 -11  -5  -4   61.49    7.70
 -11   5   4   52.79    8.50
  11  -5   4   44.90    7.90
 -11  -5   4   51.09    5.70
 -11  -5   4   46.80    4.70
  11   5   4   56.79    6.00
  11  -5  -4   66.89    7.40
 -11  -5   4   72.29    8.40
 -11   5  -4   44.70    8.20
  12  -5   4    8.10    4.20
 -12  -5  -4    3.40    3.40
 -12   5   4   12.00    4.40
 -12   5   4    7.90    4.10
 -12  -5  -4   13.30    4.40
  12  -5   4   12.90    4.20
 -12  -5   4    8.70    3.30
 -12  -5   4    6.10    3.60
 -12  -5   4    5.00    2.10
  12  -5  -4    0.50    2.30
 -12   5  -4    7.90    4.20
   0   6   4 1005.60   54.39
   0  -6   4  997.90   52.49
   0   6  -4  979.50   52.49
   0   6   4  956.40   53.59
   0  -6  -4  981.00   54.39
   0  -6  -4 1029.20   55.09
   0  -6   4 1030.20   52.59
   1  -6   4   43.30    4.40
  -1  -6  -4   38.60    4.90
  -1  -6  -4   43.40    4.80
  -1   6   4   46.10    5.00
  -1   6   4   42.10    5.00
   1  -6   4   33.30    3.90
   1   6  -4   36.70    3.60
   1   6   4   40.10    4.60
   1  -6  -4   40.50    5.00
  -1  -6   4   41.40    3.80
  -1   6  -4   41.10    4.60
  -1  -6   4   36.30    3.60
  -2   6   4  631.54   39.40
  -2  -6  -4  692.73   39.80
  -2  -6  -4  722.13   39.30
   2  -6   4  712.73   39.80
  -2   6   4  713.73   39.30
   2   6  -4  701.03   37.00
   2  -6   4  697.43   38.70
   2  -6   4  676.73   37.20
  -2  -6   4  756.42   37.30
   2   6   4  712.83   38.20
  -2   6  -4  685.93   37.30
  -2  -6   4  714.83   37.20
   2  -6  -4  688.33   40.20
   2  -6  -4  716.53   39.80
  -2   6  -4  739.03   38.90
  -3  -6  -4  148.99   11.70
   3  -6   4  174.38   11.40
   3  -6   4  154.08   10.10
  -3  -6  -4  131.79   10.80
  -3   6   4  130.89   11.20
   3  -6   4  148.29   10.90
  -3   6   4  165.98   11.50
  -3  -6   4  152.18    9.10
  -3  -6   4  142.59    8.90
  -3  -6   4  154.78    8.80
  -3   6  -4  165.28   11.30
   3   6   4  137.79   10.10
   3  -6  -4  155.38   11.60
   3  -6  -4  151.98   11.00
  -3   6  -4  151.78    9.90
   3   6   4  151.98   11.00
   4  -6   4  251.37   17.40
  -4   6   4  278.67   17.90
  -4   6   4  236.98   17.60
   4  -6   4  280.07   16.80
  -4  -6  -4  299.47   18.10
  -4  -6  -4  239.08   17.80
   4  -6   4  253.07   17.30
  -4   6   4  274.87   17.70
   4  -6  -4  289.37   18.10
   4   6   4  290.07   16.80
  -4   6  -4  274.57   18.20
  -4   6  -4  264.27   17.70
   4   6   4  278.77   17.40
  -4  -6   4  275.57   15.00
   4  -6  -4  266.87   17.30
  -4  -6   4  267.97   15.30
   5  -6   4   63.99    6.20
  -5   6   4   64.69    7.50
  -5  -6  -4   67.89    6.80
   5  -6   4   67.99    6.90
  -5   6   4   64.79    6.80
  -5   6   4   60.89    6.50
   5  -6   4   68.99    6.90
   5   6   4   58.99    6.10
   5  -6  -4   63.69    6.40
  -5   6  -4   64.59    6.10
   5   6   4   63.09    6.00
   5  -6  -4   67.89    6.80
  -5  -6   4   60.39    5.10
  -5   6  -4   54.99    6.40
  -6   6   4  430.26   26.90
   6  -6   4  385.26   26.60
  -6   6   4  432.86   27.40
   6  -6   4  442.36   26.90
  -6   6   4  449.56   27.60
   6  -6   4  445.46   27.20
   6   6   4  446.76   26.20
  -6   6  -4  491.35   28.00
   6  -6  -4  480.75   27.20
  -6   6  -4  401.06   26.00
   6  -6  -4  482.75   26.60
  -6  -6   4  454.65   24.90
   6   6   4  423.76   25.90
   7  -6   4    2.70    1.70
   7  -6   4    4.70    2.70
  -7   6   4    9.10    2.80
   7  -6   4    1.40    1.90
  -7   6   4    3.90    2.20
  -7  -6  -4    4.70    2.50
  -7   6   4   10.40    3.20
  -7  -6  -4    6.80    2.80
   7   6   4    6.00    2.50
  -7   6  -4    4.80    2.40
   7  -6  -4    9.80    2.60
   7   6   4    6.70    2.50
  -7  -6   4    8.40    2.50
   7  -6  -4    5.70    2.50
  -7   6  -4    7.20    2.60
  -8  -6  -4   52.19    6.50
   8  -6   4   60.49    7.20
   8  -6   4   60.59    7.30
  -8   6   4   56.79    7.60
   8  -6   4   56.49    7.40
   8  -6   4   66.29    7.60
  -8  -6  -4   62.99    7.00
  -8   6   4   53.09    6.70
   8   6   4   64.99    7.10
   8  -6  -4   64.89    6.50
  -8   6  -4   61.49   11.00
   8   6   4   65.09    6.40
   8  -6  -4   72.19    7.30
   8  -6  -4   63.69    6.90
  -8  -6   4   62.79    6.10
  -8   6  -4   55.59    6.70
  -9  -6  -4   13.40    3.70
   9  -6   4    8.40    3.50
   9  -6   4    6.30    3.20
  -9  -6  -4   13.10    3.40
  -9   6   4    6.10    2.90
   9  -6   4   18.00    4.60
  -9  -6  -4   12.20    3.60
  -9   6   4   12.60    4.00
   9  -6   4   11.80    3.50
  -9   6   4    7.20    3.50
  -9   6  -4    8.70    2.90
   9  -6  -4   16.60    4.00
   9   6   4   17.90    3.60
   9  -6  -4   16.80    3.80
   9  -6  -4    8.50    2.90
  -9   6  -4   12.10    4.40
  -9  -6   4   19.00    4.00
 -10  -6  -4   64.69    8.20
 -10   6   4   52.29    8.60
 -10  -6  -4   83.09   14.80
 -10   6   4   74.99    9.00
  10  -6   4   51.19    7.60
  10   6   4   72.39    6.70
  10   6   4   65.09    8.40
  10  -6  -4   81.69    7.10
  10  -6  -4   69.19    7.30
 -10  -6   4   64.89    7.40
 -10   6  -4   61.29    7.80
  10  -6  -4   58.09    7.40
  11  -6   4    1.60    3.20
 -11  -6  -4    2.00    2.70
 -11   6   4    4.40    3.50
 -11   6   4   10.10    3.90
 -11  -6  -4    1.30    2.20
  11  -6   4    0.70    3.00
  11  -6  -4    0.20    2.50
  11  -6  -4    5.70    3.60
  11   6   4    4.40    2.10
 -11  -6   4    9.60    2.70
 -11   6  -4    4.00    3.20
 -11  -6   4    2.60    2.90
  11  -6  -4    6.80    2.80
   0   7   4  271.27   16.70
   0  -7   4  250.87   15.40
   0  -7  -4  230.48   16.20
   0  -7  -4  256.87   17.20
   0   7  -4  250.07   15.40
   0  -7   4  253.07   15.40
   0   7   4  222.78   16.50
  -1  -7  -4  107.19    9.40
  -1   7   4  127.19   10.40
  -1  -7  -4  112.19   10.00
   1  -7   4  121.19    9.10
  -1   7   4  109.89    9.50
   1   7  -4  118.79    8.90
  -1  -7   4  124.59    8.60
  -1  -7   4  132.59    8.70
  -1   7  -4  126.29    9.20
   1   7   4  127.29    9.80
   1  -7  -4  126.79   10.30
   1  -7  -4  126.89    9.90
   2  -7   4   32.70    3.40
   2   7  -4   34.60    3.40
  -2   7   4   36.40    5.50
  -2  -7  -4   33.20    4.70
   2  -7   4   37.60    4.50
  -2  -7  -4   36.50    5.80
   2  -7   4   39.20    4.60
  -2   7   4   44.40    5.20
  -2   7  -4   38.70    4.50
   2  -7  -4   42.10    5.20
  -2  -7   4   33.70    3.50
  -2  -7   4   36.70    3.60
   2   7   4   35.60    4.50
  -2   7  -4   31.90    3.30
   2   7   4   34.80    4.00
   2  -7  -4   43.20    5.00
  -3   7   4   15.20    3.60
  -3  -7  -4   13.80    3.50
   3  -7   4   12.60    2.40
  -3  -7  -4   16.10    3.60
   3  -7   4   14.30    3.40
   3  -7   4   15.00    3.40
  -3   7   4   17.40    3.80
  -3   7   4   16.40    4.10
   3   7   4   17.90    3.10
  -3  -7   4   18.60    2.50
   3  -7  -4   16.10    3.50
  -3   7  -4   12.00    3.10
   3   7   4   16.50    3.40
  -3   7  -4   23.10    2.70
  -3  -7   4   20.60    2.50
   3  -7  -4   12.10    3.10
  -4  -7  -4  124.99    9.70
   4  -7   4  102.59    9.00
  -4   7   4   93.09    8.90
  -4  -7  -4  120.99   10.10
  -4   7   4   96.69    8.70
  -4   7   4  115.39    9.90
   4  -7   4  104.09    9.20
   4  -7   4  106.69    8.30
   4  -7  -4   95.29    9.10
  -4  -7   4  105.39    7.00
   4  -7  -4   92.49    8.60
   4   7   4   89.99    8.30
   4   7   4  111.09    8.10
  -4   7  -4  102.89    8.00
  -5   7   4    2.10    1.70
  -5   7   4    3.20    2.20
  -5  -7  -4    3.50    2.10
  -5   7   4    1.50    1.70
   5  -7   4    2.80    2.10
   5  -7   4    0.90    1.60
   5  -7   4    3.20    2.00
  -5   7  -4    3.90    1.70
  -5  -7   4    3.70    1.30
   5   7   4    4.90    1.90
  -5  -7   4    4.80    1.40
   5   7   4    1.30    1.40
   5  -7  -4    3.70    2.40
   5  -7  -4   -0.20    1.40
  -5   7  -4    1.60    1.80
  -6   7   4    4.10    2.20
   6  -7   4    2.40    2.20
  -6   7   4    3.90    2.40
   6  -7   4    3.20    2.00
  -6   7   4    2.70    2.30
  -6  -7  -4    6.90    3.00
   6  -7   4    5.40    2.10
  -6  -7  -4    4.50    1.80
   6   7   4    4.90    2.10
   6   7   4    5.10    2.10
   6  -7  -4    7.20    2.50
   6  -7  -4    1.70    2.10
  -6  -7   4    8.10    2.10
  -6   7  -4    2.30    2.10
  -6   7  -4    5.50    2.40
  -7  -7  -4   49.40    6.30
   7  -7   4   61.09    7.10
   7  -7   4   41.70    5.80
  -7   7   4   36.60    6.70
  -7   7   4   44.80    7.00
   7  -7   4   52.49    6.50
  -7   7   4   42.40    6.10
  -7  -7   4   42.60    6.80
   7  -7  -4   39.60    5.70
  -7   7  -4   57.69    6.30
   7  -7  -4   52.29    6.40
   7   7   4   51.89    5.50
   7   7   4   51.29    5.90
  -8   7   4  133.59   13.30
   8  -7   4  177.28   14.20
  -8  -7  -4  156.78   13.30
  -8   7   4  191.28   14.20
   8  -7   4  158.68   14.10
   8  -7   4  160.88   13.70
  -8   7   4  168.48   14.40
  -8  -7   4  162.88   11.60
   8  -7  -4  181.18   13.70
   8  -7  -4  194.28   13.30
  -8   7  -4  183.98   14.70
   8   7   4  145.89   11.60
  -8   7  -4  159.08   13.10
   9  -7   4   28.00    5.70
  -9   7   4   32.50    6.90
  -9  -7  -4   36.10    6.20
  -9  -7  -4   22.80    4.90
  -9   7   4   16.40    4.90
   9  -7   4   18.70    8.10
   9  -7   4   33.20    6.60
  -9   7   4   28.70    5.80
  -9  -7   4   36.30    4.70
   9   7   4   24.90    4.30
   9  -7  -4   32.30    5.60
   9  -7  -4   33.10    6.00
  -9   7  -4   27.00    9.30
   9  -7  -4   31.00    5.70
  10  -7   4    3.30    2.20
 -10  -7  -4    3.30    3.10
 -10   7   4    3.00    3.50
 -10   7   4   -2.10    2.60
 -10  -7  -4   -0.30    3.10
  10  -7   4   -0.20    2.50
  10  -7  -4   -1.80    2.70
  10   7   4    1.20    2.80
 -10   7  -4   -0.20    1.80
  10  -7  -4    3.30    2.50
  10   7   4   -2.70    1.70
 -10  -7   4   -2.10    1.80
  10  -7  -4    1.10    2.00
 -11  -7  -4   12.90    4.50
  11  -7   4    4.10    4.10
 -11   7   4    1.70    3.80
 -11   7   4   -2.60    4.20
  11  -7   4    6.90    3.90
 -11  -7  -4    7.30    3.40
 -11  -7   4    9.10    3.60
 -11  -7   4    8.70    3.40
  11  -7  -4    6.10    2.90
  11  -7  -4    6.10    3.00
  11  -7  -4   -3.80    3.70
 -11   7  -4    4.10    2.90
   0   8  -4  157.78   10.90
   0  -8   4  142.99   10.50
   0  -8  -4  148.39   11.50
   0   8   4  136.99   11.80
   0  -8  -4  155.28   12.30
   0   8   4  138.79   11.30
   0  -8   4  155.58   10.80
   1   8  -4   30.20    4.30
  -1  -8  -4   27.20    4.90
  -1  -8  -4   33.40    5.70
  -1   8   4   35.90    4.90
  -1   8   4   25.50    4.70
   1  -8   4   35.70    4.40
   1  -8   4   25.30    4.50
  -1   8  -4   36.90    4.50
   1  -8  -4   38.30    5.00
  -1  -8   4   35.70    3.90
  -1  -8   4   30.30    3.90
   1   8   4   22.70    4.30
   1  -8  -4   27.70    4.80
  -2  -8  -4  103.49    9.40
   2   8  -4   85.99    6.90
   2  -8   4   88.29    6.40
  -2   8   4   97.69    9.10
   2  -8   4   83.79    7.90
  -2   8   4   85.59    8.30
   2  -8   4   94.79    8.20
  -2  -8  -4   92.79    8.60
  -2  -8   4   92.49    7.20
  -2   8  -4   99.39    6.50
  -2   8  -4  100.29    8.40
   2  -8  -4   85.49    8.30
  -2  -8   4   98.19    7.20
   2   8   4   96.69    8.40
   2  -8  -4   91.39    8.80
   2   8   4  101.59    7.50
   3  -8   4  135.19   10.60
  -3   8   4  130.79   10.30
  -3   8   4  144.99   11.20
   3  -8   4  123.19    9.00
  -3  -8  -4  134.29   10.80
  -3  -8  -4  139.99   11.50
  -3   8   4  131.99   11.40
   3  -8   4  130.79   10.50
   3   8   4  132.29   10.40
  -3  -8   4  125.99    9.00
  -3  -8   4  126.09    8.90
   3  -8  -4  134.49   11.30
   3  -8  -4  128.19   10.50
  -3   8  -4  127.49    8.80
   3   8   4  127.99    9.30
   4  -8   4   11.00    3.10
  -4   8   4    9.20    3.00
   4  -8   4    5.90    2.00
  -4  -8  -4    5.60    2.60
  -4   8   4    6.40    2.40
  -4  -8  -4    1.40    2.10
   4  -8   4    8.60    2.70
  -4   8   4    4.10    2.40
   4  -8  -4    7.10    2.50
   4  -8  -4    9.30    3.00
  -4  -8   4    6.50    1.70
   4   8   4    6.10    2.10
   4   8   4    6.90    2.30
  -4  -8   4    7.20    1.80
  -4   8  -4    4.20    1.70
  -5   8   4   63.99    7.00
   5  -8   4   72.29    6.80
  -5   8   4   67.29    8.00
  -5   8   4   62.89    7.40
  -5  -8  -4   62.49    7.30
   5  -8   4   58.29    7.00
  -5  -8  -4   61.49    7.50
  -5   8  -4   70.89    6.40
  -5  -8   4   68.99    5.30
   5  -8  -4   64.69    7.40
   5  -8  -4   75.39    7.50
   5   8   4   65.49    6.30
  -5  -8   4   60.79    5.40
   5   8   4   63.09    6.60
  -6   8   4   79.59    8.80
  -6   8   4   88.29    8.90
   6  -8   4   88.29    8.90
   6  -8   4   86.59    8.00
  -6  -8  -4   88.59    9.30
   6  -8   4   72.89    8.30
  -6  -8  -4   91.29    8.80
  -6   8   4   89.49    8.90
   6  -8  -4   62.79    7.60
  -6  -8   4   83.69    6.00
   6  -8  -4   94.29    9.00
  -6   8  -4   82.19    7.70
  -6  -8   4   83.79    6.00
   6   8   4   73.89    7.10
  -6   8  -4   81.39    9.00
  -6  -8   4   89.39    6.50
   6   8   4   76.89    7.50
   7  -8   4   34.20    6.30
   7  -8   4   29.10    5.70
  -7   8   4   45.60    6.30
  -7   8   4   29.30    5.30
   7  -8   4   33.90    6.20
  -7   8   4   28.30    6.20
   7  -8   4   26.00    8.90
  -7  -8  -4   45.80    7.50
  -7  -8  -4   31.00    5.70
   7   8   4   34.00    4.80
   7  -8  -4   32.10    5.90
  -7   8  -4   28.10    5.60
  -7   8  -4   29.50    5.20
  -7  -8   4   40.10    4.20
  -7  -8   4   27.90    3.60
   7   8   4   39.10    5.00
  -8   8   4   51.79    8.00
   8  -8   4   35.30    6.70
  -8   8   4   44.20    9.80
  -8   8   4   49.50    6.70
   8  -8   4   36.10    6.70
  -8  -8  -4   42.10    7.40
   8  -8   4   40.40    6.80
   8   8   4   52.49    5.70
  -8   8  -4   37.20    6.60
  -8  -8   4   45.20    5.00
  -8  -8   4   38.10    5.10
   8  -8  -4   39.50    6.60
   9  -8   4   44.20    7.80
  -9   8   4   48.50    8.40
  -9  -8  -4   36.00    6.30
   9  -8   4   43.70    7.50
  -9   8   4   29.60    6.30
  -9   8   4   46.80    8.20
  -9  -8  -4   59.09    9.50
  -9   8  -4   52.09    6.80
  -9  -8   4   38.90    4.90
   9   8   4   31.60    9.50
   9  -8  -4   41.00    6.80
   9  -8  -4   41.80    6.90
  -9  -8   4   44.60    5.50
   9   8   4   52.29    5.60
 -10   8   4    1.80    3.80
  10  -8   4    3.60    2.80
 -10  -8  -4    6.10    3.70
 -10  -8  -4    3.30    2.90
  10  -8   4    0.00    2.70
 -10   8   4   -0.90    3.10
  10  -8  -4    5.00    4.00
 -10   8  -4   -0.70    2.60
 -10  -8   4    4.10    2.70
  10  -8  -4    8.70    3.70
   0   9   4   60.49    6.70
   0  -9   4   53.59    5.80
   0  -9   4   55.99    6.00
   0  -9  -4   70.99    7.60
   0   9  -4   76.89    6.80
   0   9   4   50.79    6.90
  -1   9   4   71.19    7.60
  -1   9   4   60.49    6.80
   1   9  -4   64.89    6.10
  -1  -9  -4   53.79    7.10
   1  -9   4   61.39    6.40
   1  -9   4   67.89    6.70
  -1  -9   4   65.89    6.10
   1  -9  -4   63.39    7.30
   1   9   4   57.09    5.70
  -1   9  -4   67.79    6.80
   1   9   4   62.09    6.70
  -1  -9   4   64.79    6.30
   2   9  -4   40.10    4.50
  -2  -9  -4   31.70    5.90
   2  -9   4   45.40    5.70
  -2   9   4   40.00    5.70
  -2   9   4   44.30    5.40
   2  -9   4   51.19    5.80
  -2   9   4   44.10    6.90
  -2  -9  -4   50.29    6.40
  -2  -9   4   41.10    4.70
   2   9   4   42.30    4.60
   2   9   4   44.70    5.60
   2  -9  -4   43.10    6.70
  -2  -9   4   49.70    4.90
  -3   9   4  181.78   13.20
  -3   9   4  161.58   12.00
  -3  -9  -4  179.18   13.10
   3  -9   4  144.39   10.20
  -3  -9  -4  167.38   13.50
   3  -9   4  155.28   12.20
  -3   9   4  166.38   13.60
   3  -9   4  148.09   12.20
  -3  -9   4  160.78   10.90
   3   9   4  149.49   10.70
   3  -9  -4  153.08   13.10
  -3  -9   4  132.69   10.60
  -3   9  -4  168.38   10.40
   3   9   4  171.48   12.30
  -4   9   4   14.00    3.60
  -4   9   4   10.60    3.50
   4  -9   4    9.20    2.80
   4  -9   4   15.90    4.10
   4  -9   4   10.00    2.70
  -4  -9  -4   16.50    4.40
  -4   9   4   15.70    3.60
  -4  -9  -4   17.70    4.60
   4  -9  -4   18.40    4.50
   4   9   4   10.60    3.00
  -4  -9   4   17.60    3.00
   4   9   4   12.30    3.90
  -4   9  -4    9.60    2.50
   5  -9   4   64.29    7.00
  -5   9   4   48.70    6.60
  -5   9   4   44.90    6.80
   5  -9   4   41.90    8.10
   5  -9   4   52.49    5.80
  -5  -9  -4   36.90    6.80
  -5   9   4   52.19    8.10
  -5   9  -4   48.80    5.40
   5   9   4   57.99    6.10
  -5  -9   4   48.00    4.50
   5   9   4   40.30    5.00
   5  -9  -4   56.99    8.80
  -6  -9  -4   -1.30    2.70
  -6   9   4    5.70    2.70
   6  -9   4    4.00    2.60
   6  -9   4    3.60    4.40
  -6   9   4    6.20    4.00
   6  -9   4    3.40    2.50
  -6  -9  -4    1.80    2.70
  -6   9   4    7.70    3.30
   6  -9   4    8.20    3.00
   6  -9  -4    6.70    3.10
   6   9   4    4.40    2.20
   6   9   4    7.50    2.40
  -6  -9   4    6.00    1.60
  -6   9  -4    5.40    2.40
  -6   9  -4    6.00    2.70
  -6  -9   4    7.50    2.40
  -7   9   4   18.10    4.90
   7  -9   4   11.50    3.70
  -7  -9  -4   11.00    4.10
   7  -9   4   17.30    4.60
  -7   9   4   17.10    6.30
   7  -9   4   11.00    3.90
  -7   9   4    7.20    3.00
  -7  -9  -4   16.50    5.00
   7  -9  -4   18.70    4.20
  -7  -9   4   12.50    2.40
  -7   9  -4   15.60    3.70
   7   9   4   17.00    3.60
   7   9   4   19.10    3.90
  -7  -9   4   12.30    2.90
   7  -9  -4    9.00    3.80
   8  -9   4   19.50    5.30
  -8   9   4   19.80    5.10
  -8   9   4   25.30    6.00
  -8  -9  -4   36.10    7.10
   8  -9   4   30.90    6.50
  -8   9   4   38.30    7.50
   8  -9   4   29.70    6.40
   8  -9  -4   34.70    6.40
   8   9   4   36.20    4.70
   8  -9  -4   33.20    7.10
  -8  -9   4   35.40    4.50
  -8   9  -4   21.00    4.70
  -8  -9   4   27.70    3.80
   9  -9   4    4.10    2.40
   9  -9   4    0.20    2.80
  -9   9   4   11.50    5.10
  -9   9   4    3.20    3.70
  -9  -9  -4    7.30    3.70
  -9   9   4    3.90    2.90
  -9  -9  -4    3.80    2.90
   9   9   4    2.50    3.30
   9  -9  -4   -6.00    3.80
   9  -9  -4   -0.30    2.60
  -9   9  -4    3.40    2.90
  -9  -9   4    4.20    2.80
  -9  -9   4    5.70    2.60
   9  -9  -4    2.00    2.30
   9   9   4   10.00    2.40
 -10   9   4   -0.80    2.50
  10  -9   4    7.80    3.80
 -10  -9  -4   -2.80    3.10
  10  -9   4    3.90    3.00
 -10  -9  -4    2.50    2.80
 -10  -9   4    1.60    2.70
 -10   9  -4   -1.00    3.10
 -10  -9   4   -3.00    2.80
  10  -9  -4   12.20    4.30
  10  -9  -4    2.40    2.90
   0  10   4    3.20    2.30
   0 -10  -4    4.90    2.20
   0 -10   4    1.40    1.70
   0 -10   4    3.90    2.00
   0  10   4    5.20    2.60
   1 -10   4   74.99    7.80
  -1  10   4   79.89    8.20
   1  10  -4   76.19    7.30
  -1  10   4   74.99    8.60
   1 -10   4   72.69    7.60
  -1 -10  -4   74.39    8.60
  -1 -10   4   91.99    7.80
   1  10   4   73.89    7.80
   1 -10  -4   75.89    8.70
  -1 -10   4   81.79    7.40
   1  10   4   81.09    6.70
  -2  10   4   16.60    3.70
   2  10  -4   12.60    3.00
  -2 -10  -4    9.80    3.40
   2 -10   4   10.60    3.00
  -2  10   4   13.00    4.00
  -2  10   4   14.90    4.30
   2  10   4   13.60    3.00
   2  10   4   14.30    3.50
  -2 -10   4   14.10    3.40
   2 -10  -4   12.70    3.90
  -2 -10   4   11.20    2.60
  -3 -10  -4  168.18   13.40
   3 -10   4  143.99   11.90
  -3 -10  -4  144.49   12.40
  -3  10   4  117.89   12.30
  -3  10   4  144.29   11.30
  -3  10   4  145.89   12.40
  -3 -10   4  140.99   10.80
  -3  10  -4  150.98    9.70
   3 -10  -4  144.79   13.80
  -3  10  -4  157.88   12.70
  -3 -10   4  134.09   10.40
   3  10   4  144.59   11.60
   3 -10  -4  136.39   12.60
   3  10   4  160.78   10.50
  -4  10   4   31.10    6.30
   4 -10   4   20.80    3.80
   4 -10   4   15.80    4.40
  -4  10   4   19.80    7.70
  -4 -10  -4   25.00    5.40
  -4  10   4   26.10    4.70
  -4 -10  -4   20.40    4.80
   4 -10   4   33.30    5.70
  -4 -10   4   30.00    3.70
   4  10   4   20.60    4.40
  -4 -10   4   28.70    4.70
   4 -10  -4   19.70    5.40
  -4  10  -4   25.60    3.80
   4 -10  -4   18.00    4.60
  -5 -10  -4  139.29   13.00
   5 -10   4  136.59   12.40
  -5  10   4  129.49   13.00
  -5 -10  -4  149.88   12.60
   5 -10   4  134.59   10.80
  -5  10   4  145.39   12.70
  -5  10   4  127.19   11.50
  -5 -10   4  142.99   10.00
   5  10   4  152.08   11.40
  -5  10  -4  142.09   10.50
   5  10   4  150.68   10.50
  -5 -10   4  122.29   10.20
   5 -10  -4  154.18   13.30
   5 -10  -4  141.39   12.50
  -6  10   4    4.60    3.00
   6 -10   4    4.60    2.70
  -6  10   4    2.50    2.40
   6 -10   4    8.10    3.20
  -6 -10  -4    8.90    3.70
  -6  10   4    2.90    2.30
   6  10   4    3.40    2.40
  -6 -10   4    7.30    1.80
  -6 -10   4    0.70    2.00
   6 -10  -4    4.80    2.60
   6 -10  -4    1.80    3.10
   6  10   4    2.70    2.30
  -6  10  -4   -1.40    1.60
  -7  10   4    8.80    3.90
  -7  10   4    7.50    5.70
   7 -10   4   11.10    4.50
   7 -10   4   16.00    4.60
  -7 -10  -4   16.80    5.10
   7 -10   4   15.10    4.40
  -7  10   4    7.90    4.40
   7  10   4   10.00    3.00
  -7  10  -4   11.90    3.50
   7 -10  -4   14.20    4.60
   7  10   4   13.70    3.30
  -7 -10   4   10.00    3.20
  -7 -10   4    7.60    2.50
  -8  10   4    3.10    3.10
  -8  10   4    6.70    3.20
   8 -10   4   -0.50    3.30
  -8 -10  -4    4.00    3.00
   8 -10   4    4.10    3.40
   8 -10   4    2.40    2.80
   8  10   4    0.90    2.90
  -8 -10   4    2.80    2.50
  -8  10  -4    4.00    3.00
   8 -10  -4    3.00    2.90
  -8 -10   4    3.20    1.70
   8  10   4    5.50    2.40
   9 -10   4   13.40    4.90
   9 -10   4   12.80    4.30
  -9  10   4    6.50    3.50
  -9 -10  -4    2.60    3.70
   9 -10  -4    5.70    3.80
  -9  10  -4    9.20    3.50
  -9 -10   4    7.70    3.70
   9  10   4   12.80    4.30
   9 -10  -4   14.10    5.00
   0 -11   4    2.70    2.30
   0 -11   4    1.90    2.00
   0  11   4    4.50    2.90
   0  11  -4    7.30    2.80
   0 -11  -4    3.40    2.50
   1 -11   4   22.20    4.60
  -1  11   4   28.10    5.60
  -1  11   4   25.60    5.20
  -1 -11  -4   22.20    5.00
  -1 -11  -4   32.10    6.80
   1  11   4   17.10    3.60
   1  11   4   23.80    5.00
   1 -11  -4   31.50    6.30
  -1  11  -4   19.30    4.30
  -1 -11   4   20.40    3.90
  -1 -11   4   24.80    4.70
   1 -11  -4   32.60    6.30
   2 -11   4   66.29    7.80
  -2 -11  -4   71.39    8.50
   2 -11   4   78.29    9.60
  -2  11   4   85.79    7.60
  -2  11   4   66.59   10.10
  -2  11   4   76.19    8.40
  -2 -11  -4   96.49   15.80
  -2 -11   4   77.79    7.60
   2 -11  -4   76.09    8.80
   2  11   4   63.89    7.50
   2  11   4   64.29    6.10
  -2 -11   4   60.69    6.70
   2 -11  -4   88.39    9.00
  -2  11  -4   90.39    8.90
  -3  11   4   10.30    4.20
  -3 -11  -4   12.20    4.30
  -3 -11  -4    6.70    3.50
  -3  11   4    7.70    3.20
   3 -11   4    4.60    2.80
  -3  11   4    5.10    2.50
   3 -11   4    4.50    2.90
  -3 -11   4    8.40    3.00
   3  11   4    7.40    2.30
   3 -11  -4    5.30    3.20
  -3 -11   4   10.70    2.70
   3  11   4   10.60    3.20
   3 -11  -4    7.00    3.60
   4 -11   4   46.40    7.20
  -4  11   4   62.59    7.90
  -4  11   4   63.89    7.00
  -4  11   4   62.39    9.80
  -4 -11  -4   55.19    8.70
  -4  11  -4   58.99    6.00
  -4 -11   4   52.79    6.30
   4  11   4   52.19    6.40
  -4 -11   4   68.59    6.20
   4 -11  -4   65.39    8.20
  -5  11   4    8.30    3.10
  -5 -11  -4   16.60    4.40
  -5  11   4   11.30    3.80
   5 -11   4   15.30    4.60
  -5 -11   4    9.30    2.50
  -5 -11   4   13.90    3.50
  -5  11  -4    8.30    2.60
   5  11   4   12.50    2.70
   5  11   4   11.10    3.40
   5 -11  -4   13.40    6.00
  -6  11   4   73.69    8.90
  -6 -11  -4   80.79    9.70
  -6  11   4   78.89    9.40
   6 -11   4   90.69    9.70
   6 -11  -4   73.89    9.40
   6  11   4   64.09    6.90
  -6  11  -4   65.59    7.30
   6  11   4   89.99    7.90
  -6 -11   4   70.89    7.50
  -6 -11   4   89.49    7.10
  -7  11   4    7.70    3.40
  -7 -11  -4   19.70    5.40
   7 -11   4   14.10    4.90
   7 -11   4   19.00    4.90
  -7  11   4   16.80    5.20
  -7 -11   4   18.30    4.30
   7 -11  -4    8.00    4.20
  -7  11  -4   16.50    3.90
   7  11   4   15.60    3.40
  -7 -11   4   15.80    3.20
   7  11   4   13.60    3.90
  -8  11   4   -1.40    3.10
   8 -11   4    5.00    3.30
  -8 -11  -4    6.10    3.50
   8 -11   4   11.30    4.90
  -8  11   4    6.90    3.10
  -8 -11   4    3.30    1.90
  -8 -11   4    7.10    3.40
  -8 -11   4   11.60    2.50
  -8  11  -4    1.80    3.90
   8 -11  -4    7.10    3.60
   0 -12  -4  102.59   10.90
   0  12   4   93.59    8.10
   0 -12   4   93.29    9.70
   0  12   4  117.09    8.60
   0 -12   4  102.59    9.60
   0  12  -4   92.09   10.90
   1  12  -4   -3.40    2.20
  -1  12   4    4.70    2.60
  -1 -12  -4    1.10    2.10
   1 -12   4    1.00    1.90
   1 -12   4   -2.20    2.50
  -1  12   4    2.30    1.70
  -1 -12   4   -0.70    2.60
   1 -12  -4    1.90    2.20
  -1 -12   4   -0.50    1.70
   1  12   4    1.30    2.00
   2 -12   4  134.79   11.90
  -2  12   4  142.09   12.40
   2  12  -4  118.29   10.50
  -2  12   4  141.39   10.70
  -2 -12  -4  143.99   13.30
   2  12   4  127.99    9.30
  -2 -12   4  138.29   11.00
   2 -12  -4  128.09   12.80
  -2 -12   4  134.59   13.80
   2  12   4  115.69   11.00
  -3  12   4   17.20    3.70
  -3 -12  -4   31.70    7.00
   3 -12   4   13.20    4.00
  -3  12   4   26.80    6.10
   3 -12  -4    9.50    4.10
  -3 -12   4   16.30    3.80
   3  12   4   18.30    4.30
  -3 -12   4   32.80    9.00
   3  12   4   15.80    2.90
   4 -12   4   96.69   10.20
  -4  12   4   89.59    8.70
  -4 -12  -4   86.39   10.10
  -4  12   4   86.39   10.00
  -4  12  -4   75.79    6.50
   4  12   4   92.09    7.30
   4 -12  -4   94.09   10.60
  -4 -12   4   90.59    8.00
   4  12   4   96.89    8.90
  -4 -12   4   67.79    8.60
   5 -12   4   32.60    7.40
  -5 -12  -4   43.30    8.70
  -5  12   4   38.10    7.80
   5  12   4   37.70    5.30
   5 -12  -4   30.00    6.50
  -5  12  -4   35.40    4.60
  -5 -12   4   31.80    7.20
  -5 -12   4   34.40    4.60
   5  12   4   40.90    5.80
  -6  12   4   32.10    6.80
  -6 -12  -4   17.30    5.60
   6 -12   4   37.30    7.00
  -6  12   4   19.10    7.60
   6  12   4   30.10    5.20
  -6  12  -4   29.50    4.90
   6 -12  -4   36.50    7.10
  -6 -12   4   26.20    4.30
  -7  12   4    9.30    3.80
   7 -12   4   12.60    4.90
  -7  12   4    8.90    4.20
   7 -12   4   12.50    4.80
  -7 -12  -4   11.60    4.80
  -7 -12   4    2.30    3.70
  -7 -12   4    9.50    2.70
   7 -12  -4   13.00    4.90
  -7  12  -4   19.60    4.10
   0  13   4    9.90    2.90
   0  13   4   13.50    4.20
   0 -13   4   16.90    4.30
   0  13   4   15.60    3.10
   0 -13  -4   17.20    4.80
  -1  13   4    1.50    2.40
  -1  13   4   -0.30    2.10
   1 -13   4    0.20    1.80
  -1 -13  -4    0.70    2.80
   1  13   4    0.20    2.30
   1 -13  -4   -3.90    1.90
   1  13   4    2.80    2.00
  -1 -13   4    1.70    1.70
   1  13   4    3.60    1.70
  -2  13   4    9.10    3.70
   2 -13   4    7.70    3.70
  -2  13   4   12.90    3.00
  -2 -13   4    7.20    2.80
   2  13   4   10.00    3.50
   2 -13  -4    8.60    3.60
  -3  13   4   17.00    3.60
   3 -13   4   21.60    5.10
  -3 -13  -4   12.90    4.50
  -3  13   4   21.40    5.40
   3  13   4   12.10    4.30
   3 -13  -4   13.90    4.80
  -3 -13   4    8.50    7.30
  -3 -13   4   13.80    3.60
  -4  13   4    4.50    2.90
  -4 -13  -4   -0.10    2.30
   4 -13   4    9.30    3.40
  -4  13   4    0.20    2.50
  -4 -13   4    6.50    4.20
   4  13   4    0.40    1.80
   4 -13  -4   -3.10    3.00
   4  13   4    2.50    2.70
  -4 -13   4    3.30    2.00
  -5 -13  -4   21.20    6.00
  -5  13   4   17.00    5.10
  -5  13   4   11.70    4.00
   5 -13   4   15.00    5.20
   5  13   4   14.80    4.10
   5 -13  -4    4.60    4.10
  -5 -13   4   24.30    4.20
   0 -14  -4    7.70    4.40
   0 -14   4    1.70    2.50
   0  14   4    6.10    3.40
   0  14   4   -1.00    1.80
  -1 -14  -4   32.60    7.20
   1 -14   4   27.60    5.40
  -1  14   4   20.60    5.20
  -1 -14   4   22.90    4.90
   1  14   4   22.00    5.60
   1 -14  -4   19.50    5.80
  -2  14   4    7.60    2.40
  -2  14   4    9.50    4.10
  -2 -14  -4    8.00    4.70
   2 -14   4    6.80    3.30
   2  14   4    5.60    3.50
  -2 -14   4    5.90    3.10
   2 -14  -4    2.00    3.20
   3 -14   4    0.50    2.20
  -3 -14   4    6.20    2.40
   0   0  -5    0.80    0.70
   0   0   5    1.80    0.90
  -1   0   5 1257.37   65.29
  -1   0  -5 1261.37   65.69
   1   0  -5 1369.36   65.69
  -1   0  -5 1253.27   65.49
   1   0   5 1231.08   65.89
   1   0   5 1262.77   66.29
   2   0   5  161.98   10.40
  -2   0  -5  170.98   10.30
   2   0   5  138.39   10.10
  -2   0   5  156.88    9.20
  -2   0  -5  150.18    9.90
   2   0  -5  159.48    9.30
   3   0   5  141.29   10.50
  -3   0   5  164.38    9.60
  -3   0  -5  154.38   10.60
  -3   0  -5  181.08   11.80
   3   0   5  161.48   10.70
  -3   0  -5  144.59   10.20
  -3   0   5  161.78    9.30
  -4   0  -5    0.50    1.00
   4   0   5    0.60    1.00
  -4   0  -5    1.60    1.30
   4   0   5    1.00    1.00
  -4   0   5    0.60    0.50
   4   0  -5    0.90    0.50
  -4   0  -5    0.70    0.80
  -4   0   5    0.70    0.60
   5   0  -5   93.89    5.80
  -5   0   5   91.29    7.90
  -5   0  -5  100.79    8.30
   5   0   5   80.39    7.40
  -5   0   5   89.59    6.20
  -5   0  -5   95.39    7.70
   5   0   5   97.49    7.90
  -5   0   5   85.29    6.30
  -5   0  -5   94.59    7.80
  -6   0  -5  139.59   11.20
   6   0   5  132.79   10.20
   6   0  -5  125.09    7.80
  -6   0  -5  124.79    9.90
  -6   0   5  129.99   10.40
  -6   0   5  125.49    8.50
  -6   0   5  122.89    8.30
   6   0   5  146.09   10.60
  -6   0  -5  121.99    9.80
  -7   0   5    1.50    0.80
  -7   0   5    1.50    1.00
  -7   0  -5   -1.20    0.90
  -7   0   5   -0.90    0.90
  -7   0  -5   -1.50    1.20
   7   0  -5   -0.70    0.50
  -7   0  -5    0.10    1.00
   7   0   5    1.50    1.40
   7   0   5    1.00    1.10
  -8   0   5  173.08   11.40
  -8   0   5  175.18   13.70
   8   0  -5  172.38   10.40
  -8   0   5  197.78   11.70
  -8   0  -5  158.38   13.00
   8   0   5  153.68   12.70
  -8   0  -5  169.08   13.10
  -9   0  -5   26.60    5.70
  -9   0   5   29.80    3.80
  -9   0   5   29.10    4.00
   9   0   5   23.00    5.00
  -9   0   5   18.00    4.90
  -9   0  -5   26.40    5.10
   9   0  -5   26.50    2.90
  -9   0  -5   25.90    4.90
 -10   0   5   89.49    7.70
  10   0   5   97.69    9.20
 -10   0  -5  105.69    9.90
 -10   0  -5   74.39    9.00
 -10   0   5   83.49   11.70
  11   0   5  211.18   16.40
 -11   0  -5  230.88   18.40
 -11   0   5  224.48   15.00
 -11   0  -5  219.48   17.40
  11   0   5  213.38   16.20
 -12   0   5   72.49    7.20
  12   0   5   73.19    9.70
 -12   0  -5   46.90    8.20
 -12   0  -5   65.79    8.80
  12   0   5   79.09    8.70
   0  -1  -5    0.90    0.70
   0  -1   5   -0.40    0.60
   0   1   5    0.60    0.90
  -1  -1  -5  659.53   35.90
  -1   1   5  665.93   35.80
   1  -1   5  616.04   36.10
   1   1  -5  735.83   35.20
   1  -1   5  717.03   36.10
   1   1   5  661.43   36.20
   1  -1  -5  648.24   35.20
  -1   1  -5  686.43   35.90
  -1  -1   5  682.43   35.20
  -1   1  -5  613.14   35.40
   1  -1  -5  743.23   36.30
  -2   1   5  129.99    8.40
   2  -1   5  112.19    8.70
  -2  -1  -5  129.49    8.90
   2  -1   5  127.99    8.90
   2   1  -5  134.49    7.50
   2  -1  -5  132.59    8.50
  -2   1  -5  140.99    8.80
   2   1   5  127.09    9.10
  -2   1  -5  139.09    8.90
   2  -1  -5  138.99    7.80
   3  -1   5  500.65   30.00
   3  -1   5  620.04   30.70
  -3  -1  -5  588.64   30.40
  -3  -1  -5  526.45   30.20
  -3   1   5  551.94   29.20
  -3   1   5  507.25   29.40
  -3   1  -5  548.65   30.00
   3   1   5  487.95   30.10
   3  -1  -5  569.94   29.30
  -3   1  -5  592.04   30.90
   3   1   5  488.05   30.10
  -3   1  -5  570.54   30.30
  -4  -1  -5   50.39    5.10
  -4   1   5   51.19    4.40
  -4   1   5   56.69    4.40
  -4  -1  -5   52.79    5.50
   4  -1   5   57.39    5.30
   4  -1   5   51.69    5.00
  -4  -1  -5   52.99    5.10
  -4  -1   5   52.09    5.20
   4  -1  -5   45.20    3.90
  -4   1  -5   49.00    4.90
  -4   1  -5   52.19    5.10
   4   1   5   44.90    4.90
  -4  -1   5   49.80    3.60
   4   1   5   43.30    4.80
  -4   1  -5   44.20    4.90
  -5  -1  -5   24.50    4.20
  -5  -1  -5   19.80    3.60
  -5  -1  -5   17.30    3.00
   5  -1   5   18.10    3.40
  -5   1   5   21.50    2.70
  -5   1   5   21.90    4.30
  -5   1   5   19.40    2.60
   5  -1   5   18.70    3.70
  -5   1  -5   21.70    3.70
  -5  -1   5   23.40    2.20
   5   1   5   29.10    3.90
  -5  -1   5   27.50    3.70
  -5   1  -5   15.70    4.00
   5   1   5   26.70    3.60
   5  -1  -5   25.60    2.70
  -5   1  -5   20.00    3.80
  -6   1   5   54.29    4.80
  -6   1   5   63.69    6.30
   6  -1   5   42.90    5.20
   6  -1   5   41.80    5.20
  -6  -1  -5   45.90    5.30
  -6  -1  -5   39.40    5.00
  -6  -1  -5   35.10    4.90
  -6   1   5   49.80    4.50
  -6   1  -5   59.29    5.80
  -6  -1   5   53.69    5.70
   6   1   5   42.60    5.30
   6   1   5   50.69    5.50
  -6   1  -5   45.30    5.30
  -6  -1   5   48.30    3.80
  -6   1  -5   61.09    6.00
  -7  -1  -5  127.09   10.10
  -7  -1  -5  111.39    9.70
  -7  -1  -5  108.19    9.80
  -7   1   5  125.09   10.60
   7  -1   5  115.59    9.90
  -7   1   5  127.89    8.80
  -7   1   5  110.99    8.60
  -7   1  -5  122.49   10.10
  -7  -1   5  127.79    8.00
   7   1   5  116.89    9.80
   7  -1  -5  113.09    8.10
   7   1   5  127.29   10.10
  -7   1  -5  120.09   10.00
  -7  -1   5  127.29    8.00
  -7  -1   5  124.59   10.20
  -8  -1  -5   21.20    4.40
  -8   1   5   19.30    4.50
  -8  -1  -5   23.90    4.70
  -8   1   5   24.20    4.20
  -8   1   5   34.50    4.10
   8  -1   5   35.60    5.00
  -8   1  -5   28.90    5.20
  -8  -1   5   24.40    4.50
   8  -1  -5   25.90    3.20
  -8  -1   5   28.90    3.40
  -8  -1   5   25.90    3.10
   8   1   5   28.30    4.90
  -8   1  -5   26.70    5.10
  -9   1   5   15.00    3.20
   9  -1   5   14.20    4.00
  -9   1   5   14.50    3.10
  -9  -1  -5   18.20    4.20
  -9   1   5    9.20    3.60
  -9  -1  -5    9.70    3.20
  -9  -1  -5   10.80    3.30
  -9   1  -5    7.90    2.90
   9  -1  -5   12.70    2.50
  -9  -1   5   16.80    2.90
   9   1   5   10.60    3.30
  -9   1  -5    7.00    2.60
  -9  -1   5   17.10    3.90
   9   1   5   14.20    4.30
 -10   1   5   64.49    6.30
 -10  -1  -5   59.19    7.30
 -10   1   5   49.99    8.50
 -10  -1  -5   42.40    7.00
  10  -1   5   58.09    7.20
 -10  -1   5   55.99    9.10
  10   1   5   53.89    6.90
 -10  -1   5   59.99    5.60
 -10   1  -5   55.69    8.40
 -10   1  -5   53.89    7.40
  10  -1  -5   53.59    5.10
 -11   1   5    9.60    4.00
 -11   1   5   22.30    4.00
  11  -1   5   17.70    5.10
 -11  -1  -5   17.60    5.00
 -11  -1  -5   26.60    6.40
  11  -1   5   17.90    5.00
 -11   1  -5   26.50    5.30
 -11   1  -5   15.80    4.50
  11   1   5   16.90    4.40
 -11  -1   5   20.60    4.80
 -11  -1   5   19.10    5.60
  12  -1   5    0.20    2.60
 -12   1   5   -2.60    2.60
 -12  -1  -5   -0.80    1.90
 -12   1   5    1.20    2.10
 -12  -1  -5    5.60    3.50
 -12   1  -5    1.30    2.50
  12   1   5    0.50    3.70
 -12  -1   5   -1.30    2.90
  12   1   5   -0.30    2.50
   0  -2   5 1436.66   75.79
   0   2  -5 1551.64   75.89
   0  -2  -5 1322.77   76.89
   0   2   5 1554.14   76.89
   0  -2  -5 1551.34   76.59
   1  -2   5  266.27   15.90
   1   2  -5  275.87   14.90
  -1  -2  -5  300.47   16.50
  -1   2   5  271.87   16.10
   1  -2   5  265.17   15.80
   1  -2   5  277.37   16.10
   1  -2  -5  276.47   15.80
  -1   2  -5  274.87   15.80
  -1  -2   5  272.47   15.00
   1  -2  -5  273.57   16.40
  -2  -2  -5  365.16   20.90
  -2   2   5  340.17   20.60
   2  -2   5  330.97   20.40
   2  -2   5  371.36   20.70
   2  -2   5  340.27   20.50
  -2   2   5  376.56   20.50
  -2   2  -5  368.76   20.70
   2   2   5  362.86   21.10
   2  -2  -5  372.86   19.90
   2  -2  -5  362.16   20.70
   2   2   5  386.06   21.20
   3  -2   5  898.81   45.30
  -3  -2  -5  871.11   45.30
   3  -2   5  750.12   47.50
  -3   2   5  817.32   44.70
   3  -2   5  816.52   44.80
  -3   2   5  888.31   44.60
  -3   2  -5  805.52   44.90
   3   2   5  846.92   45.20
  -3   2  -5  858.61   45.10
   3  -2  -5  829.42   43.60
   3  -2  -5  832.22   44.50
  -4  -2  -5   11.80    2.70
  -4  -2  -5   15.40    3.60
   4  -2   5   11.80    2.50
   4  -2   5   15.10    3.20
   4  -2   5   14.00    2.70
  -4   2  -5   13.30    3.00
   4   2   5   16.90    3.60
  -4  -2   5   14.80    2.80
   4   2   5   17.20    3.30
  -4   2  -5   21.10    3.90
  -5  -2  -5  158.88   11.80
  -5   2   5  161.98   11.00
   5  -2   5  174.08   12.10
   5  -2   5  171.58   12.20
  -5  -2  -5  164.88   11.80
  -5   2   5  179.78   12.80
   5  -2   5  175.28   12.00
  -5  -2  -5  169.68   12.00
  -5   2   5  176.98   11.50
  -5   2  -5  160.08   11.80
  -5  -2   5  171.58   11.90
   5  -2  -5  177.58   10.90
   5   2   5  157.88   11.70
   5   2   5  187.38   12.40
  -5   2  -5  155.68   11.80
  -6  -2  -5    8.40    2.70
   6  -2   5   12.80    3.10
  -6   2   5   13.60    2.80
  -6  -2  -5    8.80    2.60
  -6   2   5   15.40    2.90
   6  -2   5   10.60    2.70
  -6   2   5   19.90    4.40
  -6  -2  -5   10.30    2.80
   6  -2   5   11.60    3.10
  -6  -2   5   10.70    2.70
  -6   2  -5    8.60    2.40
   6   2   5   10.90    3.10
   6  -2  -5   10.00    2.20
  -6   2  -5   12.90    3.20
   6   2   5   13.20    3.10
  -7  -2  -5   74.19    7.30
   7  -2   5   71.29    7.40
  -7   2   5   65.69    6.30
   7  -2   5   55.89    7.00
   7  -2   5   82.29    7.70
  -7  -2  -5   63.79    7.00
  -7   2   5   79.19    8.00
  -7   2   5   74.19    6.40
  -7  -2  -5   81.19    7.60
   7   2   5   78.49    7.50
  -7  -2   5   65.49    7.00
   7   2   5   86.89    7.60
  -7   2  -5   79.69    7.60
  -7   2  -5   83.59    7.90
   7  -2  -5   66.39    5.90
  -7  -2   5   73.99    5.00
  -8  -2  -5   13.40    3.40
   8  -2   5    6.80    3.00
   8  -2   5    8.60    3.20
  -8   2   5    8.50    2.40
  -8   2   5   10.00    3.70
  -8   2   5    8.30    2.50
   8  -2   5    7.70    2.40
  -8  -2  -5    7.30    2.50
  -8  -2  -5    9.20    3.00
  -8  -2   5    8.80    3.00
  -8  -2   5   11.70    1.90
  -8   2  -5    5.70    2.20
   8   2   5    7.40    2.50
  -8   2  -5   11.10    3.40
   8  -2  -5    9.30    2.30
  -9   2   5  105.49    9.50
  -9  -2  -5  124.29   11.00
   9  -2   5  117.89   11.30
  -9   2   5  129.69    9.90
  -9  -2  -5  128.09   10.70
  -9  -2  -5  111.39   10.50
   9  -2   5  128.99   11.20
  -9   2  -5  109.69   10.50
  -9  -2   5  119.19    8.20
  -9  -2   5  129.09   11.00
   9   2   5  117.39   10.90
  -9   2  -5  111.89   10.70
   9  -2  -5  113.79    8.80
   9   2   5  141.09   10.90
 -10  -2  -5   40.10    6.60
 -10  -2  -5   35.40    6.70
  10  -2   5   31.00    6.10
 -10   2   5   26.50    6.10
 -10   2   5   33.30    5.50
  10  -2   5   35.70    6.10
 -10  -2   5   31.40    3.70
 -10   2  -5   20.60    4.90
 -10  -2   5   33.80    6.80
  10  -2  -5   35.30    4.30
 -10   2  -5   23.40    6.00
  10   2   5   31.90    5.50
  11  -2   5   97.79   10.50
 -11  -2  -5   84.79    9.90
 -11   2   5  103.39    9.30
  11  -2   5   99.59   10.10
 -11  -2  -5   93.69   10.20
 -11   2  -5  106.99   10.80
 -11   2  -5  101.49   10.70
 -11  -2   5   78.69    9.50
 -11  -2   5   93.69    7.50
  11   2   5   94.39    9.30
 -12  -2  -5   41.30    8.20
 -12   2   5   27.10    7.00
 -12  -2  -5   50.09    8.20
 -12   2   5   42.70    6.60
  12  -2   5   52.69    7.30
 -12   2  -5   53.89    9.30
 -12  -2   5   44.90    7.60
 -12  -2   5   45.10    5.00
   0  -3  -5  177.18   12.20
   0  -3  -5  201.28   13.00
   0   3  -5  200.58   11.50
   0   3   5  189.48   12.50
   0  -3   5  198.58   11.60
   0  -3   5  210.18   12.00
  -1  -3  -5  344.87   20.30
   1  -3   5  351.06   19.80
   1   3  -5  354.56   18.80
   1  -3   5  359.96   19.80
  -1  -3  -5  369.96   21.20
   1  -3   5  369.16   20.00
  -1   3   5  331.87   20.30
   1  -3  -5  322.47   19.80
  -1   3  -5  357.46   19.80
   1   3   5  333.57   20.50
   1  -3  -5  369.86   20.80
  -1  -3   5  352.66   19.00
  -2   3   5  679.23   35.80
   2  -3   5  624.14   35.90
   2  -3   5  681.13   35.30
  -2   3   5  583.44   35.00
   2  -3   5  706.23   35.20
  -2  -3  -5  573.84   35.30
   2  -3  -5  633.14   35.60
  -2   3  -5  640.24   35.20
   2  -3  -5  687.03   35.00
   2   3   5  683.93   35.70
   3  -3   5   30.40    4.20
  -3   3   5   20.80    3.40
  -3  -3  -5   33.70    4.00
  -3   3   5   23.80    3.10
   3  -3   5   27.50    3.30
  -3   3  -5   23.90    3.10
  -3   3  -5   21.20    3.20
   3  -3  -5   25.20    2.90
   3   3   5   20.30    3.70
   3   3   5   29.40    3.80
   3  -3  -5   26.90    3.30
   4  -3   5  444.56   26.60
   4  -3   5  456.75   27.00
   4  -3   5  495.55   27.20
  -4   3   5  474.75   26.50
  -4  -3  -5  475.55   27.20
  -4   3   5  486.85   27.00
  -4   3  -5  498.15   27.30
   4  -3  -5  452.15   26.40
  -4   3  -5  454.85   26.60
   4   3   5  467.35   27.10
   4   3   5  473.85   27.10
   4  -3  -5  464.25   25.60
  -4  -3   5  451.55   26.50
   5  -3   5  171.38   12.10
   5  -3   5  190.88   12.40
  -5  -3  -5  170.48   12.00
  -5  -3  -5  157.28   11.80
  -5   3   5  168.08   11.60
   5  -3   5  142.99   11.20
  -5   3   5  157.28   12.20
  -5   3  -5  161.18   11.60
   5  -3  -5  158.88   11.00
   5  -3  -5  170.48   10.30
   5   3   5  152.48   11.60
   5   3   5  158.38   11.50
  -5   3  -5  176.88   12.20
  -6   3   5   74.59    6.70
   6  -3   5   65.39    6.80
   6  -3   5   64.39    6.90
  -6   3   5   71.39    7.60
   6  -3   5   65.39    6.70
  -6  -3  -5   63.79    6.60
  -6  -3  -5   69.39    6.90
  -6   3   5   70.09    6.30
  -6  -3  -5   64.19    6.50
   6  -3  -5   76.19    5.40
   6  -3  -5   63.49    5.10
   6  -3  -5   64.69    5.90
  -6   3  -5   70.59    6.80
  -6  -3   5   77.99    6.80
   6   3   5   62.09    6.50
   6   3   5   70.79    6.80
  -6   3  -5   67.89    6.80
  -7   3   5    6.20    2.10
  -7   3   5    4.20    1.70
  -7  -3  -5    3.90    2.20
  -7  -3  -5    2.20    1.80
  -7  -3  -5    3.10    1.90
   7  -3   5    8.50    2.70
   7  -3   5    4.40    2.20
  -7   3   5    4.70    2.00
   7  -3   5    4.50    2.10
  -7  -3   5    6.30    2.40
   7   3   5    7.70    2.70
  -7   3  -5    4.00    1.90
   7   3   5    3.60    1.90
  -7   3  -5    7.90    2.80
   7  -3  -5    4.40    1.80
  -8   3   5   70.29    6.70
   8  -3   5   61.89    7.20
  -8   3   5   59.89    7.50
  -8  -3  -5   76.49    7.50
   8  -3   5   66.39    7.40
   8  -3   5   58.09    7.40
  -8  -3  -5   66.59    7.30
  -8   3   5   69.29    6.90
   8  -3  -5   66.69    6.30
  -8  -3   5   61.59    7.00
  -8   3  -5   65.39    7.30
   8   3   5   71.69    7.20
  -8   3  -5   75.69    7.80
  -9  -3  -5   14.90    3.80
   9  -3   5   13.40    3.70
   9  -3   5   22.00    5.10
  -9   3   5    8.20    3.00
  -9   3   5   16.80    3.60
   9  -3   5   15.60    4.30
  -9   3   5   20.00    4.40
  -9  -3  -5   12.10    3.80
  -9  -3  -5   16.60    4.00
  -9  -3   5   18.80    4.60
  -9   3  -5   14.30    4.30
   9  -3  -5   17.80    3.50
  -9   3  -5   17.30    3.70
   9   3   5   14.30    3.80
   9   3   5   18.60    5.00
  10  -3   5   63.49   12.90
  10  -3   5   46.80    7.10
 -10  -3  -5   56.99    7.20
 -10  -3  -5   56.89    7.40
 -10   3   5   59.89    6.60
 -10   3   5   66.49    7.40
 -10   3   5   38.70    7.70
  10  -3   5   57.39    8.20
 -10  -3   5   46.10    7.40
 -10  -3   5   56.99    4.70
 -10   3  -5   39.40    6.70
  10   3   5   51.59    6.50
  10  -3  -5   60.49    6.10
 -10   3  -5   57.39    7.40
 -11   3   5   11.90    3.50
  11  -3   5    9.20    3.80
 -11   3   5    3.70    3.60
 -11  -3  -5   20.60    5.50
 -11  -3  -5   12.90    4.00
 -11   3  -5    7.50    3.60
 -11  -3   5   14.40    4.10
  11   3   5   11.30    3.80
 -11  -3   5   12.10    2.50
 -12   3   5   32.30    6.00
 -12  -3  -5   26.90    5.50
 -12  -3  -5   17.90    5.40
  12  -3   5   23.30    5.60
 -12  -3   5   22.80    5.60
 -12  -3   5   27.60    3.90
  12   3   5   32.40    5.50
 -12   3  -5   27.40    6.00
   0  -4   5   34.30    3.30
   0   4  -5   29.40    3.00
   0  -4  -5   40.00    4.10
   0  -4  -5   32.70    4.10
   0  -4   5   30.20    3.00
  -1  -4  -5   65.69    5.70
   1  -4   5   52.99    4.60
  -1   4   5   65.99    7.00
   1   4  -5   62.69    4.30
   1  -4   5   56.69    5.80
  -1  -4  -5   61.39    6.00
  -1   4   5   57.39    5.70
   1  -4  -5   63.39    5.40
  -1  -4   5   53.69    4.30
   1   4   5   52.29    5.40
  -1   4  -5   66.19    5.10
   1  -4  -5   64.79    5.90
   2  -4   5  451.65   25.40
   2  -4   5  467.95   25.90
  -2  -4  -5  481.15   26.60
  -2   4   5  458.95   26.70
   2  -4   5  432.66   25.80
   2  -4  -5  494.05   26.90
  -2   4  -5  429.26   25.70
  -2   4  -5  458.45   25.60
   2  -4  -5  455.25   25.90
   2   4   5  472.25   26.20
  -2  -4   5  460.65   24.10
  -3   4   5   67.99    6.30
  -3   4   5   62.89    6.30
  -3  -4  -5   69.29    6.50
   3  -4   5   70.29    6.30
   3  -4   5   68.99    5.80
   3  -4   5   74.99    6.40
   3   4   5   67.19    6.40
   3  -4  -5   72.99    6.50
   3  -4  -5   74.19    6.00
  -3   4  -5   68.09    5.90
  -3   4  -5   82.39    6.60
  -4   4   5   44.00    5.00
  -4   4   5   51.29    5.10
  -4  -4  -5   44.70    5.00
   4  -4   5   40.90    5.00
   4  -4   5   46.60    4.70
   4  -4   5   40.20    4.70
  -4   4  -5   36.40    4.30
   4  -4  -5   45.40    4.80
  -4   4  -5   42.90    4.80
  -4  -4   5   40.00    4.20
   4   4   5   37.80    4.70
   4  -4  -5   37.70    4.20
  -5   4   5   45.40    4.90
   5  -4   5   39.80    4.70
  -5  -4  -5   35.50    4.80
  -5   4   5   32.20    5.00
   5  -4   5   44.30    5.10
   5  -4   5   34.70    4.80
  -5   4   5   36.50    5.10
  -5   4  -5   39.40    4.70
   5  -4  -5   34.10    4.00
  -5  -4   5   40.80    4.40
   5   4   5   39.90    4.70
   5  -4  -5   40.80    4.60
  -5   4  -5   41.30    5.00
   5   4   5   52.19    5.40
  -6   4   5   99.09    9.10
  -6   4   5   98.19    8.20
  -6  -4  -5  100.29    8.70
   6  -4   5   82.79    8.30
  -6  -4  -5  100.69    8.60
  -6   4   5   99.19    8.50
   6  -4   5   97.29    8.40
   6  -4   5   91.49    8.40
   6  -4  -5   96.19    7.20
  -6  -4   5   85.09    7.80
  -6   4  -5   98.79    8.70
  -6   4  -5   90.19    8.20
   6   4   5   93.99    8.20
   6   4   5   94.89    8.40
   6  -4  -5   85.79    7.70
  -7   4   5   79.39    9.00
  -7  -4  -5   95.19    9.00
  -7  -4  -5  102.99    9.00
  -7   4   5  114.49    9.00
  -7  -4  -5   95.79    8.90
   7  -4   5   90.69    8.90
   7  -4   5  116.89    9.70
   7  -4   5  105.09    9.50
  -7   4   5  110.39    9.30
  -7   4  -5  100.09    9.30
  -7   4  -5  104.69    9.10
  -7  -4   5   92.69    8.30
   7   4   5  105.19    9.00
   7  -4  -5  100.89    7.50
   7  -4  -5  105.09    7.60
   7   4   5   97.29    8.80
   7  -4  -5   95.49    8.20
  -8   4   5   98.39    9.00
  -8  -4  -5   97.89    9.70
   8  -4   5  111.09   10.20
  -8  -4  -5  113.59    9.90
  -8  -4  -5   90.49    9.40
   8  -4   5   87.09    9.40
  -8   4   5  116.09   10.70
   8  -4   5  120.99   10.50
  -8   4   5  110.59    9.70
   8  -4  -5  119.29    7.80
  -8  -4   5  100.89    9.20
  -8   4  -5   96.89    9.60
   8  -4  -5  108.59    8.90
   8  -4  -5  105.29    7.80
   8   4   5  109.49    9.40
  -8   4  -5  122.09   10.50
  -9   4   5   13.80    3.70
   9  -4   5   11.60    3.80
  -9   4   5    8.10    5.20
  -9  -4  -5   14.70    4.10
  -9  -4  -5   16.10    4.10
   9  -4   5   12.30    3.80
   9  -4   5    6.20    2.90
   9  -4   5   10.40    3.60
  -9   4   5   16.10    4.80
  -9  -4  -5    8.50    3.50
   9  -4  -5   16.40    3.50
  -9   4  -5   17.60    4.60
  -9   4  -5   11.10    4.30
   9   4   5   13.50    3.60
  -9  -4   5   12.90    4.00
   9   4   5   17.30    4.20
  10  -4   5   32.70    5.90
 -10  -4  -5   23.90    5.40
 -10  -4  -5   26.30    5.60
  10  -4   5   27.00    5.60
 -10   4   5   30.70    5.60
 -10   4   5   31.90    5.80
  10   4   5   43.90    5.60
 -10  -4   5   30.60    5.90
 -10  -4   5   31.20    3.90
 -10   4  -5   24.00    5.10
 -10   4  -5   20.80    5.00
  10  -4  -5   29.20    5.00
 -11  -4  -5   33.50    6.50
 -11   4   5   35.30    6.70
 -11  -4  -5   40.40    7.60
  11  -4   5   35.90    6.80
  11  -4   5   43.40    7.60
 -11   4   5   21.30    6.00
  11   4   5   39.80    6.00
 -11   4  -5   44.70    8.30
 -11  -4   5   36.00    6.20
 -12  -4  -5   15.60    4.70
 -12  -4  -5   20.80    5.40
 -12   4   5   21.30    5.50
  12  -4   5   15.60    5.00
 -12  -4   5   12.00    4.70
 -12   4  -5   15.50    4.90
  12   4   5   10.50    3.90
   0   5  -5    6.10    1.50
   0  -5   5    4.60    1.30
   0  -5  -5    8.50    2.60
   0  -5  -5    6.50    2.20
   0  -5   5    4.40    1.50
   0   5   5    5.10    2.10
   1  -5   5  200.68   12.90
  -1   5   5  221.68   14.40
   1  -5   5  195.88   12.10
  -1   5   5  220.38   14.00
   1   5  -5  202.58   12.00
  -1  -5  -5  195.28   14.20
  -1  -5   5  213.58   11.90
   1   5   5  189.28   13.60
  -1  -5   5  216.98   12.20
   1  -5  -5  193.48   13.40
  -1   5  -5  210.78   13.00
   1  -5  -5  213.58   14.30
  -2   5   5  122.29    9.30
   2  -5   5  113.89    8.00
  -2   5   5  113.29    9.40
   2  -5   5  123.69    8.90
  -2  -5  -5  117.49    9.20
  -2  -5  -5  114.19    9.70
  -2  -5   5  120.79    7.30
   2  -5  -5  124.89    9.10
   2  -5  -5  114.39    9.30
   2   5   5  124.19    9.40
  -2   5  -5  121.69    8.30
   2   5   5  110.29    8.60
  -2   5  -5  120.19    8.80
  -3  -5  -5  387.46   24.80
   3  -5   5  410.76   23.00
   3  -5   5  389.26   23.70
  -3   5   5  366.66   24.20
  -3   5   5  413.66   24.20
   3  -5   5  401.36   23.70
  -3  -5  -5  439.46   24.50
   3  -5  -5  434.66   23.80
  -3   5  -5  401.36   23.80
  -3  -5   5  394.06   22.40
   3   5   5  427.26   23.70
   3   5   5  396.96   24.10
   3  -5  -5  401.96   24.20
  -3   5  -5  387.26   23.00
   4  -5   5  303.27   19.20
   4  -5   5  307.47   20.00
  -4   5   5  285.07   19.80
  -4  -5  -5  314.07   20.20
   4  -5   5  350.56   20.40
  -4   5   5  329.27   20.80
  -4   5   5  327.37   20.70
   4  -5  -5  342.57   19.80
  -4   5  -5  327.67   20.30
   4  -5  -5  338.87   20.40
   4   5   5  334.17   20.40
  -4   5  -5  312.77   19.40
   4   5   5  338.17   19.80
  -4  -5   5  328.57   18.80
  -5   5   5   18.90    4.50
  -5  -5  -5   20.00    4.50
   5  -5   5   18.70    4.10
  -5   5   5   16.50    3.90
   5  -5   5   19.70    3.70
   5  -5   5   12.90    3.30
  -5   5   5   22.20    4.40
   5   5   5   27.00    4.70
  -5   5  -5   16.60    3.40
  -5  -5   5   24.30    3.20
   5  -5  -5   23.40    4.00
   5  -5  -5   19.80    3.90
   5   5   5   22.20    4.50
  -5   5  -5   16.70    3.30
  -6   5   5    5.40    2.60
   6  -5   5    8.40    2.70
   6  -5   5    5.80    2.60
   6  -5   5    7.10    2.50
  -6  -5  -5    7.10    2.80
  -6   5   5    7.70    2.80
  -6   5   5    4.40    2.10
   6   5   5    6.50    2.60
  -6   5  -5    9.30    3.00
   6   5   5    4.80    2.10
  -6   5  -5    9.00    2.80
  -6  -5   5    4.80    2.00
   6  -5  -5    4.50    2.00
   6  -5  -5    5.90    2.20
  -7  -5  -5   85.79    8.00
   7  -5   5   69.49    7.70
  -7   5   5   71.69    7.70
   7  -5   5   70.39    7.60
  -7  -5  -5   74.59    7.30
   7  -5   5   69.59    7.50
  -7   5   5   76.59    7.50
  -7   5   5   69.79    7.90
  -7  -5  -5   77.19    7.80
   7   5   5   74.69    7.30
  -7   5  -5   64.79    7.10
   7  -5  -5   67.49    6.20
   7  -5  -5   56.39    6.70
  -7   5  -5   75.19    7.90
   7   5   5   66.39    7.00
  -7  -5   5   65.99    6.60
   7  -5  -5   72.19    6.60
   8  -5   5   45.60    6.10
  -8   5   5   40.40    6.30
  -8   5   5   33.50    5.80
   8  -5   5   44.60    7.20
  -8  -5  -5   33.80    6.20
  -8   5   5   37.80    6.70
   8  -5   5   26.60    5.50
  -8  -5  -5   35.10    5.80
   8  -5   5   51.59    8.00
  -8  -5  -5   33.80    5.70
  -8   5  -5   42.20    6.90
  -8  -5   5   44.20    5.20
   8  -5  -5   41.30    4.90
  -8   5  -5   31.30    5.50
   8   5   5   47.20    5.70
   8  -5  -5   38.10    6.00
   8  -5  -5   42.40    4.60
   9  -5   5   32.50    6.30
  -9  -5  -5   35.80    6.30
  -9   5   5   32.40    5.70
  -9  -5  -5   39.20    6.50
  -9   5   5   37.40    6.50
   9  -5   5   29.40    6.00
  -9  -5  -5   35.20    6.40
   9  -5   5   25.50    5.70
  -9   5   5   18.20    4.70
  -9   5  -5   26.50    5.60
   9   5   5   26.10    5.00
  -9  -5   5   29.50    5.00
  -9   5  -5   26.50    6.10
   9   5   5   28.00    5.90
   9  -5  -5   32.20    3.80
   9  -5  -5   37.10    4.70
 -10   5   5   27.10    7.10
  10  -5   5   19.00    5.00
 -10   5   5   28.70    5.60
 -10  -5  -5   27.60    5.40
 -10  -5  -5   33.70    5.70
 -10  -5   5   28.90    5.50
  10   5   5   31.30    5.30
  10  -5  -5   26.90    4.90
 -11  -5  -5   31.10    6.00
  11  -5   5   30.30    6.40
 -11   5   5   32.40    5.90
  11  -5   5   26.20    6.10
 -11  -5  -5   17.10    5.00
 -11  -5   5   25.10    5.10
 -11   5  -5   27.20    5.80
  11   5   5   22.30    4.60
   0   6  -5  197.78   12.80
   0  -6   5  199.98   12.80
   0  -6  -5  210.28   14.10
   0  -6   5  203.28   11.70
   0  -6  -5  217.78   14.80
   0   6   5  210.68   14.20
   1   6  -5    1.00    0.90
  -1  -6  -5   -1.40    0.90
  -1   6   5    3.60    1.60
  -1   6   5    1.00    1.10
   1  -6   5    3.70    1.60
  -1  -6  -5    1.90    1.40
   1  -6   5    1.20    0.80
   1  -6  -5    2.50    1.70
   1   6   5    2.60    1.80
   1  -6  -5    0.70    1.10
  -1  -6   5    1.00    0.70
  -1  -6   5    2.70    0.90
  -1   6  -5    1.70    1.10
   2   6  -5  168.58    9.50
   2  -6   5  149.39   11.00
  -2  -6  -5  135.89   11.80
   2  -6   5  162.28   10.20
  -2   6   5  150.28   11.60
  -2  -6  -5  168.18   11.90
   2   6   5  172.58   12.00
   2  -6  -5  148.09   11.30
  -2  -6   5  157.78   10.10
  -2   6  -5  164.58   11.30
   2   6   5  158.28   11.00
  -2  -6   5  167.58    9.40
   2  -6  -5  157.18   12.10
   3  -6   5  225.68   14.50
   3  -6   5  214.78   13.30
  -3  -6  -5  174.98   14.10
  -3   6   5  225.68   14.90
  -3  -6  -5  219.08   15.40
  -3   6   5  207.18   15.00
   3  -6  -5  211.48   14.30
  -3  -6   5  210.18   12.40
   3   6   5  198.28   14.10
  -3   6  -5  227.48   14.60
   3   6   5  216.28   14.50
  -3   6  -5  217.78   13.40
  -3  -6   5  210.68   11.90
   3  -6  -5  194.48   14.60
   4  -6   5    3.00    2.10
  -4   6   5    5.70    2.50
  -4  -6  -5    4.90    2.50
   4  -6   5    1.10    1.10
  -4  -6  -5    5.80    2.40
  -4   6   5    1.10    1.40
  -4   6   5    3.00    1.70
   4  -6   5    3.60    1.70
  -4  -6   5    2.50    1.10
   4  -6  -5    4.70    1.90
   4   6   5    3.10    1.70
   4   6   5    3.60    2.10
  -4   6  -5    4.00    1.70
   4  -6  -5    4.10    2.00
  -4   6  -5    2.70    1.40
  -5  -6  -5  216.38   15.10
   5  -6   5  202.28   14.80
  -5   6   5  220.08   15.00
   5  -6   5  205.08   14.30
  -5   6   5  222.28   15.40
   5  -6   5  206.48   14.80
  -5   6  -5  219.08   14.30
   5  -6  -5  208.58   14.90
   5   6   5  196.48   14.30
   5   6   5  214.48   14.20
   5  -6  -5  201.38   14.20
  -5  -6   5  192.58   12.80
  -6  -6  -5  165.98   13.30
  -6   6   5  168.78   13.20
  -6   6   5  178.88   13.90
  -6   6   5  182.28   14.00
   6  -6   5  160.28   13.30
   6  -6   5  180.28   13.20
   6  -6   5  169.08   13.50
   6  -6  -5  177.38   13.20
  -6   6  -5  161.48   12.60
   6  -6  -5  182.98   12.80
  -6   6  -5  194.98   14.20
  -6  -6   5  170.88   11.80
   6   6   5  180.98   12.90
   6   6   5  210.28   13.60
   7  -6   5   22.90    4.70
  -7   6   5   21.50    4.50
   7  -6   5   17.10    3.90
  -7  -6  -5   24.30    5.10
   7  -6   5   26.50    5.50
  -7   6   5   18.90    4.50
  -7   6   5   22.80    4.70
   7  -6  -5   26.30    4.50
   7   6   5   23.50    4.50
  -7   6  -5   18.60    4.60
   7   6   5   23.10    4.60
  -7  -6   5   24.90    4.30
  -7   6  -5   18.10    4.00
   7  -6  -5   22.70    4.70
  -8  -6  -5   23.80    5.10
   8  -6   5   27.40    5.90
  -8  -6  -5   34.90    6.30
   8  -6   5   34.90    7.10
  -8   6   5   19.80    4.50
  -8  -6  -5   31.90    5.70
   8  -6   5   23.40    5.30
  -8   6   5   18.70    5.00
  -8   6   5   34.80    6.00
   8   6   5   24.60    4.80
  -8   6  -5   29.10    6.20
   8  -6  -5   30.20    4.70
  -8   6  -5   24.70    4.80
  -8  -6   5   31.20    4.90
   8   6   5   23.00    5.80
   8  -6  -5   23.00    4.40
   8  -6  -5   28.20    5.30
  -9   6   5   29.70    5.70
   9  -6   5   28.10    6.20
  -9   6   5   28.00    6.10
  -9  -6  -5   23.90    5.30
   9  -6   5   17.40    4.60
   9  -6   5   27.00    6.60
  -9  -6  -5   20.10    5.00
   9  -6  -5   33.80    4.30
  -9  -6   5   37.30    6.10
   9  -6  -5   29.60    5.00
   9   6   5   27.70    5.60
   9   6   5   36.90    5.00
  -9   6  -5   24.70    6.00
   9  -6  -5   32.60    5.70
  10  -6   5    5.30    2.90
 -10   6   5   11.10    3.60
 -10   6   5   12.50    4.50
 -10  -6  -5   12.40    3.80
 -10  -6  -5    5.00    3.40
 -10   6   5    5.40    3.30
  10  -6   5    7.80    3.60
 -10  -6   5    6.40    2.80
  10  -6  -5    5.40    2.90
 -10   6  -5    6.90    3.50
  10  -6  -5    8.60    3.00
  10   6   5    6.70    3.00
  10  -6  -5   14.70    3.90
  11  -6   5   31.80    7.00
 -11  -6  -5   30.60    6.50
  11  -6   5   32.20    7.30
 -11  -6  -5   35.30    6.90
 -11   6   5   15.50    5.70
 -11   6  -5   30.90    6.10
  11   6   5   32.60    5.20
   0  -7   5   53.69    5.20
   0  -7  -5   69.89    6.70
   0   7   5   66.19    6.50
   0  -7  -5   46.80    6.00
   0   7  -5   53.49    5.10
   0  -7   5   50.09    5.00
   1  -7   5  102.79    8.40
  -1   7   5  103.19    9.20
   1  -7   5  107.99    8.50
  -1   7   5  108.09    9.80
  -1  -7  -5  113.19   10.00
   1   7  -5  110.39    8.00
  -1  -7  -5  105.99    9.20
   1  -7  -5  104.79    9.10
   1   7   5  120.89    9.50
   1  -7  -5  111.09    9.80
  -1  -7   5  121.59    8.20
  -1   7  -5  110.99    8.60
  -1  -7   5  107.89    7.80
  -2  -7  -5    1.30    1.40
   2  -7   5    2.30    1.30
  -2   7   5    2.50    1.50
   2   7  -5    2.40    1.10
   2  -7   5    2.40    1.20
  -2  -7  -5    4.50    2.40
   2  -7   5    3.80    1.90
  -2   7   5   -0.40    1.50
   2  -7  -5    3.80    1.80
  -2  -7   5    2.00    1.20
   2   7   5    0.40    1.30
  -2   7  -5    3.00    1.60
   2   7   5    4.20    2.10
  -2  -7   5    0.60    1.10
   2  -7  -5    0.10    1.40
  -3   7   5  230.08   15.80
   3  -7   5  228.28   15.30
  -3   7   5  186.68   15.40
   3  -7   5  228.08   14.10
  -3  -7  -5  225.38   16.30
  -3  -7  -5  235.78   15.80
   3  -7   5  223.28   15.10
  -3   7  -5  210.28   15.10
   3   7   5  237.68   15.60
  -3   7  -5  234.48   14.00
  -3  -7   5  225.98   13.10
  -3  -7   5  198.88   12.20
   3   7   5  212.28   14.50
   3  -7  -5  228.48   15.40
   3  -7  -5  230.08   16.00
  -3  -7   5  220.78   12.90
  -4  -7  -5   16.70    4.10
   4  -7   5   15.00    3.10
  -4  -7  -5   16.40    4.40
  -4   7   5   17.50    4.30
   4  -7   5   21.10    4.20
  -4   7   5   15.50    3.70
   4  -7   5   17.60    3.90
  -4   7   5   17.70    4.20
   4   7   5   19.70    4.10
   4   7   5   19.00    3.60
   4  -7  -5   23.70    4.90
   4  -7  -5   23.60    4.90
  -4  -7   5   14.70    2.20
  -4   7  -5   17.60    3.30
  -4  -7   5   21.50    2.20
  -5  -7  -5  283.67   20.40
   5  -7   5  280.97   18.60
  -5   7   5  291.67   19.90
  -5   7   5  261.07   19.40
   5  -7   5  276.17   19.50
  -5   7   5  278.97   20.20
  -5  -7  -5  327.57   20.20
   5  -7   5  322.87   20.10
  -5   7  -5  295.77   18.60
   5   7   5  309.77   19.50
   5  -7  -5  317.77   20.20
  -5  -7   5  257.17   16.70
   5   7   5  309.97   18.70
   5  -7  -5  343.47   20.00
   6  -7   5   13.80    3.70
  -6   7   5   16.80    4.10
  -6   7   5   14.10    4.10
   6  -7   5    8.30    2.90
  -6  -7  -5   25.20    5.30
  -6   7   5   13.20    3.50
   6  -7   5    9.20    3.30
  -6  -7  -5   17.30    4.40
   6  -7  -5   17.20    4.00
   6   7   5   25.10    4.50
  -6   7  -5   16.80    4.20
   6  -7  -5   18.20    3.90
  -6   7  -5   19.10    3.90
   6   7   5   21.90    4.50
  -6  -7   5   26.50    3.60
   7  -7   5  146.59   12.30
  -7   7   5  128.09   12.00
  -7   7   5  150.58   12.70
   7  -7   5  127.99   11.60
   7  -7   5  120.39   11.90
   7  -7   5  151.38   12.40
  -7  -7  -5  136.49   12.00
  -7   7   5  137.79   11.70
   7  -7  -5  158.38   12.20
   7   7   5  126.89   10.80
  -7   7  -5  124.09   11.90
  -7  -7   5  130.29    9.60
   7  -7  -5  132.69   11.20
   7   7   5  136.59   11.00
  -7   7  -5  141.29   11.40
   8  -7   5    1.20    2.50
  -8  -7  -5    2.50    4.60
  -8   7   5    1.50    2.00
  -8   7   5   -0.80    1.80
   8  -7   5    1.40    2.20
  -8   7   5    2.10    2.40
   8  -7   5    2.90    2.80
  -8   7  -5    4.20    3.40
   8  -7  -5   -1.80    1.60
   8  -7  -5    2.10    2.00
   8  -7  -5    2.80    2.50
   8   7   5    2.20    2.20
  -8   7  -5   -0.20    2.00
  -8  -7   5    4.50    1.90
   9  -7   5   61.79    8.00
  -9  -7  -5   58.09    8.00
   9  -7   5   69.39    8.60
  -9   7   5   76.09    9.30
  -9   7   5   58.29    9.50
  -9   7   5   59.49    7.60
   9  -7  -5   54.39    7.30
   9  -7  -5   47.40    7.40
  -9  -7   5   54.79    6.20
  -9   7  -5   63.19    7.70
   9   7   5   57.89    7.50
   9   7   5   52.89    6.50
   9  -7  -5   68.89    7.00
 -10  -7  -5    9.30    3.90
  10  -7   5    2.30    2.90
 -10   7   5    7.70    3.50
 -10   7   5   -0.90    2.80
 -10   7   5   -1.80    2.20
  10  -7   5    2.50    3.00
 -10   7  -5    1.70    2.70
  10  -7  -5    2.00    2.60
  10   7   5    2.70    2.30
 -10  -7   5    0.20    2.10
  10  -7  -5    5.70    3.20
  10  -7  -5   -2.20    3.20
   0  -8   5    1.00    1.30
   0  -8  -5   -1.40    1.10
   0   8   5    1.30    1.60
   0  -8  -5    0.70    1.30
   0   8  -5    0.60    1.00
   0  -8   5   -1.00    0.80
  -1   8   5   60.19    6.90
   1   8  -5   58.79    5.40
   1  -8   5   61.99    6.20
   1  -8   5   51.19    5.70
  -1   8   5   52.59    6.30
  -1  -8  -5   58.69    6.90
   1  -8  -5   59.69    6.90
   1  -8  -5   58.79    6.60
  -1  -8   5   56.39    5.30
   1   8   5   58.09    6.40
  -1   8  -5   54.69    5.80
  -2   8   5   74.59    7.80
   2  -8   5   73.09    7.10
   2   8  -5   73.89    5.80
  -2   8   5   75.39    8.10
   2  -8   5   69.39    5.60
  -2  -8  -5   82.49    8.40
   2  -8   5   73.49    7.30
  -2  -8   5   72.79    6.20
   2   8   5   77.39    7.70
   2   8   5   65.39    6.60
  -2   8  -5   72.19    7.10
   2  -8  -5   81.79    7.80
  -2  -8   5   82.69    6.20
   2  -8  -5   74.19    7.90
   3  -8   5  277.67   18.70
  -3   8   5  303.97   19.60
  -3   8   5  282.37   20.00
   3  -8   5  270.27   18.80
   3  -8   5  265.97   17.10
  -3  -8  -5  279.77   19.90
  -3   8   5  294.37   19.10
   3   8   5  266.57   17.60
  -3  -8   5  298.37   16.70
  -3  -8   5  308.67   17.10
   3  -8  -5  304.57   19.40
  -3   8  -5  279.17   17.00
   3   8   5  277.47   18.80
   3  -8  -5  288.37   19.90
  -4   8   5  251.27   18.50
  -4   8   5  284.97   19.60
  -4   8   5  312.87   19.30
   4  -8   5  263.87   18.40
  -4  -8  -5  289.57   19.10
   4  -8   5  288.47   18.90
  -4  -8  -5  261.47   19.40
   4  -8   5  253.67   17.00
  -4  -8   5  273.67   15.60
  -4   8  -5  263.57   16.80
   4   8   5  278.27   18.30
   4  -8  -5  277.27   18.60
  -4  -8   5  260.27   15.90
   4  -8  -5  250.87   18.80
   4   8   5  286.37   17.50
   5  -8   5   22.40    5.00
  -5   8   5   22.50    5.70
   5  -8   5   20.10    4.80
  -5   8   5   16.70    4.10
  -5  -8  -5   29.60    6.00
  -5   8   5   16.30    4.30
   5  -8   5   10.00    2.90
  -5  -8  -5   11.10    3.70
   5  -8  -5   23.80    4.90
   5  -8  -5   21.00    4.40
   5   8   5   19.10    3.70
  -5  -8   5   16.60    2.20
   5   8   5   19.90    4.30
  -5   8  -5   15.60    3.30
  -5  -8   5   19.30    3.00
  -6  -8  -5   42.70    5.80
  -6   8   5   34.60    6.30
  -6  -8  -5   36.20    6.90
   6  -8   5   31.10    5.30
  -6   8   5   33.80    6.70
   6  -8   5   35.70    6.30
   6  -8   5   29.90    5.80
  -6   8   5   28.60    5.40
   6   8   5   34.50    5.30
  -6   8  -5   36.20    4.70
  -6   8  -5   43.40    6.60
   6   8   5   35.10    5.00
   6  -8  -5   23.70    4.70
   6  -8  -5   44.40    7.00
  -7  -8  -5   20.60    5.20
   7  -8   5   30.20    9.60
  -7  -8  -5   14.20    4.20
  -7   8   5   13.00    4.10
  -7   8   5   23.80    5.50
   7  -8   5   20.00    4.30
   7  -8   5   21.80    4.80
   7   8   5   18.50    4.20
   7  -8  -5   18.40    4.60
  -7  -8   5   19.30    3.40
   7   8   5   21.50    4.50
  -7   8  -5   24.80    5.10
   8  -8   5   14.30    4.40
   8  -8   5   14.80    4.10
  -8   8   5   11.50    4.30
  -8   8   5   15.80    4.30
  -8  -8  -5   20.70    5.30
  -8   8   5   19.40    4.70
   8  -8   5   15.80    4.60
  -8   8  -5    9.70    3.40
   8  -8  -5    9.70    3.50
   8  -8  -5   12.50    4.00
   8   8   5   20.00    4.10
  -9   8   5   -0.80    2.20
  -9   8   5   -1.30    3.10
  -9   8   5   -1.60    2.20
  -9  -8  -5   -2.30    1.90
  -9  -8  -5    2.20    2.70
   9  -8   5   -0.70    2.50
   9  -8   5    2.00    2.50
   9   8   5   -1.30    2.80
  -9  -8   5   -0.70    2.00
  -9   8  -5   -1.30    1.80
   9  -8  -5    0.70    2.30
   9   8   5   -3.60    1.80
   9  -8  -5    0.50    2.10
 -10  -8  -5   21.70    5.80
  10  -8   5   23.20    6.50
 -10   8   5   34.30    7.00
 -10   8   5   11.70    5.20
 -10   8   5   27.20    7.10
  10  -8   5   26.20    5.90
  10   8   5   26.20    4.80
 -10  -8   5   34.50    5.50
  10  -8  -5   23.30    4.60
 -10   8  -5   26.80    5.70
  10  -8  -5   31.10    5.90
   0   9   5  135.49   11.70
   0  -9   5  155.58   11.10
   0   9  -5  137.59   10.80
   0  -9  -5  155.68   12.90
   0  -9   5  144.09   10.70
  -1  -9  -5   37.10    6.40
   1  -9   5   45.20    5.20
   1  -9   5   39.30    5.00
   1   9  -5   44.70    4.70
  -1   9   5   47.80    8.00
  -1   9   5   47.30    6.10
  -1   9  -5   40.20    5.20
  -1  -9   5   39.70    4.60
   1   9   5   41.80    5.70
  -1  -9   5   39.30    4.80
   1  -9  -5   32.40    6.10
   1   9   5   41.90    4.90
   2  -9   5  201.08   14.30
  -2   9   5  215.08   15.30
  -2   9   5  192.88   15.50
   2  -9   5  183.28   14.00
  -2  -9  -5  209.98   15.80
   2   9  -5  197.08   12.60
  -2  -9   5  209.18   13.00
  -2  -9   5  180.68   12.80
   2   9   5  193.28   13.20
   2   9   5  182.28   14.30
   2  -9  -5  193.58   15.30
  -3   9   5   13.70    3.50
  -3  -9  -5   14.80    3.90
   3  -9   5   14.20    3.90
   3  -9   5    7.90    2.10
  -3  -9  -5   11.30    4.20
  -3   9   5   11.90    3.70
  -3   9   5    9.90    3.60
   3   9   5   13.30    3.50
   3  -9  -5   13.60    3.70
  -3   9  -5    9.00    2.30
  -3  -9   5   11.80    2.90
   3   9   5   15.70    3.30
  -3  -9   5   12.40    2.50
  -4  -9  -5  185.98   13.90
   4  -9   5  184.98   16.30
   4  -9   5  161.78   12.90
  -4   9   5  147.09   12.50
  -4  -9  -5  162.28   14.00
  -4   9   5  145.89   13.50
   4  -9   5  159.58   11.30
  -4   9   5  154.18   13.10
  -4   9  -5  155.58   11.00
   4  -9  -5  164.38   13.70
  -4  -9   5  161.88   10.40
   4   9   5  161.78   11.50
   4   9   5  148.39   12.30
  -4  -9   5  155.18   11.00
  -5   9   5  131.39   11.80
   5  -9   5  129.89   12.10
   5  -9   5  146.99   12.40
   5  -9   5  132.99   10.80
  -5  -9  -5  130.99   12.00
  -5   9   5  157.28   12.90
  -5   9   5  134.79   12.70
  -5  -9  -5  149.49   13.10
  -5   9  -5  148.99   10.70
   5   9   5  133.89   11.30
  -5  -9   5  149.49    9.20
   5   9   5  146.79   10.70
   5  -9  -5  147.59   12.90
   6  -9   5  106.59   10.10
  -6   9   5   92.99    9.40
  -6   9   5   97.39    9.80
  -6   9   5   70.99    9.40
   6  -9   5   77.89    9.20
  -6  -9  -5   80.99   10.30
   6  -9   5   81.29    8.40
  -6  -9  -5   86.09    9.70
  -6  -9   5   88.49    6.90
   6   9   5   78.19    8.20
   6   9   5   87.09    8.00
   6  -9  -5   90.29    9.50
  -6   9  -5   89.49    8.20
   7  -9   5   39.40    6.90
  -7  -9  -5   37.70    6.90
   7  -9   5   25.70    5.70
   7  -9   5   27.90    5.70
  -7   9   5   38.40    7.50
  -7   9   5   35.60   12.30
   7  -9  -5   35.00    6.40
   7  -9  -5   38.20    6.50
   7   9   5   25.90    4.90
  -7   9  -5   30.10    5.40
  -8   9   5   83.39   10.60
  -8   9   5   92.59   10.00
   8  -9   5  109.19   10.50
   8  -9   5   77.69    9.40
  -8   9   5   62.69    9.10
  -8  -9  -5  107.99   11.20
   8  -9  -5   66.79    9.40
   8  -9  -5   86.29    9.70
   8   9   5   77.19    8.00
  -8   9  -5   97.59    9.30
   9  -9   5    4.30    3.00
  -9   9   5    4.10    2.90
  -9   9   5   -0.60    2.80
  -9   9   5    5.50    4.30
   9  -9   5    9.50    4.60
  -9  -9  -5    1.90    3.40
  -9  -9  -5    3.50    3.20
   9   9   5   -1.50    3.20
   9  -9  -5    9.10    4.70
  -9  -9   5   -1.00    2.20
  -9   9  -5    5.00    3.10
   9  -9  -5    4.00    2.90
   9   9   5    1.90    2.40
   9  -9  -5   12.20    3.70
   0 -10   5    9.90    3.00
   0  10   5   10.70    3.60
   0 -10  -5    6.10    2.70
   0 -10   5    7.70    2.60
   1 -10   5   11.40    3.40
   1  10  -5   15.60    3.30
  -1  10   5   16.50    4.40
  -1 -10  -5   13.60    4.40
  -1  10   5   21.00    5.50
   1 -10   5   12.30    3.50
   1  10   5   11.00    3.10
   1 -10  -5   21.00    5.00
  -1 -10   5   15.20    3.10
   1  10   5   13.70    3.80
  -1 -10   5   19.20    4.00
   1 -10  -5   16.70    4.20
  -2  10   5   25.40    5.10
   2  10  -5   29.20    4.20
  -2  10   5   21.70    6.40
  -2 -10  -5   26.80    6.50
  -2  10   5   23.80    4.80
   2 -10   5   25.20    5.20
   2 -10   5   23.60    5.20
  -2  10  -5   19.10    4.30
  -2 -10   5   22.80    4.10
   2  10   5   27.80    5.40
   2  10   5   27.30    4.50
   2 -10  -5   26.60    5.20
  -2 -10   5   31.90    4.10
   2 -10  -5   25.90    5.40
  -3  10   5   15.30    4.40
   3 -10   5   17.30    4.30
  -3  10   5   21.60    4.20
  -3 -10  -5   26.00    5.70
   3 -10   5   16.40    3.90
   3 -10  -5   22.20    5.10
   3  10   5   13.20    3.90
  -3 -10   5   16.50    3.50
   3  10   5   18.30    3.70
   3 -10  -5   12.70    4.40
  -3 -10   5   22.50    3.60
  -3  10  -5    9.50    2.90
  -4 -10  -5  129.29   13.10
   4 -10   5  111.49   10.90
  -4  10   5  109.59    9.90
   4 -10   5  118.19   10.70
   4 -10   5  104.39    8.40
  -4  10   5  109.19   11.70
  -4  10   5   98.39   10.80
  -4 -10  -5   99.49   10.40
   4  10   5  117.79   10.10
   4 -10  -5  114.59   11.20
  -4  10  -5  102.19   10.30
   4  10   5  102.69    8.60
   4 -10  -5  101.19   10.40
  -4 -10   5   91.19    8.20
  -4 -10   5   98.89    7.80
  -4  10  -5  104.59    8.10
  -5  10   5   32.10    6.70
   5 -10   5   33.60    6.20
   5 -10   5   36.70    5.60
  -5 -10  -5   35.30    6.60
  -5  10   5   43.10    7.60
  -5  10   5   35.10    6.30
   5  10   5   32.70    5.10
  -5 -10   5   39.60    3.90
  -5  10  -5   32.30    4.50
   5 -10  -5   39.80    7.90
   5  10   5   32.40    6.00
  -5 -10   5   33.70    4.90
   5 -10  -5   44.60    7.10
   6 -10   5   25.60    4.90
  -6  10   5   29.60    6.60
   6 -10   5   16.40    4.50
  -6 -10  -5   25.30    5.30
  -6  10   5   20.00    5.50
  -6  10   5   17.80    4.60
   6 -10   5   22.90    5.50
   6  10   5   28.30    4.80
  -6 -10   5   22.20    3.10
   6  10   5   31.50    5.40
  -6 -10   5   24.00    4.10
   6 -10  -5   18.70    4.70
   6 -10  -5   18.80    5.30
  -6  10  -5   21.50    4.10
   7 -10   5   -0.30    2.40
  -7  10   5   -0.40    2.20
   7 -10   5   -0.10    2.60
  -7 -10  -5   -0.70    2.50
   7 -10   5    1.50    2.20
  -7  10   5    1.70    3.30
  -7  10   5   -1.10    2.00
   7  10   5   -2.30    2.00
   7  10   5    2.50    2.20
   7 -10  -5    0.00    2.20
  -7  10  -5    1.30    2.20
  -8  10   5   26.80    6.30
   8 -10   5   32.80    6.50
   8 -10   5   32.80    6.40
  -8  10   5   36.30    7.40
   8 -10   5   29.10    6.30
  -8 -10  -5   25.50    6.20
   8  10   5   29.90    5.20
   8 -10  -5   33.00    6.60
   0 -11   5    8.30    2.80
   0 -11   5    8.30    2.80
   0 -11  -5    9.00    4.20
   0  11   5    8.30    3.10
   0  11  -5    4.20    2.40
   0 -11  -5    2.20    2.40
   1 -11   5   79.19    8.40
  -1  11   5   81.09    9.80
   1 -11   5   71.19    9.20
  -1 -11   5   76.39    7.30
   1  11   5   85.79    7.40
  -1 -11   5   76.29    7.80
   1 -11  -5   68.19    8.90
  -1  11  -5   70.79    8.20
   1  11   5   80.49    8.60
  -2  11   5   68.09    9.20
   2 -11   5   75.29    8.50
   2  11  -5   70.19    8.50
  -2  11   5   89.29    8.10
  -2  11   5   88.49    9.10
  -2 -11  -5   89.69    9.90
   2 -11   5   84.29    8.60
   2  11   5   97.29    9.20
  -2 -11   5   80.29    7.40
   2 -11  -5   84.19    9.90
  -2 -11   5   63.49    7.40
  -2  11  -5   72.79    8.30
   2  11   5   60.09    6.60
  -3  11   5  147.49   11.70
  -3  11   5  109.79   12.30
   3 -11   5  136.39   11.90
  -3  11   5  132.29   12.20
  -3 -11  -5  121.49   12.50
   3  11   5  121.19    9.90
   3 -11  -5  166.38   13.90
   3  11   5  145.99   12.00
  -3 -11   5  148.69   11.20
  -3 -11   5  128.09   10.00
   4 -11   5   33.10    6.10
  -4  11   5   39.00    6.20
  -4 -11  -5   33.20    6.60
  -4  11   5   29.90    6.30
   4  11   5   32.30    6.00
  -4 -11   5   26.70    4.80
   4  11   5   35.30    4.90
   4 -11  -5   41.50    7.50
  -4  11  -5   29.10    4.00
  -4 -11   5   34.60    4.10
  -5  11   5    0.60    2.10
  -5 -11  -5    5.20    2.60
  -5  11   5    1.80    2.40
   5 -11   5    6.10    2.60
   5 -11   5    4.70    3.00
  -5 -11   5    3.30    2.30
  -5  11  -5    4.00    2.10
   5  11   5    4.20    2.60
   5  11   5   -1.00    1.90
  -5 -11   5    4.00    1.70
   5 -11  -5    3.50    4.60
  -6 -11  -5   76.59    9.60
   6 -11   5   77.29    9.10
   6 -11   5   80.29    9.70
  -6  11   5   62.79    9.00
   6 -11   5   72.09    7.80
  -6  11   5   70.59    9.60
  -6  11  -5   64.29    6.80
   6 -11  -5   72.19    9.40
  -6 -11   5   62.09    5.80
   6  11   5   66.19    7.10
   6  11   5   72.89    7.90
  -6 -11   5   69.69    7.00
  -7  11   5   18.30    5.10
   7 -11   5   22.00    5.80
   7 -11   5   24.70    5.20
   7 -11   5   18.60    5.00
  -7 -11  -5   11.80    5.30
  -7  11   5   13.30    4.40
   7  11   5   31.50    5.20
  -7 -11   5   24.50    4.20
  -7  11  -5   16.80    4.20
   7 -11  -5   22.40    5.60
   0  12   5    6.40    2.70
   0  12   5   10.40    3.60
   0 -12  -5   12.80    3.80
   0 -12   5   11.40    3.40
  -1  12   5   10.50    3.70
   1 -12   5    8.40    3.00
   1  12  -5   13.90    3.70
  -1 -12  -5    3.20    2.90
  -1  12   5    7.50    2.80
   1 -12  -5    9.00    3.60
   1  12   5   11.70    3.20
  -1 -12   5   12.30    3.20
  -1 -12   5   13.20    3.90
   1  12   5    8.70    3.70
  -2  12   5    5.80    2.40
   2  12  -5    7.80    2.70
   2 -12   5    2.90    2.40
   2  12   5    6.00    2.60
  -2 -12   5    5.80    3.20
  -2 -12   5    2.70    2.20
   2 -12  -5    5.60    3.50
  -3  12   5   33.00    6.80
  -3  12   5   29.10    5.40
  -3 -12  -5   22.20    6.10
   3 -12   5   27.90    6.10
   3  12   5   25.50    4.40
   3 -12  -5   25.40    5.90
   3  12   5   26.40    5.60
  -3 -12   5   37.50    5.40
  -3 -12   5   15.90    7.20
  -4 -12  -5    2.60    2.80
  -4  12   5   -1.50    2.20
  -4  12   5    2.90    2.30
   4 -12   5    1.60    2.20
   4  12   5   -0.30    2.50
   4 -12  -5    2.10    2.50
   4  12   5    0.60    2.20
  -4 -12   5   -3.00    2.70
  -4 -12   5    0.50    1.60
  -5 -12  -5    7.70    3.90
  -5  12   5   19.00    5.10
  -5  12   5   13.90    4.20
   5 -12   5   22.30    5.10
   5 -12  -5   15.70    4.50
   5  12   5    8.90    3.30
  -5 -12   5   15.60    4.20
  -5 -12   5   16.80    3.30
   6 -12   5   14.00    5.20
  -6 -12  -5   15.10    5.00
   6 -12   5   15.30    4.70
  -6  12   5   19.40    5.80
  -6  12   5    8.20    3.60
  -6 -12   5   16.40    4.00
   6  12   5   14.50    4.10
   6 -12  -5   18.00    5.10
  -6 -12   5   18.00    3.50
  -6  12  -5   10.70    3.50
   6  12   5   18.80    4.70
   0  13   5    5.80    2.80
   0 -13  -5    5.20    3.10
   0  13   5    4.60    2.40
   0 -13   5    6.10    2.60
   0  13   5    6.90    2.90
  -1 -13  -5   29.60    7.40
  -1  13   5   25.40    5.70
  -1  13   5   30.30    5.10
   1 -13   5   20.70    4.70
   1 -13  -5   41.10    7.60
  -1 -13   5   23.50    4.90
   1  13   5   36.50    7.00
   1  13   5   27.50    4.50
   2 -13   5   18.10    4.40
  -2 -13  -5   14.10    4.90
  -2  13   5   14.40    3.80
  -2  13   5   11.20    4.40
   2  13   5   14.10    4.60
   2 -13  -5   19.10    5.80
  -2 -13   5   15.10    3.90
   2  13   5   14.10    3.50
  -3 -13  -5   63.19    9.90
  -3  13   5   45.30    8.50
   3 -13   5   50.09    7.90
  -3  13   5   55.89    6.60
   3  13   5   54.79    7.40
  -3 -13   5   49.90    5.90
   3 -13  -5   57.09    9.80
  -4 -13  -5    4.00    3.70
  -4  13   5    5.40    3.40
   4 -13   5    0.80    3.00
  -4  13   5    3.50    2.90
   4 -13  -5   11.20    4.60
   4  13   5   -1.00    2.30
   4  13   5    2.90    3.10
  -4 -13   5   -1.50    3.90
  -4 -13   5    9.40    2.70
   0  14   5    3.70    3.00
   0  14   5   -3.00    2.60
   0 -14   5    5.50    2.50
   0  14   5   -3.10    1.90
   0 -14  -5   -0.40    3.20
   1 -14   5    3.70    2.50
  -1  14   5    4.70    3.80
  -1  14   5    1.30    3.10
  -1 -14  -5   12.10    4.80
  -1  14   5    9.70    2.80
   1  14   5    3.10    2.00
   1  14   5   -2.30    2.40
  -1 -14   5    1.20    2.20
   1  14   5    5.40    3.40
   1 -14  -5    5.10    3.00
   0   0  -6   14.50    1.90
   0   0   6   15.70    2.70
  -1   0  -6   69.99    5.30
   1   0  -6   65.29    5.30
   1   0   6   70.69    6.00
  -1   0   6   64.09    5.10
   1   0   6   66.59    5.70
  -1   0  -6   66.59    5.40
  -2   0   6  676.53   35.80
  -2   0  -6  645.54   36.50
   2   0  -6  718.33   36.10
   2   0   6  680.93   37.10
   2   0   6  664.63   37.10
  -2   0  -6  685.13   36.90
  -3   0   6  244.08   12.90
  -3   0  -6  207.78   13.70
  -3   0  -6  228.68   14.20
   3   0   6  217.38   14.30
   3   0   6  197.48   13.90
  -4   0  -6 1123.49   59.29
   4   0   6 1102.79   58.59
   4   0  -6 1055.69   55.79
  -4   0   6 1027.80   56.39
  -4   0  -6 1190.78   59.69
  -4   0  -6 1063.19   58.19
  -4   0   6 1128.19   56.29
   4   0   6 1028.10   57.99
  -5   0   6   54.09    4.40
  -5   0  -6   51.39    5.60
   5   0  -6   48.10    4.70
   5   0   6   52.89    5.60
  -5   0   6   57.99    6.10
  -5   0  -6   46.30    5.40
   5   0   6   58.39    6.10
  -5   0  -6   61.49    6.60
  -6   0   6   -1.10    0.80
  -6   0   6   -0.60    0.70
  -6   0   6   -0.30    1.10
   6   0   6    0.80    1.10
   6   0   6    0.20    1.30
   6   0  -6    1.20    0.60
  -6   0  -6    0.90    1.40
  -6   0  -6    1.40    1.50
  -6   0  -6    1.70    1.50
   7   0   6   95.09    8.70
   7   0  -6   85.39    5.70
  -7   0  -6   81.49    8.20
  -7   0   6   87.19    6.70
  -7   0   6   89.89    8.60
  -7   0  -6   96.39    8.60
  -8   0  -6  107.39   10.00
  -8   0   6  110.79   10.40
   8   0   6  102.59    9.80
  -8   0   6  124.89    8.50
  -8   0  -6  113.19   10.10
  -8   0   6  109.59    8.30
  -9   0  -6    4.10    2.10
  -9   0  -6    7.10    3.20
  -9   0   6    5.60    2.70
  -9   0   6    7.50    2.20
  -9   0   6    4.50    1.80
   9   0   6    6.10    4.60
   9   0   6    4.60    2.50
 -10   0   6   18.80    3.90
 -10   0   6   10.00    3.60
 -10   0  -6   18.00    4.90
  10   0   6   15.40    4.90
 -10   0  -6   13.70    4.00
 -11   0  -6   -3.10    2.00
 -11   0   6    1.80    1.80
 -11   0  -6    3.80    2.80
  11   0   6   -1.60    2.20
 -11   0   6    0.00    2.50
 -12   0   6   46.20    6.20
 -12   0  -6   39.70    7.70
  12   0   6   40.30    7.20
   0  -1   6   -0.20    0.70
   0  -1  -6    1.80    0.90
   0   1  -6    1.70    0.80
   0   1   6    1.40    1.00
   1  -1   6  167.18   11.50
  -1  -1  -6  192.88   11.40
   1  -1   6  163.08   11.20
  -1   1   6  173.68   11.20
   1   1  -6  184.38   10.60
   1  -1  -6  174.28   10.60
  -1   1  -6  175.98   10.80
   1   1   6  172.58   11.60
  -1  -1   6  191.08   10.80
  -1   1  -6  177.18   11.20
   1  -1  -6  191.98   11.60
  -2  -1  -6  795.62   42.20
   2   1  -6  787.42   40.40
  -2   1   6  728.83   41.20
   2  -1   6  843.82   42.50
   2  -1   6  791.32   42.20
   2  -1  -6  770.92   41.60
  -2   1  -6  743.73   41.80
  -2   1  -6  786.72   41.60
  -2  -1   6  756.82   40.60
   2   1   6  822.92   42.70
  -3  -1  -6   33.60    3.90
   3  -1   6   22.80    3.80
  -3  -1  -6   30.50    3.70
   3  -1   6   20.50    3.40
  -3   1   6   33.10    3.30
   3   1  -6   26.80    2.20
  -3   1  -6   27.60    3.50
   3   1   6   32.70    3.90
  -3   1  -6   35.80    3.90
   3  -1  -6   26.70    3.00
   3   1   6   27.00    3.70
  -4  -1  -6  116.69    9.10
  -4  -1  -6  109.39    9.00
  -4   1   6  120.29    8.40
   4  -1   6  130.59    9.40
   4  -1   6  138.89    9.70
   4  -1  -6  118.49    7.90
   4   1   6  112.19    9.20
  -4   1  -6  116.69    9.10
  -4   1  -6  116.39    9.30
   4   1   6  122.59    9.30
   5  -1   6   76.49    7.40
  -5  -1  -6   94.69    7.90
  -5   1   6   98.19    8.70
  -5   1   6   89.89    6.60
  -5  -1  -6  108.99    9.40
   5  -1   6   86.19    7.80
  -5  -1  -6   92.19    7.90
  -5   1   6   85.29    6.60
  -5   1  -6   82.99    7.70
   5   1   6   99.79    8.20
   5  -1  -6   80.29    6.10
  -5  -1   6   80.69    5.70
  -5   1  -6   84.69    7.50
   5   1   6   96.49    7.90
  -5  -1   6   81.89    7.60
  -6  -1  -6  741.83   43.40
  -6   1   6  785.42   41.60
  -6  -1  -6  787.62   43.30
  -6  -1  -6  826.82   43.30
  -6   1   6  724.23   43.50
   6  -1   6  788.42   43.30
   6  -1   6  800.02   43.60
   6   1   6  800.52   43.40
   6   1   6  699.83   42.90
  -6  -1   6  746.23   43.30
  -6   1  -6  818.22   43.50
  -6  -1   6  735.53   40.20
  -6   1  -6  787.52   43.40
  -6   1  -6  748.63   42.90
   7  -1   6   66.59    7.40
  -7   1   6   73.19    6.30
  -7   1   6   82.39    8.30
  -7  -1  -6   81.09    8.00
  -7   1   6   83.99    6.60
  -7  -1  -6   78.69    7.80
  -7   1  -6   76.29    7.70
  -7  -1   6   84.29    8.20
  -7  -1   6   72.39    5.50
  -7   1  -6   74.29    7.70
   7   1   6   76.39    7.70
  -8   1   6   52.29    5.30
   8  -1   6   62.59    7.00
  -8  -1  -6   52.89    6.40
  -8   1   6   50.69    5.30
  -8   1   6   67.09    7.50
   8   1   6   43.90    6.10
  -8   1  -6   50.69    6.40
  -8   1  -6   52.99    6.50
  -8  -1   6   52.89    4.60
  -8  -1   6   49.99    6.70
  -8  -1   6   54.99    4.80
  -9  -1  -6   62.59    7.50
  -9   1   6   60.39    6.00
  -9  -1  -6   73.49    7.90
  -9   1   6   68.39    6.30
   9  -1   6   52.59    8.10
  -9  -1  -6   61.19    7.30
  -9   1   6   41.90    6.80
   9  -1   6   49.99    6.90
  -9   1  -6   64.19    7.50
  -9  -1   6   63.19    5.40
   9   1   6   70.59    7.60
  -9   1  -6   69.79    7.80
   9   1   6   53.29    7.30
  -9  -1   6   60.39    6.20
  -9  -1   6   52.39    7.30
 -10  -1  -6   48.70    9.30
 -10   1   6   53.79    5.80
 -10  -1  -6   57.79    7.30
 -10   1   6   50.09    5.70
  10  -1   6   53.99    9.30
 -10   1   6   41.40    8.10
 -10   1  -6   56.99    7.20
 -10   1  -6   40.50    7.40
  10   1   6   39.10    7.10
 -10  -1   6   36.20    7.30
 -10  -1   6   45.20    4.80
  11  -1   6   76.49    8.60
 -11   1   6   64.69    6.60
 -11  -1  -6   53.49    8.50
 -11   1   6   54.89    9.00
 -11  -1  -6   70.79    8.70
 -11  -1   6   49.20    5.40
  11   1   6   66.39    8.00
 -11   1  -6   67.59    8.50
 -11  -1   6   48.50    8.40
 -12   1   6   25.40    6.50
 -12   1   6   43.30    6.30
 -12  -1  -6   39.90    7.70
  12  -1   6   43.00    7.30
 -12   1  -6   34.00    6.70
 -12  -1   6   36.90    5.00
  12   1   6   46.90    7.40
   0   2  -6   97.99    6.50
   0  -2  -6   89.49    6.80
   0  -2  -6   93.49    7.50
   0   2   6   83.99    7.00
   0  -2   6  104.19    6.80
  -1  -2  -6  405.26   23.40
  -1   2   6  366.56   23.20
   1   2  -6  425.26   22.20
   1  -2   6  427.46   23.20
   1  -2   6  438.06   23.60
  -1  -2   6  429.76   22.30
  -1   2  -6  432.06   23.10
   1   2   6  389.26   23.60
   1  -2  -6  400.86   22.80
   1  -2  -6  405.36   23.70
  -2   2   6   71.49    6.30
   2   2  -6   91.09    5.20
   2  -2   6   88.19    6.90
  -2  -2  -6   74.09    6.60
   2  -2   6   85.99    6.80
   2  -2  -6   87.89    6.80
   2  -2  -6   86.69    6.00
   2   2   6   84.09    7.10
  -2   2  -6   84.49    6.70
   3  -2   6  436.16   23.70
   3  -2   6  441.56   23.60
  -3   2   6  408.66   23.00
   3  -2   6  378.36   23.10
  -3   2   6  394.26   22.60
  -3  -2  -6  386.16   23.30
   3  -2  -6  391.96   22.70
   3  -2  -6  371.66   21.50
  -3   2  -6  394.06   27.10
   4  -2   6  124.09    9.50
  -4  -2  -6  122.29    9.50
   4  -2   6  131.39    9.80
   4  -2   6  126.09    9.50
  -4   2   6  119.39    8.80
  -4  -2  -6  130.09    9.70
  -4   2   6  124.99    9.00
   4  -2  -6  124.49    8.70
   4   2   6  125.59    9.80
  -4   2  -6  121.19    9.50
  -4   2  -6  139.89    9.80
   4   2   6  115.59    9.40
   5  -2   6  709.13   39.40
   5  -2   6  658.63   39.00
  -5   2   6  727.13   40.80
  -5   2   6  763.82   38.40
  -5  -2  -6  666.63   39.50
  -5   2   6  688.63   38.40
  -5  -2  -6  712.03   39.40
   5  -2   6  684.43   39.40
   5   2   6  691.73   39.30
  -5   2  -6  716.73   39.50
  -5   2  -6  742.23   39.70
  -5  -2   6  678.73   39.20
   5  -2  -6  685.03   37.80
   6  -2   6   21.30    4.20
   6  -2   6   22.70    4.00
  -6   2   6   18.50    3.90
  -6  -2  -6   19.80    3.70
  -6  -2  -6   21.70    4.60
  -6   2   6   21.00    3.50
   6   2   6   14.80    3.60
  -6   2  -6   17.10    3.50
  -6  -2   6   20.10    4.00
   6   2   6   15.00    3.30
   6  -2  -6   27.00    3.10
  -6   2  -6   14.40    3.50
  -7   2   6    5.60    2.10
   7  -2   6    9.10    3.30
  -7  -2  -6    5.40    2.30
  -7   2   6   11.90    3.00
   7  -2   6    5.50    2.40
  -7   2   6    6.50    2.50
  -7  -2  -6    9.00    3.10
  -7   2  -6    8.30    2.50
  -7  -2   6    7.00    2.70
   7   2   6    3.10    2.30
   7  -2  -6    9.90    2.30
   7   2   6    7.20    2.30
  -7   2  -6    9.40    2.90
   8  -2   6   52.39    6.60
  -8   2   6   48.30    6.60
   8  -2   6   58.19    8.60
  -8  -2  -6   46.80    6.40
  -8  -2  -6   47.90    6.10
  -8   2   6   48.50    5.50
  -8   2   6   48.00    5.30
  -8   2  -6   47.10    6.10
  -8  -2   6   56.39    6.70
  -8   2  -6   54.39    6.60
   8  -2  -6   45.40    4.60
   8   2   6   48.20    6.20
  -9  -2  -6   53.79    7.10
  -9   2   6   42.10    8.00
   9  -2   6   47.20    8.10
  -9   2   6   54.49    5.90
  -9  -2  -6   49.99    6.80
   9  -2   6   48.50    6.70
  -9  -2  -6   54.99    6.80
  -9   2   6   59.99    6.10
   9  -2  -6   57.89    5.20
  -9  -2   6   36.70    6.20
  -9   2  -6   51.09    7.90
   9   2   6   40.20    6.50
   9   2   6   43.40    6.10
  -9   2  -6   41.80    7.00
 -10  -2  -6   43.00    7.40
 -10   2   6   36.40    5.00
 -10   2   6   39.30    5.70
  10  -2   6   34.90    6.90
 -10  -2  -6   32.00    6.60
 -10   2  -6   28.40    6.00
  10   2   6   31.70    6.10
 -10  -2   6   25.50    6.30
 -10   2  -6   36.90    6.40
  11  -2   6   33.30    6.60
 -11  -2  -6   21.80    6.10
 -11   2   6   32.90    5.40
 -11  -2  -6   27.70    6.30
 -11  -2   6   37.60    3.90
 -11  -2   6   23.40    5.10
  11   2   6   31.70    6.00
 -11   2  -6   34.40    6.50
 -12   2   6   -2.80    2.80
 -12   2   6    3.50    2.90
 -12  -2  -6    1.00    2.60
  12  -2   6    6.80    3.30
 -12  -2   6    2.00    3.10
 -12  -2   6    2.80    1.90
  12   2   6    3.40    3.30
 -12   2  -6    5.10    2.80
   0  -3  -6   29.20    3.50
   0   3  -6   26.80    2.80
   0  -3   6   26.10    2.90
   0  -3  -6   22.10    4.10
   0  -3   6   24.30    3.00
   0  -3   6   30.00    3.00
   1  -3   6 1176.78   61.99
  -1  -3  -6 1337.77   62.99
  -1   3   6 1145.59   62.59
   1   3  -6 1199.58   60.89
   1  -3   6 1147.69   61.89
  -1  -3  -6 1112.29   63.29
   1  -3   6 1200.58   62.09
  -1  -3   6 1181.58   60.99
   1  -3  -6 1204.78   63.19
   1   3   6 1191.58   63.09
   1  -3  -6 1119.59   61.99
  -1   3  -6 1234.58   61.99
   2  -3   6  109.59    8.00
   2  -3   6  100.09    7.80
  -2   3   6  116.09    8.50
   2  -3   6  103.69    7.80
  -2   3   6   92.99    7.70
   2  -3  -6  117.39    8.50
   2   3   6  100.19    8.30
   2   3   6  108.69    8.40
  -2   3  -6  104.39    7.90
   2  -3  -6  102.69    7.40
   3  -3   6  570.44   30.60
   3  -3   6  526.25   30.10
  -3  -3  -6  547.35   30.80
  -3   3   6  511.65   30.10
  -3   3   6  506.85   30.40
   3  -3   6  509.55   30.30
  -3   3  -6  527.25   30.40
   3  -3  -6  565.64   29.40
  -3   3  -6  525.05   30.30
   3   3   6  594.84   30.90
   3  -3  -6  563.24   30.40
   3   3   6  516.95   30.70
  -4  -3  -6   30.20    5.20
  -4   3   6   33.10    4.00
   4  -3   6   38.40    4.70
   4  -3   6   37.30    4.50
   4  -3   6   32.40    4.20
  -4  -3   6   32.00    4.80
   4  -3  -6   31.20    3.30
   4   3   6   39.30    4.80
   4  -3  -6   30.40    3.80
   4   3   6   33.10    4.30
  -4   3  -6   40.50    4.60
  -4   3  -6   35.50    4.30
   5  -3   6  526.25   32.30
  -5  -3  -6  530.75   32.10
   5  -3   6  587.64   32.60
  -5   3   6  586.04   33.40
   5  -3   6  525.95   31.80
  -5   3   6  583.64   32.00
  -5  -3   6  583.84   32.10
   5  -3  -6  533.15   29.80
  -5   3  -6  535.05   32.00
  -5   3  -6  582.04   32.50
   5  -3  -6  568.54   31.30
   5   3   6  504.95   31.80
   5   3   6  624.64   32.80
  -6  -3  -6   88.99    8.10
  -6   3   6  105.09   10.20
   6  -3   6   86.49    8.30
  -6   3   6   96.89    7.70
   6  -3   6   85.99    7.90
  -6  -3  -6   77.19    8.00
   6  -3   6   96.39    8.50
  -6   3   6   87.59    7.60
   6  -3  -6   80.69    7.00
  -6  -3   6   83.29    7.70
   6   3   6   77.89    7.60
   6   3   6   97.29    8.40
  -6   3  -6   73.29    7.70
  -6   3  -6   67.29    7.30
  -7   3   6  208.88   16.80
  -7  -3  -6  237.18   16.90
   7  -3   6  258.87   17.30
  -7   3   6  246.88   15.80
   7  -3   6  254.97   17.20
  -7   3   6  215.18   15.70
  -7  -3  -6  225.58   16.40
   7  -3   6  257.67   17.00
  -7  -3   6  226.08   16.30
   7   3   6  248.68   16.80
  -7   3  -6  241.18   16.80
   7  -3  -6  245.68   15.30
  -7   3  -6  226.68   16.70
  -8  -3  -6   26.30    4.90
  -8   3   6   25.10    4.60
  -8  -3  -6   19.20    4.10
  -8   3   6   21.00    4.60
   8  -3   6   17.70    4.10
   8  -3   6   25.40    8.30
  -8  -3  -6   22.90    4.70
  -8   3   6   24.80    4.40
   8  -3   6   17.60    4.10
   8  -3  -6   23.40    3.90
   8   3   6   24.80    5.10
  -8   3  -6   18.50    4.50
  -8  -3   6   16.80    3.80
  -8   3  -6   13.70    4.00
  -9  -3  -6   54.09    6.80
  -9   3   6   31.80    6.60
  -9   3   6   50.69    6.30
  -9  -3  -6   53.29    7.00
  -9   3   6   54.69    6.10
   9  -3   6   46.70    7.50
  -9  -3  -6   45.60    7.40
   9  -3   6   50.69    8.30
   9   3   6   42.10    6.00
  -9   3  -6   56.99    7.20
   9   3   6   40.70    6.90
  -9   3  -6   50.29   11.90
   9  -3  -6   42.10    5.00
  -9  -3   6   49.60    6.30
 -10   3   6   18.90    4.30
 -10   3   6   15.70    3.90
 -10   3   6    6.20    3.70
 -10  -3  -6   12.30    3.70
  10  -3   6   12.70    4.40
 -10  -3  -6    8.10    3.80
 -10   3  -6   20.80    4.90
 -10   3  -6    5.80    2.60
 -10  -3   6   14.20    4.20
  10   3   6    9.90    3.80
 -11   3   6   18.60    4.60
 -11  -3  -6   30.00    6.00
 -11   3   6   11.90    4.40
  11  -3   6   21.40    5.60
 -11  -3  -6   26.90    5.70
 -11   3  -6   16.00    5.00
 -11  -3   6   13.10    4.10
  11   3   6   19.90    4.60
   0  -4  -6  114.49    9.20
   0  -4   6  140.59    8.80
   0   4  -6  132.89    8.50
   0  -4   6  122.69    8.60
   0   4   6  132.99    9.80
   0  -4  -6  138.19   10.30
   1  -4   6   43.80    4.20
   1  -4   6   39.10    4.20
  -1  -4  -6   38.50    5.10
   1  -4   6   44.00    4.40
  -1  -4  -6   43.80    4.80
  -1   4   6   48.40    5.00
   1   4  -6   46.60    3.60
  -1   4  -6   47.50    4.40
   1   4   6   48.20    5.20
   1  -4  -6   47.40    5.20
   1  -4  -6   43.80    4.60
  -1  -4   6   49.70    3.80
   2  -4   6  253.37   16.80
   2  -4   6  279.77   17.40
   2  -4   6  259.47   17.20
  -2  -4  -6  303.97   18.10
  -2   4   6  304.57   18.00
  -2   4   6  305.37   18.40
  -2  -4  -6  301.27   19.00
   2  -4  -6  300.27   17.40
   2  -4  -6  283.97   18.20
   2   4   6  276.07   18.00
  -2   4  -6  295.37   17.40
   3  -4   6  202.78   13.10
   3  -4   6  194.18   12.40
  -3  -4  -6  211.28   13.60
  -3   4   6  179.28   12.70
   3  -4   6  188.08   12.90
  -3   4   6  191.28   13.30
   3   4   6  187.48   12.90
   3  -4  -6  183.68   13.00
  -3   4  -6  182.38   12.70
   3  -4  -6  180.78   12.20
  -3   4  -6  181.98   12.60
   3   4   6  196.58   13.40
   4  -4   6   92.49    8.00
  -4   4   6   96.79    7.90
   4  -4   6   95.99    8.10
  -4  -4  -6   79.09    7.80
   4  -4   6   87.19    7.60
  -4   4   6  101.19    8.30
   4  -4  -6   89.39    7.00
   4   4   6   89.79    7.80
  -4   4  -6   91.99    7.70
  -4  -4   6   92.59    7.40
  -4   4  -6  103.89    8.20
   4  -4  -6   91.59    7.80
   4   4   6   82.69    8.00
   5  -4   6   29.60    5.30
   5  -4   6   22.10    3.90
  -5  -4  -6   22.40    4.40
  -5   4   6   31.80    6.30
  -5   4   6   35.40    5.70
   5  -4   6   22.40    4.80
  -5   4   6   32.40    4.40
   5  -4  -6   30.90    3.50
   5   4   6   31.30    5.50
   5   4   6   37.90    4.60
  -5   4  -6   29.90    5.00
  -5   4  -6   27.70    4.60
   5  -4  -6   29.40    4.40
  -5  -4   6   33.60    4.10
  -6   4   6   36.40    4.70
   6  -4   6   27.60    5.30
  -6   4   6   35.70    6.00
   6  -4   6   29.10    4.80
   6  -4   6   28.70    5.20
  -6   4   6   35.90    5.30
  -6  -4  -6   28.80    4.90
  -6   4  -6   30.90    4.80
   6  -4  -6   35.20    4.40
   6   4   6   24.60    5.00
  -6  -4   6   30.70    4.20
   6  -4  -6   32.40    3.60
  -6   4  -6   31.20    5.50
   6   4   6   32.50    4.50
  -7   4   6   83.19    8.80
   7  -4   6  101.19    9.20
  -7   4   6   76.39    7.60
   7  -4   6   85.19    8.60
  -7  -4  -6   75.09    8.20
   7  -4   6  100.79    9.20
  -7  -4  -6   90.79    8.60
  -7   4   6   91.89    8.30
  -7   4  -6   77.29    8.10
  -7   4  -6   73.29    8.10
   7   4   6   79.19    8.20
  -7  -4   6   88.89    8.10
   7  -4  -6   90.59    7.70
   8  -4   6   33.50    5.90
  -8  -4  -6   25.80    4.90
  -8   4   6   35.00    4.70
  -8   4   6   41.40    6.40
   8  -4   6   31.80    5.50
  -8  -4  -6   30.00    5.40
  -8  -4  -6   34.90    6.50
   8  -4   6   28.50    5.50
  -8   4   6   28.10    5.70
  -8   4  -6   22.70    4.80
   8   4   6   29.30    5.40
   8  -4  -6   25.60    4.40
  -8  -4   6   24.50    4.70
   9  -4   6    6.70    2.80
  -9   4   6    3.50    2.40
   9  -4   6    8.00    3.10
  -9   4   6    8.30    3.20
  -9  -4  -6    8.40    3.60
  -9  -4  -6    2.90    2.50
  -9   4   6    5.60    2.90
   9  -4   6    3.50    3.10
   9  -4   6   -1.30    2.70
   9   4   6    8.70    3.10
  -9   4  -6    3.50    2.30
   9  -4  -6    4.50    2.30
  -9   4  -6    4.20    2.80
   9   4   6    3.60    2.60
  -9  -4   6    5.10    2.60
 -10   4   6   69.89    7.30
  10  -4   6   73.29    9.00
 -10   4   6   35.00    7.00
 -10  -4  -6   49.00    8.30
 -10   4   6   53.39    7.70
 -10  -4  -6   54.39    7.40
  10  -4   6   58.39    7.80
 -10   4  -6   36.00    7.00
 -10  -4   6   50.39    7.80
  10   4   6   59.39    7.30
 -11  -4  -6   18.00    5.30
 -11  -4  -6   20.10    5.00
  11  -4   6   18.40    4.90
 -11   4   6    5.20    4.30
 -11  -4   6   12.00    4.00
 -11   4  -6   15.30    4.40
  11   4   6   23.60    6.30
   0  -5   6   56.79    5.00
   0   5   6   66.79    6.30
   0  -5  -6   59.39    5.90
   0   5  -6   52.79    4.80
   0  -5  -6   66.39    6.60
   0  -5   6   61.29    4.90
  -1  -5  -6    3.80    2.00
  -1   5   6    3.10    1.60
   1  -5   6    3.40    1.40
   1   5  -6    1.00    0.80
   1  -5   6    3.20    1.20
  -1  -5  -6    5.00    2.00
   1  -5  -6    7.90    2.50
   1   5   6    2.60    1.60
  -1  -5   6    1.00    0.80
  -1  -5   6    1.50    0.90
   2  -5   6  302.77   17.70
  -2   5   6  287.77   19.20
  -2   5   6  296.57   19.00
   2  -5   6  291.57   18.30
  -2  -5  -6  309.07   19.90
   2  -5   6  261.97   18.00
  -2  -5  -6  283.27   18.90
   2  -5  -6  332.37   18.80
   2  -5  -6  305.57   19.40
  -2  -5   6  293.17   16.60
  -2   5  -6  310.17   18.40
   2   5   6  330.97   19.50
   2   5   6  317.67   18.90
  -3   5   6  191.48   13.30
  -3  -5  -6  195.68   14.00
   3  -5   6  189.38   12.00
  -3  -5  -6  185.58   13.00
  -3   5   6  192.98   13.10
   3  -5   6  169.78   12.40
   3  -5   6  182.48   12.60
   3  -5  -6  169.28   12.70
  -3   5  -6  158.48   12.10
   3   5   6  169.18   12.30
   3  -5  -6  162.88   12.00
   3   5   6  187.18   13.20
  -3   5  -6  181.78   12.10
   4  -5   6  336.57   19.60
  -4  -5  -6  279.17   19.00
   4  -5   6  289.17   18.30
  -4   5   6  313.27   19.20
   4  -5   6  310.17   19.20
  -4   5   6  316.27   19.70
  -4  -5   6  301.37   17.90
   4  -5  -6  286.07   18.20
  -4   5  -6  292.07   18.50
   4   5   6  280.27   18.60
  -4   5  -6  299.87   19.10
   4  -5  -6  288.07   19.00
   4   5   6  282.37   19.20
   5  -5   6   55.79    6.60
  -5   5   6   58.69    6.50
  -5   5   6   65.79    7.00
   5  -5   6   70.39    6.70
  -5   5   6   70.99    7.40
   5  -5   6   63.59    6.90
   5  -5  -6   67.39    6.70
   5   5   6   62.59    6.90
   5   5   6   64.99    6.50
  -5  -5   6   71.49    9.00
  -5   5  -6   62.19    6.40
   5  -5  -6   76.79    6.40
   6  -5   6  135.69   11.00
  -6   5   6  119.89   11.30
  -6   5   6  134.99   11.30
   6  -5   6  144.99   11.60
   6  -5   6  140.09   11.40
  -6   5   6  141.69   11.00
   6   5   6  144.79   11.40
  -6  -5   6  143.09   10.40
   6  -5  -6  133.39   10.70
  -6   5  -6  137.39   10.90
  -6   5  -6  137.79   11.60
   6  -5  -6  130.39    9.90
   6   5   6  137.29   10.80
  -7   5   6   58.99    6.60
   7  -5   6   50.19    6.70
  -7   5   6   63.29    6.90
   7  -5   6   69.39    7.50
   7  -5   6   53.99    6.80
  -7  -5  -6   46.50    6.30
  -7   5   6   49.90    6.90
   7  -5  -6   56.49    5.60
  -7  -5   6   53.59    6.10
   7  -5  -6   62.19    6.50
  -7   5  -6   57.99    7.10
   7  -5  -6   57.69    5.40
  -7   5  -6   50.89    6.30
   7   5   6   70.39    7.20
   8  -5   6   75.29    8.20
  -8  -5  -6   63.09    7.70
  -8   5   6   63.29    7.70
  -8   5   6   54.09    7.60
  -8  -5  -6   56.09    7.30
   8  -5   6   59.79    8.50
  -8   5   6   75.89    7.60
  -8  -5  -6   60.59    7.40
   8  -5   6   79.89    8.30
   8  -5   6   68.99    7.90
  -8  -5   6   61.39    6.80
   8  -5  -6   60.89    5.50
  -8   5  -6   71.59    8.00
   8  -5  -6   65.79    5.90
   8  -5  -6   68.79    6.90
  -8   5  -6   56.79    7.10
   8   5   6   66.49    7.50
   9  -5   6    6.50    4.30
  -9   5   6    3.90    2.50
  -9   5   6    4.60    3.00
  -9   5   6    0.50    1.90
  -9  -5  -6    1.00    2.70
   9  -5   6    9.40    3.50
  -9   5  -6    4.80    2.50
   9   5   6    4.70    2.80
   9  -5  -6   10.20    3.30
  -9  -5   6    7.10    2.90
   9   5   6    6.70    2.70
 -10   5   6   35.80    7.40
  10  -5   6   42.90    7.20
 -10   5   6   37.80    6.70
 -10  -5  -6   48.70   11.00
  10  -5   6   48.70    8.50
 -10  -5  -6   43.90    7.90
 -10   5   6   42.10    6.90
  10  -5  -6   31.40    5.60
 -10  -5   6   48.80    6.30
 -10   5  -6   44.20    7.90
  10   5   6   44.20    6.90
 -11  -5  -6   25.90    5.30
  11  -5   6   29.20    6.40
  11  -5   6   26.90    6.50
 -11  -5  -6   28.10    6.00
 -11   5   6   20.30    6.00
 -11   5  -6   19.00    4.90
 -11  -5   6   35.00    6.80
   0   6   6    7.10    2.40
   0  -6  -6    7.30    2.50
   0  -6   6    8.60    1.70
   0  -6   6    8.00    2.00
   0   6  -6    6.40    1.90
   0  -6  -6   10.70    3.10
  -1  -6  -6   80.39    7.70
  -1  -6  -6   83.39    8.30
   1   6  -6   91.69    6.30
   1  -6   6   83.69    6.90
   1  -6   6   86.89    6.30
  -1   6   6   81.29    7.80
  -1  -6   6   93.19    6.50
   1  -6  -6   91.69    8.50
   1  -6  -6   72.39    7.30
   1   6   6   85.19    7.90
  -1  -6   6   92.39    6.10
  -1   6  -6   80.49    6.90
  -2   6   6  309.97   20.30
   2  -6   6  319.37   18.60
   2  -6   6  322.87   19.60
  -2   6   6  282.77   25.50
  -2  -6  -6  344.57   21.40
  -2  -6   6  330.87   17.90
   2   6   6  287.47   19.40
  -2   6  -6  327.77   19.60
   2  -6  -6  328.57   20.00
   2   6   6  288.47   20.00
  -2  -6   6  332.87   17.80
   2  -6  -6  314.77   20.60
   3  -6   6   25.70    4.60
   3  -6   6   27.90    4.80
  -3  -6  -6   31.90    5.40
  -3   6   6   38.30    7.00
  -3   6   6   33.90    5.80
   3  -6   6   24.80    3.40
  -3  -6  -6   20.70    4.70
  -3  -6   6   28.50    3.10
  -3   6  -6   23.00    3.80
   3   6   6   28.00    4.60
  -3   6  -6   26.50    4.60
   3  -6  -6   36.10    4.60
   3   6   6   17.80    3.90
   3  -6  -6   26.80    4.80
  -4   6   6   89.59   15.10
   4  -6   6   91.39    7.80
   4  -6   6  106.99    8.90
   4  -6   6  105.99    9.00
  -4   6   6   98.29    8.90
  -4  -6  -6  103.99    9.80
   4  -6  -6  101.99    8.50
   4   6   6   95.79    8.40
  -4  -6   6  100.19    7.30
   4   6   6   97.89    8.90
  -4   6  -6   93.19    8.00
   4  -6  -6   87.29    8.70
  -5   6   6   34.50    6.40
   5  -6   6   29.80    5.20
   5  -6   6   22.10    4.50
  -5   6   6   26.40    5.20
   5  -6   6   29.50    4.90
  -5   6   6   29.00    5.50
   5  -6  -6   31.30    5.10
   5   6   6   26.50    4.80
   5  -6  -6   29.90    5.00
   5   6   6   21.60    4.80
  -5   6  -6   25.60    4.80
  -5  -6   6   24.80    3.50
  -6  -6  -6   39.80    5.60
  -6   6   6   29.90    5.80
   6  -6   6   29.00    5.60
  -6   6   6   34.20    5.80
  -6   6   6   29.70    5.70
   6  -6   6   39.50    6.90
   6  -6   6   30.30    5.20
   6   6   6   29.70    5.50
  -6  -6   6   40.10    4.50
  -6   6  -6   34.00    5.30
   6  -6  -6   38.20    5.70
   6   6   6   28.30    4.70
   6  -6  -6   34.00    6.00
  -6   6  -6   32.50    5.70
  -7   6   6   11.10    3.70
   7  -6   6   18.60    4.20
  -7  -6  -6   18.50    4.60
   7  -6   6   16.00    4.20
   7  -6   6   24.40    4.90
  -7   6   6   21.70    4.50
  -7   6   6   21.90    4.50
   7  -6  -6   21.50    4.00
   7  -6  -6   22.20    4.30
  -7   6  -6   18.30    4.00
  -7  -6   6   24.00    4.30
  -7   6  -6   15.50    3.60
   7   6   6   18.90    4.30
  -8   6   6   49.00    7.50
   8  -6   6   48.80    8.10
   8  -6   6   40.60    7.20
  -8   6   6   54.09    7.40
  -8   6   6   51.59    6.60
  -8  -6  -6   53.99    7.00
  -8   6  -6   47.00    8.30
   8  -6  -6   44.70    7.00
   8  -6  -6   56.79    5.80
   8   6   6   53.99    6.70
   8   6   6   55.99    6.60
  -8   6  -6   37.80    6.50
   8  -6  -6   55.09    6.20
  -8  -6   6   46.10    5.70
  -9   6   6    5.70    3.80
  -9   6   6    9.30    3.60
   9  -6   6    6.00    3.40
  -9  -6  -6    9.60    3.30
   9  -6   6    5.00    3.30
   9   6   6    7.60    3.90
  -9   6  -6    5.60    3.50
  -9  -6   6   10.40    3.40
   9  -6  -6    4.10    2.80
   9  -6  -6   18.50    4.40
   9   6   6    6.80    2.90
   9  -6  -6   10.00    2.50
  10  -6   6    4.20    3.10
 -10  -6  -6    8.60    3.80
 -10   6   6    4.30    3.60
 -10   6   6    1.90    2.90
  10  -6   6    2.40    2.90
 -10   6   6   -1.40    2.80
  10  -6  -6    8.90    3.10
 -10   6  -6    5.40    2.90
 -10  -6   6    6.40    3.10
 -11  -6  -6    4.00    3.20
  11  -6   6   12.10    4.50
  11  -6   6    7.40    3.40
 -11  -6  -6    1.30    3.90
 -11   6   6    0.10    3.00
 -11   6   6   17.90    5.30
 -11   6   6    1.90    2.90
 -11   6  -6    7.30    4.60
  11  -6  -6    1.50    2.90
 -11  -6   6   12.30    4.10
   0  -7  -6  223.18   16.50
   0   7   6  213.28   15.60
   0  -7   6  228.78   14.30
   0   7  -6  230.28   14.40
   0  -7   6  231.18   13.10
   0  -7  -6  231.38   15.80
  -1   7   6   47.00    5.90
   1   7  -6   48.70    4.50
   1  -7   6   46.60    4.10
   1  -7   6   48.60    5.10
  -1  -7  -6   54.19    6.50
  -1  -7  -6   52.39    6.00
  -1   7  -6   45.10    5.10
   1   7   6   51.89    6.00
  -1  -7   6   49.60    4.60
   1  -7  -6   42.30    5.60
   1  -7  -6   61.59    6.90
  -1  -7   6   46.30    3.70
   2  -7   6  263.57   17.40
  -2   7   6  314.07   19.60
   2  -7   6  260.97   16.00
  -2  -7  -6  284.47   19.30
  -2   7   6  263.47   18.30
   2   7  -6  287.07   15.40
  -2   7  -6  275.17   17.50
   2  -7  -6  284.67   19.00
   2  -7  -6  252.57   17.80
   2   7   6  260.07   17.30
  -2  -7   6  256.87   15.30
  -2  -7   6  276.47   15.80
   2   7   6  270.37   18.30
  -3   7   6   86.99    9.00
  -3   7   6   88.49    8.70
   3  -7   6   85.49    7.30
   3  -7   6   84.99    8.00
  -3  -7  -6   97.89    9.40
  -3   7  -6   89.19    8.20
   3  -7  -6   93.99    8.90
   3  -7  -6   98.89    8.60
   3   7   6   82.49    7.70
  -3  -7   6   96.39    6.30
   3   7   6   94.39    8.70
  -3  -7   6  101.19    6.50
  -4   7   6  252.07   17.70
   4  -7   6  238.58   17.00
  -4   7   6  251.47   17.90
   4  -7   6  228.88   16.70
   4  -7   6  244.58   16.90
   4  -7   6  238.88   15.80
  -4   7   6  235.88   17.10
  -4  -7  -6  249.78   18.30
   4   7   6  274.77   17.60
  -4   7  -6  257.57   16.00
   4  -7  -6  232.68   17.20
   4  -7  -6  232.48   16.50
  -4  -7   6  231.68   14.40
   4   7   6  265.47   16.60
   5  -7   6  185.78   14.70
   5  -7   6  191.68   15.00
  -5  -7  -6  212.58   16.30
   5  -7   6  208.58   15.20
  -5   7   6  212.68   15.80
  -5   7   6  193.18   14.80
  -5   7   6  210.48   15.70
   5  -7   6  205.48   14.40
  -5   7  -6  208.78   14.20
   5   7   6  195.88   14.10
   5  -7  -6  215.28   14.60
  -5  -7   6  189.78   12.50
   5  -7  -6  197.88   15.10
   5   7   6  219.98   15.20
   6  -7   6  129.29   11.90
   6  -7   6  115.99   10.90
   6  -7   6  145.09   12.20
  -6  -7  -6  160.08   12.70
  -6   7   6  138.09   12.40
  -6   7   6  130.89   12.10
  -6  -7  -6  167.98   13.80
  -6   7   6  133.59   11.70
   6  -7  -6  158.78   12.40
   6  -7  -6  142.89   11.30
  -6  -7   6  125.29    9.60
   6   7   6  146.79   11.30
  -6   7  -6  139.99   11.20
   6   7   6  144.09   11.60
  -6   7  -6  144.39   12.40
  -7   7   6   10.80    3.60
   7  -7   6   10.70    3.30
   7  -7   6   18.00    4.90
  -7  -7  -6   14.30    4.20
   7  -7   6   15.00    6.00
   7  -7   6    8.20    3.20
  -7   7   6   15.60    4.30
  -7   7   6    8.60    3.20
  -7   7  -6    8.00    3.10
   7   7   6    9.40    3.00
  -7  -7   6   11.00    2.90
  -7   7  -6   13.20    3.70
   7   7   6   12.10    4.00
   7  -7  -6   12.30    3.70
   7  -7  -6   10.10    3.20
   8  -7   6    1.40    2.40
  -8  -7  -6    6.60    2.70
  -8   7   6    3.90    2.30
  -8   7   6    5.30    3.00
   8  -7   6    3.90    2.40
   8  -7   6   -0.40    2.50
  -8   7   6    4.20    2.60
   8  -7  -6    4.50    2.50
   8   7   6    2.10    2.30
  -8   7  -6    4.20    2.90
   8  -7  -6    1.50    2.40
   8   7   6    0.20    1.80
   8  -7  -6    4.90    2.70
  -8  -7   6    2.40    1.90
  -9   7   6    8.60    3.60
   9  -7   6    4.40    3.50
  -9   7   6    2.60    2.40
   9  -7   6    3.40    2.70
  -9  -7  -6    1.30    2.60
  -9   7   6    4.00    2.70
   9  -7  -6    4.10    3.20
  -9  -7   6    5.40    3.00
   9  -7  -6    3.70    2.50
   9  -7  -6    3.40    2.50
   9   7   6    2.50    2.20
  -9   7  -6    2.40    2.50
 -10   7   6    5.30    3.80
 -10   7   6   16.50    5.00
  10  -7   6   18.20    5.20
 -10  -7  -6    4.30    4.20
 -10   7   6   18.70    4.90
  10  -7   6   10.30    4.60
 -10  -7   6   14.90    4.10
  10  -7  -6   13.80    3.50
  10   7   6   18.20    4.30
 -10   7  -6   13.60    4.80
  10  -7  -6   12.40    4.00
  10  -7  -6   25.00    5.50
   0  -8   6  120.59    9.20
   0   8  -6  122.99    9.30
   0   8   6  117.79   10.50
   0  -8  -6  133.09   10.70
   0  -8  -6  104.19   10.70
   0  -8   6  131.29    9.60
   1   8  -6   39.30    4.20
  -1  -8  -6   40.30    7.30
   1  -8   6   45.80    5.20
  -1   8   6   47.70    6.00
   1  -8   6   44.80    5.00
   1  -8   6   42.90    3.80
  -1  -8   6   40.00    4.60
  -1  -8   6   48.00    4.70
   1  -8  -6   37.90    6.00
   1   8   6   42.40    5.80
   1  -8  -6   49.40    6.00
  -1   8  -6   50.19    5.30
   2  -8   6   50.19    4.60
  -2   8   6   43.10    6.40
   2  -8   6   43.00    5.60
   2   8  -6   42.60    4.10
  -2   8   6   47.60    6.10
   2  -8   6   50.29    5.70
  -2  -8  -6   32.90    6.50
  -2  -8   6   46.50    4.50
   2   8   6   51.49    5.60
  -2  -8   6   46.40    4.70
   2  -8  -6   50.89    6.60
  -2   8  -6   49.20    5.70
   2   8   6   46.20    6.00
   2  -8  -6   53.39    6.20
  -3  -8  -6  107.89   10.40
   3  -8   6  104.19    7.90
  -3   8   6   87.69    9.20
  -3   8   6   98.99    9.80
   3  -8   6   98.69    9.20
   3  -8   6  109.79    9.30
   3  -8  -6   97.79    9.30
   3   8   6  116.79    9.80
   3  -8  -6  106.39   10.00
  -3  -8   6   99.49    7.40
  -3  -8   6   98.19    7.00
   3   8   6   99.19    8.50
  -4  -8  -6  200.58   16.00
  -4   8   6  210.08   15.40
   4  -8   6  208.18   15.10
  -4   8   6  196.78   15.10
   4  -8   6  194.78   14.70
   4  -8   6  178.58   13.20
   4  -8   6  195.98   14.70
  -4   8   6  185.28   15.30
   4  -8  -6  191.88   14.50
   4   8   6  197.78   14.70
   4  -8  -6  217.68   15.80
  -4   8  -6  192.38   13.40
  -4  -8   6  199.38   11.50
   4   8   6  195.08   13.80
  -5   8   6  119.39   10.70
   5  -8   6  112.59   10.70
  -5   8   6  117.89   11.20
   5  -8   6  126.89   10.70
  -5  -8  -6  117.99   10.80
  -5   8   6  114.89   10.60
  -5  -8  -6  102.19   11.00
   5  -8   6  106.79    9.50
   5  -8   6   99.09   10.10
   5  -8  -6  117.19   10.20
  -5  -8   6  103.29    7.20
  -5   8  -6  110.09    9.30
   5   8   6  103.19    9.30
   5  -8  -6  129.99   11.10
   5   8   6  111.49   10.00
   6  -8   6   33.90    6.30
  -6   8   6   38.30    6.90
  -6   8   6   34.80    6.30
  -6  -8  -6   36.70    8.50
  -6   8   6   41.10    7.00
  -6  -8  -6   41.30    7.50
  -6   8  -6   29.30    5.10
   6  -8  -6   37.00    6.20
  -6   8  -6   33.50    6.70
   6   8   6   36.10    5.80
   6   8   6   35.50    6.00
   6  -8  -6   47.90    7.50
  -6  -8   6   33.70    3.70
   7  -8   6    1.50    2.50
   7  -8   6    3.80    2.70
  -7   8   6    5.30    3.50
  -7   8   6    6.30    3.40
  -7  -8  -6    5.10    3.90
   7  -8   6    6.30    3.40
  -7   8   6    5.30    3.00
  -7   8  -6    7.60    3.20
   7  -8  -6    8.80    3.90
   7   8   6   11.50    3.30
   8  -8   6   10.80    4.10
   8  -8   6   15.00    3.90
  -8   8   6    9.00    4.10
  -8  -8  -6   17.40    4.80
  -8   8   6    8.40    4.10
  -8   8   6   21.70    5.80
   8  -8   6   18.30    5.10
  -8  -8   6   17.20    3.40
   8  -8  -6   22.30    5.00
   8   8   6    7.10    3.30
   8   8   6   10.70    4.20
  -8   8  -6   12.70    4.20
   9  -8   6    9.50    4.10
   9  -8   6   13.90    4.60
  -9   8   6    0.00    3.90
  -9   8   6    1.30    3.20
  -9  -8  -6    5.60    3.10
  -9  -8  -6    8.50    3.80
  -9   8   6    7.40    3.90
  -9   8  -6   11.80    4.30
   9  -8  -6    2.80    2.60
   9   8   6    7.20    3.10
  -9  -8   6    9.20    2.80
   9  -8  -6    9.50    3.30
   0   9   6   20.30    5.00
   0  -9   6   12.80    3.00
   0  -9   6   15.10    3.50
   0   9  -6    8.60    2.60
   0  -9  -6   11.50    3.60
   1   9  -6  320.87   20.10
  -1   9   6  335.47   22.50
  -1  -9  -6  331.77   23.30
   1  -9   6  326.27   21.00
   1  -9   6  374.46   21.90
  -1  -9   6  336.97   20.60
   1   9   6  343.27   21.20
   1  -9  -6  357.16   23.60
   1   9   6  309.47   22.10
  -1  -9   6  337.17   20.30
  -2   9   6    5.30    2.70
   2  -9   6    1.00    1.60
  -2   9   6    1.20    1.90
   2  -9   6    3.40    1.50
   2  -9   6    4.90    2.70
  -2  -9  -6    2.10    2.30
   2   9  -6    1.00    1.40
   2   9   6    4.20    2.40
  -2  -9   6    7.50    2.10
  -2  -9   6    5.20    2.10
   2  -9  -6    1.70    2.00
   2   9   6    2.10    1.90
   3  -9   6  114.59   10.70
   3  -9   6  125.69    9.10
  -3  -9  -6  127.69   12.10
  -3   9   6  108.29   10.80
   3  -9   6  132.69   10.90
  -3   9   6  110.89   11.40
   3   9   6  127.59   11.10
  -3  -9   6  116.49    8.50
  -3   9  -6  106.19   10.20
   3   9   6  124.09    9.80
  -3  -9   6  135.59    9.30
   3  -9  -6  138.99   12.10
  -4   9   6   12.10    3.40
   4  -9   6    5.90    2.70
  -4  -9  -6   16.00    4.10
  -4   9   6    6.70    3.00
   4  -9   6   10.80    3.50
  -4  -9  -6    9.90    3.70
  -4   9   6    3.00    3.00
  -4  -9   6   11.20    2.20
  -4   9  -6    6.20    2.50
  -4   9  -6    1.80    2.50
   4   9   6    9.80    2.80
  -4  -9   6    5.40    2.10
   4  -9  -6   10.40    3.50
   4   9   6   10.20    3.20
  -5   9   6  171.68   14.50
   5  -9   6  160.68   16.10
  -5  -9  -6  168.18   14.60
   5  -9   6  165.98   13.50
   5  -9   6  140.29   14.20
  -5   9   6  162.48   13.60
  -5   9   6  175.58   15.40
   5  -9   6  138.69   11.70
   5   9   6  170.98   12.20
   5   9   6  134.69   12.40
  -5   9  -6  171.08   12.10
   5  -9  -6  163.38   13.90
  -5  -9   6  152.88   10.50
  -6   9   6   24.90    5.40
  -6   9   6   18.90    5.10
   6  -9   6   10.30    3.30
   6  -9   6   16.00    4.10
  -6  -9  -6   14.10    4.30
   6  -9   6   14.50    4.40
  -6   9   6   15.90    4.40
   6  -9  -6   20.20    4.80
   6   9   6   19.20    4.50
  -6   9  -6   19.30    4.20
   7  -9   6   77.89    9.40
   7  -9   6   80.99    9.20
  -7   9   6   75.89   10.70
   7  -9   6   59.19    8.40
  -7   9   6   73.59    9.20
  -7   9   6   87.59    9.30
  -7  -9  -6   77.09   10.00
   7   9   6   94.79    8.90
   7  -9  -6   82.99    9.10
   7  -9  -6   84.99    9.30
  -7   9  -6   71.49    7.80
   8  -9   6   -2.10    3.40
  -8   9   6    0.90    3.00
   8  -9   6    1.90    2.60
  -8   9   6    6.60    4.30
   8  -9   6    3.50    2.50
  -8   9   6    0.60    2.50
  -8  -9  -6    1.30    2.20
   8  -9  -6    3.10    3.00
  -8   9  -6    5.30    3.50
   8   9   6    3.10    3.00
   8  -9  -6   -4.50    3.80
   8   9   6    3.40    2.90
  -8  -9   6    6.80    3.40
  -9  -9  -6   16.90    5.60
  -9   9   6   10.70    5.00
   9  -9   6   17.40    5.60
  -9  -9  -6   14.80    5.30
   9  -9   6   11.30    4.10
  -9   9   6    5.70    4.50
  -9   9   6    8.90    4.00
   9   9   6   14.20    4.60
  -9   9  -6    4.80    3.70
   9  -9  -6   13.00    4.50
   9  -9  -6    9.60    3.80
   9  -9  -6   10.90    5.30
  -9  -9   6   19.60    3.90
   0 -10   6    9.40    2.80
   0  10   6    6.00    3.10
   0 -10   6    5.20    2.80
   0 -10  -6    2.40    2.60
   0 -10  -6   11.00    3.50
  -1 -10  -6   33.00    6.20
   1 -10   6   35.60    5.70
  -1  10   6   32.10    6.40
   1 -10   6   48.70    5.60
  -1 -10  -6   39.50    6.80
   1  10   6   27.20    5.50
   1 -10  -6   42.80    7.10
   1  10   6   35.60    5.50
   1 -10  -6   44.20    8.00
  -1 -10   6   39.30    5.20
  -1 -10   6   39.60    5.70
   2  10  -6   21.10    3.40
  -2 -10  -6   23.90    5.60
  -2  10   6   16.30    5.10
   2 -10   6   24.30    4.90
  -2 -10  -6   31.70    6.90
  -2  10   6   19.40    6.10
  -2 -10   6   22.10    3.80
   2 -10  -6   27.60    5.70
   2  10   6   26.50    5.70
  -2 -10   6   20.50    3.90
   2  10   6   20.90    4.20
   2 -10  -6   21.30    5.70
  -2  10  -6   19.00    4.40
  -3  10   6   67.09    8.30
  -3  10   6   62.89    9.10
  -3  10   6   76.69    8.20
   3 -10   6   70.89    6.10
  -3 -10  -6   62.49   13.40
   3 -10   6   78.69    8.30
   3 -10   6   72.49    8.30
  -3 -10   6   68.99    6.80
  -3  10  -6   87.49    8.70
  -3 -10   6   76.09    6.20
   3  10   6   62.39    6.90
   3  10   6   70.59    8.10
   3 -10  -6   68.79    8.50
  -4  10   6   22.80    4.90
  -4 -10  -6   17.00    4.70
  -4  10   6   16.00    4.60
  -4  10   6    8.40    3.70
   4 -10   6   18.70    4.70
   4 -10  -6   21.90    5.00
   4  10   6   16.60    3.50
  -4 -10   6   21.30    3.70
   4 -10  -6   26.50    5.70
   4  10   6   10.40    3.80
  -4 -10   6   18.10    2.80
  -5  10   6    3.10    2.40
  -5  10   6    4.90    3.20
   5 -10   6   -0.20    2.30
   5 -10   6    5.40    2.40
   5 -10   6    0.40    2.10
  -5 -10  -6    4.20    2.90
  -5  10   6    1.90    2.60
   5  10   6    5.50    3.10
   5  10   6    0.10    2.00
  -5 -10   6    5.50    2.30
   5 -10  -6    4.30    3.40
   5 -10  -6    3.50    2.20
  -6  10   6    5.60    2.80
  -6  10   6    7.30    4.20
   6 -10   6    3.40    2.90
  -6 -10  -6    2.20    2.80
   6 -10   6    4.10    2.70
   6 -10   6    1.10    2.20
  -6  10   6    0.70    2.00
   6 -10  -6    6.50    4.00
  -6  10  -6    5.10    2.30
   6 -10  -6    4.70    2.50
   7 -10   6   51.59   11.10
   7 -10   6   66.39    8.40
   7 -10   6   43.30    7.90
  -7  10   6   37.90    7.70
  -7  10   6   47.00    7.90
  -7 -10  -6   72.29   11.00
   7  10   6   56.89   11.60
   7 -10  -6   53.09    8.80
  -7  10  -6   45.00    6.30
  -8  10   6    9.00    3.50
  -8  10   6    4.90    3.30
   8 -10   6    3.60    3.50
   8 -10   6   11.30    4.40
  -8 -10  -6    5.90    3.80
  -8  10  -6    8.80    3.60
   8  10   6    9.90    4.30
   8 -10  -6    8.60    3.90
   0  11   6   74.49    8.60
   0 -11  -6   68.29    8.90
   0  11  -6   77.29    7.70
  -1 -11  -6    1.10    2.10
  -1  11   6    3.50    2.40
   1 -11   6    2.20    2.50
   1 -11   6    3.20    2.50
   1  11   6    4.70    2.10
  -1 -11   6    3.40    2.00
  -1 -11   6    2.20    2.40
   1  11   6    4.10    2.60
  -1  11  -6    1.50    2.50
   2 -11   6   15.20    3.90
   2  11  -6   12.00    3.10
  -2  11   6   17.00    4.20
   2 -11   6   16.80    4.30
  -2 -11  -6   16.50    5.40
   2  11   6   12.90    3.30
   2  11   6   16.90    4.50
  -2 -11   6   13.00    3.60
  -2 -11   6   13.10    3.20
   2 -11  -6   15.20    5.80
   3 -11   6   17.30    4.30
  -3 -11  -6   25.00    6.40
  -3  11   6   21.40    5.50
  -3  11   6   19.80    4.50
   3 -11  -6   21.20    6.30
   3  11   6   17.20    4.50
  -3 -11   6   18.70    4.00
   3  11   6   18.80    3.90
  -3 -11   6   15.20    3.10
   4 -11   6   42.60    7.20
  -4  11   6   57.59    7.70
  -4  11   6   40.20    7.00
   4 -11   6   44.60    5.30
  -4 -11  -6   45.80    8.20
   4  11   6   43.20    7.50
   4 -11  -6   33.70   10.40
  -4 -11   6   40.10    4.50
   4  11   6   37.70    5.70
  -4 -11   6   58.59    6.20
  -5  11   6    8.80    3.90
   5 -11   6    5.00    2.90
   5 -11   6   13.90    3.60
   5 -11   6    6.20    3.90
  -5  11   6    8.60    4.70
   5  11   6   10.60    3.70
  -5 -11   6   11.00    3.10
   5  11   6    9.60    2.90
  -5  11  -6   12.90    3.20
  -5 -11   6   12.40    2.50
   5 -11  -6    4.00    3.30
   6 -11   6    4.70    3.30
   6 -11   6    9.60    3.90
   6 -11   6    7.70    4.10
  -6 -11  -6   11.10    4.40
  -6  11   6   12.70    4.10
  -6  11   6    8.30    3.80
   6  11   6   17.80    4.60
   6  11   6   13.20    5.40
  -6 -11   6   14.50    3.50
  -6  11  -6    9.70    3.10
   6 -11  -6   18.00    5.50
   7 -11   6   20.70    5.70
  -7 -11  -6   17.10    5.30
  -7  11   6   24.70    6.20
  -7  11   6   21.60    5.20
   7 -11   6   14.60    5.20
   7 -11   6   21.70    5.70
   7 -11  -6   18.50    5.70
   7  11   6   17.70    4.60
  -7 -11   6   17.40    4.00
  -7  11  -6   25.10    5.00
   7  11   6   18.90    4.90
   0 -12  -6    0.30    2.50
   0  12   6    0.40    2.40
   0  12   6    1.50    2.10
   0 -12   6   -1.00    1.50
   1 -12   6   11.80    4.00
  -1  12   6   16.60    4.10
  -1 -12  -6   11.30    4.20
  -1  12   6   15.00    5.00
   1  12  -6    8.70    2.90
   1 -12  -6   10.50    4.20
   1  12   6    9.60    3.70
  -1 -12   6    4.70    2.50
  -1 -12   6   10.80    4.10
  -2  12   6    4.80    2.80
   2 -12   6    6.90    2.70
  -2 -12  -6    0.10    2.60
  -2  12   6    1.10    1.90
   2  12   6    1.40    2.20
  -2 -12   6    2.70    3.00
   2 -12  -6    4.20    3.10
   2  12   6    6.20    3.20
  -2 -12   6    5.70    2.20
  -3 -12  -6    7.90    3.90
   3 -12   6    7.60    3.20
  -3  12   6    4.70    3.60
  -3  12   6    6.50    3.20
   3 -12  -6    6.90    3.70
   3  12   6    3.40    2.50
  -3 -12   6    7.50    2.50
   3  12   6   12.30    4.20
   4 -12   6    7.40    3.60
  -4 -12  -6   11.20    5.00
  -4  12   6   14.00    5.00
  -4  12   6   13.90    4.00
   4  12   6    9.00    3.40
   4  12   6    5.70    3.20
  -4 -12   6   12.60    2.80
   4 -12  -6   13.10    5.00
  -4 -12   6    3.90    3.50
  -5  12   6   16.00    4.90
   5 -12   6    9.00    3.50
  -5 -12  -6   13.50    5.50
  -5  12   6   11.70    3.70
   5  12   6   12.20    4.10
  -5 -12   6   15.20    3.90
   0  13   6   11.10    4.00
   0 -13   6   21.30    4.40
   0  13   6   17.10    4.90
  -1  13   6   13.70    4.70
   1 -13   6    7.90    3.50
  -1 -13  -6    1.90    3.00
  -1  13   6    3.00    2.40
   1  13   6    1.60    2.80
   1 -13  -6    2.70    3.70
   1  13   6    1.10    2.80
  -2  13   6   15.20    5.20
  -2  13   6   19.40    4.60
   2 -13   6   14.50    4.20
  -2 -13  -6   22.90    6.50
   2  13   6   12.90    4.40
   2  13   6    9.70    3.70
   2 -13  -6    8.90    4.80
  -2 -13   6   12.50    3.40
   3 -13   6   12.70    4.10
  -3  13   6    7.60    3.70
  -3  13   6    4.80    2.70
  -3 -13  -6    2.40    4.30
  -3 -13   6    8.70    2.80
   3  13   6   10.80    3.30
   3 -13  -6    5.30    4.10
   3  13   6    5.40    3.70
   0   0   7    6.60    1.90
  -1   0  -7  318.07   19.30
   1   0   7  361.46   20.00
   1   0  -7  335.87   19.30
  -1   0  -7  310.87   18.80
  -1   0   7  337.07   19.10
   1   0   7  323.07   20.00
  -2   0   7  149.09    9.90
   2   0   7  170.28   11.40
   2   0  -7  148.19    9.90
  -2   0  -7  158.28   10.40
  -2   0  -7  150.08   10.60
   2   0   7  160.78   11.80
   3   0   7  310.37   20.20
  -3   0  -7  331.97   20.10
   3   0   7  338.47   20.70
  -3   0  -7  369.06   20.10
  -3   0   7  312.57   18.60
   4   0  -7    2.50    0.80
   4   0   7    2.80    1.30
  -4   0  -7    2.20    1.50
  -4   0  -7    0.90    1.10
   4   0   7    0.70    1.40
  -4   0   7    3.40    1.20
   5   0   7  743.53   46.60
  -5   0  -7  878.61   47.40
  -5   0  -7  835.82   46.50
  -5   0  -7  908.01   47.10
   5   0  -7  878.01   43.70
  -5   0   7  879.61   44.70
   5   0   7  833.02   46.80
  -5   0   7  797.92   44.40
  -6   0  -7   46.00    5.40
  -6   0   7   31.70    3.60
  -6   0   7   45.30    5.70
  -6   0  -7   42.50    5.40
   6   0   7   43.60    5.70
  -6   0  -7   39.30    5.40
  -6   0   7   34.80    3.70
  -7   0   7  379.46   21.60
   7   0   7  342.17   23.90
  -7   0   7  401.96   24.90
  -7   0  -7  374.66   24.20
  -7   0  -7  383.96   24.40
  -7   0   7  386.66   21.60
  -8   0   7   15.30    4.20
  -8   0   7   22.40    3.50
  -8   0  -7   25.80    6.40
  -8   0  -7   27.90    5.10
  -8   0  -7   23.90    4.90
   8   0   7   20.10    4.60
  -8   0   7   21.00    3.70
  -9   0   7   33.30    4.20
  -9   0  -7   27.90    4.90
   9   0   7   38.20    7.10
  -9   0   7   23.20    5.00
  -9   0   7   27.20    4.00
  -9   0  -7   28.10    5.40
 -10   0   7   37.20    4.30
 -10   0   7   35.00    4.90
 -10   0  -7   33.00    6.80
  10   0   7   26.50    5.90
 -10   0  -7   29.30    6.80
 -11   0  -7   36.00    8.50
 -11   0   7   29.10    4.30
  11   0   7   44.70    7.40
   0  -1   7  891.21   45.20
   0  -1  -7  826.72   44.70
   0   1   7  813.02   45.40
   0   1  -7  857.61   44.80
  -1  -1  -7  366.16   23.20
   1  -1   7  417.86   23.80
   1   1  -7  423.66   22.80
  -1   1   7  426.66   23.70
   1  -1   7  411.66   24.10
  -1   1  -7  397.46   22.80
   1  -1  -7  441.76   24.10
  -1   1  -7  406.56   23.50
   1   1   7  375.66   24.40
  -1  -1   7  462.45   23.30
   1  -1  -7  429.26   22.70
  -2  -1  -7  815.42   43.60
   2   1  -7  830.32   42.00
   2  -1   7  743.63   44.60
[truncated: 164,333 more chars]
