# Supplementary material for: Degradable N-Vinyl Copolymers through Radical Ring-Opening Polymerization of Cyclic Thionocarbamates
Source: ACS Macro Lett. 2024 Oct 7;13(11):1390–5. doi: 10.1021/acsmacrolett.4c00550 (PMC11580385; doi:10.1021/acsmacrolett.4c00550)
Supplement: Supplementary file 2 — mz4c00550_si_002.cif [file mz4c00550_si_002.cif]

data_mo_b419_0m
_audit_creation_date               2023-11-16
_audit_creation_method
;
Olex2 1.5
(compiled 2023.08.24 svn.re1ec1418 for OlexSys, GUI svn.r6817)
;
_shelx_SHELXL_version_number       '2019/1'
_audit_contact_author_address      ?
_audit_contact_author_email        ?
_audit_contact_author_name         ''
_audit_contact_author_phone        ?
_publ_contact_author_id_orcid      ?
_publ_section_references
;
Dolomanov, O.V., Bourhis, L.J., Gildea, R.J, Howard, J.A.K. & Puschmann, H.
 (2009), J. Appl. Cryst. 42, 339-341.

Sheldrick, G.M. (2008). Acta Cryst. A64, 112-122.

Sheldrick, G.M. (2015). Acta Cryst. A71, 3-8.
;
_chemical_name_common              ?
_chemical_name_systematic          ?
_chemical_formula_moiety           'C13 H13 N O4 S'
_chemical_formula_sum              'C13 H13 N O4 S'
_chemical_formula_weight           279.30
_chemical_absolute_configuration   ad
_chemical_melting_point            ?
loop_
  _atom_type_symbol
  _atom_type_description
  _atom_type_scat_dispersion_real
  _atom_type_scat_dispersion_imag
  _atom_type_scat_source
 'C' 'C' 0.0033 0.0016 'International Tables Vol C Tables 4.2.6.8 and 6.1.1.4'
 'H' 'H' 0.0000 0.0000 'International Tables Vol C Tables 4.2.6.8 and 6.1.1.4'
 'N' 'N' 0.0061 0.0033 'International Tables Vol C Tables 4.2.6.8 and 6.1.1.4'
 'O' 'O' 0.0106 0.0060 'International Tables Vol C Tables 4.2.6.8 and 6.1.1.4'
 'S' 'S' 0.1246 0.1234 'International Tables Vol C Tables 4.2.6.8 and 6.1.1.4'

_shelx_space_group_comment
;
The symmetry employed for this shelxl refinement is uniquely defined
by the following loop, which should always be used as a source of
symmetry information in preference to the above space-group names.
They are only intended as comments.
;
_space_group_crystal_system        'orthorhombic'
_space_group_IT_number             19
_space_group_name_H-M_alt          'P 21 21 21'
_space_group_name_Hall             'P 2ac 2ab'
loop_
  _space_group_symop_operation_xyz
 'x, y, z'
 '-x+1/2, -y, z+1/2'
 '-x, y+1/2, -z+1/2'
 'x+1/2, -y+1/2, -z'

_cell_length_a                     7.2081(6)
_cell_length_b                     7.2498(6)
_cell_length_c                     25.110(2)
_cell_angle_alpha                  90
_cell_angle_beta                   90
_cell_angle_gamma                  90
_cell_volume                       1312.19(19)
_cell_formula_units_Z              4
_cell_measurement_reflns_used      9976
_cell_measurement_temperature      100.00
_cell_measurement_theta_max        31.474
_cell_measurement_theta_min        2.433
_shelx_estimated_absorpt_T_max     ?
_shelx_estimated_absorpt_T_min     ?
_exptl_absorpt_coefficient_mu      0.256
_exptl_absorpt_correction_T_max    0.7462
_exptl_absorpt_correction_T_min    0.6531
_exptl_absorpt_correction_type     multi-scan
_exptl_absorpt_process_details
;
SADABS-2016/2 (Bruker,2016/2) was used for absorption correction.
wR2(int) was 0.1648 before and 0.0899 after correction.
The Ratio of minimum to maximum transmission is 0.8752.
The \l/2 correction factor is Not present.
;
_exptl_absorpt_special_details     ?
_exptl_crystal_colour              colourless
_exptl_crystal_colour_primary      colourless
_exptl_crystal_density_diffrn      1.414
_exptl_crystal_density_meas        ?
_exptl_crystal_density_method      ?
_exptl_crystal_description         plate
_exptl_crystal_F_000               584
_exptl_crystal_recrystallization_method  ?
_exptl_crystal_size_max            0.434
_exptl_crystal_size_mid            0.315
_exptl_crystal_size_min            0.03
_exptl_special_details             ?
_exptl_transmission_factor_max     ?
_exptl_transmission_factor_min     ?
_diffrn_reflns_av_R_equivalents    0.0502
_diffrn_reflns_av_unetI/netI       0.0321
_diffrn_reflns_Laue_measured_fraction_full  0.999
_diffrn_reflns_Laue_measured_fraction_max  0.998
_diffrn_reflns_limit_h_max         10
_diffrn_reflns_limit_h_min         -9
_diffrn_reflns_limit_k_max         10
_diffrn_reflns_limit_k_min         -10
_diffrn_reflns_limit_l_max         34
_diffrn_reflns_limit_l_min         -34
_diffrn_reflns_number              22981
_diffrn_reflns_point_group_measured_fraction_full  1.000
_diffrn_reflns_point_group_measured_fraction_max  0.998
_diffrn_reflns_theta_full          25.242
_diffrn_reflns_theta_max           29.574
_diffrn_reflns_theta_min           2.924
_diffrn_ambient_environment        N~2~
_diffrn_ambient_temperature        100.00
_diffrn_detector                   CPAD
_diffrn_detector_area_resol_mean   7.41
_diffrn_detector_type              'Bruker PHOTON III'
_diffrn_measured_fraction_theta_full  0.999
_diffrn_measured_fraction_theta_max  0.998
_diffrn_measurement_ambient_temperature_device_make  'Oxford Cryostream 800'
_diffrn_measurement_device         'three-circle diffractometer'
_diffrn_measurement_device_type    'Bruker D8 VENTURE dual wavelength Mo/Cu'
_diffrn_measurement_method         '\w and \f scans'
_diffrn_measurement_specimen_support  'nylon loop'
_diffrn_radiation_monochromator    'mirror optics'
_diffrn_radiation_probe            x-ray
_diffrn_radiation_type             MoK\a
_diffrn_radiation_wavelength       0.71073
_diffrn_source                     'microfocus sealed X-ray tube'
_diffrn_source_current             1.2
_diffrn_source_power               0.06
_diffrn_source_type                'Incoatec I\ms'
_diffrn_source_voltage             50.0
_reflns_Friedel_coverage           0.719
_reflns_Friedel_fraction_full      1.000
_reflns_Friedel_fraction_max       0.999
_reflns_number_gt                  3440
_reflns_number_total               3661
_reflns_special_details
;
 Reflections were merged by SHELXL according to the crystal
 class for the calculation of statistics and refinement.
 
 _reflns_Friedel_fraction is defined as the number of unique
 Friedel pairs measured divided by the number that would be
 possible theoretically, ignoring centric projections and
 systematic absences.
;
_reflns_threshold_expression       'I > 2\s(I)'
_computing_cell_refinement         'SAINT V8.40B (?, 2016)'
_computing_data_collection        
 'Bruker BIS V6.2.16/2021-10-22 and APEX4 2022.10-0'
_computing_data_reduction          'SAINT V8.40B (?, 2016)'
_computing_molecular_graphics      'Olex2 1.5 (Dolomanov et al., 2009)'
_computing_publication_material    'Olex2 1.5 (Dolomanov et al., 2009)'
_computing_structure_refinement    'XL  (Sheldrick, 2008)'
_computing_structure_solution      'SHELXT 2018/2 (Sheldrick, 2018)'
_refine_diff_density_max           0.244
_refine_diff_density_min           -0.251
_refine_diff_density_rms           0.071
_refine_ls_abs_structure_details
;
 Flack x determined using 1366 quotients [(I+)-(I-)]/[(I+)+(I-)]
 (Parsons, Flack and Wagner, Acta Cryst. B69 (2013) 249-259).
;
_refine_ls_abs_structure_Flack     0.03(3)
_refine_ls_extinction_coef         .
_refine_ls_extinction_method       none
_refine_ls_goodness_of_fit_ref     1.085
_refine_ls_hydrogen_treatment      constr
_refine_ls_matrix_type             full
_refine_ls_number_parameters       173
_refine_ls_number_reflns           3661
_refine_ls_number_restraints       0
_refine_ls_R_factor_all            0.0335
_refine_ls_R_factor_gt             0.0300
_refine_ls_restrained_S_all        1.085
_refine_ls_shift/su_max            0.001
_refine_ls_shift/su_mean           0.000
_refine_ls_structure_factor_coef   Fsqd
_refine_ls_weighting_details      
 'w=1/[\s^2^(Fo^2^)+(0.0308P)^2^+0.3407P] where P=(Fo^2^+2Fc^2^)/3'
_refine_ls_weighting_scheme        calc
_refine_ls_wR_factor_gt            0.0719
_refine_ls_wR_factor_ref           0.0748
_refine_special_details            ?
_olex2_refinement_description
;
1.a Ternary CH refined with riding coordinates:
 C4(H4)
1.b Secondary CH2 refined with riding coordinates:
 C3(H3A,H3B), C2(H2A,H2B)
1.c Aromatic/amide H refined with riding coordinates:
 C13(H13), C9(H9), C10(H10), C11(H11), C12(H12)
1.d Idealised Me refined as rotating group:
 C6(H6A,H6B,H6C)
;
_atom_sites_solution_hydrogens     geom
_atom_sites_solution_primary       dual
_atom_sites_solution_secondary     ?
loop_
  _atom_site_label
  _atom_site_type_symbol
  _atom_site_fract_x
  _atom_site_fract_y
  _atom_site_fract_z
  _atom_site_U_iso_or_equiv
  _atom_site_adp_type
  _atom_site_occupancy
  _atom_site_site_symmetry_order
  _atom_site_calc_flag
  _atom_site_refinement_flags_posn
  _atom_site_refinement_flags_adp
  _atom_site_refinement_flags_occupancy
  _atom_site_disorder_assembly
  _atom_site_disorder_group
 S1 S 0.63391(6) 1.00416(6) 0.40764(2) 0.01871(11) Uani 1 1 d . . . . .
 O1 O 0.82887(18) 0.73849(17) 0.44674(5) 0.0159(3) Uani 1 1 d . . . . .
 O2 O 0.88250(18) 0.4833(2) 0.36503(5) 0.0207(3) Uani 1 1 d . . . . .
 O3 O 1.06815(19) 0.32680(19) 0.42137(5) 0.0205(3) Uani 1 1 d . . . . .
 O4 O 0.22360(19) 0.7295(2) 0.42620(5) 0.0226(3) Uani 1 1 d . . . . .
 N1 N 0.5322(2) 0.6577(2) 0.42079(6) 0.0143(3) Uani 1 1 d . . . . .
 C8 C 0.3446(3) 0.7164(2) 0.33823(7) 0.0175(3) Uani 1 1 d . . . . .
 C7 C 0.3552(3) 0.7114(2) 0.39706(7) 0.0159(3) Uani 1 1 d . . . . .
 C5 C 0.9400(3) 0.4534(2) 0.40921(7) 0.0169(3) Uani 1 1 d . . . . .
 C1 C 0.6659(2) 0.7843(2) 0.42559(6) 0.0143(3) Uani 1 1 d . . . . .
 C3 C 0.6990(3) 0.4527(3) 0.48174(7) 0.0189(4) Uani 1 1 d . . . . .
 H3A H 0.664269 0.510218 0.516081 0.023 Uiso 1 1 calc R U . . .
 H3B H 0.726934 0.320995 0.488334 0.023 Uiso 1 1 calc R U . . .
 C2 C 0.5387(3) 0.4688(2) 0.44278(7) 0.0180(4) Uani 1 1 d . . . . .
 H2A H 0.554935 0.378732 0.413507 0.022 Uiso 1 1 calc R U . . .
 H2B H 0.420585 0.440685 0.461186 0.022 Uiso 1 1 calc R U . . .
 C4 C 0.8692(3) 0.5478(2) 0.45934(7) 0.0165(3) Uani 1 1 d . . . . .
 H4 H 0.969480 0.544624 0.486834 0.020 Uiso 1 1 calc R U . . .
 C13 C 0.1775(3) 0.7749(3) 0.31525(8) 0.0218(4) Uani 1 1 d . . . . .
 H13 H 0.077902 0.815135 0.337152 0.026 Uiso 1 1 calc R U . . .
 C9 C 0.4897(3) 0.6540(3) 0.30630(7) 0.0216(4) Uani 1 1 d . . . . .
 H9 H 0.603239 0.615396 0.321933 0.026 Uiso 1 1 calc R U . . .
 C6 C 1.1323(3) 0.2174(3) 0.37689(8) 0.0254(4) Uani 1 1 d . . . . .
 H6A H 1.181935 0.299020 0.349229 0.038 Uiso 1 1 calc R U . . .
 H6B H 1.028531 0.146055 0.362352 0.038 Uiso 1 1 calc R U . . .
 H6C H 1.229886 0.133075 0.388939 0.038 Uiso 1 1 calc R U . . .
 C10 C 0.4667(3) 0.6488(3) 0.25116(8) 0.0265(4) Uani 1 1 d . . . . .
 H10 H 0.563720 0.603512 0.229147 0.032 Uiso 1 1 calc R U . . .
 C11 C 0.3022(4) 0.7098(3) 0.22843(8) 0.0301(5) Uani 1 1 d . . . . .
 H11 H 0.287808 0.707862 0.190824 0.036 Uiso 1 1 calc R U . . .
 C12 C 0.1586(3) 0.7737(3) 0.26031(9) 0.0282(4) Uani 1 1 d . . . . .
 H12 H 0.046996 0.816660 0.244434 0.034 Uiso 1 1 calc R U . . .

loop_
  _atom_site_aniso_label
  _atom_site_aniso_U_11
  _atom_site_aniso_U_22
  _atom_site_aniso_U_33
  _atom_site_aniso_U_23
  _atom_site_aniso_U_13
  _atom_site_aniso_U_12
 S1 0.0219(2) 0.01053(18) 0.0237(2) 0.00204(17) 0.00146(16) 0.0006(2)
 O1 0.0162(6) 0.0121(6) 0.0196(6) -0.0010(5) -0.0027(5) 0.0001(5)
 O2 0.0206(6) 0.0238(7) 0.0175(6) -0.0020(5) -0.0041(5) 0.0061(7)
 O3 0.0217(7) 0.0167(6) 0.0230(6) -0.0027(5) -0.0058(5) 0.0065(6)
 O4 0.0165(6) 0.0281(8) 0.0231(7) -0.0026(6) 0.0021(5) 0.0016(6)
 N1 0.0144(7) 0.0118(7) 0.0168(7) 0.0008(5) -0.0002(5) -0.0007(6)
 C8 0.0194(9) 0.0142(8) 0.0189(8) -0.0022(6) -0.0039(6) 0.0008(8)
 C7 0.0157(8) 0.0109(7) 0.0211(8) -0.0016(6) -0.0016(6) 0.0001(7)
 C5 0.0149(8) 0.0138(8) 0.0219(8) -0.0011(7) -0.0035(7) 0.0003(6)
 C1 0.0160(8) 0.0154(8) 0.0114(7) -0.0014(6) 0.0016(6) 0.0005(7)
 C3 0.0228(9) 0.0166(9) 0.0175(8) 0.0034(6) -0.0016(7) 0.0000(7)
 C2 0.0185(8) 0.0118(8) 0.0237(9) 0.0025(6) -0.0015(7) -0.0027(7)
 C4 0.0186(8) 0.0139(8) 0.0169(8) 0.0002(6) -0.0049(6) 0.0021(7)
 C13 0.0227(10) 0.0168(8) 0.0261(9) -0.0018(7) -0.0053(7) 0.0026(8)
 C9 0.0237(10) 0.0213(9) 0.0196(8) -0.0004(7) -0.0020(7) 0.0062(8)
 C6 0.0241(10) 0.0216(9) 0.0304(10) -0.0086(7) -0.0042(8) 0.0089(9)
 C10 0.0371(12) 0.0240(10) 0.0184(9) -0.0023(8) 0.0008(8) 0.0067(10)
 C11 0.0446(14) 0.0264(11) 0.0192(9) -0.0019(8) -0.0094(8) 0.0041(10)
 C12 0.0312(11) 0.0252(10) 0.0283(9) -0.0009(8) -0.0139(8) 0.0039(10)

_geom_special_details
;
 All esds (except the esd in the dihedral angle between two l.s. planes)
 are estimated using the full covariance matrix.  The cell esds are taken
 into account individually in the estimation of esds in distances, angles
 and torsion angles; correlations between esds in cell parameters are only
 used when they are defined by crystal symmetry.  An approximate (isotropic)
 treatment of cell esds is used for estimating esds involving l.s. planes.
;
loop_
  _geom_bond_atom_site_label_1
  _geom_bond_atom_site_label_2
  _geom_bond_distance
  _geom_bond_site_symmetry_2
  _geom_bond_publ_flag
 S1 C1 1.6724(18) . ?
 O1 C1 1.331(2) . ?
 O1 C4 1.447(2) . ?
 O2 C5 1.204(2) . ?
 O3 C5 1.338(2) . ?
 O3 C6 1.446(2) . ?
 O4 C7 1.205(2) . ?
 N1 C7 1.460(2) . ?
 N1 C1 1.336(2) . ?
 N1 C2 1.478(2) . ?
 C8 C7 1.480(2) . ?
 C8 C13 1.402(3) . ?
 C8 C9 1.393(3) . ?
 C5 C4 1.521(3) . ?
 C3 H3A 0.9900 . ?
 C3 H3B 0.9900 . ?
 C3 C2 1.518(3) . ?
 C3 C4 1.515(3) . ?
 C2 H2A 0.9900 . ?
 C2 H2B 0.9900 . ?
 C4 H4 1.0000 . ?
 C13 H13 0.9500 . ?
 C13 C12 1.386(3) . ?
 C9 H9 0.9500 . ?
 C9 C10 1.395(3) . ?
 C6 H6A 0.9800 . ?
 C6 H6B 0.9800 . ?
 C6 H6C 0.9800 . ?
 C10 H10 0.9500 . ?
 C10 C11 1.389(3) . ?
 C11 H11 0.9500 . ?
 C11 C12 1.388(3) . ?
 C12 H12 0.9500 . ?

loop_
  _geom_angle_atom_site_label_1
  _geom_angle_atom_site_label_2
  _geom_angle_atom_site_label_3
  _geom_angle
  _geom_angle_site_symmetry_1
  _geom_angle_site_symmetry_3
  _geom_angle_publ_flag
 C1 O1 C4 120.16(14) . . ?
 C5 O3 C6 114.89(14) . . ?
 C7 N1 C2 115.28(14) . . ?
 C1 N1 C7 118.94(15) . . ?
 C1 N1 C2 125.45(15) . . ?
 C13 C8 C7 117.58(17) . . ?
 C9 C8 C7 121.85(17) . . ?
 C9 C8 C13 120.43(17) . . ?
 O4 C7 N1 117.95(15) . . ?
 O4 C7 C8 124.24(17) . . ?
 N1 C7 C8 117.33(15) . . ?
 O2 C5 O3 124.87(17) . . ?
 O2 C5 C4 124.47(16) . . ?
 O3 C5 C4 110.59(15) . . ?
 O1 C1 S1 117.82(13) . . ?
 O1 C1 N1 120.08(16) . . ?
 N1 C1 S1 122.07(14) . . ?
 H3A C3 H3B 108.2 . . ?
 C2 C3 H3A 109.7 . . ?
 C2 C3 H3B 109.7 . . ?
 C4 C3 H3A 109.7 . . ?
 C4 C3 H3B 109.7 . . ?
 C4 C3 C2 109.99(15) . . ?
 N1 C2 C3 109.63(15) . . ?
 N1 C2 H2A 109.7 . . ?
 N1 C2 H2B 109.7 . . ?
 C3 C2 H2A 109.7 . . ?
 C3 C2 H2B 109.7 . . ?
 H2A C2 H2B 108.2 . . ?
 O1 C4 C5 108.45(14) . . ?
 O1 C4 C3 110.68(15) . . ?
 O1 C4 H4 108.6 . . ?
 C5 C4 H4 108.6 . . ?
 C3 C4 C5 111.96(15) . . ?
 C3 C4 H4 108.6 . . ?
 C8 C13 H13 120.3 . . ?
 C12 C13 C8 119.49(19) . . ?
 C12 C13 H13 120.3 . . ?
 C8 C9 H9 120.3 . . ?
 C8 C9 C10 119.40(19) . . ?
 C10 C9 H9 120.3 . . ?
 O3 C6 H6A 109.5 . . ?
 O3 C6 H6B 109.5 . . ?
 O3 C6 H6C 109.5 . . ?
 H6A C6 H6B 109.5 . . ?
 H6A C6 H6C 109.5 . . ?
 H6B C6 H6C 109.5 . . ?
 C9 C10 H10 120.0 . . ?
 C11 C10 C9 120.1(2) . . ?
 C11 C10 H10 120.0 . . ?
 C10 C11 H11 119.8 . . ?
 C12 C11 C10 120.40(18) . . ?
 C12 C11 H11 119.8 . . ?
 C13 C12 C11 120.2(2) . . ?
 C13 C12 H12 119.9 . . ?
 C11 C12 H12 119.9 . . ?

loop_
  _geom_torsion_atom_site_label_1
  _geom_torsion_atom_site_label_2
  _geom_torsion_atom_site_label_3
  _geom_torsion_atom_site_label_4
  _geom_torsion
  _geom_torsion_site_symmetry_1
  _geom_torsion_site_symmetry_2
  _geom_torsion_site_symmetry_3
  _geom_torsion_site_symmetry_4
  _geom_torsion_publ_flag
 O2 C5 C4 O1 -37.4(3) . . . . ?
 O2 C5 C4 C3 85.0(2) . . . . ?
 O3 C5 C4 O1 145.58(15) . . . . ?
 O3 C5 C4 C3 -92.02(19) . . . . ?
 C8 C13 C12 C11 1.9(3) . . . . ?
 C8 C9 C10 C11 1.6(3) . . . . ?
 C7 N1 C1 S1 2.6(2) . . . . ?
 C7 N1 C1 O1 -179.52(14) . . . . ?
 C7 N1 C2 C3 -160.81(15) . . . . ?
 C7 C8 C13 C12 -177.03(18) . . . . ?
 C7 C8 C9 C10 175.10(19) . . . . ?
 C1 O1 C4 C5 84.35(19) . . . . ?
 C1 O1 C4 C3 -38.8(2) . . . . ?
 C1 N1 C7 O4 -105.8(2) . . . . ?
 C1 N1 C7 C8 81.7(2) . . . . ?
 C1 N1 C2 C3 12.5(2) . . . . ?
 C2 N1 C7 O4 67.9(2) . . . . ?
 C2 N1 C7 C8 -104.54(18) . . . . ?
 C2 N1 C1 S1 -170.42(13) . . . . ?
 C2 N1 C1 O1 7.4(3) . . . . ?
 C2 C3 C4 O1 56.33(19) . . . . ?
 C2 C3 C4 C5 -64.8(2) . . . . ?
 C4 O1 C1 S1 -175.41(12) . . . . ?
 C4 O1 C1 N1 6.7(2) . . . . ?
 C4 C3 C2 N1 -42.8(2) . . . . ?
 C13 C8 C7 O4 10.6(3) . . . . ?
 C13 C8 C7 N1 -177.50(16) . . . . ?
 C13 C8 C9 C10 -0.5(3) . . . . ?
 C9 C8 C7 O4 -165.14(19) . . . . ?
 C9 C8 C7 N1 6.8(3) . . . . ?
 C9 C8 C13 C12 -1.2(3) . . . . ?
 C9 C10 C11 C12 -1.0(4) . . . . ?
 C6 O3 C5 O2 -2.4(3) . . . . ?
 C6 O3 C5 C4 174.68(17) . . . . ?
 C10 C11 C12 C13 -0.8(4) . . . . ?

_shelx_res_file
;
TITL mo_b419_0m_a.res in P2(1)2(1)2(1)
    mo_b419_0m.res
    created by SHELXL-2019/1 at 11:48:22 on 16-Nov-2023
REM Old TITL mo_B419_0m in P2(1)2(1)2(1)
REM SHELXT solution in P2(1)2(1)2(1): R1 0.079, Rweak 0.020, Alpha 0.002
REM <I/s> 3.310 for 25 systematic absences, Orientation as input
REM Flack x = 0.043 ( 0.030 ) from 1041 Parsons' quotients
REM Formula found by SHELXT: C13 N O4 S
CELL 0.71073 7.2081 7.2498 25.1102 90 90 90
ZERR 4 0.0006 0.0006 0.002 0 0 0
LATT -1
SYMM 0.5-X,-Y,0.5+Z
SYMM -X,0.5+Y,0.5-Z
SYMM 0.5+X,0.5-Y,-Z
SFAC C H N O S
UNIT 52 52 4 16 4

L.S. 15
PLAN  33
TEMP -173.15
CONF
BOND
list 4
MORE -1
BOND $H
fmap 2 53
acta
REM <olex2.extras>
REM <HklSrc "%.\\mo_B419_0m.hkl">
REM </olex2.extras>

WGHT    0.030800    0.340700
FVAR       0.69790
S1    5    0.633907    1.004155    0.407642    11.00000    0.02192    0.01053 =
         0.02368    0.00204    0.00146    0.00059
O1    4    0.828866    0.738492    0.446743    11.00000    0.01618    0.01205 =
         0.01958   -0.00102   -0.00266    0.00014
O2    4    0.882501    0.483339    0.365035    11.00000    0.02063    0.02384 =
         0.01755   -0.00197   -0.00411    0.00612
O3    4    1.068147    0.326797    0.421373    11.00000    0.02167    0.01672 =
         0.02299   -0.00272   -0.00579    0.00648
O4    4    0.223597    0.729534    0.426204    11.00000    0.01648    0.02812 =
         0.02313   -0.00255    0.00212    0.00164
N1    3    0.532168    0.657721    0.420794    11.00000    0.01436    0.01180 =
         0.01685    0.00081   -0.00024   -0.00074
C8    1    0.344622    0.716448    0.338228    11.00000    0.01939    0.01420 =
         0.01893   -0.00220   -0.00390    0.00077
C7    1    0.355225    0.711352    0.397061    11.00000    0.01571    0.01091 =
         0.02115   -0.00157   -0.00163    0.00010
C5    1    0.939976    0.453409    0.409211    11.00000    0.01494    0.01381 =
         0.02194   -0.00111   -0.00354    0.00030
C1    1    0.665866    0.784288    0.425589    11.00000    0.01603    0.01542 =
         0.01144   -0.00140    0.00161    0.00050
C3    1    0.699006    0.452730    0.481737    11.00000    0.02276    0.01657 =
         0.01746    0.00337   -0.00163    0.00003
AFIX  23
H3A   2    0.664269    0.510218    0.516081    11.00000   -1.20000
H3B   2    0.726934    0.320995    0.488334    11.00000   -1.20000
AFIX   0
C2    1    0.538703    0.468788    0.442776    11.00000    0.01850    0.01180 =
         0.02367    0.00245   -0.00149   -0.00274
AFIX  23
H2A   2    0.554935    0.378732    0.413507    11.00000   -1.20000
H2B   2    0.420585    0.440685    0.461186    11.00000   -1.20000
AFIX   0
C4    1    0.869178    0.547843    0.459337    11.00000    0.01856    0.01389 =
         0.01691    0.00019   -0.00492    0.00213
AFIX  13
H4    2    0.969480    0.544624    0.486834    11.00000   -1.20000
AFIX   0
C13   1    0.177468    0.774943    0.315248    11.00000    0.02267    0.01677 =
         0.02608   -0.00177   -0.00531    0.00257
AFIX  43
H13   2    0.077902    0.815135    0.337152    11.00000   -1.20000
AFIX   0
C9    1    0.489696    0.654046    0.306296    11.00000    0.02372    0.02133 =
         0.01964   -0.00045   -0.00204    0.00623
AFIX  43
H9    2    0.603239    0.615396    0.321933    11.00000   -1.20000
AFIX   0
C6    1    1.132290    0.217429    0.376891    11.00000    0.02410    0.02158 =
         0.03037   -0.00860   -0.00417    0.00889
AFIX 137
H6A   2    1.181935    0.299020    0.349229    11.00000   -1.50000
H6B   2    1.028531    0.146055    0.362352    11.00000   -1.50000
H6C   2    1.229886    0.133075    0.388939    11.00000   -1.50000
AFIX   0
C10   1    0.466716    0.648836    0.251164    11.00000    0.03711    0.02398 =
         0.01839   -0.00225    0.00080    0.00666
AFIX  43
H10   2    0.563720    0.603512    0.229147    11.00000   -1.20000
AFIX   0
C11   1    0.302174    0.709840    0.228427    11.00000    0.04461    0.02638 =
         0.01924   -0.00185   -0.00940    0.00415
AFIX  43
H11   2    0.287808    0.707862    0.190824    11.00000   -1.20000
AFIX   0
C12   1    0.158553    0.773696    0.260308    11.00000    0.03119    0.02525 =
         0.02825   -0.00092   -0.01393    0.00394
AFIX  43
H12   2    0.046996    0.816660    0.244434    11.00000   -1.20000
AFIX   0
HKLF 4


REM  mo_b419_0m_a.res in P2(1)2(1)2(1)
REM wR2 = 0.0748, GooF = S = 1.085, Restrained GooF = 1.085 for all data
REM R1 = 0.0300 for 3440 Fo > 4sig(Fo) and 0.0335 for all 3661 data
REM 173 parameters refined using 0 restraints

END

WGHT      0.0308      0.3404

REM Highest difference peak  0.244,  deepest hole -0.251,  1-sigma level  0.071
Q1    1   0.4253  0.7187  0.3202  11.00000  0.05    0.24
Q2    1   0.2758  0.7634  0.3233  11.00000  0.05    0.24
Q3    1   0.6170  0.4437  0.4632  11.00000  0.05    0.24
Q4    1   0.3463  0.6886  0.3561  11.00000  0.05    0.23
Q5    1   0.7849  0.5168  0.4755  11.00000  0.05    0.22
Q6    1   0.9310  0.5971  0.3239  11.00000  0.05    0.19
Q7    1   0.7927  0.4364  0.3557  11.00000  0.05    0.19
Q8    1   1.4025  0.3162  0.3237  11.00000  0.05    0.19
Q9    1   0.2468  0.5821  0.4793  11.00000  0.05    0.18
Q10   1   0.2441  0.5250  0.1814  11.00000  0.05    0.18
Q11   1   0.4632  0.6337  0.2817  11.00000  0.05    0.18
Q12   1   1.0307  0.6861  0.4876  11.00000  0.05    0.18
Q13   1   0.4549  0.8393  0.1731  11.00000  0.05    0.18
Q14   1   0.4081  0.6272  0.1606  11.00000  0.05    0.18
Q15   1   0.6685  0.5043  0.4989  11.00000  0.05    0.18
Q16   1   0.0619  0.9918  0.3186  11.00000  0.05    0.18
Q17   1   0.7210  0.1208  0.5045  11.00000  0.05    0.18
Q18   1   1.1711  0.2852  0.3226  11.00000  0.05    0.17
Q19   1   0.9322  0.5061  0.3209  11.00000  0.05    0.17
Q20   1   0.7606  0.6092  0.5214  11.00000  0.05    0.16
Q21   1   0.4223  0.6137  0.5018  11.00000  0.05    0.16
Q22   1   0.5368  0.7157  0.5161  11.00000  0.05    0.16
Q23   1   0.2338  0.4649  0.4793  11.00000  0.05    0.16
Q24   1   0.6256  1.0031  0.3392  11.00000  0.05    0.16
Q25   1   0.7169  0.9402  0.3564  11.00000  0.05    0.16
Q26   1   0.6389  0.7197  0.5059  11.00000  0.05    0.16
Q27   1   1.4372  0.3533  0.3357  11.00000  0.05    0.16
Q28   1   0.3025  0.4389  0.1936  11.00000  0.05    0.16
Q29   1  -0.1583  0.9414  0.3220  11.00000  0.05    0.16
Q30   1   0.5894  0.5026  0.5020  11.00000  0.05    0.16
Q31   1   1.2604  0.4615  0.3508  11.00000  0.05    0.16
Q32   1   0.6193  0.4439  0.3544  11.00000  0.05    0.16
Q33   1   0.4718  0.7285  0.1643  11.00000  0.05    0.16
;
_shelx_res_checksum                99500
_shelx_hkl_file
;
   1   0   0    0.80    0.50
  -1   0   0    0.00    0.30
   1   0   0   -0.20    0.40
  -1   0   0   -0.20    0.30
   1   0   0    0.10    0.40
  -2   0   0   26.40    2.40
   2   0   0   27.80    2.50
  -2   0   0   24.60    2.60
   2   0   0   23.50    2.50
   2   0   0   31.40    2.70
  -3   0   0    0.40    1.00
   3   0   0    1.80    1.00
  -3   0   0    1.30    0.90
   3   0   0    0.50    1.00
   3   0   0    0.40    0.90
  -4   0   0 1402.46   66.59
   4   0   0 1390.76   66.89
  -4   0   0 1379.36   65.79
   4   0   0 1483.35   66.29
   5   0   0    1.10    1.30
  -5   0   0    1.20    1.30
   5   0   0   -1.70    0.90
   5   0   0   -0.20    1.20
  -5   0   0    0.00    1.10
  -6   0   0  631.14   33.60
  -6   0   0  703.53   33.00
   6   0   0  682.43   33.60
   6   0   0  579.54   34.00
   7   0   0    7.20    2.50
  -7   0   0    2.20    2.10
   7   0   0    0.50    2.20
   8   0   0   26.20    5.70
  -9   0   0    4.30    1.60
   9   0   0    1.70    2.10
   9   0   0    2.90    3.10
  10   0   0  149.09   14.80
  10   0   0  150.38   11.80
   0   1   0    0.10    0.40
   0   1   0   -0.10    0.40
   0  -1   0   -0.30    0.40
   0   1   0   -0.20    0.40
   0  -1   0   -0.30    0.30
  -1   1   0   89.29    5.70
   1   1   0   94.29    4.10
   1  -1   0   82.19    5.40
  -1   1   0   85.59    5.40
   1  -1   0   91.49    5.70
  -2   1   0 1024.80   50.79
   2  -1   0 1034.00   50.89
  -2   1   0 1162.28   50.79
   2  -1   0 1065.49   50.39
  -2   1   0 1065.79   50.39
   2   1   0 1099.69   48.70
   3   1   0   56.79    3.90
  -3  -1   0   61.49    3.60
   3  -1   0   54.49    5.20
   3  -1   0   60.69    5.20
  -3   1   0   56.19    5.40
   3  -1   0   60.09    5.60
  -3   1   0   59.39    5.10
  -3  -1   0   59.69    3.90
  -4   1   0    2.20    1.80
   4  -1   0    3.70    1.70
   4  -1   0    1.80    1.40
   4   1   0    1.80    1.10
   4  -1   0    0.10    1.20
  -4  -1   0    1.20    1.00
  -4  -1   0    2.40    0.90
  -4   1   0    0.10    1.50
   4   1   0    0.50    0.90
   5  -1   0  257.47   17.30
  -5   1   0  309.67   17.80
   5  -1   0  304.27   17.90
   5   1   0  276.87   15.00
  -5  -1   0  261.97   14.70
   5  -1   0  263.17   16.50
  -5   1   0  269.67   16.30
   5   1   0  278.97   15.70
   6   1   0   61.69    6.10
  -6  -1   0   43.10    4.50
   6  -1   0   57.99    7.00
   6   1   0   51.59    4.90
   6  -1   0   51.29    6.00
  -6   1   0   57.09    6.50
   6  -1   0   51.59    6.70
  -7  -1   0   36.10    3.20
  -7  -1   0   35.00    4.00
   7  -1   0   32.40    6.80
   7  -1   0   32.70    6.00
   7   1   0   36.40    4.30
   7   1   0   39.80    7.10
   8  -1   0   29.20    6.40
   8   1   0   16.20    4.70
  -8  -1   0   16.60    2.50
  -8  -1   0   26.80    3.80
   8   1   0   23.10    4.40
   8  -1   0   24.00    6.20
   9   1   0   30.90    6.80
   9   1   0   36.40    5.30
   9  -1   0   27.00    7.30
   9  -1   0   28.60    5.70
   0   2   0 1912.81   88.99
   0  -2   0 1807.82   88.29
   0  -2   0 1933.91   88.99
   0   2   0 2127.09   88.89
   1  -2   0 2240.18  112.69
   1   2   0 2527.55  111.09
  -1   2   0 2394.46  112.79
   1  -2   0 2539.85  112.59
  -1  -2   0 2364.36  110.59
  -1   2   0 2601.04  112.69
   1  -2   0 2403.76  112.19
   1   2   0 2625.04  110.59
   1   2   0 2471.55  110.79
  -1   2   0 2419.16  112.19
  -2   2   0 1578.04   68.29
   2  -2   0 1271.87   67.99
   2  -2   0 1500.65   68.19
  -2   2   0 1471.85   68.49
   2  -2   0 1440.56   68.89
   3  -2   0  346.37   21.00
  -3   2   0  395.46   20.90
  -3   2   0  390.16   21.70
   3   2   0  390.56   17.40
   3  -2   0  371.96   20.70
  -4   2   0  357.66   21.60
   4  -2   0  342.77   21.20
  -4   2   0  369.06   20.70
   4  -2   0  409.66   21.30
   4  -2   0  341.47   21.60
   4   2   0  365.26   17.30
   5  -2   0    1.50    1.90
   5  -2   0    2.80    2.40
  -5   2   0    0.60    1.80
   5  -2   0    4.20    2.30
   5   2   0    1.60    0.90
  -5   2   0    1.60    1.70
   5   2   0    3.30    1.40
   6  -2   0  280.17   17.50
   6   2   0  255.07   13.30
   6  -2   0  270.17   18.50
  -6   2   0  281.57   18.30
   6  -2   0  235.08   17.70
   6   2   0  218.18   14.40
   7   2   0    1.30    1.00
  -7   2   0    1.40    2.60
   7  -2   0   -0.20    2.10
   7   2   0    0.50    1.70
   7  -2   0    0.50    2.20
   8  -2   0  174.28   15.70
   8   2   0  170.48   12.90
   8   2   0  186.18   10.70
   8  -2   0  182.38   14.60
   9   2   0   15.60    2.80
   9  -2   0   15.30    5.20
   9  -2   0   24.60    7.10
   9   2   0    9.60    4.00
   0   3   0    0.30    0.80
   0  -3   0    1.80    1.20
   0  -3   0   -0.40    0.90
   0   3   0    0.10    0.90
   0  -3   0    0.20    0.90
   0   3   0    0.60    1.00
  -1  -3   0  282.07   14.00
   1   3   0  289.57   14.80
   1  -3   0  280.67   15.70
  -1  -3   0  266.87   14.50
  -1   3   0  285.67   16.40
   1   3   0  281.97   14.30
   1  -3   0  267.77   15.40
   1  -3   0  256.07   16.00
   1   3   0  289.87   14.40
  -1   3   0  267.67   15.50
  -1   3   0  269.57   15.90
   2   3   0   45.40    3.00
   2  -3   0   50.19    5.40
  -2   3   0   40.90    4.70
   2   3   0   48.30    3.20
  -2   3   0   52.39    5.50
  -2   3   0   40.40    5.20
   2   3   0   46.60    2.60
   2  -3   0   44.40    5.00
  -3   3   0   35.60    6.20
  -3   3   0   25.30    4.70
   3  -3   0   28.20    5.10
   3  -3   0   39.50    6.70
   3  -3   0   30.40    5.10
  -4   3   0   38.00    7.20
  -4   3   0   38.10    6.00
   4  -3   0   32.50    6.10
   4  -3   0   27.80    7.50
   4   3   0   28.00    1.70
   4  -3   0   18.90    4.60
   5  -3   0  355.96   22.20
   5   3   0  327.27   15.50
   5  -3   0  339.17   21.00
   5  -3   0  335.97   22.30
  -5   3   0  334.87   20.90
   6  -3   0   45.80    7.70
   6   3   0   64.89    3.60
   6  -3   0   67.09    7.80
   6  -3   0   71.79    8.70
   6   3   0   63.29    5.10
  -6   3   0   50.99    8.00
   7  -3   0   51.69    9.70
   7   3   0   42.40    2.90
   7  -3   0   48.50    8.30
   7   3   0   35.30    4.60
   7  -3   0   29.80    7.00
   8  -3   0    8.10    5.10
   8  -3   0   15.00    4.90
   8   3   0   12.40    1.80
   8   3   0   15.60    3.70
   9  -3   0   47.70    9.00
   9   3   0   46.10    6.70
   9   3   0   46.80    3.40
   9  -3   0   30.90    9.00
   0   4   0 5871.31  271.17
   0   4   0 5835.12  270.27
   0   4   0 6302.37  271.07
   0  -4   0 5905.71  271.17
  -1  -4   0  937.91   45.10
   1  -4   0  954.60   47.20
  -1   4   0  914.61   46.00
  -1   4   0  917.71   46.60
   1   4   0  918.21   45.20
   1  -4   0  959.50   46.10
   1   4   0  935.61   44.60
  -1   4   0  907.11   47.00
   1   4   0  986.40   45.10
  -1  -4   0  927.01   44.20
   1  -4   0  937.41   46.00
  -2  -4   0 1623.74   73.29
  -2  -4   0 1632.64   72.79
   2  -4   0 1630.44   77.39
  -2   4   0 1597.54   77.29
   2  -4   0 1596.84   78.59
   2   4   0 1613.04   74.49
  -2   4   0 1550.14   78.29
  -2   4   0 1642.54   78.19
   2   4   0 1706.73   74.69
   2  -4   0 1576.14   77.69
   3  -4   0   13.20    3.60
  -3   4   0   12.30    3.40
  -3   4   0   15.90    3.90
   3   4   0   12.80    1.90
   3  -4   0   14.90    3.90
  -3   4   0   16.90    4.60
   3   4   0   16.10    1.50
   3  -4   0   15.40    4.10
   4  -4   0 1619.34   79.79
   4  -4   0 1505.75   80.99
   4  -4   0 1682.43   80.89
  -4   4   0 1667.23   81.49
  -4   4   0 1702.93   79.99
   5  -4   0   85.49   10.30
   5  -4   0   86.09    9.20
  -5   4   0   91.09   10.10
  -5   4   0   92.69    9.60
   5  -4   0   94.29   10.10
   6  -4   0  239.08   18.40
  -6   4   0  244.18   18.40
   6  -4   0  285.67   20.40
   6  -4   0  284.67   21.10
   7  -4   0    2.70    3.70
   7  -4   0    7.30    3.80
   7  -4   0    4.00    4.00
   7   4   0    6.60    1.80
   8   4   0   46.90    5.10
   8  -4   0   64.69   11.10
   8  -4   0   51.49    9.40
   9   4   0    7.40    3.00
   9  -4   0    2.10    4.10
   9  -4   0    4.20    4.30
   0   5   0   -0.30    1.20
   0   5   0    1.80    1.70
   0  -5   0    1.70    1.50
   0  -5   0    2.10    1.30
   0   5   0    1.60    1.50
  -1  -5   0  394.16   20.50
  -1   5   0  396.96   23.20
   1   5   0  364.46   21.40
   1  -5   0  409.76   22.10
  -1  -5   0  395.96   21.50
   1  -5   0  411.76   23.70
  -1   5   0  382.76   23.30
   1   5   0  417.16   21.30
  -1   5   0  367.36   22.10
   1   5   0  385.76   21.60
   1  -5   0  375.16   22.00
  -2   5   0   21.70    4.50
  -2   5   0   26.50    5.60
   2  -5   0   28.60    5.20
   2  -5   0   32.70    6.00
  -2   5   0   28.60    6.50
   2  -5   0   29.30    5.30
   2   5   0   26.70    4.20
  -2  -5   0   26.40    2.60
  -2  -5   0   24.50    2.10
   2   5   0   23.10    3.60
   3  -5   0   12.60    4.20
  -3   5   0    6.00    2.70
  -3   5   0    9.70    3.40
  -3   5   0   12.30    4.10
   3   5   0   11.40    1.90
   3  -5   0   13.80    5.10
   3   5   0   15.90    2.80
  -4   5   0  112.69   11.50
   4  -5   0  124.89   11.40
  -4   5   0  117.49   10.70
   4  -5   0   84.69   10.60
   4   5   0  115.69    6.30
   4  -5   0  106.69   10.30
   5  -5   0  147.99   13.30
   5  -5   0  153.78   14.90
  -5   5   0  148.89   13.50
   5  -5   0  182.48   15.10
   6  -5   0   31.10    8.70
   6  -5   0   23.30    6.50
   6  -5   0   32.50    7.30
  -6   5   0   33.30    6.80
   7  -5   0   11.50    5.80
   7  -5   0   16.70    5.60
   8  -5   0   43.10    9.30
   8  -5   0   54.99   10.90
   0   6   0  484.45   27.00
   0  -6   0  458.65   26.50
   0   6   0  451.45   26.50
   0  -6   0  434.36   23.50
   0   6   0  476.55   25.90
   0  -6   0  462.05   23.10
   1   6   0    1.50    1.70
   1  -6   0    2.60    2.00
  -1   6   0   -1.50    1.60
   1  -6   0    6.00    2.90
  -1   6   0   -0.70    2.30
  -1  -6   0    2.40    1.60
   1   6   0    5.70    2.50
   1   6   0    2.10    1.80
  -1  -6   0    2.20    1.70
   1  -6   0    0.20    1.50
  -1   6   0   -0.50    1.80
   2  -6   0  592.44   34.30
  -2   6   0  558.24   33.80
   2  -6   0  541.35   32.00
   2   6   0  579.84   30.00
  -2   6   0  607.74   33.00
   2  -6   0  625.94   32.60
  -2   6   0  534.05   33.10
  -2  -6   0  589.64   28.20
  -2  -6   0  592.04   27.30
  -3   6   0   66.19    8.80
   3   6   0   70.29    5.30
   3  -6   0   71.89    8.40
  -3   6   0   56.59    8.60
   3  -6   0   70.69    9.30
   3  -6   0   67.49    8.20
   4  -6   0   32.20    6.60
   4  -6   0   26.20    6.90
  -4   6   0   32.30    6.80
   4  -6   0   40.30    7.60
  -4   6   0   15.10    5.70
   5  -6   0   46.00    8.60
   5  -6   0   33.30    7.70
   5  -6   0   44.10    9.20
  -5   6   0   26.70    6.90
   6  -6   0   10.20    5.20
   6  -6   0    6.10    4.30
   6  -6   0    3.80    4.50
   7  -6   0    5.50    4.50
   7  -6   0    2.10    4.40
   8  -6   0   96.29   14.10
   8  -6   0   86.19   14.00
   0  -7   0    1.10    2.30
   0   7   0    2.30    2.20
   0  -7   0    3.00    1.30
   0   7   0   -0.10    1.90
   0   7   0    3.20    2.80
   0  -7   0    1.50    1.40
  -1  -7   0   71.79    6.30
  -1   7   0   72.59   15.20
   1   7   0   66.29    8.00
   1   7   0   64.99    7.40
   1  -7   0   65.49    7.30
  -1   7   0   62.69    7.70
  -1   7   0   66.89    8.70
   1  -7   0   74.39    8.90
   1  -7   0   55.79    6.30
   1   7   0   63.69    6.80
   2   7   0   47.20    5.60
  -2  -7   0   41.70    4.00
  -2   7   0   44.90    9.10
   2  -7   0   42.60    8.90
   2  -7   0   47.60    7.40
   2  -7   0   47.20    6.30
  -2   7   0   55.19    8.60
   3  -7   0  137.39   12.40
  -3   7   0  129.19   13.60
   3  -7   0  136.39   14.00
  -3   7   0  160.68   14.00
   3  -7   0  127.89   12.50
   3   7   0  132.89    9.00
   4   7   0    2.30    1.10
   4  -7   0    1.10    3.00
  -4   7   0   -0.10    3.20
   4  -7   0    1.40    3.60
   4  -7   0    6.20    3.70
  -4   7   0   -1.60    3.80
  -5   7   0   94.79   12.90
   5  -7   0   98.39   16.30
   5  -7   0   98.49   11.70
   5  -7   0   83.59   10.70
   6  -7   0    3.90    4.60
   6  -7   0    5.60    4.60
   7  -7   0   13.60    6.50
   7  -7   0   13.60    5.60
   0  -8   0  131.79    8.00
   0   8   0  138.89   12.60
   0  -8   0  128.49   10.50
   0   8   0  125.79   11.60
   0  -8   0  125.49    7.70
   1   8   0   86.89    9.30
   1  -8   0   80.89    7.20
  -1   8   0   88.29    9.90
   1  -8   0   91.89    9.00
   1  -8   0   90.89    7.80
  -1   8   0   90.99   10.90
  -1  -8   0   83.49    7.50
   2  -8   0   23.00    6.10
   2  -8   0   25.60    5.50
  -2   8   0   27.30    6.90
  -2  -8   0   30.40    3.70
   2  -8   0   25.90    6.00
  -2   8   0   44.30    7.90
   2   8   0   29.80    5.50
  -3   8   0   55.49   10.80
  -3   8   0   57.69   10.30
   3  -8   0   69.69   10.20
   3  -8   0   71.49   11.70
   3  -8   0   48.10    8.20
   3   8   0   71.19    7.60
  -4   8   0  133.19   14.00
   4  -8   0  131.09   13.30
   4  -8   0  105.99   12.10
   4   8   0  121.09    7.40
   4  -8   0  135.59   15.50
   5  -8   0   10.40    5.50
   5  -8   0    3.30    4.40
   6  -8   0   22.50    7.50
   0  -9   0    0.70    2.90
   0   9   0   -6.90    3.60
   1  -9   0  204.78   12.80
   1  -9   0  215.68   13.30
   1   9   0  220.28   16.50
  -1   9   0  187.88   17.40
  -2  -9   0   -0.40    2.00
  -2   9   0   17.40    6.40
   2  -9   0    2.10    3.40
   2   9   0   -2.70    3.00
  -2   9   0   -4.60    5.70
   2  -9   0    1.60    2.90
   2  -9   0    3.70    3.90
   3  -9   0   24.50    5.90
   3   9   0   30.40    4.80
  -3   9   0    6.70    7.80
   4  -9   0    6.70    4.90
   4   9   0    3.60    1.90
   4  -9   0    4.80    4.70
  -4   9   0  -12.20    7.30
   0 -10   0    0.70    4.50
   1 -10   0    2.10    1.90
   1  10   0    6.00    6.20
  -1 -10   0    6.60    4.40
   1 -10   0    1.00    2.30
   1   0   1  443.36   19.10
  -1   0   1  427.76   19.20
   1   0  -1  412.36   19.20
  -1   0   1  391.76   19.30
  -1   0  -1  430.76   19.00
   1   0  -1  416.46   19.10
   1   0   1  395.76   19.20
  -1   0   1  363.06   19.10
   2   0  -1  908.21   44.90
   2   0   1  953.80   44.60
   2   0  -1  954.30   44.60
   2   0   1  978.60   45.00
  -2   0   1 1085.09   45.30
  -2   0   1  971.20   44.70
  -2   0  -1  931.01   44.80
  -2   0  -1  945.81   44.40
  -3   0  -1  311.97   16.20
  -3   0   1  314.37   16.40
  -3   0  -1  294.87   16.50
   3   0   1  347.07   16.70
   3   0   1  311.67   16.90
   3   0  -1  328.27   17.10
  -3   0   1  306.97   16.90
   3   0  -1  341.47   16.60
   4   0  -1    1.80    1.20
   4   0   1    1.00    1.10
  -4   0  -1    1.20    1.10
   4   0   1    0.90    1.20
  -4   0  -1    0.70    1.20
   4   0  -1    1.80    1.20
  -4   0   1    2.10    1.10
  -4   0   1    0.00    0.90
   4   0   1    1.90    1.30
   5   0  -1  116.69    8.60
  -5   0  -1   95.79    7.70
   5   0   1   98.19    8.10
   5   0   1   99.89    8.20
  -5   0  -1  107.29    7.40
  -5   0   1  105.99    8.20
  -5   0   1  111.39    7.60
   5   0   1   84.79    7.30
   5   0  -1  102.59    7.60
  -6   0  -1  143.69   10.10
  -6   0   1  134.99    9.50
   6   0   1  129.19    9.80
   6   0   1  127.59   10.50
  -6   0   1  146.59   10.50
   6   0  -1  137.19    9.80
   6   0   1  135.19   10.60
   6   0  -1  141.59   12.20
   7   0   1  132.19   11.60
  -7   0   1  129.49   10.60
   7   0  -1  163.18   11.00
   7   0   1  150.58   10.90
   7   0  -1  142.89   11.90
  -7   0  -1  144.69   10.50
  -8   0   1    2.40    1.30
   8   0   1    3.80    2.80
   8   0  -1   -4.90    2.00
   9   0  -1    1.80    2.30
  -9   0   1   -0.60    1.40
   9   0   1    3.80    3.40
   9   0  -1    8.90    4.00
   9   0   1    2.50    2.20
  -9   0  -1    2.40    1.60
  10   0   1   62.09   10.50
  10   0  -1   46.40    9.20
  10   0   1   63.09    7.20
  10   0  -1   54.39    7.50
   0  -1  -1 2523.85  111.69
   0   1  -1 2654.83  111.69
   0  -1  -1 2627.54  111.39
   0   1   1 2490.35  111.79
   0   1   1 2562.84  111.49
   0   1   1 2199.58  111.39
   0  -1   1 2545.85  111.69
   0   1  -1 2220.08  111.79
   0  -1   1 2380.86  111.79
   0   1  -1 2590.94  111.79
   1  -1   1 2247.18  106.59
   1  -1   1 2408.46  106.29
  -1   1   1 2442.46  106.49
  -1   1   1 2216.48  106.19
   1  -1  -1 2279.97  106.19
  -1   1  -1 2472.65  106.29
   2   1  -1 2588.44  120.19
   2   1  -1 2672.73  120.19
  -2   1   1 2541.65  121.99
   2  -1   1 2984.40  122.89
  -2   1   1 2581.24  121.79
  -2   1   1 2731.33  122.59
   2  -1   1 2678.33  121.99
   2   1   1 2712.23  120.09
   2   1   1 2568.64  120.19
   2  -1  -1 2646.74  121.89
  -2   1  -1 2497.75  122.19
  -2  -1   1 2703.93  120.39
  -2   1  -1 2531.55  121.69
  -2  -1   1 2695.23  120.19
   2  -1  -1 2919.01  122.49
   2  -1  -1 2810.52  122.69
   3  -1   1  989.50   46.80
  -3  -1  -1 1019.60   44.60
   3  -1   1  985.00   47.50
  -3   1   1  979.10   46.60
  -3   1   1  882.31   47.10
   3  -1   1  978.40   47.10
  -3   1   1 1012.90   46.90
   3   1  -1  959.90   44.80
  -3   1  -1  944.01   46.40
  -3  -1   1  981.90   44.70
   3   1   1 1001.20   44.90
   3  -1  -1  908.41   47.20
   3  -1  -1  986.60   47.20
   3  -1  -1 1015.20   46.70
   3   1   1  899.21   45.00
  -3  -1   1  983.40   45.20
  -3   1  -1 1032.00   47.40
   4  -1   1   19.70    3.60
   4   1  -1   19.10    2.30
   4  -1   1   21.30    4.20
  -4   1   1   23.80    4.60
  -4   1   1   23.80    4.40
   4   1  -1   18.30    2.90
   4  -1   1   15.40    3.30
  -4  -1  -1   17.70    2.20
   4  -1  -1   15.20    3.30
  -4   1  -1   21.40    3.80
   4   1   1   18.80    3.00
  -4   1  -1   16.10    4.80
   4  -1  -1   18.00    3.20
   4   1   1   21.20    2.80
   4  -1  -1   25.90    4.60
  -4  -1   1   22.50    2.30
  -4  -1   1   19.40    2.60
   4   1   1   26.10    2.80
   5   1  -1  575.64   29.40
  -5  -1  -1  613.54   29.20
   5  -1   1  568.94   32.10
  -5   1   1  516.65   31.70
  -5   1   1  593.54   31.20
   5  -1   1  628.24   31.70
   5   1  -1  579.74   30.40
   5  -1   1  656.63   33.10
   5  -1  -1  592.64   31.40
   5  -1  -1  634.64   32.60
   5   1   1  626.44   30.60
  -5  -1   1  607.34   29.80
  -5   1  -1  617.84   32.20
   5  -1  -1  647.94   33.00
  -5   1  -1  592.74   31.00
  -5  -1   1  597.64   29.00
   5   1   1  597.94   29.70
  -6   1   1  503.15   28.20
   6  -1   1  452.75   28.00
   6   1  -1  485.55   25.10
  -6  -1  -1  480.25   24.50
   6  -1   1  473.65   27.10
   6   1  -1  463.85   26.30
   6  -1   1  544.15   28.90
  -6  -1   1  490.65   25.20
   6  -1  -1  553.44   29.00
   6  -1  -1  497.15   27.20
   6   1   1  493.75   26.50
  -6   1  -1  473.65   27.50
   6   1   1  486.35   25.30
   7   1  -1  143.39   11.20
  -7  -1  -1  139.89    8.20
   7  -1   1  145.19   12.60
  -7  -1  -1  138.49    8.90
   7  -1   1  132.79   11.30
   7   1  -1  162.28   10.00
   7  -1  -1  138.09   12.40
   7  -1  -1  156.38   11.80
   7   1   1  138.59    9.80
  -7  -1   1  146.89    9.60
  -8  -1  -1   17.40    2.20
   8  -1   1   23.30    6.10
   8   1  -1   21.30    5.10
  -8  -1  -1   18.60    3.10
   8   1  -1   17.10    4.00
   8  -1   1   21.70    5.60
   8  -1  -1   16.10    4.90
  -8  -1   1   23.70    3.60
  -8  -1   1   13.30    2.30
   8   1   1   19.90    3.90
   8  -1  -1   17.70    5.30
   8   1   1   23.60    5.40
   9   1  -1   12.90    3.20
   9  -1   1   17.20    4.60
   9   1  -1   15.10    4.70
   9  -1   1    8.40    4.60
   9   1   1   12.70    4.80
   9  -1  -1   11.00    3.90
   9   1   1   11.60    3.40
   9  -1  -1    3.80    4.30
   0   2   1  763.92   36.90
   0   2   1  801.82   36.60
   0  -2  -1  786.12   36.90
   0  -2   1  795.32   37.10
   0   2   1  750.92   36.90
   0   2  -1  825.12   37.10
   0   2  -1  800.62   36.80
   0   2  -1  769.52   37.20
   0  -2   1  741.03   36.60
   0  -2  -1  770.52   36.10
   0  -2   1  747.63   36.40
   1   2  -1  100.99    5.20
   1  -2   1   90.79    6.60
  -1  -2  -1  100.19    5.20
   1   2  -1   90.19    5.50
  -1   2   1   96.49    7.10
  -1   2   1   93.79    6.80
   1  -2   1  114.49    7.20
   1   2  -1   94.59    6.10
   1  -2   1   98.69    7.20
  -1   2   1   95.09    6.70
   1   2   1  101.19    5.50
  -1   2  -1  108.19    6.80
  -1   2  -1   98.19    6.90
   1   2   1  104.49    5.10
   1  -2  -1  113.39    7.10
  -1   2  -1  106.79    7.30
   1   2   1  109.69    5.90
  -1  -2   1  104.89    5.10
   1  -2  -1  107.49    6.80
  -1  -2   1  103.49    5.60
   2  -2   1  138.89   10.30
   2  -2   1  134.29    8.80
   2   2  -1  130.19    6.30
  -2   2   1  130.69    8.70
  -2   2   1  135.19    9.10
   2  -2   1  144.39    9.30
   2   2  -1  143.09    6.40
  -2   2  -1  107.89    8.70
   2  -2  -1  125.99    8.90
   2  -2  -1  122.69    8.50
  -2   2  -1  114.49    8.30
   3   2  -1  399.06   17.60
  -3   2   1  382.36   20.90
   3  -2   1  381.76   21.00
   3  -2   1  341.37   21.00
  -3   2   1  417.26   21.60
  -3   2   1  350.36   21.50
   3  -2   1  395.36   22.00
  -3   2  -1  383.36   20.80
  -3   2  -1  382.26   21.60
   3  -2  -1  395.16   21.50
   3  -2  -1  367.96   21.60
   3  -2  -1  377.26   20.90
   3   2   1  388.16   17.50
   4   2  -1  347.27   18.20
  -4   2   1  418.96   22.70
  -4   2   1  370.16   21.10
   4   2  -1  370.16   17.60
   4  -2   1  404.96   22.20
   4  -2   1  340.17   21.80
   4  -2   1  361.66   21.10
  -4   2  -1  360.36   20.80
   4  -2  -1  319.77   20.60
   4  -2  -1  400.66   22.50
   4   2   1  369.16   17.60
  -4   2  -1  424.06   22.50
   4  -2  -1  376.76   21.80
  -5   2   1   20.10    4.50
   5   2  -1   24.20    2.30
   5  -2   1   27.00    5.90
   5   2  -1   21.80    2.90
   5  -2   1   18.20    4.10
  -5   2   1   17.80    4.70
   5   2   1   24.60    2.40
  -5   2  -1   26.10    4.60
   5  -2  -1   12.60    4.00
   5  -2  -1   25.10    4.70
  -5   2  -1   24.90    4.90
   5  -2  -1   13.80    4.20
   6   2  -1  135.19    8.20
   6  -2   1  136.69   12.30
  -6   2   1  159.48   12.90
   6   2  -1  133.89    9.50
   6  -2   1  139.69   12.60
   6  -2   1  146.49   11.80
  -6   2   1  135.49   11.30
   6  -2  -1  140.89   11.60
   6   2   1  152.98    8.50
  -6   2  -1  154.28   12.30
   6  -2  -1  140.49   12.60
   6  -2  -1  131.59   12.10
   6   2   1  166.88   10.10
   7  -2   1    9.70    3.80
  -7   2   1   15.90    5.20
   7  -2   1    3.10    3.10
   7   2  -1    9.30    2.00
   7   2  -1    6.60    2.80
   7  -2   1    8.60    3.90
   7   2   1    3.50    1.70
   7   2   1    2.70    2.40
  -7   2  -1    2.70    3.50
   7  -2  -1    9.20    3.50
   8  -2   1  129.89   12.20
   8  -2   1  137.89   13.70
   8   2  -1  138.49   10.90
   8   2  -1  135.19    8.50
   8   2   1  121.39    8.40
   8  -2  -1  122.19   11.80
   8  -2  -1  134.19   13.40
   8   2   1  157.88   11.40
   9  -2   1    6.30    3.90
   9   2  -1    2.20    2.90
   9  -2   1   -2.50    2.90
   9   2  -1    4.40    1.60
   9   2   1    2.00    3.30
   9  -2  -1    2.50    3.80
   9   2   1   -0.40    1.50
   9  -2  -1    0.10    2.80
   0   3  -1 2729.73  120.89
   0   3  -1 2706.63  120.19
   0   3   1 2684.43  120.89
   0   3   1 2637.14  120.29
   0   3   1 2524.55  120.29
   0  -3   1 2771.52  120.09
   0  -3  -1 2583.84  120.59
   0  -3   1 2594.14  120.09
   0  -3  -1 2518.45  119.39
   0   3  -1 2579.04  120.49
   0  -3   1 2626.04  120.89
   1   3  -1 1079.89   52.89
   1   3  -1 1144.09   52.89
   1  -3   1 1128.19   55.19
  -1  -3  -1 1144.49   53.29
  -1   3   1 1183.18   55.29
  -1   3   1 1223.48   54.99
   1  -3   1 1163.98   54.39
  -1   3   1 1103.29   54.19
  -1  -3  -1 1104.89   52.29
   1  -3   1 1169.38   54.59
   1   3  -1 1173.68   53.29
  -1   3  -1 1180.48   54.39
  -1  -3   1 1116.59   52.69
  -1   3  -1 1175.98   54.89
  -1  -3   1 1113.59   53.29
   1  -3  -1 1145.49   54.29
   1   3   1 1137.19   53.29
   1   3   1 1165.58   52.79
   1   3   1 1108.89   52.79
  -1   3  -1 1064.09   54.79
   1  -3  -1 1119.59   54.09
   1  -3  -1 1132.09   55.09
   2  -3   1  519.55   27.90
  -2   3   1  504.65   27.70
  -2   3   1  530.65   26.90
  -2   3   1  565.14   27.70
   2   3  -1  510.85   23.40
   2  -3   1  503.25   26.80
   2  -3   1  490.55   27.00
   2   3  -1  526.45   24.00
   2  -3  -1  507.85   26.60
  -2   3  -1  499.75   27.50
   2   3   1  500.85   24.00
  -2   3  -1  497.85   26.60
  -2  -3   1  501.55   23.40
  -2  -3   1  507.95   23.00
   2  -3  -1  493.75   26.90
  -2   3  -1  528.15   27.30
  -2  -3   1  503.25   23.90
   2  -3  -1  480.45   27.40
   2   3   1  495.35   23.80
   3  -3   1  362.86   22.60
  -3   3   1  328.87   19.50
   3  -3   1  335.57   19.60
   3   3  -1  337.77   15.60
   3  -3   1  379.76   20.70
   3  -3  -1  312.67   19.70
   3  -3  -1  315.37   20.30
   3  -3  -1  343.37   19.60
  -3   3  -1  309.97   21.60
  -3   3  -1  325.57   19.40
   4  -3   1  128.79   11.30
  -4   3   1  132.29   11.20
   4   3  -1  132.69    6.20
  -4   3   1  104.09    9.90
   4  -3   1  122.19   10.60
  -4   3   1  126.29   10.20
  -4   3  -1  117.19    9.90
   4  -3  -1  130.59   10.80
   4  -3  -1  132.29   11.30
   4  -3  -1  127.69   11.40
  -4   3  -1  119.79   10.70
   5   3  -1  227.48   12.30
   5  -3   1  268.67   18.30
   5  -3   1  266.77   17.70
   5  -3   1  239.58   16.30
  -5   3   1  246.88   16.40
   5   3  -1  234.78   11.20
   5  -3  -1  238.58   17.40
  -5   3  -1  200.98   15.40
   5  -3  -1  223.28   15.90
   5  -3  -1  230.28   16.90
   6  -3   1  150.88   13.90
   6  -3   1  167.68   13.50
  -6   3   1  173.58   13.70
   6   3  -1  166.48    8.30
   6   3  -1  172.18   10.10
   6  -3   1  143.79   14.00
   6   3   1  166.48    8.10
   6  -3  -1  161.48   13.20
   6  -3  -1  168.48   14.70
  -6   3  -1  166.88   13.10
   6   3   1  168.38    9.90
   6  -3  -1  160.58   14.00
   7   3  -1  459.55   22.60
   7  -3   1  397.06   27.70
   7  -3   1  399.56   27.30
   7   3  -1  426.76   19.90
   7  -3   1  391.36   25.90
   7   3   1  419.26   22.30
   7  -3  -1  395.66   25.80
   7  -3  -1  423.46   27.60
   7   3   1  416.16   19.60
   8   3  -1   84.09    7.40
   8  -3   1   87.89   10.00
   8   3  -1   82.49    4.90
   8  -3   1   77.39   14.10
   8   3   1   74.49    7.20
   8   3   1   71.99    4.60
   8  -3  -1   90.69   13.90
   8  -3  -1   77.39   11.30
   9  -3   1   18.70    6.00
   9  -3   1   27.00    7.90
   9   3  -1   30.00    2.70
   9   3  -1   23.10    4.70
   9  -3  -1   37.30    8.70
   9   3   1   23.90    2.40
   9  -3  -1   26.50    7.00
   9   3   1   30.00    5.00
   0   4  -1  494.65   26.20
   0   4  -1  487.95   25.60
   0   4  -1  485.95   26.30
   0   4   1  473.35   26.30
   0   4   1  517.25   25.80
   0  -4   1  476.65   25.50
   0  -4  -1  518.25   26.50
   0   4   1  493.65   26.10
   0  -4   1  529.35   25.30
   0  -4   1  487.95   26.50
   0  -4  -1  499.45   24.70
   1  -4   1  174.48   12.00
  -1   4   1  154.38   10.70
   1   4  -1  158.58   10.00
   1   4  -1  151.68    9.50
  -1   4   1  188.98   11.80
  -1  -4  -1  161.98    9.10
   1  -4   1  160.68   10.80
   1   4  -1  173.58   10.20
  -1  -4  -1  157.48    9.80
   1  -4   1  148.09   10.60
  -1   4   1  165.38   11.70
  -1  -4   1  169.18   10.20
   1  -4  -1  147.29   11.20
   1   4   1  148.99    9.70
  -1   4  -1  144.89   10.90
   1   4   1  147.89    9.50
  -1  -4   1  163.28    9.50
  -1   4  -1  156.38   11.40
  -1  -4   1  153.78    7.60
  -1   4  -1  153.68   10.60
  -1  -4   1  157.98    7.90
   1   4   1  158.68   10.10
   1  -4  -1  147.09   10.40
   1  -4  -1  131.69   10.00
   2  -4   1   49.60    6.80
   2  -4   1   47.50    6.10
   2  -4   1   57.09    6.10
  -2  -4  -1   49.30    2.90
   2   4  -1   53.19    4.80
  -2   4   1   44.00    5.40
  -2   4   1   47.40    6.00
  -2  -4  -1   54.59    3.10
   2   4  -1   49.00    4.30
  -2   4   1   47.90    6.20
   2  -4  -1   54.89    6.50
  -2  -4   1   57.19    3.70
   2   4   1   48.40    4.00
   2   4   1   50.39    4.20
  -2   4  -1   70.09    8.10
   2   4   1   59.59    4.30
  -2  -4   1   58.29    4.20
   2  -4  -1   56.49    6.20
  -2  -4   1   55.59    3.10
   2  -4  -1   58.99    6.10
  -2   4  -1   55.79    6.40
  -2   4  -1   49.90    5.80
   3  -4   1  112.89   10.10
  -3   4   1  128.69   11.40
   3   4  -1  131.09    6.90
  -3   4   1  134.49   10.70
   3  -4   1  120.09   11.20
   3  -4   1  127.89   10.90
   3   4  -1  143.89    7.00
  -3   4   1  125.89   11.00
   3  -4  -1  125.69   10.60
  -3   4  -1  121.69   10.30
  -3   4  -1  143.79   11.70
   3  -4  -1  132.79   10.60
   3  -4  -1  163.88   13.70
  -4   4   1  114.19   10.00
   4  -4   1   94.59    9.90
  -4   4   1  108.49   10.80
   4  -4   1  108.79    9.90
  -4   4   1  105.59   10.30
   4  -4   1  121.79   11.40
   4  -4  -1  108.39   10.70
  -4   4  -1  103.79    9.70
   4  -4  -1   92.59    9.70
  -4   4  -1  107.29   10.60
   4  -4  -1  107.69   10.00
  -5   4   1  331.07   24.30
  -5   4   1  371.46   23.80
   5  -4   1  399.36   24.50
   5  -4   1  416.06   25.50
   5  -4   1  412.66   26.20
   5  -4  -1  415.26   25.30
  -5   4  -1  377.16   25.00
   5  -4  -1  388.86   24.10
  -5   4  -1  385.36   23.90
   5  -4  -1  349.27   24.90
   6   4  -1   33.00    3.00
  -6   4   1   28.10    6.10
   6  -4   1   45.90    7.80
   6  -4   1   33.60    7.50
   6  -4   1   41.20    8.20
   6  -4  -1   26.70    7.10
   6  -4  -1   35.10    6.90
  -6   4  -1   29.50    6.40
   6  -4  -1   26.40    7.10
   7   4  -1   89.69    6.20
   7  -4   1   52.79   12.40
   7  -4   1   65.29   11.50
   7  -4   1   98.49   10.60
   7  -4  -1   60.59    9.80
   7   4   1   91.09    6.10
   7  -4  -1   78.29   10.70
   8  -4   1   12.20    5.00
   8  -4   1    1.60    3.70
   8   4  -1   12.30    2.90
   8  -4  -1   10.80    5.20
   8  -4  -1   10.20    4.80
   8   4   1   13.90    3.00
   9  -4   1   50.39   10.30
   9   4  -1   48.50    5.30
   9  -4   1   43.60    9.30
   9  -4  -1   36.20    8.90
   9   4   1   42.20    6.40
   9  -4  -1   32.20    7.70
   0   5   1    8.80    2.70
   0  -5  -1   12.90    3.40
   0  -5  -1   13.40    2.60
   0  -5   1   12.40    3.50
   0  -5   1   14.50    3.30
   0  -5   1   12.90    2.40
   0   5  -1    7.50    2.80
   0   5  -1   15.40    3.50
   0  -5   1   12.60    2.60
   0   5  -1   10.80    2.90
   0   5   1   11.00    5.40
   0   5   1   15.60    4.00
   1   5  -1  351.26   19.10
  -1  -5  -1  339.47   18.30
   1  -5   1  327.57   21.30
  -1   5   1  347.47   21.50
   1  -5   1  317.07   19.70
   1   5  -1  341.27   19.60
   1   5  -1  297.07   19.20
  -1   5   1  375.56   20.80
  -1   5   1  333.37   20.90
   1  -5   1  373.86   20.60
  -1   5  -1  360.16   21.30
  -1   5  -1  331.07   21.10
  -1  -5   1  352.96   19.70
  -1   5  -1  360.96   20.50
   1  -5  -1  338.57   20.00
   1  -5  -1  360.36   21.50
   1   5   1  344.57   19.80
   1   5   1  373.16   19.80
  -1  -5   1  355.06   18.70
   1  -5  -1  383.56   20.10
   1   5   1  353.06   19.20
   2   5  -1 1514.75   64.79
  -2   5   1 1211.78   67.09
   2   5  -1 1296.77   63.79
   2  -5   1 1324.17   68.19
  -2  -5  -1 1332.67   62.09
  -2   5   1 1290.67   68.09
  -2   5   1 1342.77   66.79
  -2  -5  -1 1310.27   61.59
   2  -5   1 1374.06   66.89
   2  -5   1 1359.76   66.89
   2   5   1 1398.36   64.29
   2   5   1 1332.17   63.59
   2   5   1 1348.37   64.09
   2  -5  -1 1334.37   66.49
  -2   5  -1 1350.46   66.69
  -2   5  -1 1441.76   68.49
   2  -5  -1 1445.56   66.89
  -2  -5   1 1368.76   62.79
  -2  -5   1 1359.56   61.69
  -2   5  -1 1473.05   68.19
   2  -5  -1 1361.46   68.19
   3  -5   1  223.68   16.60
   3  -5   1  236.78   16.50
  -3   5   1  228.68   16.40
   3   5  -1  234.88   12.30
  -3   5   1  214.18   17.20
   3  -5   1  248.08   18.00
   3  -5  -1  233.48   16.50
   3  -5  -1  229.48   16.20
   3  -5  -1  212.18   17.00
   3   5   1  244.58   12.40
  -3   5  -1  255.17   16.60
  -3   5  -1  262.77   18.00
   4   5  -1  275.37   14.10
  -4   5   1  313.67   21.30
   4  -5   1  296.87   21.20
  -4   5   1  279.27   19.30
   4  -5   1  262.27   19.50
   4  -5   1  282.27   19.30
   4  -5  -1  292.47   19.30
  -4   5  -1  277.27   19.10
   4  -5  -1  279.37   20.60
   4  -5  -1  281.27   19.70
  -5   5   1   41.30    7.70
   5  -5   1   30.00    7.00
   5  -5   1   29.10    7.40
   5  -5   1   33.10    6.80
  -5   5   1   40.90    8.90
   5  -5  -1   40.70    8.70
  -5   5  -1   25.10    6.10
  -5   5  -1   31.00    6.40
   5  -5  -1   36.20    7.70
   5  -5  -1   35.80    6.80
   6  -5   1  168.78   15.30
  -6   5   1  172.28   15.10
   6  -5   1  163.98   15.90
   6  -5   1  176.68   16.80
   6  -5  -1  161.38   14.90
  -6   5  -1  189.68   15.50
   6  -5  -1  188.78   16.40
   6  -5  -1  200.98   17.70
   7  -5   1    6.30    4.50
   7  -5   1    8.90    4.30
   7  -5   1   19.00    6.40
   7  -5  -1    3.50    3.90
   7  -5  -1    5.10    3.90
   8  -5   1   29.20    7.90
   8  -5   1   35.50    9.00
   8   5  -1   36.00    3.70
   8  -5  -1   31.70    8.00
   8  -5  -1   29.10    7.80
   0   6   1   12.00    4.00
   0  -6  -1   11.50    2.30
   0  -6  -1   18.30    3.10
   0   6  -1   12.80    3.30
   0  -6   1   11.30    3.70
   0  -6   1   12.30    2.30
   0   6  -1    9.30    3.50
   0  -6  -1   13.90    4.10
   0   6   1   10.40    3.20
   0  -6   1    9.40    2.50
   0   6  -1   14.00    4.10
   0   6   1   14.90    4.00
   1  -6   1  313.17   20.40
   1  -6   1  254.37   17.60
   1   6  -1  304.77   18.40
   1  -6   1  280.57   18.50
   1   6  -1  337.17   19.10
  -1   6   1  299.07   20.10
  -1   6   1  299.67   19.10
  -1  -6  -1  293.47   16.70
  -1   6   1  269.37   19.40
   1  -6  -1  312.87   18.00
  -1  -6   1  315.17   17.30
  -1   6  -1  304.37   19.10
  -1  -6   1  309.47   18.40
   1   6   1  297.57   17.70
   1   6   1  313.67   18.60
  -1   6  -1  266.47   19.30
   1   6   1  327.47   18.90
   1  -6  -1  294.67   18.50
  -1   6  -1  293.77   19.90
   1  -6  -1  322.07   20.30
  -2   6   1  591.94   33.30
   2  -6   1  548.35   31.20
  -2  -6  -1  527.95   26.50
  -2  -6  -1  521.95   25.90
   2  -6   1  590.64   33.40
  -2   6   1  573.34   32.60
   2   6  -1  547.35   28.60
   2  -6   1  554.24   31.00
  -2   6   1  505.65   30.90
  -2   6  -1  568.64   31.50
  -2   6  -1  572.44   32.90
  -2  -6   1  547.75   27.10
  -2  -6   1  540.75   26.00
   2  -6  -1  557.44   31.00
   2   6   1  565.04   28.90
   2  -6  -1  565.74   32.90
   3  -6   1   20.90    5.40
   3  -6   1   29.20    6.20
  -3   6   1   22.30    5.30
   3  -6   1   24.00    6.20
  -3   6   1   20.70    5.70
   3   6  -1   23.90    2.90
   3  -6  -1   17.30    5.40
  -3   6  -1   24.50    5.70
  -3   6  -1   24.10    6.20
   3   6   1   22.10    2.90
   3   6   1   26.90    4.40
   3  -6  -1   23.30    5.30
   3  -6  -1   27.30    5.90
   4   6  -1   50.59    3.40
   4  -6   1   50.79    8.60
  -4   6   1   62.09    9.70
   4  -6   1   44.40    9.20
   4  -6   1   45.60    8.20
   4  -6  -1   42.40    8.00
  -4   6  -1   50.69    8.40
   4  -6  -1   53.79   10.70
   4  -6  -1   56.39    9.10
  -5   6   1   46.00    9.00
   5  -6   1   42.30    8.30
   5  -6   1   39.70    8.00
   5  -6   1   51.29   11.30
   5  -6  -1   40.00    8.10
   5  -6  -1   58.09   10.00
  -5   6  -1   45.50    8.00
   5  -6  -1   27.90    7.00
   6  -6   1   17.10    6.60
   6  -6   1   22.80    6.20
   6  -6   1   25.50    7.30
   6  -6  -1   11.00    5.10
   6  -6  -1   20.00    6.00
   7  -6   1  115.89   17.80
   7  -6   1   93.49   14.40
   7  -6   1   91.49   13.50
   7  -6  -1  106.29   12.70
   7  -6  -1   85.79   12.80
   8  -6   1   79.99   13.40
   8  -6   1   83.89   13.90
   8  -6  -1  104.49   15.90
   8  -6  -1   90.39   13.50
   0   7   1  384.96   24.50
   0   7   1  394.76   24.70
   0  -7  -1  354.56   19.70
   0   7  -1  388.06   23.40
   0  -7  -1  387.86   20.20
   0   7   1  409.46   23.70
   0  -7   1  428.36   21.00
   0  -7   1  388.96   20.00
   0  -7   1  397.76   24.50
   0   7  -1  396.66   24.40
  -1   7   1   49.70    9.70
   1  -7   1   38.80    5.30
   1   7  -1   53.89    6.60
  -1  -7  -1   37.40    4.70
  -1   7   1   52.29    8.10
   1  -7   1   42.70    7.90
  -1   7   1   41.00    7.60
   1  -7   1   45.40    7.10
  -1   7  -1   40.10    7.40
  -1  -7   1   46.20    7.00
   1  -7  -1   41.10    5.20
   1   7   1   52.69    6.00
   1  -7  -1   40.50    6.30
   1  -7  -1   51.39    8.90
  -1  -7   1   48.20    5.30
   1   7   1   52.79    7.90
   1   7   1   43.40    7.40
  -1   7  -1   50.89    7.80
  -2   7   1   26.50    6.10
   2  -7   1   24.70    5.40
  -2   7   1   19.30    5.90
   2  -7   1   25.40    5.50
  -2   7   1   24.00    5.70
  -2  -7  -1   26.20    3.10
   2  -7   1   26.60    7.00
   2   7  -1   26.90    5.00
   2  -7  -1   26.80    7.00
   2  -7  -1   22.60    5.30
  -2   7  -1   14.70    6.00
   2   7   1   24.00    4.60
   2   7   1   27.90    5.50
  -2   7  -1   25.60    5.80
   2  -7  -1   20.80    4.90
  -2  -7   1   24.60    3.50
   3  -7   1  266.87   18.50
  -3   7   1  249.97   18.70
  -3   7   1  234.08   19.70
   3  -7   1  256.97   20.30
   3  -7   1  230.18   18.10
   3  -7  -1  254.97   18.50
   3  -7  -1  222.38   17.30
  -3   7  -1  254.17   18.80
   3  -7  -1  265.87   20.40
   3   7   1  254.37   14.30
  -3   7  -1  238.38   19.50
  -4   7   1   65.89   12.00
  -4   7   1   86.89   10.40
   4  -7   1   73.99   12.20
   4  -7   1   78.19   10.10
   4   7  -1   78.09    5.00
   4  -7   1   77.89   11.50
   4  -7  -1   82.09   14.20
  -4   7  -1   74.19   10.50
   4  -7  -1   99.89   10.80
  -4   7  -1   59.09    9.50
   4  -7  -1   49.70    8.90
  -5   7   1  119.69   13.20
   5  -7   1  148.59   14.30
   5  -7   1  145.19   15.80
   5  -7   1  132.19   14.00
   5  -7  -1  141.19   14.00
   5  -7  -1  123.09   13.20
  -5   7  -1  145.49   15.00
   6  -7   1   24.90    7.30
   6  -7   1    7.90    5.20
   6  -7   1   15.20    6.10
   6  -7  -1   13.50    5.80
   6  -7  -1   13.10    5.70
   7  -7   1   82.59   13.30
   7  -7   1   79.59   13.80
   7  -7  -1   92.99   14.80
   7  -7  -1   91.59   13.80
   0   8   1   -5.10    3.30
   0  -8  -1    2.00    1.00
   0   8   1   -1.30    2.60
   0  -8   1    4.90    2.50
   0  -8  -1    1.50    1.20
   0   8  -1    5.20    3.10
   0  -8   1    1.90    2.60
   0  -8   1    1.40    1.30
   0   8   1    8.90    3.80
   0  -8   1    3.20    1.40
   0  -8  -1    1.70    2.40
   1  -8   1   83.89    9.90
  -1  -8  -1   77.59    6.90
  -1   8   1   84.19   10.80
   1  -8   1   89.69    8.60
   1  -8   1   69.19    7.10
   1   8  -1   61.99    8.20
   1  -8   1   69.69    6.40
  -1   8   1   66.19    9.80
   1  -8  -1   68.19    6.50
   1  -8  -1   78.69    7.10
  -1   8  -1   86.69    9.80
  -1  -8   1   75.19    7.00
  -1   8  -1   70.39   10.50
   1   8   1   74.29    8.50
   1  -8  -1   70.79    8.00
  -2   8   1  114.79   12.50
  -2   8   1   93.09   11.40
   2  -8   1   80.19   13.50
  -2  -8  -1  100.19    6.70
   2  -8   1  104.39    9.90
   2  -8   1  105.39   10.80
   2   8  -1   93.49    8.90
   2  -8  -1  117.59   10.10
   2   8   1  103.89    9.30
  -2   8  -1  110.39   12.30
   2  -8  -1   89.09   10.10
  -2   8  -1  109.09   11.70
   3  -8   1   13.80    5.80
  -3   8   1   17.90    6.20
   3  -8   1   11.20    4.20
  -3   8   1    3.80    5.40
   3  -8   1   17.80    5.20
   3   8  -1    5.70    2.60
  -3   8  -1    7.90    5.30
   3  -8  -1   18.90    5.80
  -3   8  -1    1.60    5.20
   3  -8  -1   12.40    4.70
   4  -8   1   34.40    7.60
   4  -8   1   15.40    6.00
   4   8  -1   26.50    3.10
   4  -8   1   25.00    8.00
  -4   8   1   44.80    8.10
   4  -8  -1   30.60    7.10
   4   8   1   28.90    3.10
   4  -8  -1   25.00    6.30
  -4   8  -1   36.10    7.60
   5  -8   1   80.69   12.40
   5  -8   1   61.19   11.60
   5  -8   1   77.29   14.70
   5  -8  -1   57.39   10.30
   5  -8  -1   49.80    9.50
   6  -8   1  136.89   15.40
   6  -8   1  157.38   16.80
   6  -8  -1   90.99   14.10
   6  -8  -1  105.59   15.20
   0   9  -1    3.10    5.00
   0  -9   1    7.60    3.20
   0   9   1    8.50    5.00
   1  -9   1   27.10    4.50
  -1   9   1   36.80    7.90
  -1   9   1   23.80    7.00
   1  -9   1   27.80    4.20
   1   9  -1   18.00    5.60
   1  -9  -1   15.40    3.50
   1   9   1   31.90    6.60
  -1   9  -1   38.20    8.80
   1  -9  -1    7.20    3.40
  -2  -9  -1  302.87   15.60
  -2   9   1  281.57   24.80
  -2   9   1  299.77   24.00
   2  -9   1  337.57   20.30
   2   9  -1  306.97   19.50
  -2  -9   1  298.37   16.20
  -2   9  -1  313.67   23.80
   2   9   1  284.87   19.30
   2  -9  -1  300.17   19.30
   3   9  -1   61.29    6.80
   3  -9   1   78.39    9.50
  -3   9   1   48.50   10.50
   3   9   1   62.09    7.60
   3  -9  -1   76.39    9.30
  -4   9   1   30.80    9.40
   0  10  -1   -5.00    6.10
   0 -10  -1    5.90    4.40
   0 -10   1    2.20    4.60
   1 -10   1    2.10    2.10
  -1  10   1   -8.20    7.60
   1  10  -1   19.80    8.00
  -1 -10  -1    6.10    4.10
   1 -10  -1    3.80    2.30
  -1 -10   1    0.90    4.50
  -1  10  -1   -3.30    7.60
   1 -10  -1    2.60    1.80
   1  10   1   17.30    7.60
   1   0  -2  204.38    9.90
  -1   0   2  196.28    9.90
   1   0   2  205.18   10.00
  -1   0  -2  215.58    9.90
  -1   0   2  195.48   10.10
  -2   0   2   96.69    6.10
  -2   0  -2  111.79    6.30
   2   0  -2  111.79    6.50
  -2   0   2  117.59    6.80
   2   0   2   95.39    6.00
   2   0  -2   96.29    6.00
   3   0  -2 1092.39   47.10
  -3   0   2  931.81   46.90
   3   0   2  948.61   46.80
  -3   0  -2  978.80   46.40
  -3   0   2  929.01   46.30
  -3   0  -2 1008.20   46.00
  -3   0   2 1066.79   46.40
   3   0   2  944.21   46.30
   3   0  -2  972.40   46.30
  -4   0  -2   92.49    7.10
   4   0   2  106.89    7.90
   4   0  -2   94.29    7.50
   4   0  -2  111.69    7.30
  -4   0   2  103.99    7.20
  -4   0   2  117.69    8.20
   4   0   2  110.49    7.50
  -4   0  -2  103.79    6.90
  -5   0   2  156.18    9.90
  -5   0   2  137.49   10.30
   5   0  -2  140.69    9.60
   5   0  -2  142.99   10.50
   5   0   2  151.68   10.70
  -5   0  -2  149.59    9.90
   5   0   2  167.78   10.90
   5   0   2  130.29    9.60
  -6   0   2   15.40    3.40
  -6   0  -2   13.40    3.20
   6   0   2   16.10    4.20
   6   0   2   15.50    3.30
  -6   0   2   15.20    3.70
   6   0  -2   11.10    2.80
   7   0   2   -0.60    1.70
   7   0  -2    3.60    2.00
   7   0  -2    0.10    2.00
   7   0   2   -0.50    2.10
  -7   0  -2    0.90    1.60
  -7   0   2    3.90    2.30
   8   0   2    1.70    2.40
  -8   0   2    1.20    1.40
   8   0  -2   -0.20    2.50
   9   0  -2   69.99    7.40
   9   0   2   69.89    7.40
   9   0   2   60.99   10.00
   9   0  -2   49.99    8.70
   0   1   2 1396.36   61.89
   0   1   2 1378.16   61.89
   0   1  -2 1351.16   62.19
   0  -1  -2 1340.47   61.69
   0  -1   2 1373.76   62.29
  -1   1   2 2227.88   99.99
   1  -1   2 2162.28   99.99
  -1   1   2 2417.26  100.39
  -1   1  -2 2036.70  100.19
  -1   1  -2 2290.77   99.99
   1  -1  -2 2324.17  100.59
   1  -1  -2 2309.97   99.99
  -1  -1   2 2053.29   98.99
   1  -1  -2 2014.10   99.99
   2   1  -2 1231.08   55.49
   2  -1   2 1142.09   56.99
  -2   1   2 1165.68   56.79
   2  -1   2 1237.08   56.89
   2   1  -2 1247.08   55.09
   2  -1   2 1199.08   57.49
  -2   1   2 1113.69   57.29
   2   1   2 1291.77   55.09
  -2   1  -2 1197.08   57.19
  -2  -1   2 1287.87   55.39
   2   1   2 1268.47   55.19
   2  -1  -2 1207.88   57.19
   2  -1  -2 1176.38   56.69
  -2   1  -2 1287.47   56.79
  -3  -1  -2   80.29    4.40
   3  -1   2   80.79    6.30
   3   1  -2   81.79    5.30
   3  -1   2   70.99    6.50
   3  -1   2   83.59    6.60
  -3   1   2   75.79    6.30
  -3   1   2   72.19    6.00
   3   1  -2   79.19    4.80
  -3   1   2   85.59    6.90
  -3  -1   2   80.99    5.00
   3  -1  -2   81.49    6.50
   3   1   2   84.29    4.90
  -3  -1   2   79.69    5.30
   3  -1  -2   79.69    6.70
   3   1   2   76.29    5.10
  -3   1  -2   82.39    6.50
  -3   1  -2   76.39    5.90
   3  -1  -2   74.29    6.00
   4   1  -2  200.28   11.90
   4  -1   2  215.38   13.10
   4  -1   2  229.78   14.20
   4  -1   2  214.58   13.60
  -4   1   2  231.78   14.30
   4   1  -2  214.78   11.40
  -4  -1  -2  211.98   10.90
   4   1   2  202.78   11.40
   4  -1  -2  223.28   13.10
  -4   1  -2  206.28   13.30
  -4  -1   2  203.38   11.80
   4  -1  -2  209.98   13.70
   4  -1  -2  219.78   13.70
  -4  -1   2  204.08   11.30
   4   1   2  196.38   11.80
   5  -1   2  239.48   16.40
   5   1  -2  256.37   13.90
  -5   1   2  253.97   15.60
   5   1  -2  266.87   15.00
   5  -1   2  252.57   15.80
  -5  -1  -2  260.87   13.40
   5  -1   2  214.38   15.80
  -5   1   2  244.78   16.40
  -5  -1   2  243.28   14.40
   5   1   2  257.77   14.70
  -5  -1   2  266.37   13.80
  -5   1  -2  262.07   16.10
  -5   1  -2  272.37   15.40
   5   1   2  267.57   14.20
   5  -1  -2  271.87   16.90
   5  -1  -2  244.08   15.40
  -6   1   2  137.89   11.50
   6   1  -2  130.39    9.00
  -6  -1  -2  132.59    8.40
   6   1  -2  165.68   10.90
   6  -1   2  127.79   10.70
   6  -1   2  152.28   12.00
   6  -1   2  134.09   11.60
   6  -1  -2  146.69   11.80
   6  -1  -2  135.09   10.50
   6   1   2  160.78   10.70
  -6  -1   2  136.29    8.70
   6   1   2  132.29    9.30
  -6  -1   2  142.49    9.60
  -6   1  -2  158.08   11.40
   7   1  -2  191.18   11.60
   7  -1   2  187.78   13.70
   7   1  -2  169.68   12.80
  -7  -1  -2  174.58   10.40
   7  -1   2  163.58   14.20
   7  -1   2  181.18   14.60
  -7  -1  -2  192.48   10.10
   7  -1  -2  196.78   14.80
   7  -1  -2  171.98   13.10
  -7  -1   2  184.88   11.70
   7   1   2  180.48   11.80
   8  -1   2   78.99    8.70
   8  -1   2   82.39   10.00
   8   1  -2   59.99    7.50
  -8  -1  -2   63.39    4.60
  -8  -1  -2   72.19    5.20
   8  -1  -2   74.89    8.00
   8  -1  -2   67.49    9.00
   8   1   2   80.09    7.30
   8   1   2   69.09    8.30
  -8  -1   2   68.39    6.10
   9   1  -2   13.40    3.30
   9   1  -2   27.60    6.00
   9  -1   2   19.40    6.70
   9  -1   2   19.40    5.10
   9  -1  -2   24.80    5.20
   9   1   2   19.50    4.00
   9   1   2   14.40    4.60
   9  -1  -2   11.90    5.60
   0  -2  -2 2325.67  101.09
   0  -2   2 2244.68  101.69
   0   2  -2 2158.08  101.89
   0  -2   2 2230.38  102.19
   0   2   2 2170.38  101.99
   0  -2   2 2244.28  101.79
   0   2  -2 2362.16  101.69
   0   2   2 2123.19  101.89
   0   2   2 2262.07  101.59
  -1   2   2 5584.64  257.27
   1  -2   2 5440.46  256.57
   1  -2   2 5746.92  257.47
  -1   2   2 5753.22  256.97
  -1   2   2 5699.23  256.67
   1   2  -2 5668.63  255.37
   1  -2   2 5609.74  256.97
   1  -2  -2 5675.93  256.67
  -1   2  -2 5630.84  257.17
   1   2   2 5779.22  255.47
   1   2   2 5600.64  255.07
  -1  -2   2 5797.42  255.37
  -1   2  -2 5958.80  256.77
  -1  -2   2 6067.89  254.67
   1  -2  -2 5495.65  256.47
   1  -2  -2 5647.24  257.17
  -1  -2   2 5668.83  255.67
  -2   2   2  113.09    8.00
  -2   2   2  120.79    8.50
   2   2  -2  115.59    5.80
  -2   2   2  107.49    8.50
   2  -2   2  121.69    8.30
   2   2  -2  125.39    5.90
   2  -2   2  110.39    8.60
   2   2  -2  114.29    5.90
   2  -2   2  141.89    9.00
  -2   2  -2  102.89    7.70
  -2   2  -2  114.09    8.40
   2  -2  -2  126.29    8.40
  -2  -2   2  120.39    5.80
   2  -2  -2  109.59    7.90
  -2  -2   2  115.29    6.20
  -2  -2   2  117.69    6.00
  -3   2   2 1392.46   69.19
  -3   2   2 1449.35   68.79
   3  -2   2 1285.37   68.39
  -3   2   2 1536.35   68.59
   3   2  -2 1471.55   64.79
   3  -2   2 1515.45   68.59
   3  -2   2 1442.26   69.49
   3   2  -2 1522.15   65.29
   3  -2  -2 1385.96   68.59
  -3   2  -2 1459.15   68.09
   3  -2  -2 1380.06   68.99
  -3   2  -2 1373.86   68.79
   3  -2  -2 1464.85   68.19
   4   2  -2  113.29    6.00
   4  -2   2  112.69    9.70
   4  -2   2  106.19    8.80
  -4   2   2  114.89    9.00
   4  -2   2  111.39    9.30
  -4   2   2   99.29    9.20
   4   2  -2  109.99    6.70
  -4   2   2  129.39    9.50
   4  -2  -2  119.09    9.00
   4   2   2  104.49    6.00
  -4   2  -2  115.79    9.40
   4  -2  -2   95.39    8.80
   4  -2  -2  117.39    9.70
  -4   2  -2  109.59    8.60
  -5   2   2  365.36   22.30
   5   2  -2  350.56   17.20
   5   2  -2  352.36   18.50
  -5   2   2  348.07   20.80
   5  -2   2  351.36   21.10
   5  -2   2  352.26   22.20
   5  -2   2  349.37   21.70
  -5   2  -2  346.47   20.40
   5  -2  -2  330.47   21.70
  -5   2  -2  383.46   22.00
   5   2   2  344.37   17.30
   5  -2  -2  329.57   21.30
   5  -2  -2  359.56   20.90
   6  -2   2   59.39    7.80
   6   2  -2   61.89    5.70
   6  -2   2   67.99   10.60
  -6   2   2   51.09    8.20
   6  -2   2   58.09    8.20
  -6   2   2   69.19    7.30
   6   2  -2   62.19    4.50
   6  -2  -2   54.49    8.80
  -6   2  -2   59.39    7.30
   6   2   2   66.29    4.80
   6  -2  -2   63.89    7.30
   6   2   2   59.49    5.60
   7  -2   2  104.99   11.10
   7  -2   2   92.49   10.40
   7   2  -2   95.09    6.40
   7   2  -2  110.69    8.50
   7  -2   2   94.79    9.90
  -7   2   2   99.59   10.40
   7  -2  -2  111.49   10.20
   7  -2  -2   80.09    9.80
   7   2   2   91.39    6.60
  -7   2  -2   88.39   11.80
   7   2   2   96.19    8.20
   8  -2   2   13.20    4.30
   8  -2   2   13.30    5.10
   8   2  -2   12.30    3.40
   8  -2  -2   10.80    4.90
   8   2   2   11.60    2.70
   8   2   2   16.30    4.20
   8  -2  -2   13.90    4.60
   9  -2   2  148.39   15.80
   9   2  -2  179.48   13.40
   9  -2   2  159.98   14.50
   9   2  -2  167.68   10.20
   9  -2  -2  185.78   16.50
   9   2   2  170.98   13.70
   9  -2  -2  175.98   14.50
   9   2   2  164.88   10.30
   0  -3   2  746.23   36.60
   0  -3   2  781.92   37.50
   0  -3  -2  752.32   35.80
   0   3   2  735.53   37.20
   0  -3   2  772.92   36.60
   0  -3  -2  749.23   37.00
   0   3   2  786.32   36.90
   0   3  -2  770.02   37.20
   0   3   2  709.63   37.50
   0   3  -2  794.32   36.70
   0   3  -2  751.72   37.00
   1  -3   2   24.40    3.90
   1  -3   2   30.10    3.80
   1  -3   2   28.50    4.70
  -1  -3  -2   23.80    2.20
  -1   3   2   19.70    3.80
   1   3  -2   26.60    2.80
   1   3  -2   25.40    2.90
  -1   3   2   21.30    3.50
  -1   3   2   35.10    4.20
   1  -3  -2   21.60    3.40
  -1   3  -2   20.60    3.90
  -1  -3   2   23.30    2.60
   1   3   2   25.00    2.90
  -1  -3   2   25.70    2.10
  -1  -3   2   26.20    3.00
   1   3   2   27.20    2.70
   1   3   2   26.00    2.60
   1  -3  -2   30.40    5.40
   1  -3  -2   25.00    4.00
  -1  -3   2   26.00    1.70
  -1   3  -2   24.10    3.70
   2  -3   2   50.39    5.60
  -2   3   2   55.89    7.00
   2  -3   2   51.29    5.30
   2   3  -2   52.09    3.40
  -2   3   2   52.09    5.60
   2  -3   2   50.59    5.90
   2   3  -2   46.50    3.00
  -2   3   2   41.00    4.90
  -2  -3   2   48.50    2.70
   2   3   2   48.90    3.30
   2   3   2   52.59    3.50
   2  -3  -2   53.19    5.30
  -2   3  -2   50.79    5.20
   2  -3  -2   43.10    5.40
   2  -3  -2   51.39    5.40
  -2   3  -2   45.80    5.30
  -2  -3   2   50.39    3.70
  -2  -3   2   48.40    3.30
   3  -3   2   30.60    7.70
   3  -3   2   22.80    5.00
   3   3  -2   20.90    1.60
  -3   3   2   16.80    3.70
   3  -3   2   19.90    3.90
  -3   3   2   23.60    5.40
   3   3  -2   22.00    1.60
   3  -3  -2   21.40    4.40
   3  -3  -2   19.00    3.80
  -3   3  -2   19.90    3.90
   3  -3  -2   17.60    3.80
   4   3  -2   29.50    2.20
   4   3  -2   29.70    2.40
  -4   3   2   32.50    5.60
  -4   3   2   20.20    4.50
  -4   3   2   21.20    5.10
   4  -3   2   34.40    6.50
   4  -3   2   20.20    4.40
   4  -3  -2   30.70    5.70
  -4   3  -2   26.30    4.90
   4  -3  -2   27.90    6.00
   4  -3  -2   30.80    6.10
  -4   3  -2   35.20    6.90
  -5   3   2   72.99    8.00
   5  -3   2   77.19    8.10
   5  -3   2   69.69    8.30
   5   3  -2   70.69    5.00
   5   3  -2   71.69    4.00
   5  -3   2   64.79    8.30
   5  -3  -2   74.69    8.60
  -5   3  -2   85.39    8.10
   5  -3  -2   61.09    7.10
   5  -3  -2   73.19    8.20
   6   3  -2   41.60    3.00
   6  -3   2   54.39    8.50
   6  -3   2   48.60    9.40
   6  -3   2   38.50    7.80
  -6   3   2   58.19    8.80
   6   3  -2   40.90    4.20
   6  -3  -2   44.90    7.80
  -6   3  -2   56.19    8.10
   6   3   2   46.80    2.60
   6  -3  -2   48.40    7.80
   6   3   2   43.30    4.10
   7  -3   2  138.89   13.60
   7   3  -2  127.49    9.00
   7  -3   2  118.99   11.90
   7  -3   2  143.19   13.70
   7   3  -2  128.79    7.00
   7   3   2  125.69    6.60
   7  -3  -2  124.19   11.80
   7  -3  -2  149.99   13.70
   7   3   2  112.89    8.80
   8  -3   2   82.79   13.30
   8  -3   2   91.89   14.40
   8   3  -2   87.39    5.70
   8  -3   2   97.89   10.70
   8   3   2   74.69    7.50
   8   3   2   85.29    4.90
   8  -3  -2   74.49   11.70
   8  -3  -2   72.99   10.70
   9  -3   2   28.20    6.80
   9   3  -2   30.00    5.70
   9   3  -2   36.70    3.30
   9  -3   2   30.80    8.00
   9  -3  -2   43.70    8.80
   9   3   2   40.00    2.80
   9   3   2   48.90    6.10
   9  -3  -2   39.60    8.20
   0   4  -2  765.92   36.50
   0   4   2  736.73   36.20
   0   4  -2  735.03   36.50
   0  -4   2  709.43   35.30
   0   4   2  694.63   35.60
   0   4   2  717.73   36.60
   0  -4   2  708.83   35.70
   0  -4   2  726.53   36.80
   0  -4  -2  666.13   34.30
   0   4  -2  733.83   35.70
   0  -4  -2  730.93   36.30
  -1   4   2  229.18   15.50
   1   4  -2  233.38   13.80
  -1   4   2  245.38   14.90
   1   4  -2  272.07   14.30
  -1   4   2  258.27   15.50
   1  -4   2  234.78   15.60
  -1  -4  -2  243.78   12.80
   1  -4   2  241.88   14.90
   1  -4   2  250.77   15.00
  -1   4  -2  233.98   15.30
  -1   4  -2  243.58   14.70
  -1  -4   2  250.27   13.50
  -1  -4   2  241.68   11.70
  -1  -4   2  237.08   14.10
   1   4   2  232.08   13.40
  -1  -4   2  244.38   12.20
   1  -4  -2  231.48   14.30
   1  -4  -2  250.67   14.40
   1   4   2  255.57   13.80
   1   4   2  232.18   14.00
   1  -4  -2  242.98   15.40
  -1   4  -2  226.38   15.00
  -2  -4  -2  353.96   16.70
  -2   4   2  366.96   21.10
  -2  -4  -2  368.06   16.70
   2  -4   2  367.56   21.10
   2   4  -2  363.46   18.40
  -2   4   2  328.57   21.10
  -2   4  -2  356.36   20.80
  -2  -4   2  372.26   17.00
  -2  -4   2  368.16   18.00
   2  -4  -2  378.86   21.30
   2   4   2  366.56   18.20
   2   4   2  363.76   18.60
   2   4   2  356.56   18.20
   2  -4  -2  367.06   20.80
  -3   4   2  559.24   30.00
  -3   4   2  510.45   28.70
   3  -4   2  503.65   30.10
   3  -4   2  538.55   29.60
   3   4  -2  471.45   24.20
   3   4  -2  513.45   24.20
  -3   4   2  546.25   30.40
   3  -4   2  532.95   29.00
  -3   4  -2  540.95   29.90
   3  -4  -2  532.05   29.10
  -3   4  -2  521.35   28.60
   3  -4  -2  488.55   29.60
   3  -4  -2  492.65   28.30
   4  -4   2    4.80    2.50
  -4   4   2    7.00    2.90
   4   4  -2    2.50    0.80
   4  -4   2    4.10    2.70
  -4   4   2    0.50    2.30
  -4   4   2    2.10    2.10
   4  -4   2    4.40    2.50
   4   4  -2    2.70    0.80
  -4   4  -2    3.30    2.40
   4  -4  -2    3.80    3.10
  -4   4  -2    6.10    3.20
   4  -4  -2    0.60    1.90
   4  -4  -2    0.90    2.20
  -5   4   2  211.48   15.80
   5   4  -2  200.58   10.60
   5  -4   2  224.18   16.80
   5  -4   2  218.98   16.10
  -5   4   2  190.18   16.30
   5  -4   2  232.28   17.70
   5  -4  -2  204.48   15.50
   5  -4  -2  200.78   16.00
   5  -4  -2  205.28   16.80
  -5   4  -2  207.88   16.20
  -5   4  -2  198.68   15.20
   6  -4   2   33.50    7.10
   6  -4   2   26.50    6.40
  -6   4   2   27.60    5.80
   6  -4   2   26.10    7.10
   6   4  -2   30.00    2.90
   6  -4  -2   32.10    7.40
   6  -4  -2   27.60    6.30
  -6   4  -2   26.70    6.40
   7  -4   2   30.90    6.70
   7   4  -2   23.90    3.20
   7  -4   2   16.10    5.60
   7  -4   2   12.60    5.10
   7  -4  -2   22.20    6.10
   7  -4  -2   22.30    6.40
   8  -4   2   25.90    7.40
   8   4  -2   31.20    3.90
   8  -4   2   32.30    7.40
   8  -4   2   34.40    8.60
   8  -4  -2   28.00    6.90
   8   4   2   27.20    4.00
   8  -4  -2   26.10    7.60
   9  -4   2   16.90    6.90
   9  -4   2   15.90    5.90
   9   4  -2   15.10    3.30
   9   4   2   13.20    3.30
   9  -4  -2    5.30    4.90
   9  -4  -2    4.30    5.10
   0  -5  -2    3.20    1.40
   0  -5   2    1.10    0.90
   0   5  -2   -0.90    1.20
   0   5   2    0.00    1.10
   0  -5   2    1.00    1.20
   0  -5   2    2.50    1.80
   0   5   2   -4.50    2.20
   0   5   2    2.20    1.80
   0   5  -2    3.60    2.00
   0  -5  -2    2.60    1.60
   0   5  -2    2.10    1.70
   0  -5   2    0.40    1.40
   1  -5   2  233.38   15.20
  -1   5   2  231.38   16.20
  -1   5   2  265.27   16.40
  -1  -5  -2  233.08   13.10
   1  -5   2  248.58   15.50
  -1   5   2  236.58   15.40
   1  -5   2  247.68   16.60
   1   5  -2  261.57   14.90
  -1  -5   2  224.98   13.70
  -1  -5   2  242.38   12.00
  -1  -5   2  241.78   14.80
  -1   5  -2  221.38   15.80
   1  -5  -2  220.98   14.60
  -1   5  -2  238.38   15.30
   1   5   2  223.88   14.00
  -1  -5   2  239.98   11.50
   1   5   2  246.68   14.70
   1  -5  -2  226.18   15.90
   1   5   2  245.18   14.90
   1  -5  -2  226.28   14.40
   2  -5   2  260.77   18.50
   2   5  -2  260.97   14.80
  -2   5   2  251.47   17.20
   2  -5   2  247.08   17.00
  -2   5   2  298.07   19.20
  -2  -5  -2  271.87   13.10
   2  -5   2  275.87   17.70
  -2   5   2  253.97   17.80
  -2  -5   2  264.27   14.20
   2  -5  -2  268.57   17.00
  -2   5  -2  254.17   17.00
   2  -5  -2  279.07   18.50
   2   5   2  261.77   15.10
  -2  -5   2  268.77   13.10
   2   5   2  283.97   14.90
   2   5   2  274.97   15.30
  -2   5  -2  250.07   17.90
   2  -5  -2  281.07   17.20
   3  -5   2   48.50    8.20
  -3   5   2   46.40    7.20
   3  -5   2   49.90    8.20
   3   5  -2   50.99    3.80
  -3   5   2   38.20    7.20
   3  -5   2   57.19    8.10
   3   5   2   54.19    4.40
   3   5   2   47.60    3.80
  -3   5  -2   52.09    7.50
  -3   5  -2   62.29   10.40
   3  -5  -2   48.20    8.30
   3  -5  -2   51.89    7.60
   3  -5  -2   55.09    6.90
   4   5  -2  214.58   10.50
  -4   5   2  196.88   16.40
  -4   5   2  194.78   15.10
   4  -5   2  205.78   15.40
   4   5  -2  197.48    9.80
   4  -5   2  177.28   16.00
   4  -5   2  184.98   15.30
  -4   5  -2  173.68   15.30
  -4   5  -2  186.48   14.80
   4  -5  -2  192.08   16.10
   4  -5  -2  194.88   15.30
   4  -5  -2  190.48   14.80
  -5   5   2  139.39   13.70
   5  -5   2  115.99   12.40
   5  -5   2  139.19   13.90
  -5   5   2  142.79   12.60
   5   5  -2  116.79    7.10
   5  -5   2  146.19   12.70
   5  -5  -2  135.09   12.20
  -5   5  -2  125.89   11.80
   5  -5  -2  142.19   13.80
  -5   5  -2  131.39   13.20
   6  -5   2   50.99    9.60
   6  -5   2   37.60    8.40
  -6   5   2   52.29    8.80
   6  -5   2   41.80    8.00
   6   5  -2   46.30    3.40
  -6   5  -2   52.29    9.50
   6  -5  -2   39.10    8.00
   6  -5  -2   25.80    6.40
   7  -5   2   10.10    4.70
   7   5  -2   12.90    2.20
   7  -5   2   11.90    5.00
   7  -5   2   20.90    5.80
   7  -5  -2    9.30    4.50
   7  -5  -2    4.00    3.80
   8   5  -2   98.89    6.70
   8  -5   2  112.59   13.10
   8  -5   2   75.89   13.70
   8  -5   2  126.79   15.10
   8  -5  -2   91.89   13.00
   8  -5  -2   95.79   12.60
   0  -6   2   16.50    3.40
   0   6   2    8.80    3.30
   0  -6   2   11.50    3.50
   0   6  -2   14.60    3.50
   0  -6   2   17.90    4.50
   0   6   2   19.00    4.50
   0   6  -2   16.40    4.10
   0   6   2   11.80    3.30
   0  -6  -2   16.80    2.80
   0  -6   2   13.90    2.60
  -1  -6  -2  335.47   18.50
  -1   6   2  339.67   21.20
   1  -6   2  364.96   20.70
   1  -6   2  362.66   22.70
   1  -6   2  354.76   21.20
  -1   6   2  361.06   22.30
   1   6  -2  348.57   20.40
  -1   6   2  328.27   22.10
   1  -6  -2  337.47   20.40
   1   6   2  352.36   20.70
   1  -6  -2  356.86   22.20
  -1   6  -2  354.16   24.40
   1   6   2  318.77   20.20
  -1  -6   2  334.77   20.40
   1  -6  -2  370.16   20.00
   1   6   2  325.67   19.60
  -1   6  -2  329.97   20.90
  -1  -6   2  345.27   19.40
   2  -6   2   29.60    5.70
  -2   6   2   33.50    6.20
   2  -6   2   33.20    6.50
  -2   6   2   37.10    6.80
   2  -6   2   37.70    7.80
  -2  -6  -2   35.90    3.00
  -2   6   2   33.50    8.00
   2   6  -2   33.10    4.20
  -2   6  -2   39.60    6.70
  -2  -6   2   33.00    2.80
  -2   6  -2   37.30    8.10
   2  -6  -2   27.00    6.30
   2   6   2   33.00    5.90
   2  -6  -2   33.80    5.90
   2   6   2   27.90    4.30
   2   6   2   32.90    4.40
   2  -6  -2   36.80    6.30
  -2  -6   2   34.20    3.70
  -3   6   2  351.06   25.50
   3   6  -2  397.36   20.20
   3  -6   2  395.46   24.90
   3  -6   2  430.86   25.50
  -3   6   2  427.46   28.00
   3  -6   2  413.96   27.00
  -3   6  -2  381.96   25.80
   3  -6  -2  374.36   25.80
   3   6   2  388.86   21.30
   3  -6  -2  373.16   24.10
   3   6   2  400.76   20.40
   3  -6  -2  416.06   24.80
  -3   6  -2  400.66   24.90
   4   6  -2  125.79    7.00
  -4   6   2  138.19   17.40
   4  -6   2  144.29   13.20
  -4   6   2  117.59   11.90
   4  -6   2  141.49   14.10
   4  -6   2  113.69   12.20
  -4   6  -2  119.69   12.10
   4  -6  -2  128.09   13.30
   4  -6  -2  128.99   12.20
   4   6   2  123.79    8.50
   4  -6  -2  138.79   12.30
  -5   6   2  185.18   16.90
   5  -6   2  180.78   17.80
   5  -6   2  237.58   18.30
   5  -6   2  200.48   16.60
  -5   6  -2  185.48   17.20
   5  -6  -2  216.28   17.40
   5  -6  -2  205.48   16.70
   6   6  -2   -0.50    1.20
   6  -6   2    3.30    4.10
   6  -6   2    6.90    4.50
   6  -6   2    1.80    3.70
   6  -6  -2    0.70    3.20
   6  -6  -2    5.30    3.80
   7   6  -2   20.60    2.80
   7  -6   2   12.30    5.40
   7  -6   2   23.30    8.00
   7  -6   2   19.20    6.50
   7  -6  -2   20.00    6.80
   7  -6  -2   21.70    7.00
   8  -6   2   71.59   12.90
   8  -6   2   69.89   12.70
   8  -6  -2   57.09   10.40
   8  -6  -2   55.69   11.00
   0   7   2  111.89   10.00
   0  -7   2  102.29   10.40
   0   7  -2  108.29   10.40
   0  -7  -2   95.29    7.00
   0  -7   2  109.69    7.30
   0  -7  -2  113.29   10.60
   0  -7  -2  124.99    7.30
   0   7   2  109.39   10.60
   0  -7   2  118.59    8.20
   0   7   2  118.99   11.10
   1  -7   2   84.39    9.80
  -1  -7  -2   78.79    6.60
   1   7  -2   73.39    8.10
  -1   7   2   79.79    8.90
   1  -7   2   76.09    7.60
  -1   7   2   72.49    9.20
   1  -7   2   82.69    8.50
  -1   7   2   83.19   14.10
  -1   7  -2   97.59    9.40
  -1  -7   2   68.89    7.80
   1   7   2   82.89    7.80
   1  -7  -2   90.79    8.40
   1   7   2   77.79    8.70
   1  -7  -2   89.79    7.50
  -1  -7   2   85.59    7.40
  -1   7  -2   77.09    9.30
   1   7   2   79.19    8.40
   2  -7   2   77.79    8.40
   2   7  -2   70.69    7.00
   2  -7   2   84.29   10.30
  -2  -7  -2   68.59    4.90
  -2   7   2   59.89    9.00
  -2   7   2   72.79    9.60
  -2   7   2   80.49   10.20
   2  -7   2   68.09    8.30
  -2   7  -2   78.19   11.90
  -2   7  -2   80.19    9.10
  -2  -7   2   67.79    5.80
   2   7   2   67.39    7.70
   2   7   2   80.79    7.40
   2  -7  -2   70.89    8.20
   2  -7  -2   70.79    7.70
  -3   7   2    5.60    3.80
   3   7  -2    4.30    1.90
  -3   7   2    9.60    4.50
   3  -7   2    0.30    2.50
   3  -7   2    6.90    3.50
   3  -7   2    6.00    3.70
   3   7   2    8.20    3.10
   3  -7  -2    9.70    4.20
   3  -7  -2    2.20    3.30
  -3   7  -2   12.30    5.00
   3   7   2    6.70    2.20
   4  -7   2  153.68   14.60
   4   7  -2  160.78    8.90
  -4   7   2  154.38   14.70
   4  -7   2  162.68   16.40
   4  -7   2  145.09   14.50
  -4   7   2  147.39   16.10
  -4   7  -2  176.58   15.10
   4  -7  -2  196.18   15.30
   4  -7  -2  160.88   14.30
  -4   7  -2  135.59   15.50
   5  -7   2   58.59   12.30
  -5   7   2   50.59    9.40
   5  -7   2   41.90    8.60
   5  -7   2   44.00    9.10
   5  -7  -2   43.90    9.00
  -5   7  -2   54.59    9.40
   5  -7  -2   72.89   10.60
   6  -7   2    7.70    5.30
   6  -7   2    8.00    4.90
   6  -7   2    4.40    4.60
   6  -7  -2    0.30    4.80
   6  -7  -2    4.00    4.00
   7  -7   2   29.60    8.50
   7  -7   2   44.50   10.20
   7  -7   2   49.90   10.90
   7  -7  -2   48.30   10.40
   7  -7  -2   56.89   10.30
   0  -8   2    5.70    2.80
   0   8   2   -3.40    3.60
   0  -8   2    6.70    3.30
   0  -8  -2    0.00    2.20
   0   8   2    7.80    4.00
   0   8  -2    3.80    3.10
   0   8   2    5.10    3.00
   1  -8   2  104.09   10.30
  -1   8   2  110.19   12.60
   1  -8   2  124.39   12.60
  -1   8   2  110.59   11.60
   1   8  -2   97.09   10.30
   1  -8   2  117.09    8.70
  -1  -8  -2  125.19    8.90
   1  -8   2  122.89    9.70
   1  -8  -2  115.79    8.90
  -1   8  -2  128.09   12.70
  -1  -8   2  107.79    9.20
   1   8   2  125.69   10.80
   1   8   2  126.39   11.40
   2  -8   2  124.69   11.90
  -2   8   2  130.39   13.60
  -2   8   2  126.39   13.10
  -2  -8  -2  119.69    7.50
   2  -8   2  130.39   11.30
   2  -8   2  125.19   13.80
   2   8  -2  124.99   10.20
  -2   8  -2  126.79   13.00
  -2   8  -2  134.09   13.60
   2   8   2  111.99   10.30
   2   8   2  151.78   12.30
   2  -8  -2  123.19   11.50
   2  -8  -2  117.09   10.40
   3  -8   2  241.08   20.40
  -3   8   2  210.98   18.10
  -3   8   2  210.08   19.40
   3  -8   2  206.88   17.20
   3  -8   2  257.77   18.00
   3   8  -2  222.28   13.50
   3  -8  -2  223.98   16.50
   3  -8  -2  213.48   17.20
  -3   8  -2  199.78   18.10
  -3   8  -2  209.98   19.10
   3   8   2  210.38   13.70
   4  -8   2   35.90    8.20
   4  -8   2   37.80    8.30
   4  -8   2   39.90   10.00
   4   8  -2   30.90    3.50
  -4   8   2   45.90    8.40
   4   8   2   28.50    3.20
   4  -8  -2   40.70    8.40
  -4   8  -2   42.90    8.50
   4  -8  -2   38.90    7.80
   5  -8   2  107.49   13.20
   5  -8   2   97.59   14.00
   5  -8   2  144.99   16.60
   5  -8  -2  113.69   12.90
   5  -8  -2  106.69   13.20
   6  -8   2   13.20    5.90
   6  -8   2   17.40    7.10
   6  -8   2   29.60    8.80
   6  -8  -2    8.60    6.90
   6  -8  -2   24.90    7.70
   1  -9   2  124.79   13.10
   1  -9   2   96.49    7.90
   1   9  -2  106.69   13.30
  -1   9   2  115.29   12.50
  -1   9   2  110.39   12.80
   1  -9   2  112.19    8.90
   1  -9  -2  102.19    7.90
  -1   9  -2  119.39   13.10
   1   9   2  101.89   11.20
  -2  -9  -2   49.00    4.40
   2  -9   2   54.19    8.20
   2  -9   2   79.69   13.50
   2   9  -2   64.49    7.60
  -2   9   2   44.00    9.20
   2  -9  -2   63.49    7.30
  -2   9  -2   71.29   11.90
  -2  -9   2   65.49    5.70
   2   9   2   56.69    8.10
   3  -9   2   72.09    9.40
   3  -9   2   74.19   13.80
   3   9  -2   46.00    6.40
  -3   9   2   63.79   11.50
   3  -9  -2   66.59   10.00
   4  -9   2  118.79   15.20
   4  -9   2   87.09   11.30
   4   9  -2   96.89    6.50
  -4   9   2   82.19   13.40
   4  -9  -2   89.39   11.00
   4   9   2   83.19    6.10
   0  10  -2    2.70    6.70
   0 -10  -2   -0.10    4.20
   0 -10   2   -2.90    5.10
   0  10   2    9.10    7.30
  -1  10   2   25.20    9.60
   1  10  -2   51.49   11.00
  -1  10  -2   41.70   10.20
   1  10   2   45.40   10.70
   0   0   3    0.50    0.30
   0   0  -3   -0.10    0.20
   0   0   3    0.20    0.20
   0   0  -3   -0.10    0.10
   0   0   3   -0.10    0.10
  -1   0  -3   53.29    3.10
   1   0  -3   48.80    3.30
  -1   0   3   53.19    3.20
   1   0  -3   55.69    3.20
  -1   0   3   48.30    3.30
   1   0   3   50.89    3.20
  -1   0   3   49.10    3.10
  -2   0   3    6.90    1.70
  -2   0   3    9.20    1.70
  -2   0  -3   10.30    1.70
   2   0  -3   10.60    2.00
   2   0   3   12.30    1.90
   2   0  -3   11.70    1.70
   2   0   3   10.50    2.00
   3   0   3  218.18   11.90
   3   0   3  214.18   12.40
  -3   0  -3  221.08   11.90
   3   0  -3  206.38   12.20
  -3   0   3  208.48   11.90
  -3   0   3  219.78   12.60
   3   0  -3  221.68   11.80
   4   0   3  101.09    6.80
  -4   0   3   85.59    6.50
  -4   0  -3   86.69    6.30
   4   0  -3   81.79    6.20
   4   0  -3   91.49    6.90
   4   0   3   72.59    6.60
  -4   0   3   83.49    7.00
  -5   0   3   14.30    3.70
   5   0  -3   11.60    2.70
   5   0   3   15.60    3.70
   5   0   3    9.10    2.50
   5   0   3   19.20    4.10
   5   0  -3   10.30    2.90
  -5   0  -3    8.30    2.40
  -5   0   3   12.30    3.00
   6   0  -3   33.60    5.70
   6   0   3   48.60    5.70
  -6   0   3   42.00    4.80
   6   0  -3   37.80    4.50
  -6   0   3   35.90    5.90
   6   0   3   27.60    5.40
   6   0   3   30.80    4.90
  -6   0  -3   32.70    4.30
   7   0   3  573.34   32.00
   7   0   3  594.84   32.40
   7   0  -3  532.85   29.90
   7   0   3  560.94   30.70
  -7   0   3  561.24   29.00
   7   0  -3  590.84   32.20
  -7   0   3  565.44   31.30
  -7   0  -3  600.04   30.00
  -8   0   3   -2.10    3.10
   8   0   3    2.80    2.50
   8   0  -3    2.40    2.50
   8   0  -3   -0.50    3.50
  -8   0   3    1.60    1.40
   9   0  -3   17.70    4.40
   9   0  -3   24.10    6.20
   9   0   3   26.90    6.20
   9   0   3   18.30    4.70
   0   1  -3  136.19    7.40
   0   1   3  158.08    7.30
   0  -1  -3  134.39    7.00
   0  -1   3  125.79    7.10
   0   1  -3  150.88    7.40
   0  -1   3  144.09    7.60
   1   1  -3 1735.53   74.49
   1  -1   3 1673.73   75.59
  -1   1   3 1458.45   75.59
  -1   1   3 1655.23   75.59
   1  -1  -3 1603.34   75.39
  -1  -1   3 1600.24   74.59
   1   1   3 1714.03   74.19
  -1  -1   3 1806.92   74.59
   1  -1  -3 1635.44   75.59
  -2   1   3 1669.43   79.89
   2   1  -3 1732.73   78.39
   2   1  -3 1817.22   78.69
  -2   1   3 1610.44   80.09
  -2  -1  -3 1709.03   77.69
  -2   1   3 1612.24   80.49
   2   1  -3 1721.43   78.19
   2  -1   3 1743.13   79.99
   2  -1   3 1734.93   80.59
  -2  -1   3 1676.03   78.19
   2  -1  -3 1763.82   80.19
   2   1   3 1791.42   78.19
  -2   1  -3 1831.42   79.79
   2  -1  -3 1814.02   79.89
  -2   1  -3 1766.62   80.29
  -2  -1   3 1727.13   78.09
  -2  -1   3 1765.92   78.49
  -3   1   3  720.43   36.70
   3   1  -3  748.63   34.90
   3   1  -3  816.82   35.70
   3  -1   3  798.22   37.80
  -3   1   3  695.73   36.80
   3  -1   3  728.43   36.70
   3  -1   3  700.83   37.00
  -3  -1  -3  779.72   34.30
  -3   1   3  672.13   37.30
   3   1   3  753.12   35.40
  -3   1  -3  781.02   36.50
   3   1   3  762.22   35.00
   3  -1  -3  756.32   36.60
  -3  -1   3  744.93   34.50
  -3  -1   3  773.22   35.30
  -3  -1   3  772.42   35.80
   3  -1  -3  744.33   37.10
  -4  -1  -3  134.39    7.50
   4  -1   3  137.39   10.10
   4  -1   3  136.79   10.30
   4  -1   3  131.59    9.60
   4   1  -3  132.89    8.00
   4   1  -3  147.89    8.90
  -4  -1   3  140.69    7.60
   4   1   3  135.19    8.60
  -4  -1   3  145.59    8.40
   4  -1  -3  140.59   10.10
   4   1   3  129.99    8.20
   4  -1  -3  133.49    9.40
  -4  -1   3  133.59    8.80
  -4   1  -3  171.68   10.90
  -4   1  -3  152.68   10.20
   5   1  -3   47.00    4.80
  -5   1   3   50.49    6.20
   5  -1   3   45.10    5.30
  -5  -1  -3   45.60    3.60
   5   1  -3   49.00    4.20
   5  -1   3   42.80    5.70
   5  -1   3   54.99    6.30
  -5   1   3   50.79    5.50
   5   1   3   38.70    4.40
  -5  -1   3   44.60    4.20
  -5  -1   3   45.20    3.50
   5   1   3   53.19    4.60
   5  -1  -3   54.59    5.60
  -5   1  -3   42.30    5.20
   6   1  -3  888.11   46.10
   6  -1   3  954.70   48.80
  -6  -1  -3  950.50   43.70
   6  -1   3  874.51   47.00
  -6   1   3  950.50   48.60
   6   1  -3  904.31   44.60
  -6  -1   3  898.31   43.60
  -6  -1   3  934.81   45.70
   6   1   3 1015.10   46.70
   6  -1  -3  898.01   46.60
  -6  -1   3  917.01   44.60
   6   1   3  910.21   45.90
  -6   1  -3 1012.40   47.60
   6   1   3  937.31   45.30
   7  -1   3  276.27   18.90
   7   1  -3  258.37   16.70
  -7  -1  -3  263.87   13.80
   7  -1   3  255.57   17.30
   7  -1   3  241.58   18.20
   7   1  -3  238.18   14.80
   7  -1  -3  256.47   16.80
   7  -1  -3  294.57   18.90
   7   1   3  244.58   20.10
   7   1   3  268.37   15.60
  -7  -1   3  260.47   15.60
   8  -1   3    5.90    3.70
  -8  -1  -3    5.50    1.30
   8   1  -3   -0.60    2.50
   8  -1   3   10.20    3.90
  -8  -1  -3    4.60    1.60
  -8  -1   3    2.00    2.00
   8   1   3    3.40    2.60
   8  -1  -3    2.00    2.40
   8  -1  -3    7.70    3.90
   8   1   3    1.70    2.70
   9   1  -3    6.30    3.40
  -9   1   3    2.10    1.90
   9  -1   3    1.40    2.80
   9   1  -3    1.70    1.90
   9  -1   3    5.80    4.60
  -9  -1   3    0.90    1.20
   9   1   3   -2.20    2.80
   9  -1  -3    4.80    2.90
   9   1   3    0.90    2.50
   0   2   3  298.07   15.50
   0  -2  -3  327.57   14.60
   0   2   3  300.67   15.00
   0  -2   3  274.67   15.20
   0  -2   3  300.67   15.20
   0  -2   3  282.17   15.50
   0  -2   3  296.07   14.60
   0   2  -3  279.57   15.20
  -1   2   3  338.27   17.90
   1  -2   3  331.67   18.00
  -1  -2  -3  339.77   15.90
  -1   2   3  358.36   18.30
   1   2  -3  353.06   16.50
   1  -2   3  382.36   18.60
   1   2  -3  343.97   16.80
   1  -2   3  359.16   18.80
  -1  -2   3  342.17   17.10
   1  -2  -3  310.97   17.60
  -1   2  -3  338.27   18.30
  -1  -2   3  361.56   16.90
  -1  -2   3  344.57   16.10
  -1  -2   3  369.06   16.10
   1   2   3  344.37   16.50
  -1   2  -3  344.97   17.90
   1   2   3  331.87   16.00
   1  -2  -3  336.17   17.70
  -1  -2   3  338.67   16.60
   2   2  -3  737.23   31.70
  -2   2   3  654.93   34.30
  -2   2   3  664.63   34.90
   2  -2   3  662.43   34.50
   2  -2   3  698.73   34.20
  -2   2   3  685.63   34.10
   2   2  -3  685.03   31.40
   2   2  -3  699.83   31.60
   2  -2   3  649.54   34.80
  -2   2  -3  711.83   34.00
  -2   2  -3  661.13   34.40
   2  -2  -3  725.13   34.40
  -2  -2   3  704.53   31.40
   2   2   3  681.73   31.10
   2  -2  -3  695.43   33.90
   3   2  -3  305.37   15.70
   3   2  -3  317.37   15.50
   3   2  -3  320.27   15.10
  -3   2   3  297.17   18.10
   3  -2   3  317.37   19.20
  -3   2   3  328.97   19.30
   3  -2   3  289.17   18.50
   3  -2   3  326.17   18.40
  -3   2  -3  310.97   18.60
  -3  -2   3  337.57   15.50
   3   2   3  334.07   15.00
  -3   2  -3  357.26   18.40
  -3  -2   3  320.07   15.30
   3  -2  -3  354.76   19.50
   3  -2  -3  322.47   18.10
   4  -2   3   82.39    8.60
   4  -2   3   89.09    8.40
  -4   2   3   94.39    8.10
   4   2  -3   77.89    5.50
   4  -2   3  105.09    8.80
   4   2  -3   84.19    4.90
  -4   2   3   94.09    8.70
  -4   2   3   82.09    7.50
  -4   2  -3   84.59    7.90
  -4  -2   3   85.79    4.70
   4   2   3   83.69    5.00
  -4  -2   3   84.79    5.40
  -4   2  -3   75.29    7.00
   4  -2  -3   81.49    7.30
  -4  -2   3   92.19    5.00
   4  -2  -3   85.59    9.30
   5  -2   3   46.90    8.60
  -5   2   3   37.30    6.90
   5  -2   3   35.60    5.90
   5  -2   3   36.80    6.70
   5   2  -3   35.80    3.80
   5   2  -3   35.00    2.80
  -5   2   3   36.70    5.60
  -5  -2   3   31.90    2.50
  -5   2  -3   36.40    5.40
   5  -2  -3   31.60    5.50
  -5  -2   3   33.50    2.40
  -5   2  -3   40.10    7.00
   5   2   3   29.40    2.90
   5  -2  -3   31.60    5.90
  -5  -2   3   28.70    2.90
   6  -2   3   53.49    8.50
   6   2  -3   69.49    5.90
   6   2  -3   63.59    4.60
  -6   2   3   65.79    7.50
  -6   2   3   52.89    8.40
   6  -2   3   56.69    7.70
   6  -2   3   79.39    8.10
   6  -2  -3   61.19    7.80
   6   2   3   52.29    5.50
  -6   2  -3   68.59    7.70
   6   2   3   67.59    4.90
   6  -2  -3   71.39    7.60
   7  -2   3    3.90    2.80
   7  -2   3    2.70    2.90
  -7   2   3    3.30    3.00
   7  -2   3   -0.80    2.30
  -7   2   3    0.80    3.10
   7   2  -3    1.80    1.10
   7   2  -3    1.90    1.80
  -7   2  -3    3.20    3.20
   7  -2  -3    5.60    3.10
   7   2   3   -1.80    1.70
   7   2   3    0.80    1.30
   7  -2  -3    5.00    3.00
   8  -2   3   42.40    8.20
   8  -2   3   55.99   10.20
   8   2  -3   56.69    6.70
   8  -2   3   72.09    9.90
   8  -2  -3   61.49    8.80
   8   2   3   60.99    5.20
   8   2   3   60.59    7.10
   9  -2   3   81.29   13.00
   9  -2   3   64.29    9.90
   9   2  -3   67.99    5.50
   9   2  -3   75.69    8.20
   9  -2  -3   72.79   11.50
   9   2   3   56.59    8.70
   9   2   3   67.39    5.70
   9  -2  -3   75.29    9.10
   0  -3   3    6.80    1.50
   0   3   3    8.30    2.00
   0  -3   3   10.90    2.10
   0  -3  -3    8.30    1.50
   0   3   3    9.80    2.20
   0  -3   3    8.90    2.30
   0   3   3    7.30    2.10
   0  -3   3    8.40    2.00
   1  -3   3 1449.46   71.19
   1  -3   3 1459.15   70.99
  -1  -3  -3 1489.15   68.59
  -1   3   3 1502.55   70.99
   1   3  -3 1498.05   69.69
  -1   3   3 1598.04   71.59
  -1  -3   3 1473.55   68.49
   1   3   3 1476.75   69.39
   1   3   3 1547.95   69.19
  -1   3  -3 1519.35   70.89
  -1   3  -3 1538.05   71.59
   1   3   3 1582.24   70.09
  -1  -3   3 1529.65   70.29
  -1  -3   3 1525.65   68.99
   1  -3  -3 1435.16   70.39
  -1  -3   3 1478.05   68.19
   1  -3  -3 1543.15   70.69
   1  -3  -3 1547.65   71.69
  -1  -3   3 1509.85   69.59
   2  -3   3 1989.90   94.09
  -2   3   3 2086.49   93.89
   2  -3   3 2115.69   93.99
  -2   3   3 1878.41   93.79
   2  -3   3 2134.59   95.19
   2   3  -3 1988.40   90.29
   2  -3  -3 1764.82   93.09
  -2   3  -3 1976.90   94.19
   2  -3  -3 2040.00   93.29
  -2   3  -3 1960.20   93.29
   2   3   3 2021.60   90.49
  -2  -3   3 2039.90   90.79
  -2  -3   3 2065.69   89.89
   2   3   3 1972.90   90.79
   2  -3  -3 1961.80   94.39
   3   3  -3  255.17   12.00
   3  -3   3  238.38   17.40
  -3   3   3  256.97   15.70
   3  -3   3  243.48   16.50
   3  -3   3  239.78   15.50
  -3   3   3  226.58   15.70
   3   3  -3  240.08   11.90
   3  -3  -3  244.28   18.50
   3  -3  -3  235.48   15.10
   3  -3  -3  233.78   16.10
  -3   3  -3  273.37   15.60
   4  -3   3  328.07   21.40
   4  -3   3  274.57   18.00
  -4   3   3  300.07   19.40
   4   3  -3  273.17   14.00
   4   3  -3  272.77   13.50
  -4   3   3  330.47   18.70
   4  -3   3  251.17   18.00
   4  -3  -3  284.27   18.30
   4  -3  -3  287.47   19.00
   4  -3  -3  257.27   18.80
  -4   3  -3  297.87   17.80
  -4   3  -3  268.27   18.20
   5   3  -3  105.69    5.70
  -5   3   3  122.99   10.60
   5   3  -3  106.79    6.70
   5  -3   3   93.89    9.90
   5  -3   3  110.79   10.90
  -5   3   3   92.19    9.50
   5  -3   3  108.29    9.90
  -5   3  -3  109.89    9.50
   5  -3  -3  111.49    9.60
   5  -3  -3  101.39   10.00
   6  -3   3   17.40    5.70
   6   3  -3   15.60    2.90
   6   3  -3   13.80    1.70
  -6   3   3    9.00    3.40
   6  -3   3   10.40    4.50
   6  -3   3   16.50    4.90
  -6   3  -3   16.90    6.40
   6   3   3   14.70    2.80
   6  -3  -3   17.60    4.40
   6  -3  -3   24.70    6.10
   7  -3   3  151.28   13.60
   7  -3   3  148.69   14.70
   7   3  -3  148.59   10.20
   7   3  -3  158.68    8.40
   7  -3   3  154.88   14.60
   7  -3  -3  172.58   14.90
   7   3   3  156.18    7.90
   7  -3  -3  150.98   13.10
   8   3  -3   19.20    4.00
   8  -3   3   17.60    6.10
   8  -3   3   14.90    4.90
   8  -3   3   18.00    5.70
   8  -3  -3    9.00    4.40
   8   3   3   16.90    3.80
   8   3   3   17.80    1.80
   8  -3  -3   15.10    5.50
   9  -3   3   17.30    5.20
   9   3  -3   12.00    2.10
   9   3  -3   10.90    3.90
   9  -3   3   10.80    6.10
   9  -3  -3    4.80    4.40
   9   3   3   17.00    1.80
   9  -3  -3   25.80    6.20
   9   3   3   24.10    4.70
   0   4   3  166.98   11.30
   0   4   3  153.58   10.50
   0   4  -3  168.58   10.60
   0  -4   3  157.28   11.30
   0   4  -3  160.98   10.90
   0   4   3  156.88   10.80
   0  -4   3  165.98   10.70
   0  -4   3  176.78    9.60
   0  -4  -3  172.78    9.50
   0  -4   3  159.08   10.40
  -1  -4  -3  273.97   14.20
   1  -4   3  275.67   16.50
   1   4  -3  284.07   15.50
  -1   4   3  250.77   16.20
   1  -4   3  273.17   17.50
   1  -4   3  292.97   16.90
  -1   4   3  243.38   16.40
  -1   4   3  284.47   17.50
   1   4   3  279.77   15.20
   1  -4  -3  297.77   17.40
  -1  -4   3  284.07   14.20
   1   4   3  279.57   15.30
  -1  -4   3  261.87   15.10
   1  -4  -3  294.67   16.10
  -1  -4   3  292.97   13.50
  -1   4  -3  260.07   16.80
  -1  -4   3  270.37   15.90
   1  -4  -3  277.27   16.00
  -1   4  -3  278.97   16.40
   1   4   3  289.17   15.90
  -2  -4  -3    8.30    0.80
  -2   4   3    6.20    2.70
   2   4  -3    9.70    1.90
  -2   4   3    9.50    3.20
   2  -4   3    6.60    2.70
   2   4  -3    9.00    1.80
  -2   4   3    3.80    2.10
   2  -4   3    9.50    3.00
   2  -4  -3    4.30    2.30
  -2  -4   3    8.20    1.70
  -2   4  -3   12.30    4.50
   2  -4  -3    7.60    2.80
  -2   4  -3    9.00    3.00
   2  -4  -3   11.50    3.70
   2   4   3    9.30    1.80
  -2  -4   3    8.80    1.30
   2   4   3    6.90    1.80
   2   4   3    5.30    1.50
   3   4  -3   63.99    4.10
   3  -4   3   76.79    7.80
   3   4  -3   58.09    3.90
  -3   4   3   59.59    7.30
  -3   4   3   65.59    7.20
   3  -4   3   62.99    7.00
   3  -4   3   76.59    9.30
   3   4   3   66.39    3.90
  -3   4  -3   64.39    6.70
  -3   4  -3   56.79    7.00
   3  -4  -3   55.39    6.40
   3  -4  -3   56.69    7.20
   3  -4  -3   65.79    7.00
  -4   4   3   35.90    6.60
   4  -4   3   53.39    9.50
   4  -4   3   34.30    6.60
   4  -4   3   42.90    7.20
  -4   4   3   30.10    5.90
   4   4  -3   37.20    2.80
  -4   4   3   56.49    9.50
   4   4  -3   36.50    2.70
   4  -4  -3   31.20    5.80
   4  -4  -3   42.40    7.80
  -4   4  -3   26.50    5.50
   4  -4  -3   33.70    6.40
  -4   4  -3   49.10    8.90
   5  -4   3   75.59    8.80
  -5   4   3   92.39    9.80
  -5   4   3   96.69   12.40
  -5   4   3   64.69    8.00
   5   4  -3   72.79    4.70
   5  -4   3   71.99    9.00
   5  -4  -3   66.39    8.40
   5  -4  -3   66.49    7.90
  -5   4  -3   62.39    8.20
  -5   4  -3   69.79    7.90
  -6   4   3    2.50    3.10
   6  -4   3    5.00    3.20
   6  -4   3    7.50    3.80
   6   4  -3    2.40    1.10
   6  -4  -3    3.40    2.90
  -6   4  -3   -1.70    2.50
   6  -4  -3    1.60    2.40
   7  -4   3  231.08   17.70
   7   4  -3  219.58   10.60
   7  -4   3  194.58   18.70
   7   4  -3  208.08   12.20
   7  -4   3  206.88   18.90
   7  -4  -3  191.48   21.80
   7  -4  -3  231.58   17.50
   8  -4   3   21.80    7.60
   8   4  -3   10.60    2.80
   8  -4   3   16.90    5.70
   8  -4   3    5.60    4.50
   8  -4  -3   17.90    5.60
   8  -4  -3    8.70    5.10
   8   4   3    9.80    3.10
   9  -4   3   10.20    4.50
   9   4  -3    4.00    2.30
   9  -4   3    7.80    4.70
   9  -4  -3    4.30    5.20
   9   4   3    8.80    3.10
   9  -4  -3    7.70    4.70
   0  -5   3   49.30    6.00
   0  -5   3   48.20    5.00
   0  -5   3   37.90    3.90
   0   5   3   49.20    5.30
   0   5  -3   53.29    5.80
   0  -5  -3   58.99    4.40
   0   5   3   47.20    5.80
   0   5   3   50.89    6.70
   0  -5   3   42.90    5.10
  -1   5   3   16.30    4.00
   1  -5   3   11.10    3.30
  -1   5   3   16.60    4.20
  -1  -5  -3   16.80    2.60
   1  -5   3   15.60    3.90
  -1   5   3   19.40    4.60
  -1  -5   3   14.30    2.90
   1  -5  -3   14.10    3.30
   1  -5  -3    7.20    2.70
   1  -5  -3    8.40    2.40
   1   5   3   12.90    3.20
  -1   5  -3   11.90    3.20
   1   5   3   17.60    3.70
   1   5   3    9.20    2.50
  -1  -5   3   13.20    2.10
  -1  -5   3   13.70    1.50
  -1   5  -3   11.60    3.10
  -1  -5   3   17.70    3.80
  -2   5   3  631.54   34.50
   2  -5   3  577.44   32.60
   2  -5   3  560.44   33.70
  -2   5   3  538.65   32.70
  -2   5   3  593.04   32.60
  -2  -5  -3  587.04   27.50
   2  -5   3  595.94   32.60
   2   5  -3  593.04   29.60
   2   5   3  597.44   29.90
   2   5   3  625.34   31.20
   2  -5  -3  673.03   32.50
   2  -5  -3  603.24   33.60
  -2  -5   3  588.34   32.30
  -2  -5   3  583.34   29.10
  -2   5  -3  550.74   32.90
  -2  -5   3  591.44   27.70
   2  -5  -3  605.44   32.00
  -2   5  -3  627.64   32.60
   2   5   3  585.14   29.50
  -3   5   3  181.58   15.20
  -3   5   3  176.18   14.00
   3  -5   3  206.68   15.10
   3   5  -3  181.78   10.10
   3  -5   3  176.18   15.00
   3  -5   3  178.68   13.90
  -3   5  -3  174.68   18.40
   3  -5  -3  181.08   14.90
   3   5   3  177.88   10.20
   3  -5  -3  185.28   13.90
  -3   5  -3  189.18   14.90
   3   5   3  206.68   10.80
   3   5   3  187.48   10.20
   3  -5  -3  189.08   13.80
   4  -5   3   55.39    9.60
  -4   5   3   72.29    8.50
  -4   5   3   84.29   12.50
   4   5  -3   74.39    4.50
   4  -5   3   83.39    9.50
   4  -5   3   66.29    8.20
   4   5  -3   86.79    5.20
   4  -5  -3   66.09    8.30
   4  -5  -3   70.09    8.10
  -4   5  -3   74.89    9.10
   4  -5  -3   70.09    9.10
  -4   5  -3   66.79    8.00
   5  -5   3  578.94   33.80
  -5   5   3  572.44   33.70
   5  -5   3  590.64   35.00
  -5   5   3  614.24   36.20
   5   5  -3  551.44   27.00
   5  -5   3  559.54   35.50
   5  -5  -3  569.74   33.10
  -5   5  -3  500.45   33.70
   5  -5  -3  609.14   34.30
  -5   5  -3  546.45   32.90
   6   5  -3  578.14   27.30
  -6   5   3  547.25   34.20
   6  -5   3  508.15   34.80
   6  -5   3  584.64   34.80
   6  -5   3  539.95   36.20
  -6   5  -3  577.14   34.30
   6  -5  -3  635.74   35.80
   6  -5  -3  590.74   34.30
   7  -5   3   15.80    6.50
   7  -5   3   22.60    7.50
   7  -5   3   14.30    5.70
   7   5  -3   15.00    2.50
   7  -5  -3   14.40    5.10
   7  -5  -3   12.50    5.70
   8   5  -3  101.29    6.90
   8  -5   3   75.69   12.90
   8  -5   3  117.89   13.60
   8  -5   3   94.49   14.70
   8  -5  -3  115.99   13.50
   8  -5  -3   99.39   12.00
   0  -6   3   23.60    2.90
   0   6   3   24.50    4.80
   0   6   3   31.20    5.70
   0  -6   3   25.70    4.80
   0   6   3   25.90    5.50
   0  -6  -3   24.80    3.00
   0  -6   3   27.20    5.70
   0   6  -3   21.80    4.90
   0  -6   3   24.50    4.10
  -1   6   3   84.89    8.30
  -1   6   3   75.89    8.70
   1  -6   3   86.39    8.30
  -1   6   3   71.39    8.30
  -1  -6  -3   75.89    6.00
   1   6  -3   80.19    7.40
   1  -6   3   82.89    9.00
   1  -6   3   86.39    8.00
  -1  -6   3   71.19    4.40
   1  -6  -3   68.19    6.60
   1   6   3   77.69    7.60
  -1  -6   3   78.99    4.90
  -1   6  -3   71.69    7.70
   1   6   3   77.19    7.00
   1   6   3   70.29    7.40
  -1  -6   3   77.09    7.50
   1  -6  -3   82.39    7.60
  -1  -6   3   80.79    7.00
   2   6  -3   96.99    7.50
  -2  -6  -3  101.39    5.70
   2  -6   3   91.19    9.20
   2  -6   3  113.79   10.00
  -2   6   3   94.39   10.60
   2  -6   3   84.49   10.00
  -2   6   3   95.09   10.20
  -2   6   3   98.89    9.70
   2  -6  -3   96.39    8.80
   2   6   3   93.19    7.80
  -2  -6   3   93.69    7.80
   2  -6  -3   95.39    9.00
  -2  -6   3  100.19    5.80
   2   6   3   92.89    9.10
   2   6   3   93.79    7.50
  -2  -6   3   93.79    6.90
  -2   6  -3   90.19    9.20
  -2   6  -3   93.79    9.90
   3  -6   3  270.87   19.60
   3   6  -3  292.57   18.30
   3  -6   3  282.07   21.20
  -3   6   3  292.27   22.20
  -3   6   3  267.77   20.70
   3  -6   3  255.37   19.40
   3  -6  -3  270.77   18.80
   3   6   3  295.57   15.60
   3   6   3  291.07   16.40
   3  -6  -3  274.87   18.90
  -3   6  -3  309.77   20.00
  -3   6  -3  308.67   21.10
  -3  -6   3  286.87   13.30
   4   6  -3   84.59    5.30
   4  -6   3   90.19   10.50
  -4   6   3  103.29   11.20
   4  -6   3   85.99   13.60
   4  -6   3   90.29   12.10
  -4   6  -3   70.89   11.80
   4  -6  -3   94.39   10.00
   4   6   3   80.49    6.30
  -4   6  -3   89.59   10.20
   5  -6   3   75.99   12.10
  -5   6   3   73.99   10.70
   5  -6   3   76.09   12.90
   5   6  -3   76.39    5.60
   5  -6   3   74.29   11.00
  -5   6  -3   83.29   16.10
   5  -6  -3   66.89   10.30
   5  -6  -3   70.69   11.30
   6  -6   3   18.50    6.50
   6   6  -3   25.30    2.90
   6  -6   3   22.10    6.90
   6  -6   3   11.70    5.70
   6  -6  -3   26.40    6.90
   6  -6  -3   14.70    5.40
   7  -6   3  109.39   14.10
   7   6  -3  103.09    6.90
   7  -6   3  102.89   13.60
   7  -6   3  113.59   13.40
   7  -6  -3  105.99   13.00
   7  -6  -3  128.89   13.50
   0  -7   3    5.90    2.40
   0   7   3    6.60    3.10
   0  -7   3    3.80    1.50
   0   7   3    3.60    2.90
   0  -7  -3    6.40    1.60
   0  -7  -3    5.50    1.60
   0  -7   3    4.10    3.00
   0   7   3    2.20    2.10
   0  -7  -3    6.30    2.30
   0   7  -3    9.80    3.80
  -1   7   3   87.19    9.50
  -1   7   3   94.19   10.80
   1  -7   3   94.79    8.80
   1  -7   3  103.69   12.60
  -1   7   3  133.89   17.60
   1  -7   3  104.49    9.80
  -1  -7  -3  109.19    7.70
   1   7  -3   94.69    9.00
   1  -7   3  100.19    8.10
  -1  -7   3   81.59    8.80
   1   7   3  113.29    9.20
  -1   7  -3  105.09   10.80
  -1  -7   3  102.09    8.40
   1   7   3  109.49   10.10
   1  -7  -3  102.69    9.10
   1  -7  -3  106.09    8.30
   1   7   3  106.69    9.90
  -2   7   3   36.70    8.30
   2  -7   3   28.80    6.40
  -2   7   3   38.30    7.20
   2  -7   3   28.60    7.50
  -2   7   3   43.70    8.00
   2   7  -3   41.10    5.00
   2  -7   3   37.70    6.60
  -2  -7  -3   31.20    3.10
   2  -7  -3   49.50    6.00
  -2  -7   3   41.50    5.00
   2   7   3   39.20    5.20
   2   7   3   41.90    6.50
   2   7   3   30.80    5.00
  -2  -7   3   39.40    4.30
  -2   7  -3   35.20    7.30
  -2   7  -3   43.80    7.80
   2  -7  -3   40.00    6.60
  -3   7   3  206.18   17.10
   3   7  -3  212.18   12.60
   3  -7   3  213.08   16.90
   3  -7   3  219.38   17.20
   3  -7   3  234.48   19.10
  -3   7   3  175.78   17.30
   3   7   3  223.28   14.50
   3   7   3  210.08   12.90
  -3   7  -3  216.98   17.00
  -3   7  -3  228.98   18.40
   3  -7  -3  236.68   16.80
   3  -7  -3  204.68   15.90
  -4   7   3  122.39   13.10
   4  -7   3  104.19   12.30
   4  -7   3  140.99   13.70
  -4   7   3  123.99   14.10
   4   7  -3  122.99    7.40
   4  -7   3  114.09   13.70
   4   7   3  155.38   13.70
  -4   7  -3  141.69   20.60
   4  -7  -3  118.89   12.10
   4  -7  -3  111.89   11.90
  -4   7  -3  128.59   13.00
   5  -7   3   84.59   11.30
   5  -7   3   71.29   11.20
  -5   7   3   72.59   11.60
   5  -7   3   48.60   14.50
   5  -7  -3   78.89   11.80
   5  -7  -3   72.39    9.90
  -5   7  -3   92.79   12.40
   6  -7   3   52.79   11.40
   6  -7   3   93.09   13.30
   6  -7   3   91.49   14.10
   6  -7  -3   93.69   14.20
   6  -7  -3   79.29   12.40
   7  -7   3   62.09   11.80
   7  -7   3   67.09   13.20
   7  -7   3   66.19   12.60
   7  -7  -3   72.39   12.50
   7  -7  -3   73.09   12.70
   0   8   3  142.69   14.80
   0  -8   3  158.58   11.50
   0  -8   3  150.98   13.50
   0   8   3  156.08   13.00
   0   8  -3  156.98   13.40
   0  -8  -3  155.98    8.50
   0   8   3  154.48   14.20
   0  -8  -3  132.49   10.90
   0  -8   3  162.78    9.30
  -1   8   3  123.79   13.60
   1  -8   3  122.79    9.00
   1  -8   3  114.59    9.90
   1  -8   3  138.39   13.40
   1  -8   3   99.79   10.40
   1   8  -3  122.49   11.10
  -1   8   3  106.99   11.50
  -1  -8  -3  118.19    8.80
   1   8   3  128.19   11.60
  -1  -8   3  126.39   11.10
  -1  -8   3  130.89   10.00
   1   8   3  117.19   12.10
   1  -8  -3  131.29    9.30
  -1   8  -3  122.49   12.50
   1   8   3  125.89   10.90
   2  -8   3   12.80    4.00
   2   8  -3   15.10    4.20
   2  -8   3   21.20    5.40
  -2   8   3    7.90    4.60
   2  -8   3   14.10    6.60
  -2  -8  -3   20.00    2.50
  -2   8   3   13.70    6.70
   2  -8  -3   15.60    4.30
   2   8   3   16.10    4.90
  -2   8  -3   15.70    5.40
  -2  -8   3   23.70    3.90
   2   8   3   11.00    4.00
   2  -8  -3    9.90    4.00
   3  -8   3   35.80    7.50
  -3   8   3   37.70    8.10
   3  -8   3   33.40    7.20
   3  -8   3   33.40    9.10
   3   8  -3   35.10    4.90
   3  -8  -3   40.30    7.10
   3   8   3   32.00    5.10
   3   8   3   30.50    6.50
   3  -8  -3   23.30    6.20
  -3   8  -3   34.20    7.00
   4  -8   3   23.70    7.80
   4  -8   3   36.80    8.40
   4   8  -3   28.90    3.40
   4  -8   3   27.00    7.00
  -4   8   3   27.60    7.40
   4  -8  -3   19.70    5.60
   4  -8  -3   20.70    5.90
   5  -8   3   91.79   15.80
   5  -8   3   75.99   12.20
   5  -8   3   83.49   13.20
   5  -8  -3   91.39   11.50
   5  -8  -3   91.09   12.90
   6  -8   3    5.20    4.90
   6  -8   3    6.10    5.90
   6  -8  -3    1.20    4.40
   6  -8  -3   15.10    6.40
   0   9   3   -0.60    4.70
   0  -9   3   -2.70    2.90
   0   9   3    2.80    3.70
   0  -9   3    3.30    2.90
   0   9  -3   11.60    5.20
  -1   9   3    5.00    5.40
  -1  -9  -3   -3.80    2.30
   1  -9   3    3.20    2.30
   1  -9   3    7.60    3.00
   1   9  -3   10.20    5.40
  -1   9   3    9.60    5.50
   1  -9   3    4.60    3.30
   1  -9   3    0.70    4.00
  -1   9  -3    1.30    4.80
  -1  -9   3   -5.50    2.70
   1  -9  -3   -2.10    1.90
   1  -9  -3    8.60    2.50
   1  -9  -3   -3.10    2.60
   1   9   3    9.40    4.90
   2   9  -3  284.87   18.30
  -2   9   3  256.67   22.70
   2  -9   3  283.27   23.00
  -2  -9  -3  278.47   14.10
   2  -9   3  292.17   19.30
   2   9   3  279.07   18.70
  -2   9  -3  276.77   22.60
   2  -9  -3  288.67   17.90
   3  -9   3   50.69   11.20
   3  -9   3   58.99    9.20
   3   9  -3   36.90    5.40
  -3   9   3   40.90    9.60
   3  -9  -3   56.69    8.40
   3   9   3   46.10    7.60
   4   9  -3   25.70    3.50
   4  -9   3   15.80    6.00
   4  -9   3   25.70    8.80
  -4   9   3   24.50    8.30
   4  -9   3   22.70    6.80
   4  -9  -3   22.00    6.30
   0 -10   3    8.30    5.60
   0  10  -3   38.10    9.50
   0  10   3   37.30    9.20
   0   0   4 2152.18   95.19
   0   0   4 1853.31   94.19
   0   0  -4 2027.80   94.59
   0   0  -4 1879.31   94.39
   1   0  -4 2842.02  131.59
   1   0   4 2331.17  142.69
   1   0   4 2959.20  131.19
   1   0  -4 2959.80  151.98
  -1   0   4 2544.65  130.09
   1   0  -4 2850.81  131.89
  -2   0  -4  103.19    5.70
  -2   0   4   84.29    5.40
   2   0  -4   98.59    6.10
   2   0   4   84.09    5.80
   2   0  -4  103.09    5.80
  -2   0   4   93.09    5.90
   3   0  -4 1002.90   46.30
  -3   0   4 1014.90   47.50
   3   0   4 1066.69   47.30
   3   0   4  920.91   46.30
  -3   0   4  921.81   46.50
   3   0  -4  990.20   46.90
   4   0  -4 1276.97   60.99
   4   0   4 1283.37   62.09
   4   0   4 1241.68   61.19
   4   0  -4 1276.07   61.79
  -4   0  -4 1428.26   61.19
  -5   0   4  696.93   36.30
  -5   0  -4  788.42   36.00
   5   0   4  721.53   37.30
   5   0   4  761.02   37.20
   5   0  -4  646.74   35.50
   5   0  -4  729.13   37.00
   5   0   4  734.63   36.50
   6   0   4   12.20    3.70
  -6   0   4   15.70    3.70
  -6   0  -4   14.70    3.30
   6   0   4   14.70    4.00
  -6   0   4   15.10    3.80
   6   0   4   11.00    3.30
   6   0  -4   16.90    3.30
   6   0  -4    9.80    3.30
   7   0  -4  359.36   22.00
   7   0   4  365.86   22.20
   7   0  -4  348.77   20.20
  -7   0  -4  361.86   19.80
   7   0   4  338.77   20.90
  -7   0   4  349.37   19.30
  -8   0   4  147.79    9.80
   8   0  -4  135.49   11.40
   8   0   4  134.09   15.40
  -8   0   4  135.29   12.00
   8   0  -4  180.38   13.50
   8   0   4  137.39   12.70
   9   0  -4  143.89   11.30
   9   0   4  162.18   12.40
   9   0   4  143.49   14.00
   9   0  -4  142.69   13.40
   0  -1  -4  510.55   23.00
   0  -1  -4  468.15   23.00
   0  -1   4  490.95   23.00
   0   1   4  465.45   23.10
   0  -1   4  515.85   23.70
   0   1  -4  505.75   23.40
   0  -1   4  473.95   23.20
   0   1   4  521.85   23.20
   0   1  -4  530.65   23.50
   1   1  -4  622.74   27.10
   1  -1   4  573.74   28.30
  -1   1   4  633.54   28.10
  -1  -1  -4  599.14   26.70
   1   1  -4  592.34   26.90
  -1  -1  -4  595.14   26.90
  -1   1   4  517.75   28.00
   1   1   4  585.24   26.60
  -1   1  -4  589.74   28.10
   1   1   4  590.64   26.80
  -1  -1   4  598.84   27.20
   1  -1  -4  592.04   27.80
   1  -1  -4  575.14   28.00
  -1  -1   4  547.75   27.10
  -1  -1   4  587.74   26.90
   2  -1   4  529.45   25.50
  -2  -1  -4  500.05   23.30
  -2   1   4  539.25   26.30
   2   1  -4  519.05   24.00
   2   1  -4  536.65   23.70
  -2   1   4  496.45   25.70
  -2   1   4  511.55   25.40
   2  -1   4  509.25   25.90
   2  -1  -4  506.15   25.50
   2  -1  -4  485.85   25.00
  -2   1  -4  478.45   25.40
  -2  -1   4  498.65   24.00
   2   1   4  530.15   23.80
  -2  -1   4  518.35   23.80
   3   1  -4   93.99    5.30
  -3   1   4   91.99    6.90
   3  -1   4   80.89    6.50
  -3   1   4   88.69    7.00
  -3   1   4  108.39    7.90
  -3  -1  -4   84.09    4.60
   3  -1   4   96.69    7.50
  -3  -1   4   89.49    5.00
   3   1   4   93.99    5.70
   3  -1  -4   76.29    6.60
   3   1   4   89.69    5.40
  -3   1  -4   79.19    6.50
  -3  -1   4   82.59    5.50
   3  -1  -4   84.79    6.40
  -3  -1   4   80.99    5.10
  -4   1   4  360.26   21.60
   4  -1   4  294.67   18.50
  -4   1   4  331.37   19.00
  -4  -1  -4  347.17   16.20
   4  -1   4  373.86   20.20
   4   1  -4  321.57   16.80
  -4   1   4  300.27   18.70
   4   1  -4  327.47   17.70
   4  -1   4  321.67   19.10
   4   1   4  336.77   17.20
   4   1   4  362.16   17.90
   4  -1  -4  301.07   18.20
  -4  -1   4  328.37   16.40
  -4  -1   4  351.06   18.20
   4  -1  -4  356.96   19.40
   5   1  -4  326.07   17.10
   5  -1   4  293.47   19.80
  -5  -1  -4  319.87   16.20
  -5   1   4  327.37   19.20
   5  -1   4  339.37   19.40
   5   1  -4  345.37   18.40
  -5   1   4  311.37   20.10
   5  -1   4  349.96   20.20
  -5  -1   4  320.07   18.30
  -5  -1   4  351.16   17.70
   5   1   4  333.37   17.60
   5  -1  -4  313.07   18.60
   5  -1  -4  342.57   20.20
   5   1   4  310.07   18.00
  -5   1  -4  306.97   18.90
  -5  -1   4  341.57   16.50
  -6  -1  -4  263.87   13.70
   6  -1   4  260.67   17.00
  -6   1   4  268.07   18.10
   6   1  -4  271.77   14.80
   6  -1   4  225.48   17.20
   6  -1   4  254.67   17.90
   6  -1  -4  270.07   16.50
   6  -1  -4  279.87   17.90
   6   1   4  268.87   16.00
  -6  -1   4  278.07   13.90
  -6  -1   4  259.07   14.90
  -6  -1   4  265.07   15.90
   6   1   4  264.07   15.30
  -6   1  -4  259.47   16.60
   7   1  -4   11.80    3.30
   7  -1   4   14.00    4.70
   7   1  -4   10.40    2.50
  -7  -1  -4    7.90    1.90
   7  -1   4    6.30    2.90
   7  -1   4   15.70    3.90
   7   1   4    6.60    2.50
   7  -1  -4   13.00    4.30
  -7  -1   4    8.40    1.80
   7  -1  -4   13.30    3.60
  -7  -1   4    4.50    2.30
  -8  -1  -4  168.88    8.70
   8  -1   4  186.38   15.30
   8  -1   4  189.68   15.00
   8   1  -4  155.58   11.60
   8   1  -4  163.78   12.70
  -8  -1  -4  138.59    8.50
   8   1   4  138.79   12.30
   8  -1  -4  154.28   12.20
   8  -1  -4  144.09   13.40
   9  -1   4   73.59   11.50
   9   1  -4   67.89    8.60
   9  -1   4   69.79    9.60
   9   1  -4   60.89    6.00
   9   1   4   72.09    7.20
   9  -1  -4   44.00   12.60
   9   1   4   55.19    8.90
   9  -1  -4   68.09    8.10
  -9  -1   4   66.49    6.90
   0   2   4  176.18   10.70
   0  -2   4  190.58   10.80
   0  -2   4  201.78    9.90
   0  -2  -4  186.48    9.60
   0  -2   4  174.58   10.30
   0   2   4  195.18   10.10
   0   2  -4  187.28   10.50
   1  -2   4  210.78   12.10
  -1   2   4  220.58   12.10
  -1  -2  -4  221.28   10.10
  -1   2   4  227.58   12.80
  -1   2   4  201.98   12.10
   1  -2   4  220.58   12.80
   1   2  -4  208.48   10.70
   1   2  -4  207.88   10.80
   1   2   4  203.68   10.50
  -1   2  -4  206.38   12.20
   1  -2  -4  230.48   12.00
  -1  -2   4  213.88   11.30
   1  -2  -4  214.68   11.80
  -1  -2   4  206.48   10.40
  -1  -2   4  213.78   10.30
   1   2   4  209.78   10.20
   2  -2   4  111.49    8.50
   2  -2   4  126.69    8.50
   2   2  -4  122.49    6.40
  -2   2   4  114.59    8.80
   2   2  -4  117.59    6.10
   2  -2   4  124.79    9.10
   2   2  -4  117.59    6.30
  -2   2   4  132.79    8.90
  -2   2   4  124.09    8.40
  -2   2  -4  115.29    8.40
   2  -2  -4  110.69    7.90
  -2   2  -4  120.59    8.20
  -2  -2   4  118.69    6.10
   2   2   4  119.39    5.70
  -2  -2   4  111.89    6.70
   2   2   4  118.69    5.80
   3  -2   4  164.18   11.60
  -3   2   4  177.08   12.60
   3  -2   4  181.38   12.30
  -3   2   4  213.08   12.80
   3  -2   4  183.38   12.70
   3   2  -4  182.18    9.00
   3   2  -4  165.18    9.40
  -3   2   4  189.78   12.00
  -3  -2   4  180.68    9.40
  -3   2  -4  169.28   11.80
  -3   2  -4  197.38   11.70
   3  -2  -4  174.88   11.90
   3   2   4  185.88    8.50
   3  -2  -4  171.88   11.40
  -4   2   4  122.99   11.10
  -4   2   4  146.79   11.20
   4  -2   4  136.59   11.30
   4  -2   4  138.79   11.50
  -4   2   4  153.38   11.10
   4   2  -4  168.58    9.00
   4   2  -4  152.18    8.40
   4   2   4  164.98    8.30
   4   2   4  154.18    8.10
  -4  -2   4  162.88    8.90
  -4  -2   4  155.28    7.90
  -4   2  -4  146.69   11.10
  -4  -2   4  145.79    8.80
   4  -2  -4  121.59   12.60
   4  -2  -4  161.68   10.90
  -4   2  -4  147.89   10.50
   5  -2   4  177.48   14.10
   5  -2   4  205.18   13.80
  -5   2   4  198.88   13.70
   5   2  -4  194.38    9.80
   5   2  -4  193.78   11.20
  -5   2   4  196.98   13.40
  -5   2   4  148.49   13.30
   5  -2   4  186.58   14.00
   5   2   4  176.98   10.30
  -5  -2   4  177.58   10.60
   5  -2  -4  164.28   13.20
   5   2   4  193.68   10.20
  -5   2  -4  197.18   13.70
  -5  -2   4  184.18    9.90
   5  -2  -4  171.28   12.60
  -5  -2   4  185.08    9.40
   6   2  -4   19.10    2.70
  -6   2   4   28.40    5.80
   6  -2   4   26.70    6.70
   6  -2   4   26.70    5.80
   6  -2   4   37.60    7.10
   6   2  -4   27.80    4.40
   6   2   4   21.80    3.10
   6   2   4   19.70    3.80
  -6   2  -4   25.70    5.80
  -6  -2   4   23.70    2.10
   6  -2  -4   36.30    6.20
  -6  -2   4   21.50    2.40
  -6  -2   4   25.50    3.00
   6  -2  -4   22.20    5.20
  -7   2   4  137.99   13.10
   7  -2   4  150.28   13.50
   7   2  -4  135.89   12.70
   7   2  -4  148.49    8.50
   7  -2   4  139.19   13.10
  -7   2   4  124.79   11.80
   7  -2   4  140.99   12.30
   7  -2  -4  125.89   12.30
  -7  -2   4  135.99    8.30
  -7   2  -4  137.69   12.30
   7  -2  -4  137.19   11.60
   7   2   4  143.89    8.90
   8  -2   4   30.10    6.50
   8   2  -4   27.40    3.90
   8  -2   4   36.90    8.20
   8   2  -4   41.80    6.60
   8  -2   4   43.60    8.80
   8   2   4   33.00    6.00
   8  -2  -4   27.20    6.30
   8   2   4   35.20    3.90
   8  -2  -4   25.20    5.70
   9  -2   4   30.90    8.30
   9   2  -4   57.89    4.90
   9  -2   4   60.69    9.40
   9   2  -4   57.49    8.10
   9   2   4   54.79    5.20
   9  -2  -4   39.50    8.00
   9   2   4   48.30    8.50
   9  -2  -4   56.29    8.70
   0  -3  -4  883.61   41.30
   0   3  -4  863.81   42.70
   0  -3   4  828.52   41.40
   0   3   4  955.50   42.60
   0  -3   4  854.01   43.20
   0  -3   4  920.11   42.70
   0   3   4  879.81   42.50
   0  -3   4  934.81   42.90
   0   3   4  862.01   43.10
  -1  -3  -4  172.48    8.70
  -1   3   4  156.88   10.80
   1  -3   4  165.48   10.80
   1   3  -4  159.18    9.40
   1   3  -4  166.58    9.70
   1  -3   4  172.28   11.60
  -1   3   4  153.48   11.20
   1  -3   4  172.08   11.20
  -1   3   4  166.68   10.80
  -1  -3   4  183.38    8.60
   1  -3  -4  174.08   10.40
   1   3   4  171.38    9.50
   1   3   4  175.38   10.10
   1   3   4  158.98    9.10
  -1  -3   4  166.08   10.50
  -1  -3   4  182.18   10.50
  -1  -3   4  164.48    8.70
   1  -3  -4  182.48   10.50
  -1   3  -4  183.68   11.40
   2  -3   4  594.14   32.10
  -2   3   4  551.54   30.70
   2  -3   4  621.64   31.80
   2   3  -4  582.54   28.10
  -2   3   4  634.84   32.40
  -2   3   4  574.94   31.30
   2  -3   4  618.34   31.20
   2   3  -4  593.04   28.10
   2   3   4  593.34   28.10
   2  -3  -4  596.04   30.80
  -2  -3   4  601.14   27.60
   2  -3  -4  616.34   30.70
  -2   3  -4  617.04   30.80
  -2   3  -4  635.94   31.80
   2   3   4  586.44   28.40
  -2  -3   4  584.54   28.50
  -3   3   4    2.40    2.00
  -3   3   4    4.60    2.40
   3  -3   4    8.10    3.30
   3  -3   4    2.00    1.80
   3   3  -4    5.50    1.20
   3   3  -4    4.50    1.20
   3   3  -4    6.90    1.20
  -3  -3   4    3.70    1.00
  -3  -3   4    4.40    0.90
  -3  -3   4    4.70    1.20
  -3   3  -4    3.20    1.70
   3  -3  -4    3.10    1.80
  -3   3  -4    4.10    1.70
  -4   3   4  179.48   13.40
   4  -3   4  188.88   13.60
  -4   3   4  177.18   13.70
   4   3  -4  188.18    9.50
   4  -3   4  194.38   14.30
   4   3  -4  192.98   10.10
   4  -3   4  188.48   14.70
  -4   3   4  178.68   14.50
  -4   3  -4  183.78   13.00
  -4   3  -4  204.88   14.30
   4  -3  -4  225.08   14.50
   5   3  -4   16.60    1.70
  -5   3   4   15.00    4.30
   5  -3   4   12.70    3.70
   5  -3   4   10.70    4.20
   5   3  -4   16.20    2.70
  -5   3   4   11.20    3.60
   5  -3   4   17.90    4.60
   5  -3  -4   14.20    3.70
  -5   3  -4   23.60    4.80
   5  -3  -4   14.30    4.10
   6  -3   4   34.10    7.60
  -6   3   4   37.70    7.20
   6  -3   4   31.70    7.30
   6  -3   4   36.90    7.10
   6   3  -4   36.40    3.90
   6   3  -4   34.90    2.80
   6  -3  -4   31.40    6.10
   6  -3  -4   32.20    6.30
   7  -3   4   28.30    6.70
   7  -3   4   35.30    7.10
   7   3  -4   42.60    3.30
   7   3  -4   46.00    4.80
   7  -3   4   60.59   11.90
   7   3   4   42.20    2.80
   7  -3  -4   37.00    6.90
   7  -3  -4   53.39    9.30
   7   3   4   38.20    4.60
   8  -3   4   45.20    9.40
   8   3  -4   48.60    3.70
   8   3  -4   40.60    5.40
   8  -3   4   54.79   10.60
   8  -3   4   46.50    8.70
   8  -3  -4   43.70    7.80
   8   3   4   43.90    3.10
   8   3   4   47.90    5.90
   8  -3  -4   52.29   10.00
   9   3  -4   42.50    6.40
   9   3  -4   34.00    3.40
   9  -3   4   42.50    8.10
   9  -3   4   30.30    8.30
   9  -3  -4   26.80    7.80
   9  -3  -4   38.20    7.70
   9   3   4   33.00    6.00
   9   3   4   44.70    2.80
   0   4   4  668.33   34.50
   0  -4   4  621.54   32.70
   0  -4  -4  629.44   32.50
   0  -4   4  750.32   34.60
   0  -4   4  673.13   34.30
   0   4   4  722.63   35.40
   0   4   4  716.23   34.50
   0   4  -4  676.63   34.70
   0  -4   4  723.83   35.70
  -1   4   4  809.52   42.80
   1  -4   4  871.31   42.10
  -1   4   4  809.32   42.10
   1  -4   4  862.51   42.20
  -1  -4  -4  814.82   39.10
   1   4  -4  835.42   40.50
  -1   4   4  777.62   41.60
   1  -4   4  857.51   43.20
  -1   4  -4  871.61   41.80
   1  -4  -4  748.63   40.50
  -1   4  -4  842.82   42.40
   1   4   4  837.92   41.10
   1   4   4  847.22   40.40
  -1  -4   4  832.92   41.30
  -1  -4   4  866.51   38.60
   1   4   4  850.71   40.30
  -1  -4   4  842.32   40.50
  -1  -4   4  850.31   39.60
   1  -4  -4  854.41   41.20
   2  -4   4   10.20    3.80
   2   4  -4   14.80    2.40
  -2  -4  -4   11.50    0.90
  -2   4   4    7.60    3.00
   2   4  -4   12.30    2.20
  -2   4   4   10.30    3.20
  -2   4   4    9.90    2.90
   2  -4   4   12.70    3.30
   2  -4   4   12.00    3.60
  -2  -4   4   13.10    1.40
   2  -4  -4    9.90    2.90
   2   4   4   13.30    2.10
  -2   4  -4   11.90    3.00
  -2  -4   4   12.10    2.10
   2   4   4   14.10    2.20
  -2   4  -4    8.50    2.70
   2   4   4   14.00    2.60
  -2  -4   4   12.90    2.70
  -3   4   4  332.37   20.30
   3  -4   4  299.67   19.70
   3  -4   4  330.87   21.10
   3  -4   4  310.87   19.50
   3   4  -4  297.97   15.20
   3   4  -4  307.07   15.40
  -3   4   4  314.87   19.60
   3   4   4  319.07   15.20
  -3   4  -4  301.67   19.70
  -3  -4   4  299.77   14.60
  -3  -4   4  317.37   15.90
  -3  -4   4  291.97   15.00
   3  -4  -4  323.57   19.40
  -3   4  -4  328.07   19.20
   3  -4  -4  305.37   18.90
   4  -4   4  337.67   23.80
   4   4  -4  363.06   17.90
   4   4  -4  361.86   17.80
  -4   4   4  384.16   23.10
   4  -4   4  363.86   23.40
   4  -4   4  373.06   22.90
  -4   4   4  332.87   23.00
  -4   4  -4  366.06   22.20
   4  -4  -4  398.96   23.30
   4  -4  -4  372.36   22.50
  -4   4  -4  411.76   24.00
  -5   4   4  432.46   29.30
   5   4  -4  505.25   24.10
   5  -4   4  468.65   29.40
   5  -4   4  530.35   31.90
  -5   4   4  509.25   31.40
  -5   4   4  498.15   29.70
   5  -4   4  506.55   30.70
  -5   4  -4  520.95   29.20
   5  -4  -4  496.65   29.00
   5  -4  -4  520.75   30.10
   6   4  -4    7.60    1.70
   6  -4   4    8.90    5.00
   6  -4   4    7.80    4.00
  -6   4   4    3.20    3.60
   6  -4   4    3.80    3.20
   6   4  -4    6.30    1.30
  -6   4   4    5.00    3.80
   6  -4  -4    3.30    3.10
   6  -4  -4    8.70    3.60
   7  -4   4   24.40    6.70
   7  -4   4   25.10    9.10
   7   4  -4   28.20    2.40
   7   4  -4   25.90    3.30
   7  -4   4   26.70    6.50
   7  -4  -4   27.80    6.40
   8   4  -4  123.09    7.00
   8  -4   4  139.59   15.00
   8  -4   4  128.59   13.70
   8  -4   4  125.69   14.60
   8  -4  -4  163.28   15.30
   8   4   4  125.49    9.10
   8  -4  -4  131.89   13.20
   9   4  -4   14.00    3.50
   9  -4   4   11.40    5.70
   9  -4   4   17.70    6.10
   9  -4   4   12.00    6.20
   9  -4  -4   10.00    5.00
   9  -4  -4    4.00    6.00
   0  -5   4    4.00    1.90
   0   5  -4    6.10    2.50
   0  -5   4    2.30    1.90
   0   5   4    4.70    2.00
   0  -5   4    4.90    2.20
   0  -5  -4    4.90    1.40
   0   5   4   10.50    3.40
   0  -5   4    6.70    1.80
   0   5   4    4.20    2.30
   1   5  -4  391.86   20.80
  -1   5   4  384.46   23.10
  -1  -5  -4  369.96   19.00
   1  -5   4  355.76   22.90
  -1   5   4  412.56   23.00
   1  -5   4  368.36   22.30
  -1   5   4  366.66   21.80
   1  -5   4  379.26   22.00
   1  -5  -4  334.97   20.20
  -1  -5   4  377.96   19.00
   1   5   4  341.97   20.20
   1   5   4  367.56   21.20
  -1   5  -4  383.66   21.70
   1  -5  -4  376.26   21.00
  -1  -5   4  389.16   18.10
   1   5   4  376.96   20.80
  -1   5  -4  371.96   22.30
  -1  -5   4  395.36   20.60
  -1  -5   4  372.76   21.40
   2  -5   4   13.80    3.90
  -2   5   4   20.00    4.70
  -2  -5  -4   16.00    1.50
   2  -5   4   10.70    3.10
   2   5  -4   14.10    2.80
  -2   5   4   20.90    5.00
  -2   5   4   13.10    3.90
   2   5   4   19.20    3.40
   2   5   4   12.40    2.70
  -2   5  -4   10.40    3.30
  -2   5  -4   13.60    3.90
  -2  -5   4   15.90    3.20
   2  -5  -4   10.40    3.20
   2   5   4   16.70    3.60
  -2  -5   4   17.20    1.70
  -2  -5   4   14.30    2.80
   2  -5  -4   20.40    4.40
   3  -5   4   85.99    8.80
  -3   5   4   75.49    8.40
  -3   5   4   79.19    9.50
   3  -5   4   85.39    9.20
   3   5  -4   75.69    5.70
   3   5   4   76.29    5.40
  -3  -5   4   71.79    4.70
   3   5   4   81.79    5.60
  -3  -5   4   76.89    4.20
  -3   5  -4   77.89   13.60
   3  -5  -4   76.99    8.20
   3   5   4   71.89    5.20
  -3   5  -4   72.09    8.70
  -3  -5   4   83.89    5.70
   3  -5  -4   78.39    8.00
   4  -5   4  234.48   18.90
  -4   5   4  279.57   20.80
   4  -5   4  281.27   19.30
   4  -5   4  346.57   24.90
   4   5  -4  270.97   14.30
   4   5  -4  278.07   13.70
  -4   5   4  277.57   19.30
  -4   5  -4  267.57   18.70
   4  -5  -4  273.77   18.90
   4  -5  -4  263.97   18.30
   5   5  -4  118.39    7.00
  -5   5   4  107.99   11.40
  -5   5   4  139.79   13.70
   5  -5   4  114.09   11.50
   5  -5   4  115.89   12.80
   5  -5   4  121.89   12.60
  -5   5  -4  116.39   11.40
   5  -5  -4  111.29   11.10
  -5   5  -4  116.59   12.30
   5  -5  -4  104.39   11.30
  -6   5   4   58.19   10.00
   6  -5   4   42.80    9.10
   6  -5   4   40.70    8.00
   6  -5   4   38.30    8.40
   6   5  -4   41.20    3.50
   6  -5  -4   43.20    7.90
   6  -5  -4   38.80    8.10
   7  -5   4    8.30    4.70
   7  -5   4   12.30    6.20
   7   5  -4   13.70    2.50
   7  -5  -4   10.00    5.20
   7  -5  -4   10.70    5.00
   8   5  -4  130.19    8.50
   8  -5   4  141.79   14.90
   8  -5   4  119.59   15.10
   8  -5   4  154.58   16.80
   8  -5  -4  141.89   15.00
   8  -5  -4  121.59   13.70
   0  -6   4  336.67   17.00
   0   6  -4  304.27   19.60
   0   6   4  309.77   19.90
   0   6   4  313.77   19.40
   0  -6   4  302.17   20.30
   0  -6   4  315.67   19.30
   0  -6  -4  328.47   16.60
   0   6   4  319.17   20.50
   0  -6   4  308.07   18.10
  -1   6   4  140.19   11.10
   1   6  -4  139.19   10.00
   1  -6   4  137.39   11.00
  -1  -6  -4  119.99    8.10
  -1   6   4  130.79   11.70
   1  -6   4  127.39   10.30
   1  -6   4  117.09   11.30
  -1   6   4  142.19   11.80
  -1  -6   4  118.79   10.20
  -1  -6   4  119.39    6.70
  -1  -6   4  116.99    9.20
   1  -6  -4  117.09    9.60
  -1   6  -4  113.69   10.80
   1   6   4  130.69   10.30
   1   6   4  126.39   10.20
  -1  -6   4  123.49    7.40
   1   6   4  110.49    9.20
   1  -6  -4  120.89    9.00
   2  -6   4   31.80    6.10
  -2   6   4   18.80    5.20
  -2   6   4   27.30    5.70
   2  -6   4   22.10    6.20
  -2  -6  -4   25.00    2.30
   2   6  -4   29.10    4.50
  -2   6   4   33.50    6.40
   2  -6   4   21.20    5.40
  -2   6  -4   21.60    5.10
  -2  -6   4   22.10    3.70
   2   6   4   24.80    6.70
  -2  -6   4   26.60    4.70
  -2  -6   4   32.50    2.70
   2  -6  -4   35.10    5.60
  -2   6  -4   27.90    6.40
   2   6   4   26.50    4.10
   2   6   4   25.20    4.40
   2  -6  -4   29.40    5.50
   3   6  -4    7.90    2.00
   3  -6   4   10.70    5.00
   3  -6   4    9.10    3.90
  -3   6   4   12.40    4.30
  -3   6   4   11.40    4.90
  -3   6  -4    9.10    3.70
   3  -6  -4   10.30    3.70
  -3   6  -4    8.90    3.90
  -3  -6   4   11.70    2.60
   3  -6  -4   12.40    3.90
   3   6   4    9.30    2.30
   3   6   4   10.30    2.30
   3   6   4    9.00    2.80
  -3  -6   4    9.90    1.20
   4  -6   4  183.08   16.30
   4   6  -4  221.78   11.60
   4  -6   4  226.08   19.10
  -4   6   4  208.78   17.20
   4  -6   4  215.68   17.70
  -4   6  -4  282.17   22.50
   4  -6  -4  211.88   16.60
   4  -6  -4  215.58   16.50
  -4   6  -4  225.68   17.00
   4   6   4  234.48   12.80
   5   6  -4    8.50    2.20
   5  -6   4    2.60    3.10
   5  -6   4    6.30    4.60
  -5   6   4   13.70    4.80
   5  -6   4    5.70    3.30
   5  -6  -4    8.20    4.00
   5  -6  -4    1.40    3.10
   6  -6   4    9.40    4.70
   6   6  -4    4.90    1.60
   6  -6   4    9.00    5.70
   6  -6   4    2.50    3.20
   6  -6  -4    3.40    3.20
   6  -6  -4    1.10    2.90
   7  -6   4    8.40    5.30
   7  -6   4   20.20    7.30
   7   6  -4   15.80    2.80
   7  -6   4   20.70    6.80
   7  -6  -4   20.10    7.10
   7  -6  -4   23.80    6.50
   0  -7   4  426.16   21.50
   0  -7   4  422.26   26.20
   0   7   4  416.66   25.90
   0  -7  -4  433.66   20.90
   0   7   4  410.96   26.00
   0   7   4  413.06   24.90
   0  -7  -4  419.16   23.20
   0  -7   4  382.26   25.80
   0  -7  -4  417.46   21.10
   0   7  -4  426.86   25.50
   1  -7   4    2.10    2.10
  -1   7   4    3.20    3.20
   1  -7   4    0.20    1.70
   1  -7   4    0.90    2.20
  -1   7   4   -2.10    2.60
   1   7  -4   -0.50    2.20
  -1  -7  -4   -1.00    1.20
  -1  -7   4    0.60    2.40
   1   7   4    3.20    2.20
  -1   7  -4    2.70    2.90
   1  -7  -4    3.00    1.90
   1   7   4    5.50    2.90
   1  -7  -4    1.20    2.10
   1   7   4    1.00    2.50
  -1  -7   4    0.70    2.00
   2  -7   4   75.19    8.70
  -2   7   4   82.89   10.10
  -2   7   4   72.79   10.40
  -2  -7  -4   72.89    5.00
   2  -7   4   71.39    8.80
  -2   7   4   58.59   10.20
   2   7  -4   73.99    6.80
   2  -7   4   75.29    9.90
  -2  -7   4   69.19    7.00
   2   7   4   70.09    7.70
   2   7   4   79.09    7.60
   2   7   4   62.19    6.60
   2  -7  -4   86.59    7.90
  -2  -7   4   68.39    6.10
  -2   7  -4   65.19    9.80
   2  -7  -4   71.69    8.00
  -3   7   4   11.10    4.80
  -3   7   4    4.70    4.50
   3  -7   4    4.30    4.10
   3  -7   4    2.00    3.00
   3   7  -4    9.00    2.30
   3  -7   4    5.60    3.50
   3   7   4    6.20    3.50
   3  -7  -4    7.90    3.60
   3   7   4    7.30    2.50
  -3   7  -4    2.80    3.00
   3  -7  -4    7.00    3.50
  -3  -7   4    7.70    1.50
  -4   7   4   97.39   10.80
   4  -7   4   60.79   10.50
  -4   7   4   69.79   11.20
   4   7  -4   73.79    5.10
   4  -7   4   60.09   10.30
   4  -7   4   56.39   11.40
   4  -7  -4   78.29    9.30
   4  -7  -4   61.39   10.10
   5  -7   4   12.70    6.00
   5  -7   4   13.40    5.90
  -5   7   4   12.20    6.40
   5  -7  -4   11.80    4.70
   5  -7  -4   12.10    5.00
   6  -7   4   15.80    6.40
   6  -7   4   11.60    5.30
   6  -7   4    8.90    6.00
   6  -7  -4    8.30    5.10
   6  -7  -4   13.20    6.00
   7  -7   4   82.79   14.20
   7  -7   4   89.69   15.90
   7  -7   4   71.99   12.40
   7  -7  -4   59.29   11.10
   7  -7  -4   63.89   12.10
   0  -8   4   90.99   10.20
   0  -8   4   96.19    8.90
   0   8   4   87.29   12.90
   0   8   4  111.19   11.50
   0   8  -4   90.89   10.00
   0  -8  -4   93.29    5.70
   0   8   4   97.99   10.00
   0  -8   4   94.09    6.50
  -1   8   4  136.89   13.80
  -1  -8  -4  131.49    8.90
   1  -8   4  151.08   14.00
   1   8  -4  132.29   11.40
  -1   8   4  124.99   12.30
   1  -8   4  119.39    9.10
   1  -8   4  127.09   10.50
  -1   8  -4  114.79   12.30
  -1  -8   4  116.39   11.00
   1   8   4  110.89   11.30
   1   8   4  121.69   12.10
  -1  -8   4  117.79    9.90
   1   8   4  137.29   11.30
   2  -8   4   20.40    6.60
  -2   8   4   25.70    6.80
   2  -8   4   16.80    5.00
  -2   8   4   15.90    6.50
   2  -8   4   17.50    5.50
  -2  -8  -4   27.10    2.70
   2   8  -4   25.80    5.00
   2   8   4   30.70    6.40
   2   8   4   19.70    5.00
   2  -8  -4   15.60    4.70
   2  -8  -4   26.50    5.30
  -2   8  -4   39.20    9.20
  -2  -8   4   26.90    4.20
   2   8   4   25.00    4.90
   3   8  -4   72.99    6.70
   3  -8   4   93.49   10.90
  -3   8   4   66.59   10.90
   3  -8   4   69.29    9.40
  -3   8   4   78.09   13.30
   3  -8   4   88.69   14.30
   3   8   4   67.29    8.50
   3  -8  -4   82.19    9.00
   3  -8  -4   80.49   11.00
   3   8   4   76.09    7.00
  -3   8  -4   77.39   11.80
  -4   8   4   66.69   10.70
   4  -8   4   60.09   10.10
   4  -8   4   57.49   12.10
   4   8  -4   61.19    5.00
   4  -8   4   55.69   10.20
   4  -8  -4   53.89    8.90
   4  -8  -4   68.19   10.00
   5  -8   4   71.59   12.10
   5  -8   4   51.49   11.60
   5  -8   4   54.49   10.30
   5  -8  -4   65.89   10.50
   5  -8  -4   63.49   10.60
   1  -9   4   93.89   12.00
   1  -9   4   84.99    8.20
  -1   9   4   80.69   11.90
   1   9  -4   98.79   10.40
   1  -9   4   87.49    7.40
  -1   9   4   91.89   12.70
  -1   9  -4   95.39   11.90
   1   9   4   90.09   10.70
   1  -9  -4   85.39    6.80
   1   9   4   83.49   10.00
   2   9  -4   57.49    7.80
  -2  -9  -4   41.60    3.70
   2  -9   4   60.29    8.90
  -2   9   4   45.20   11.30
   2  -9   4   72.79   12.80
  -2   9  -4   80.39   12.10
   2  -9  -4   50.99    7.30
   2   9   4   62.69    8.00
   3  -9   4   25.80    8.90
   3   9  -4   48.10    6.00
  -3   9   4   34.60    8.60
   3  -9   4   59.99    9.40
   3  -9  -4   47.50    7.60
   3   9   4   33.00    5.60
   4  -9   4  128.09   16.30
   4   9  -4  106.79    7.60
  -4   9   4  117.79   14.80
   4  -9   4  131.79   13.80
   4  -9  -4  101.69   11.80
   0  10   4  170.48   15.50
   0  10   4  136.69   17.70
   0  10  -4  156.58   16.30
   0   0  -5    2.70    0.90
   0   0  -5    2.20    0.60
   0   0  -5    1.50    0.60
   0   0   5    1.10    0.50
   0   0   5    1.20    0.50
   1   0  -5  641.54   27.50
  -1   0   5  584.34   27.60
   1   0  -5  596.94   27.10
   1   0   5  512.35   27.20
   1   0   5  602.84   27.00
  -1   0   5  580.74   27.20
  -1   0  -5  557.54   27.10
  -1   0   5  611.34   27.30
  -2   0   5  689.23   30.50
   2   0  -5  652.23   30.20
  -2   0   5  651.13   30.10
   2   0   5  589.84   30.00
   2   0  -5  626.44   29.60
  -2   0  -5  595.34   29.50
  -2   0   5  600.64   29.60
   3   0   5  386.36   18.90
  -3   0   5  327.27   18.80
   3   0   5  352.46   19.20
   3   0  -5  352.76   18.50
   3   0  -5  411.26   19.50
  -3   0   5  373.36   19.90
  -3   0   5  367.66   19.20
  -3   0   5  348.07   18.30
  -3   0  -5  379.46   18.50
   4   0  -5  260.37   14.50
  -4   0  -5  259.37   13.50
   4   0  -5  239.78   13.40
   4   0   5  234.28   13.80
   4   0   5  219.88   14.20
  -4   0   5  230.78   14.60
  -4   0   5  232.98   14.00
   5   0   5    1.90    1.70
  -5   0   5    3.10    1.20
  -5   0  -5    4.70    1.80
  -5   0   5    3.50    1.90
  -5   0   5    3.40    1.90
   5   0   5    3.20    1.80
   5   0  -5    5.30    1.80
   5   0  -5    4.80    2.10
   6   0   5   80.99    7.40
  -6   0   5   93.49    6.70
   6   0  -5   82.09    6.90
  -6   0   5   75.59    7.80
  -6   0   5   68.89    7.10
   6   0   5   81.29    8.00
   6   0  -5   82.59    7.80
  -6   0  -5   71.99    6.30
   6   0   5   91.89    8.50
   7   0   5    7.50    3.50
  -7   0  -5    2.80    2.00
   7   0   5    3.80    2.50
  -7   0   5   -0.50    2.10
   7   0  -5    8.40    2.60
   7   0   5    5.20    2.70
   7   0  -5    9.70    3.60
  -7   0   5    5.20    2.10
   8   0  -5   55.49    5.80
   8   0   5   38.30    7.50
   8   0   5   45.20    8.10
  -8   0   5   42.80    4.60
   8   0   5   53.29    6.30
   8   0  -5   31.20    6.70
  -8   0   5   36.90    6.80
   9   0  -5    8.30    3.10
   9   0  -5   17.40    5.40
   9   0   5   14.90    4.50
   9   0   5   15.70    5.50
   0   1   5   16.80    1.60
   0  -1   5   14.90    1.40
   0  -1  -5   17.00    1.50
   0   1   5   14.60    1.50
   0   1   5   13.40    1.50
   0   1  -5   11.60    1.50
   0  -1   5   12.90    1.70
   0  -1  -5   14.20    1.40
   0   1  -5   15.10    1.70
   1  -1   5 1514.65   74.59
  -1  -1  -5 1626.64   73.29
  -1   1   5 1642.04   74.59
   1   1  -5 1689.33   73.49
   1   1  -5 1659.73   73.29
  -1  -1  -5 1498.95   72.99
  -1   1   5 1641.54   74.29
  -1  -1   5 1648.83   73.59
   1   1   5 1627.34   73.19
   1  -1  -5 1621.14   73.99
  -1  -1   5 1612.84   73.59
   1  -1  -5 1697.33   74.39
  -1   1  -5 1711.53   74.49
   1   1   5 1602.34   72.99
  -1  -1   5 1566.64   73.19
   2   1  -5  807.12   35.10
  -2   1   5  769.32   36.40
   2   1  -5  750.42   34.60
   2  -1   5  687.73   36.60
   2  -1   5  777.42   36.30
  -2  -1  -5  763.52   34.30
   2   1   5  736.63   34.70
  -2  -1   5  799.12   34.80
   2  -1  -5  760.82   36.00
   2  -1  -5  734.73   36.40
  -2   1  -5  703.93   36.10
   2   1   5  729.43   34.30
  -2  -1   5  771.92   35.00
   3   1  -5 1038.90   46.40
  -3   1   5 1011.60   48.80
  -3   1   5 1037.50   48.60
  -3   1   5  993.60   49.40
   3  -1   5 1086.89   49.50
   3   1  -5  950.90   47.00
   3  -1   5 1018.50   48.40
  -3  -1  -5 1053.99   45.70
  -3  -1   5  991.70   47.00
  -3   1  -5 1005.70   48.30
   3   1   5  944.91   46.80
   3  -1  -5  954.30   47.80
  -3  -1   5  984.50   46.20
   3  -1  -5 1016.50   48.60
  -4  -1  -5  138.59    6.80
  -4   1   5  107.19    8.90
   4  -1   5  118.79    9.80
  -4   1   5  130.69    9.30
  -4   1   5  128.39   10.00
   4   1  -5  132.99    8.40
   4  -1  -5  119.99    8.60
  -4  -1   5  121.59    8.50
   4   1   5  116.29    8.00
  -4  -1   5  128.29    8.10
   4   1   5  117.79    7.70
  -4  -1   5  126.09    7.10
   4  -1  -5  124.89    9.30
  -4   1  -5  126.89    9.90
  -5  -1  -5  221.78   11.20
   5   1  -5  203.18   13.10
   5  -1   5  203.08   14.10
  -5   1   5  202.48   14.00
  -5   1   5  226.08   15.50
   5  -1   5  219.28   15.20
   5   1  -5  216.38   12.10
   5  -1  -5  211.38   13.60
   5   1   5  196.98   13.80
  -5  -1   5  216.68   11.60
  -5  -1   5  231.68   13.00
  -5  -1   5  229.78   13.70
   5   1   5  225.78   12.80
  -5   1  -5  240.98   14.30
   5  -1  -5  224.68   14.70
   6   1  -5   51.99    4.70
   6  -1   5   58.39    7.30
   6  -1   5   59.39    7.10
  -6  -1  -5   49.10    3.80
  -6   1   5   52.09    6.90
   6  -1   5   52.89    6.50
  -6   1  -5   47.90    5.80
   6  -1  -5   50.59    6.50
   6   1   5   47.40    5.30
  -6  -1   5   47.10    5.70
  -6  -1   5   58.89    5.30
  -6  -1   5   52.89    4.20
   6  -1  -5   57.79    6.10
   6   1   5   68.39    6.50
   6   1   5   55.39    5.70
   7  -1   5  110.29   10.80
   7  -1   5  104.59    9.80
  -7  -1  -5   87.49    6.10
   7  -1   5   89.89   10.10
   7   1  -5  107.79    9.20
   7   1  -5  117.29    7.90
   7  -1  -5  110.89    9.30
  -7  -1   5  110.19    9.00
  -7  -1   5  108.89    6.80
   7   1   5  114.19    8.60
   7  -1  -5   97.19    9.90
   7   1   5  102.09    8.80
   8  -1   5    6.80    3.70
   8  -1   5    4.30    2.80
   8  -1   5    4.60    2.70
   8   1  -5    6.10    2.90
   8   1  -5    7.70    2.20
  -8  -1  -5    4.50    1.20
  -8   1   5    2.30    2.00
   8  -1  -5    5.40    3.10
   8  -1  -5    5.50    2.70
   8   1   5    5.00    2.90
   9   1  -5    9.10    3.60
   9  -1   5    5.30    3.70
   9  -1   5    3.20    3.30
   9   1  -5    4.70    2.20
   9   1   5    2.40    2.40
   9  -1  -5    2.20    2.50
   9  -1  -5    4.60    3.40
   9   1   5    3.20    3.60
   0  -2   5    8.40    1.40
   0  -2   5    4.60    1.70
   0  -2  -5    7.30    1.30
   0   2   5    4.50    1.30
   0  -2  -5    6.20    1.20
   0   2  -5    7.00    1.70
   0   2   5    8.70    1.70
  -1  -2  -5  743.33   33.80
   1   2  -5  688.53   34.50
  -1   2   5  725.63   36.10
   1  -2   5  763.72   36.10
   1  -2   5  734.43   36.60
  -1   2   5  807.32   37.00
  -1   2   5  736.93   35.90
   1   2  -5  744.63   34.60
   1   2   5  760.22   34.10
  -1  -2   5  748.33   34.10
   1  -2  -5  755.52   35.60
  -1   2  -5  782.72   36.30
   1  -2  -5  736.13   35.50
  -1  -2   5  725.73   34.30
  -1  -2   5  719.53   35.10
   1   2   5  736.93   34.30
  -2   2   5  175.28   11.10
  -2   2   5  188.98   11.70
   2   2  -5  177.58    9.10
  -2   2   5  161.78   11.60
   2   2  -5  180.28    9.20
   2   2  -5  173.18    8.90
   2  -2   5  180.48   11.90
   2  -2   5  200.48   11.50
  -2  -2   5  190.28    9.00
  -2  -2   5  183.08    8.90
   2  -2  -5  176.18   10.70
   2   2   5  167.78    8.50
   2  -2  -5  168.68   10.90
  -2  -2   5  181.18    9.50
  -2   2  -5  162.18   11.00
   2   2   5  174.28    8.50
  -3   2   5  326.97   20.80
  -3   2   5  315.87   20.20
   3  -2   5  360.76   21.20
   3   2  -5  380.06   17.20
   3  -2   5  376.56   20.40
   3   2  -5  353.16   17.60
  -3   2   5  373.96   20.40
  -3  -2   5  363.46   18.40
  -3  -2   5  376.06   17.70
   3   2   5  364.86   16.60
   3   2   5  374.76   17.10
   3  -2  -5  354.56   19.70
  -3   2  -5  346.97   20.20
   4  -2   5  192.88   14.60
   4  -2   5  222.88   14.40
   4   2  -5  218.88   11.80
   4   2  -5  216.98   10.80
  -4   2   5  220.98   15.20
   4  -2   5  220.18   19.70
  -4   2   5  209.78   14.10
  -4   2  -5  211.28   14.10
   4  -2  -5  210.88   14.20
  -4  -2   5  231.08   12.20
   4   2   5  209.28   11.20
   4   2   5  224.08   11.10
   4  -2  -5  191.68   13.40
  -4  -2   5  204.08   11.40
  -5   2   5   87.89    8.60
   5   2  -5  104.19    7.10
  -5   2   5   89.49    8.80
   5   2  -5   97.39    5.80
   5  -2   5   94.29    9.40
  -5   2   5   97.29    9.70
   5  -2   5   85.89    9.10
   5  -2   5  101.89    9.10
   5  -2  -5   90.29    8.20
   5   2   5   92.59    6.30
  -5  -2   5  102.19    6.40
   5   2   5   98.19    6.20
  -5   2  -5  101.49    8.90
   5  -2  -5   97.69    9.00
  -5  -2   5   80.99    9.00
   6  -2   5  368.86   24.20
  -6   2   5  388.76   23.10
   6   2  -5  393.96   20.60
   6   2  -5  365.46   18.50
   6  -2   5  381.16   23.20
   6  -2  -5  364.56   22.10
  -6  -2   5  361.76   18.00
  -6  -2   5  355.46   18.60
   6   2   5  367.66   19.10
  -6  -2   5  382.06   19.80
   6   2   5  372.76   19.50
   6  -2  -5  362.46   23.20
   7  -2   5    8.00    4.40
   7  -2   5   11.60    4.50
   7   2  -5    9.40    2.10
   7   2  -5   10.80    3.30
   7  -2   5   10.60    4.40
  -7   2   5   10.80    6.10
   7  -2  -5   15.80    4.60
   7   2   5   12.20    2.50
  -7   2  -5   15.00    5.10
   7   2   5    9.10    3.20
   7  -2  -5   13.10    3.80
  -7  -2   5   13.50    2.70
  -7  -2   5   11.10    1.70
   8   2  -5   71.99    7.70
   8   2  -5   73.19    5.70
   8  -2   5   77.49   10.40
   8  -2   5   82.89    9.70
   8  -2   5   85.69   10.60
   8   2   5   98.89    8.70
   8   2   5   80.29    6.40
   8  -2  -5   66.59    8.20
   8  -2  -5   73.19    9.60
   9  -2   5   -4.20    4.40
   9   2  -5    4.50    1.70
   9   2  -5   10.10    3.90
   9  -2   5    6.40    4.30
   9  -2   5    6.30    4.00
   9  -2  -5   12.40    5.40
   9  -2  -5    6.40    3.40
   9   2   5    6.00    2.10
   0   3   5  379.86   20.00
   0   3  -5  337.07   19.20
   0  -3  -5  406.76   18.10
   0  -3   5  343.47   18.20
   0  -3   5  355.46   19.50
   0   3   5  365.96   19.20
   0  -3   5  349.47   19.90
   0   3   5  400.06   19.30
   0  -3   5  355.26   19.30
   1   3  -5  335.97   17.80
   1  -3   5  404.06   20.80
   1   3  -5  375.86   18.10
  -1   3   5  357.46   19.30
  -1  -3  -5  349.37   16.80
  -1   3   5  328.47   19.80
   1  -3   5  364.76   19.90
   1  -3   5  338.77   19.20
  -1  -3   5  378.66   17.00
  -1   3  -5  370.96   19.80
   1   3   5  306.27   17.20
  -1  -3   5  354.46   18.80
   1  -3  -5  356.06   18.70
  -1  -3   5  346.67   18.00
   1   3   5  339.77   17.80
  -1  -3   5  345.37   17.00
   1   3   5  373.36   18.60
   1  -3  -5  344.67   18.60
  -2   3   5   18.30    4.10
   2  -3   5   12.50    3.40
   2   3  -5   12.10    1.60
   2   3  -5   14.00    1.70
  -2   3   5   17.60    3.90
   2  -3   5   10.60    3.20
  -2   3   5   12.90    3.10
   2  -3   5   13.60    3.10
   2  -3  -5   11.30    2.90
  -2  -3   5   10.60    2.20
  -2   3  -5   11.10    2.60
   2   3   5   13.00    1.60
   2  -3  -5   13.00    2.90
  -2  -3   5   14.10    2.20
  -2  -3   5   12.80    1.40
   2   3   5   13.00    1.20
   3   3  -5  567.44   25.50
  -3   3   5  532.05   29.10
  -3   3   5  554.94   30.70
   3  -3   5  490.85   29.40
   3  -3   5  538.65   29.10
   3   3  -5  522.05   25.30
   3   3  -5  530.75   25.40
   3  -3   5  515.95   32.00
   3  -3  -5  550.84   28.60
   3   3   5  510.55   24.70
  -3   3  -5  549.45   29.50
   3  -3  -5  583.94   29.40
  -3  -3   5  541.75   25.20
   4  -3   5   37.90    8.60
  -4   3   5   34.10    7.10
  -4   3   5   19.50    4.80
   4  -3   5   23.30    5.30
   4  -3   5   25.40    4.90
   4   3  -5   26.40    2.50
  -4   3   5   17.40    4.40
   4   3  -5   21.90    2.30
   4   3  -5   23.00    2.00
  -4  -3   5   21.60    2.20
   4  -3  -5   15.40    3.90
  -4   3  -5   31.00    6.20
  -4  -3   5   22.10    2.00
   5   3  -5  126.09    7.00
   5  -3   5  117.99   11.50
  -5   3   5  150.78   12.20
   5  -3   5  129.39   11.20
   5   3  -5  130.89    8.00
   5  -3   5  109.69   11.50
  -5   3   5  148.29   11.80
   5  -3  -5  127.89   10.50
   5  -3  -5  127.59   11.30
   6  -3   5   31.70    7.50
   6  -3   5   22.40    5.70
   6   3  -5   31.00    3.60
  -6   3   5   43.00    9.70
   6   3  -5   24.90    2.40
   6  -3   5   21.90    5.60
   6  -3  -5   16.00    4.80
   6  -3  -5   39.70    6.70
   7  -3   5  276.77   20.90
   7   3  -5  282.67   13.70
   7   3  -5  286.97   15.90
   7  -3   5  252.27   20.70
   7  -3   5  276.27   19.70
   7   3   5  257.57   12.70
   7   3   5  261.07   15.50
   7  -3  -5  276.87   20.20
   7  -3  -5  241.78   18.20
   7   3   5  264.77   13.00
   8  -3   5    6.20    3.60
   8  -3   5    3.50    3.90
   8  -3   5    7.70    4.50
   8   3  -5    1.20    2.10
   8   3  -5    0.60    1.20
   8   3   5    4.40    2.60
   8   3   5    4.00    1.10
   8   3   5    3.80    1.00
   8  -3  -5   10.00    4.20
   8  -3  -5    2.80    3.10
   9  -3   5    9.80    5.00
   9   3  -5   20.10    2.70
   9  -3   5   21.20    7.40
   9   3  -5   16.70    4.10
   9  -3   5   29.00    7.10
   9  -3  -5   21.90    6.20
   9   3   5   22.70    5.20
   9  -3  -5   16.40    5.30
   0   4   5    7.50    2.70
   0   4  -5    8.10    2.50
   0  -4   5    7.30    1.80
   0   4   5    5.60    2.10
   0  -4   5    6.20    2.10
   0  -4  -5    7.50    1.60
   0  -4   5    7.50    2.30
   0   4   5    5.00    2.00
   0  -4   5    4.60    2.30
  -1   4   5  202.68   13.70
   1  -4   5  224.18   14.10
  -1   4   5  214.38   14.70
   1   4  -5  211.78   12.70
   1  -4   5  223.78   14.30
  -1   4   5  236.18   14.60
  -1  -4  -5  216.28   11.40
   1  -4   5  215.28   14.90
  -1  -4   5  213.98   11.10
  -1  -4   5  217.78   11.40
  -1  -4   5  225.38   13.70
   1   4   5  233.98   12.70
   1  -4  -5  227.78   13.10
  -1   4  -5  220.08   14.30
   1  -4  -5  218.78   13.20
  -1  -4   5  208.98   12.20
   1   4   5  212.58   13.20
   1   4   5  225.28   12.70
  -2   4   5   57.09    6.30
  -2  -4  -5   59.49    3.20
   2  -4   5   61.59    6.50
  -2   4   5   85.59    9.40
  -2   4   5   60.59    6.70
   2  -4   5   66.49    7.40
   2   4  -5   63.19    4.60
   2  -4   5   53.29    6.50
   2   4  -5   64.29    4.70
   2   4   5   58.69    4.50
   2   4   5   62.29    5.00
  -2  -4   5   50.89    4.60
   2  -4  -5   52.59    6.60
   2  -4  -5   60.79    6.00
  -2  -4   5   57.09    5.20
  -2  -4   5   62.39    3.80
   2   4   5   59.39    4.20
  -2   4  -5   57.49    6.60
   3  -4   5  255.17   19.10
   3   4  -5  300.17   14.60
   3   4  -5  275.87   14.60
  -3   4   5  291.47   18.60
  -3   4   5  315.27   19.40
   3  -4   5  284.87   18.50
  -3   4   5  275.77   19.40
   3  -4   5  304.47   19.30
   3   4   5  288.17   14.30
   3   4   5  278.87   14.50
  -3   4  -5  283.97   18.70
  -3  -4   5  278.77   14.60
  -3   4  -5  279.17   17.90
   3  -4  -5  324.67   18.70
  -3  -4   5  299.17   15.40
   3  -4  -5  285.77   17.80
  -3  -4   5  285.27   13.80
   4  -4   5  393.76   27.20
  -4   4   5  459.85   28.10
   4   4  -5  421.06   21.40
   4   4  -5  420.96   21.30
  -4   4   5  440.26   26.40
   4  -4   5  440.06   26.40
  -4   4   5  436.96   27.00
   4  -4   5  452.45   27.20
   4  -4  -5  513.75   27.00
  -4   4  -5  457.75   25.90
   4  -4  -5  451.85   25.70
   5  -4   5  349.07   24.00
  -5   4   5  357.16   23.20
   5  -4   5  349.96   23.20
   5  -4   5  424.06   26.10
  -5   4   5  360.16   24.80
   5   4  -5  368.66   18.10
  -5   4   5  363.36   23.90
   5  -4  -5  307.97   22.40
   5  -4  -5  380.16   22.80
   6  -4   5  214.08   18.20
   6   4  -5  249.18   12.00
   6   4  -5  232.58   12.80
  -6   4   5  209.28   18.60
   6  -4   5  243.78   19.70
  -6   4   5  248.38   18.30
   6  -4   5  248.28   18.20
   6  -4  -5  189.58   16.80
   6  -4  -5  257.37   17.60
   7   4  -5    2.80    1.10
   7  -4   5    3.20    3.10
   7  -4   5    2.40    3.50
   7   4  -5    1.40    1.30
   7  -4  -5    2.90    3.20
   7  -4  -5    7.40    3.80
   8   4  -5   33.80    3.00
   8  -4   5   30.10    7.10
   8  -4   5   30.80    8.20
   8   4  -5   31.40    4.10
   8  -4   5   31.00    8.40
   8  -4  -5   37.10    8.50
   8  -4  -5   32.60    7.20
   8   4   5   44.30    5.10
   9   4  -5    9.60    3.10
   9  -4   5   14.20    6.30
   9  -4   5   19.90    6.20
   9  -4   5    8.70    5.90
   9   4  -5    8.30    1.60
   9   4   5    1.60    3.40
   9  -4  -5   11.30    4.70
   9  -4  -5   13.70    6.50
   0  -5  -5    1.90    1.00
   0  -5   5   -1.10    1.10
   0   5   5    1.70    1.80
   0  -5   5   -0.20    1.40
   0   5  -5    0.50    1.40
   0   5   5   -1.20    1.40
   0  -5   5    0.80    1.00
   0  -5   5    2.20    1.60
   0   5   5    0.00    1.30
  -1   5   5  309.07   20.20
  -1   5   5  339.87   20.10
   1   5  -5  329.87   18.70
  -1   5   5  334.97   21.10
   1  -5   5  344.47   20.20
   1  -5   5  339.67   20.10
   1  -5   5  341.77   21.40
  -1  -5  -5  316.37   16.90
  -1  -5   5  345.07   17.50
   1   5   5  317.87   19.20
  -1   5  -5  356.96   20.70
  -1  -5   5  327.97   16.80
  -1  -5   5  328.07   18.60
   1   5   5  342.57   18.90
   1   5   5  320.07   18.50
   1  -5  -5  330.07   18.90
   1  -5  -5  301.47   18.10
  -1  -5   5  332.67   16.20
  -1  -5   5  335.27   19.70
   2  -5   5   57.59    6.80
  -2  -5  -5   60.19    3.40
  -2   5   5   52.79    7.30
   2   5  -5   58.59    5.00
  -2   5   5   63.19    7.90
   2  -5   5   74.89   12.10
  -2   5   5   59.89    7.10
   2  -5   5   60.69    7.20
   2   5   5   55.59    5.20
   2  -5  -5   67.39    6.50
   2  -5  -5   57.89    6.40
  -2   5  -5   54.59    7.00
  -2  -5   5   57.09    3.90
   2   5   5   63.89    5.70
  -2  -5   5   58.39    5.80
   2   5   5   60.99    5.20
  -2  -5   5   55.49    5.10
   3   5  -5  260.37   13.90
   3   5  -5  252.47   13.10
   3  -5   5  227.48   17.00
  -3   5   5  229.28   18.20
  -3   5   5  247.68   17.40
   3  -5   5  246.38   18.70
   3  -5   5  243.28   17.80
  -3  -5   5  261.47   12.10
  -3  -5   5  252.77   13.10
   3   5   5  250.57   13.60
  -3   5  -5  273.47   18.30
   3   5   5  244.88   13.30
   3  -5  -5  208.48   16.00
   3   5   5  252.37   13.30
   3  -5  -5  257.47   16.70
  -3  -5   5  257.27   14.10
   4   5  -5  149.19    8.70
   4  -5   5  148.29   12.90
   4  -5   5  159.48   14.40
  -4   5   5  147.69   14.10
   4  -5   5  122.79   12.60
   4   5  -5  152.18    8.10
  -4   5   5  153.68   13.30
   4  -5  -5  127.59   11.90
   4  -5  -5  162.18   12.50
  -4   5  -5  130.19   12.50
  -5   5   5  198.28   16.40
   5  -5   5  217.68   16.70
   5  -5   5  220.18   17.70
  -5   5   5  218.78   18.30
   5   5  -5  189.68   11.10
   5  -5   5  204.58   17.90
   5  -5  -5  204.38   15.60
  -5   5  -5  205.98   16.90
   6  -5   5    6.60    4.10
   6  -5   5    0.40    2.90
   6  -5   5   -1.00    2.80
   6   5  -5    2.00    1.30
  -6   5   5    8.30    4.00
   6  -5  -5    2.70    3.30
   6  -5  -5   -3.30    2.60
   7   5  -5   35.90    3.70
   7  -5   5   26.50    7.50
   7  -5   5   30.60    8.10
   7  -5  -5   43.20    8.20
   7  -5  -5   36.60    9.10
   8  -5   5    2.60    5.00
   8  -5   5   -5.70    3.70
   8  -5   5    7.70    5.00
   8  -5  -5    0.40    4.40
   8  -5  -5    3.00    4.10
   0  -6   5   26.30    4.90
   0  -6   5   34.10    6.90
   0   6   5   35.90    6.40
   0  -6  -5   29.10    3.00
   0  -6   5   27.20    4.80
   0  -6   5   32.00    3.40
   0   6   5   33.90    5.80
   0   6  -5   29.60    5.90
   0  -6  -5   35.90    6.40
   0   6   5   32.50    6.10
  -1  -6  -5  332.07   17.20
  -1   6   5  367.76   21.90
   1   6  -5  316.57   19.10
  -1   6   5  334.47   21.90
   1  -6   5  325.57   21.90
  -1   6   5  329.37   20.60
   1  -6   5  341.17   20.70
   1  -6   5  332.87   18.60
   1  -6   5  311.77   20.00
   1  -6  -5  338.87   19.40
   1   6   5  320.07   19.90
  -1  -6   5  286.77   16.70
  -1  -6   5  349.07   17.10
  -1   6  -5  312.37   20.70
  -1  -6   5  316.77   15.90
   1   6   5  334.47   19.20
  -1  -6   5  311.27   20.00
   1   6   5  323.87   19.70
   1  -6  -5  314.17   18.20
  -1  -6   5  318.17   19.00
   2  -6   5  490.25   30.60
   2  -6   5  505.85   29.20
  -2   6   5  479.25   29.60
  -2   6   5  475.75   30.30
  -2  -6  -5  500.05   23.10
   2  -6   5  518.15   29.30
   2   6  -5  507.85   25.80
  -2   6   5  499.75   29.10
  -2  -6   5  479.45   25.50
  -2  -6   5  463.95   23.50
  -2   6  -5  518.25   29.80
   2   6   5  489.45   26.60
  -2  -6   5  490.65   26.80
   2  -6  -5  495.15   27.30
   2  -6  -5  477.25   27.60
   2   6   5  488.75   25.90
  -3   6   5   92.59   13.80
   3  -6   5   83.69    9.60
   3   6  -5   89.69    6.20
   3  -6   5   96.09   11.30
  -3   6   5   63.79   10.60
   3  -6   5   74.09    9.20
  -3  -6   5   91.49    5.90
   3   6   5   83.19    6.30
  -3   6  -5   94.19    9.90
   3  -6  -5   85.19    8.90
   3   6   5   91.49    7.20
  -3  -6   5   85.89    6.70
   3   6   5   83.29    6.50
  -3  -6   5   78.29    4.70
   3  -6  -5   91.89    9.00
   4  -6   5   10.50    4.50
   4   6  -5    8.20    1.80
   4  -6   5    8.00    4.40
  -4   6   5    8.50    8.30
  -4   6   5   10.50    4.70
   4  -6   5   11.30    4.90
  -4   6  -5   10.30    4.10
   4  -6  -5   13.80    4.20
   4   6   5   15.60    2.90
   4  -6  -5   13.40    4.50
   5   6  -5    5.70    1.90
  -5   6   5   18.60    5.10
   5  -6   5    0.40    4.30
   5   6  -5    9.40    1.80
   5  -6   5    9.90    4.20
   5  -6  -5    7.60    3.70
   5  -6  -5   11.50    4.20
   6  -6   5   38.60    9.00
   6  -6   5   34.90    7.80
   6  -6   5   39.80    9.30
   6   6  -5   36.00    3.90
   6  -6  -5   33.80    7.70
   6  -6  -5   47.90    9.70
   7   6  -5   44.20    4.30
   7  -6   5   36.30    9.50
   7  -6   5   29.70    7.90
   7  -6   5   38.50    9.30
   7  -6  -5   40.60    9.60
   7  -6  -5   49.30    9.20
   0   7   5   74.29    9.10
   0  -7   5   65.79    8.40
   0   7   5   66.39    8.60
   0  -7  -5   76.49    6.70
   0  -7  -5   68.39    5.00
   0  -7   5   82.39    5.90
   0  -7   5   64.49    6.50
   0   7   5   72.29    8.30
   0  -7   5   80.69    8.20
   1   7  -5  129.69   10.40
   1  -7   5  113.59    8.90
   1  -7   5  113.39   11.90
   1  -7   5  133.89   10.70
  -1   7   5  122.79   11.40
  -1  -7  -5  126.89    8.20
   1  -7   5  116.99   10.90
  -1   7   5  135.89   13.00
  -1   7   5  115.69   14.10
   1   7   5  132.49   11.10
  -1  -7   5  135.09   11.20
   1   7   5  119.49   10.90
   1  -7  -5  103.19    9.50
  -1  -7   5  123.69    9.90
   1  -7  -5  111.19    8.70
  -1  -7   5  107.49    8.60
  -1   7  -5  125.69   11.80
   1   7   5  129.19   10.30
  -2   7   5   39.30    7.70
   2  -7   5   38.40    8.80
   2   7  -5   36.20    4.80
  -2   7   5   46.20    9.50
  -2   7   5   43.10    8.40
   2  -7   5   33.00    6.60
   2  -7   5   31.60    6.80
  -2   7  -5   26.20    5.80
  -2  -7   5   42.60    6.50
  -2  -7   5   35.50    3.70
   2   7   5   29.50    5.70
  -2  -7   5   35.40    5.00
   2  -7  -5   40.80    6.80
   2   7   5   36.80    6.00
   2  -7  -5   40.40    5.40
   2   7   5   36.00    5.40
   3   7  -5  118.99    8.00
   3  -7   5   88.89   12.00
  -3   7   5  105.99   11.60
   3  -7   5  106.69   11.60
  -3   7   5  107.49   12.80
   3  -7   5  124.49   12.20
   3  -7  -5   93.69   10.00
  -3  -7   5  116.19    8.10
  -3  -7   5  115.09    7.00
   3  -7  -5  115.29   10.80
   3   7   5  115.59    8.30
   3   7   5  119.19    8.50
   3   7   5  104.39    9.40
   4   7  -5    7.10    1.90
  -4   7   5   16.00    5.70
   4  -7   5    3.60    3.90
  -4   7   5   19.00    5.90
   4  -7   5   -2.00    3.40
   4  -7   5    9.30    4.50
   4   7   5    7.00    3.20
   4  -7  -5    8.90    4.00
   5  -7   5  120.69   13.90
  -5   7   5  105.99   13.30
   5  -7   5  125.69   20.70
   5   7  -5  123.39    7.20
   5  -7   5  119.09   13.10
   5  -7  -5  109.69   12.50
   5   7   5  127.99    8.80
   5  -7  -5  130.39   13.10
   6  -7   5   13.30    6.90
   6  -7   5   27.10    7.90
   6  -7   5    9.20    6.10
   6  -7  -5   19.50    6.30
   6  -7  -5   11.10    5.90
   7  -7   5  183.68   20.20
   7  -7   5  152.28   18.10
   7  -7   5  180.28   18.10
   7  -7  -5  183.48   18.00
   7  -7  -5  197.28   17.80
   0  -8   5   30.90    4.60
   0   8   5   19.80    6.40
   0   8   5   31.80    6.40
   0   8  -5   21.20    5.20
   0  -8   5   24.30    3.10
   0   8   5   22.90    6.00
   0  -8   5   31.60    7.10
  -1  -8  -5  209.78   12.30
   1  -8   5  211.98   17.80
  -1   8   5  195.68   16.40
   1  -8   5  228.68   15.10
   1   8  -5  211.08   15.40
   1  -8   5  210.08   13.20
  -1   8   5  200.78   17.70
  -1  -8   5  201.98   15.50
   1   8   5  206.28   16.20
   1  -8  -5  197.98   12.60
  -1   8  -5  197.98   16.60
   1   8   5  202.48   16.20
   1   8   5  198.18   14.80
   2   8  -5  155.98   11.50
   2  -8   5  132.59   12.70
  -2  -8  -5  151.28    8.10
   2  -8   5  137.29   13.80
  -2   8   5  157.28   15.60
   2  -8   5  150.38   15.50
  -2   8   5  163.78   14.70
   2  -8  -5  180.58   12.20
   2   8   5  159.58   11.80
  -2  -8   5  148.89   10.60
  -2   8  -5  119.89   15.70
   2   8   5  148.79   12.20
   2   8   5  135.99   12.80
  -3   8   5    2.00    4.30
   3  -8   5    9.90    5.40
  -3   8   5   -5.70    5.20
   3   8  -5    5.90    2.20
   3  -8   5    6.20    4.20
   3  -8  -5   -0.70    2.50
   3  -8  -5   -4.80    2.80
   3   8   5    4.20    2.70
   3   8   5    0.90    3.60
  -3  -8   5    2.70    1.70
   4  -8   5   89.09   15.60
  -4   8   5   85.69   13.20
   4   8  -5  101.99    6.90
   4  -8   5  117.99   12.70
   4  -8   5  123.89   13.40
   4   8   5   77.79    9.00
   4  -8  -5  108.39   11.70
   4  -8  -5   78.99    9.90
   5   8  -5   71.99    5.20
   5  -8   5   85.89   13.20
   5  -8   5   95.29   12.30
   5  -8   5   96.39   16.00
   5  -8  -5   80.79   10.80
   5  -8  -5   80.19   11.80
   0   9  -5   10.50    5.40
   0   9   5   36.90    9.10
   1  -9   5   27.00    5.10
   1   9  -5   22.40    5.90
   1  -9   5   28.00    7.40
  -1   9   5   21.00    7.40
  -1   9   5   15.20    5.90
   1  -9   5   19.90    3.90
   1  -9  -5   30.50    3.80
   1   9   5   41.70    7.80
  -1   9  -5   21.60    6.60
   1   9   5   23.20    6.20
   2  -9   5   12.30    6.10
  -2  -9  -5    1.30    1.90
   2  -9   5    4.10    3.80
   2  -9   5    2.90    3.80
   2   9  -5    3.10    3.50
  -2   9   5  -10.20    6.10
   2  -9  -5    4.10    2.90
  -2  -9   5    1.20    3.00
   2   9   5    2.60    3.50
   3   9  -5  120.59    9.20
   3  -9   5  113.59   15.10
   3  -9   5  127.99   12.90
  -3   9   5   88.29   14.00
   3   9   5  105.59    9.60
   3   9   5  118.69   12.40
   3  -9  -5  138.59   11.60
  -4   9   5   37.30    9.20
   4  -9   5    3.80    5.00
   4   9  -5   16.80    3.40
   4  -9   5   29.30    7.90
   4  -9   5   23.40    8.50
   4  -9  -5    7.40    4.80
   4  -9  -5   18.60    6.00
   0   0   6 9999.00  475.45
  -1   0   6  637.34   29.10
   1   0  -6  583.74   29.20
  -1   0   6  622.74   29.10
   1   0   6  632.54   28.80
   1   0  -6  659.63   28.90
   1   0   6  586.14   29.20
  -1   0   6  583.94   29.40
  -1   0  -6  631.44   28.90
   1   0   6  672.43   29.30
   2   0  -6  350.26   16.20
  -2   0   6  303.97   16.80
  -2   0   6  330.87   16.60
  -2   0   6  326.37   16.20
   2   0  -6  306.07   16.60
  -2   0  -6  344.27   16.20
  -3   0   6   57.19    4.90
   3   0  -6   54.79    4.40
  -3   0   6   69.99    5.50
  -3   0  -6   58.19    4.40
   3   0   6   63.19    4.90
  -3   0   6   60.29    4.50
   3   0   6   62.69    5.20
  -4   0   6   68.69    5.20
   4   0  -6   61.89    5.80
  -4   0  -6   72.19    5.30
  -4   0   6   71.89    6.00
  -4   0   6   71.49    6.00
   4   0   6   63.99    6.10
  -5   0   6   49.30    5.20
  -5   0   6   59.79    5.90
   5   0  -6   69.39    5.60
  -5   0   6   62.69    5.10
  -5   0   6   51.69    6.20
   5   0   6   63.19    5.90
   5   0  -6   65.59    6.20
  -5   0  -6   64.09    5.20
   5   0   6   45.70    5.70
   6   0   6   -0.20    1.80
   6   0  -6    1.70    1.40
   6   0  -6    1.00    1.70
  -6   0  -6    4.70    1.70
   6   0   6    3.30    1.90
  -6   0   6    0.40    1.90
  -6   0   6    2.70    1.40
   7   0   6  111.19   10.40
  -7   0   6  107.99    9.40
   7   0   6  102.89    9.90
   7   0   6  106.99    9.40
   7   0  -6   98.69    8.20
  -7   0   6  105.19    7.80
   7   0  -6  108.29    9.90
  -7   0  -6  107.19    7.90
   8   0   6    1.50    3.30
   8   0   6    5.10    2.70
   8   0  -6    0.30    2.90
   8   0  -6    3.40    2.30
  -8   0   6    4.50    1.70
   8   0   6    1.40    2.40
   9   0   6    2.20    4.20
   9   0  -6    3.40    2.40
  -9   0   6    1.00    1.50
   9   0  -6    1.20    3.50
   0  -1   6  873.51   40.40
   0  -1   6  837.12   41.00
   0   1   6  948.51   40.80
   0   1  -6  858.31   40.70
   0   1   6  845.92   40.60
   0  -1  -6  870.41   40.30
   0   1  -6  843.52   40.50
   0   1   6  896.81   40.50
   0  -1  -6  965.70   40.60
  -1   1   6 2248.28   95.29
  -1  -1  -6 2101.29   93.89
   1   1  -6 1976.10   93.99
   1   1  -6 1867.71   93.99
   1  -1   6 2056.89   95.19
  -1   1   6 2123.69   94.89
   1   1  -6 2102.19   93.89
   1   1   6 2047.00   93.59
   1  -1  -6 2211.68   94.89
  -1   1  -6 2034.80   94.79
  -1  -1   6 2135.19   94.19
   1  -1  -6 2129.69   94.49
   1   1   6 2207.58   93.89
   1   1   6 1912.91   93.79
  -2   1   6   64.09    5.00
   2   1  -6   57.79    4.00
   2  -1   6   64.09    5.30
   2   1  -6   53.69    4.00
   2   1  -6   61.19    3.70
  -2  -1  -6   62.89    3.50
  -2   1   6   68.99    5.40
  -2  -1   6   60.29    3.90
   2  -1  -6   49.80    4.60
  -2  -1   6   56.89    3.80
   2   1   6   61.39    3.80
  -2   1  -6   68.19    5.00
   2   1   6   57.69    3.40
   2  -1  -6   62.69    4.70
  -2  -1   6   52.39    4.10
  -3  -1  -6 2196.48   92.29
   3  -1   6 2148.98   95.09
   3  -1   6 1905.21   95.39
  -3   1   6 1829.52   95.09
  -3   1   6 2160.08   95.29
   3   1  -6 2073.09   92.79
  -3   1   6 2140.39   96.39
  -3  -1   6 2077.69   92.79
   3  -1  -6 2041.80   94.39
  -3  -1   6 2087.99   93.59
   3  -1  -6 1870.01   94.79
  -3   1  -6 2105.09   94.79
   3   1   6 1976.10   93.39
  -4   1   6  153.18   10.90
   4   1  -6  159.78    9.00
  -4   1   6  171.58   12.00
   4   1  -6  155.98    9.80
  -4   1   6  160.18   11.10
  -4  -1  -6  161.28    8.20
   4  -1   6  158.78   11.50
  -4  -1   6  150.88    9.60
   4   1   6  160.88   10.20
  -4  -1   6  158.28    8.70
   4  -1  -6  155.78   11.20
  -4  -1   6  166.28   10.50
   4   1   6  137.59    9.50
  -4   1  -6  164.38   10.60
  -4  -1   6  157.28    9.10
  -5   1   6  536.65   27.80
   5  -1   6  543.65   28.90
   5   1  -6  499.25   24.80
   5  -1   6  494.15   27.30
  -5  -1  -6  499.25   23.80
  -5   1   6  551.74   29.20
   5   1  -6  487.05   26.20
   5   1   6  502.45   27.80
  -5   1  -6  477.65   26.60
   5  -1  -6  487.25   26.50
  -5  -1   6  497.65   24.40
  -5  -1   6  481.75   26.60
   5  -1  -6  512.25   27.70
   5   1   6  479.45   25.50
  -5  -1   6  493.55   25.80
  -6   1   6   34.30    6.50
   6  -1   6   42.90    7.40
   6  -1   6   36.70    6.20
   6  -1   6   45.30    7.60
   6   1  -6   37.80    3.90
  -6  -1  -6   34.00    3.00
  -6  -1   6   41.40    6.20
   6   1   6   46.60    5.20
  -6  -1   6   34.60    3.40
   6  -1  -6   34.60    5.40
  -6   1  -6   40.40    6.30
   6   1   6   32.50    4.90
   6  -1  -6   31.20    6.00
  -6  -1   6   30.40    4.70
   7  -1   6   81.39    9.20
   7   1  -6   78.49    7.80
  -7  -1  -6   72.99    5.10
   7  -1   6   78.59    9.10
   7  -1   6   89.99    8.80
   7   1  -6   86.69    6.50
   7  -1  -6   67.89    7.30
  -7  -1   6   79.19    7.80
  -7  -1   6   76.99    5.70
   7  -1  -6  100.39    9.60
   7   1   6   94.99   10.20
   7   1   6   90.39    7.40
   7   1   6   81.19    7.80
   8  -1   6   17.80    5.80
   8   1  -6   13.60    3.00
  -8   1   6   15.90    3.50
   8  -1   6   17.50    5.60
  -8  -1  -6   19.10    2.10
   8  -1   6   18.60    5.00
   8   1  -6   17.50    4.40
   8   1   6   12.80    4.40
   8  -1  -6   17.10    5.30
   8   1   6   16.50    4.60
   8  -1  -6   12.70    3.80
   9   1  -6   21.50    3.70
   9  -1   6   25.70    7.50
   9  -1   6   27.70    6.10
   9  -1   6   31.60    7.90
   9   1  -6   22.90    5.90
   9   1   6   22.80    6.10
   9  -1  -6   21.00    6.10
   9   1   6   25.60    5.00
   9  -1  -6   28.30    5.70
   0  -2   6  344.87   17.40
   0   2   6  375.46   18.00
   0   2   6  357.66   17.90
   0  -2  -6  365.76   17.40
   0  -2   6  348.37   17.70
   0  -2  -6  370.96   17.50
   0  -2   6  348.37   18.60
   1  -2   6 1622.24   71.49
   1  -2   6 1513.25   71.79
  -1   2   6 1516.25   71.29
  -1   2   6 1505.45   71.09
   1   2  -6 1480.05   69.59
   1   2  -6 1452.75   69.79
  -1  -2  -6 1561.84   68.99
   1   2  -6 1499.55   69.79
  -1  -2  -6 1522.95   68.89
  -1  -2   6 1467.15   70.29
  -1  -2   6 1536.65   69.29
  -1   2  -6 1564.74   71.29
   1   2   6 1573.04   69.39
  -1  -2   6 1534.15   69.59
   1  -2  -6 1581.24   70.59
   1   2   6 1561.54   69.49
   1   2   6 1518.55   69.49
   2   2  -6  551.44   25.60
  -2   2   6  539.15   28.20
   2   2  -6  526.25   25.30
   2  -2   6  547.85   27.80
  -2   2   6  566.24   28.90
  -2   2   6  561.64   27.90
   2  -2   6  544.15   28.60
   2   2   6  480.95   24.90
  -2  -2   6  555.34   26.00
   2   2   6  543.75   24.90
   2  -2  -6  552.14   27.30
   2   2   6  547.45   25.00
  -2   2  -6  545.35   27.90
  -2  -2   6  562.64   25.40
  -2  -2   6  544.15   25.60
   2  -2  -6  522.85   27.50
   3   2  -6  388.96   18.80
  -3   2   6  392.26   22.30
   3  -2   6  415.36   23.10
   3  -2   6  364.46   21.60
   3   2  -6  409.06   19.50
  -3   2   6  370.26   22.70
   3   2  -6  393.56   19.30
  -3   2   6  417.66   22.10
   3  -2  -6  388.56   21.20
  -3  -2   6  391.46   19.30
   3   2   6  399.16   18.80
   3  -2  -6  433.96   22.20
  -3   2  -6  384.56   21.80
  -3  -2   6  399.06   19.20
   3   2   6  383.56   18.30
   4   2  -6  301.57   15.30
  -4   2   6  313.57   18.90
   4  -2   6  306.77   18.70
   4  -2   6  316.97   21.10
   4  -2   6  281.17   19.30
  -4   2   6  318.37   20.00
  -4   2   6  341.37   19.70
   4   2  -6  334.67   16.50
  -4  -2   6  331.37   16.30
   4   2   6  298.87   14.80
   4   2   6  316.47   15.90
   4   2   6  301.87   15.60
  -4  -2   6  303.37   15.50
  -4   2  -6  312.87   18.70
  -5   2   6  325.47   22.00
  -5   2   6  404.66   22.90
   5   2  -6  365.96   18.30
   5  -2   6  327.77   22.50
   5   2  -6  380.76   19.90
   5  -2   6  367.66   22.30
   5  -2   6  374.96   23.60
  -5   2   6  381.66   23.90
  -5  -2   6  382.46   20.10
   5  -2  -6  394.56   21.80
  -5  -2   6  398.96   19.40
   5   2   6  375.66   18.90
  -5   2  -6  387.06   22.30
   5   2   6  363.06   19.20
   6   2  -6    3.40    1.80
   6  -2   6    2.70    2.70
   6  -2   6    4.50    2.60
  -6   2   6    4.90    3.00
   6   2  -6    2.10    1.20
   6  -2   6    6.80    3.70
   6   2   6    4.30    1.80
  -6  -2   6    5.50    1.80
   6  -2  -6    4.40    2.80
   6   2   6    4.20    1.60
   6  -2  -6    3.00    2.00
  -6   2  -6    1.60    1.90
   7   2  -6   35.70    4.80
   7  -2   6   41.70    7.70
   7  -2   6   48.90    8.20
  -7   2   6   40.10    7.90
   7   2  -6   35.60    3.60
   7  -2   6   41.60    8.20
  -7  -2   6   39.50    3.30
   7  -2  -6   30.40    7.30
  -7  -2   6   35.10    4.50
   7   2   6   44.00    5.60
   7   2   6   41.20    4.30
  -7   2  -6   46.60    7.60
   7  -2  -6   53.49    7.60
   8   2  -6   63.69    7.20
   8  -2   6   86.19   10.40
   8   2  -6   67.19    5.30
   8  -2   6   60.29   10.30
   8  -2   6   61.79    9.40
   8  -2  -6   79.79    8.50
   8  -2  -6   67.69   10.60
   8   2   6   78.39    7.90
   9  -2   6   21.90    6.00
   9   2  -6   15.30    2.90
   9  -2   6   11.50    5.80
   9   2  -6   20.10    5.00
   9  -2   6   16.30    6.70
   9  -2  -6   11.90    4.50
   9   2   6   25.70    3.80
   9   2   6   12.40    5.10
   9  -2  -6   17.40    5.80
   0  -3   6   21.00    3.50
   0  -3  -6   16.10    2.30
   0  -3  -6   16.60    1.90
   0  -3   6   16.20    2.10
   0   3   6   14.40    2.60
   0   3   6   17.30    3.30
   0   3  -6   18.50    3.20
   0  -3   6   14.70    2.70
   0   3   6   15.80    2.80
   0  -3   6   15.70    3.20
   1  -3   6  138.09   10.60
  -1   3   6  113.39    9.00
  -1  -3  -6  108.69    6.20
   1  -3   6  112.09    8.30
  -1   3   6  106.19    8.30
   1  -3   6  124.19    9.00
   1   3  -6  108.09    7.10
  -1   3   6  131.59    8.70
   1   3  -6  126.89    7.40
   1   3   6  113.39    6.80
   1  -3  -6  132.59    8.00
   1  -3  -6  118.09    7.80
  -1   3  -6  118.19    8.60
   1   3   6  109.89    7.10
  -1  -3   6  112.19    7.90
  -1  -3   6  105.69    6.40
  -1  -3   6  116.19    6.50
  -1  -3   6  128.49    7.80
   2  -3   6  172.38   11.80
  -2   3   6  172.88   11.30
  -2   3   6  160.58   11.90
   2  -3   6  162.68   12.00
  -2   3   6  156.28   11.40
  -2  -3  -6  158.88    7.70
   2  -3   6  163.68   11.20
   2   3  -6  159.48    8.90
   2   3  -6  163.38    8.80
  -2   3  -6  161.48   11.30
   2   3   6  157.18    8.30
  -2  -3   6  159.18    9.60
  -2  -3   6  158.28    8.30
   2   3   6  155.38    8.60
   2   3   6  158.88    8.10
  -2  -3   6  181.68    8.70
   2  -3  -6  151.28   10.50
  -2  -3   6  160.88    8.20
   2  -3  -6  158.68   10.40
  -3   3   6  374.46   21.90
   3  -3   6  328.37   24.10
   3   3  -6  369.26   18.30
   3  -3   6  391.36   22.00
  -3   3   6  414.56   22.80
   3   3  -6  369.86   18.40
  -3   3   6  383.06   23.10
   3   3  -6  355.26   18.20
   3  -3   6  371.56   22.40
   3   3   6  367.56   17.60
   3  -3  -6  393.36   21.20
  -3   3  -6  384.16   22.00
  -3  -3   6  390.46   18.20
   3   3   6  362.96   17.40
   3  -3  -6  394.16   21.80
   4  -3   6   57.29    6.70
   4   3  -6   62.89    4.00
   4  -3   6   66.99    7.90
   4   3  -6   59.59    4.40
  -4   3   6   63.39    7.30
  -4   3   6   66.79    7.90
  -4   3   6   65.99    7.20
   4   3  -6   57.39    4.30
   4  -3   6   46.60    7.80
   4  -3  -6   63.69    8.80
  -4  -3   6   60.79    4.20
  -4  -3   6   59.19    4.30
   4   3   6   58.79    3.10
  -4   3  -6   57.09    6.70
   4  -3  -6   50.49    6.30
   5   3  -6  550.14   26.90
   5  -3   6  612.54   32.80
  -5   3   6  488.95   30.90
   5   3  -6  541.45   25.80
   5  -3   6  559.44   32.90
  -5   3   6  548.35   31.20
   5  -3   6  492.75   30.60
  -5  -3   6  547.45   25.60
  -5  -3   6  545.95   26.60
  -5  -3   6  552.74   26.00
   5  -3  -6  561.64   31.30
   5  -3  -6  552.24   30.30
  -6   3   6   46.50    7.50
   6  -3   6   41.50    7.30
   6  -3   6   35.90    7.40
   6  -3   6   42.10    8.40
   6   3  -6   46.80    4.50
   6   3  -6   44.30    3.40
   6   3   6   45.10    2.60
   6  -3  -6   51.69    8.40
   6  -3  -6   52.09    7.50
   6   3   6   40.20    3.00
   7  -3   6   53.89    8.90
   7  -3   6   57.89   10.50
   7   3  -6   44.30    3.70
   7  -3   6   35.30    7.90
   7  -3  -6   37.90    8.10
   7   3   6   45.90    3.30
   7  -3  -6   39.70    7.10
   7   3   6   51.69    3.00
   8  -3   6   -5.60    3.10
   8   3  -6    2.80    1.30
   8   3  -6    2.70    2.00
   8  -3   6    8.70    4.10
   8  -3   6    1.60    3.40
   8  -3  -6    5.10    3.10
   8  -3  -6    2.10    3.00
   8   3   6    3.70    2.50
   8   3   6    5.50    1.00
   8   3   6    6.40    1.30
   9  -3   6   95.19   13.20
   9   3  -6  106.49    6.60
   9   3  -6   95.79    8.80
   9  -3   6   68.09   11.90
   9  -3   6   84.59   14.70
   9  -3  -6  115.89   11.60
   9   3   6  106.19   10.00
   9  -3  -6  103.69   12.70
   0   4   6  602.64   30.20
   0  -4  -6  572.44   28.00
   0  -4   6  557.04   31.00
   0   4  -6  611.44   30.30
   0   4   6  609.14   31.10
   0  -4   6  588.54   28.60
   0   4   6  602.74   30.10
   0  -4   6  562.14   30.10
   0  -4   6  565.54   30.10
  -1   4   6   56.49    6.50
   1   4  -6   51.29    4.90
   1  -4   6   64.69    6.30
  -1  -4  -6   54.79    4.00
   1  -4   6   66.99    7.00
  -1   4   6   64.29    6.20
   1  -4   6   57.19    6.40
   1  -4  -6   68.79    5.50
  -1  -4   6   65.59    4.30
   1   4   6   64.99    5.30
  -1   4  -6   59.89    6.20
   1  -4  -6   53.29    5.20
  -1  -4   6   61.09    5.80
  -1  -4   6   67.59    5.30
  -1  -4   6   63.99    4.10
   1   4   6   59.39    5.60
   1   4   6   59.49    5.00
   2  -4   6  337.87   21.20
   2  -4   6  345.67   21.90
  -2   4   6  361.86   21.00
  -2   4   6  345.47   21.20
   2   4  -6  360.26   18.00
  -2  -4  -6  354.36   16.30
  -2   4   6  376.16   22.40
   2  -4   6  354.56   20.90
   2   4  -6  316.97   17.90
   2   4   6  354.46   18.10
   2   4   6  338.77   17.50
   2  -4  -6  369.06   20.20
  -2  -4   6  345.97   17.00
   2   4   6  344.97   18.60
   2  -4  -6  364.66   20.10
  -2  -4   6  356.76   18.50
  -2  -4   6  366.66   19.30
   3   4  -6  236.58   12.50
  -3   4   6  212.68   16.30
   3  -4   6  230.08   16.20
   3   4  -6  247.18   12.80
   3  -4   6  273.37   18.20
   3  -4   6  242.68   17.00
  -3   4   6  253.27   17.80
  -3   4   6  244.38   16.40
  -3   4  -6  244.48   16.60
   3  -4  -6  244.68   15.50
   3   4   6  247.38   11.70
  -3  -4   6  231.08   12.80
   3   4   6  243.08   12.70
  -3  -4   6  246.58   12.00
   3   4   6  242.28   12.40
   3   4   6  254.77   11.80
   3  -4  -6  207.88   15.30
  -4   4   6  223.28   16.00
   4   4  -6  218.68   11.50
   4  -4   6  201.78   16.00
  -4   4   6  212.88   16.80
   4   4  -6  209.88   11.40
   4  -4   6  188.78   15.10
   4  -4   6  245.18   17.80
  -4   4   6  234.88   16.80
   4  -4  -6  203.38   14.70
  -4  -4   6  209.68   10.70
  -4   4  -6  205.68   15.60
  -4  -4   6  226.08   11.60
  -4  -4   6  222.48   10.60
   4  -4  -6  208.48   15.30
  -5   4   6   21.00    5.30
  -5   4   6   28.40    6.00
   5  -4   6   22.80    5.70
   5  -4   6   19.50    5.50
   5  -4   6   27.00    6.30
  -5   4   6   30.90    7.20
   5   4  -6   28.30    2.90
   5   4  -6   27.50    2.60
   5  -4  -6   24.70    5.30
   5  -4  -6   20.90    4.80
  -5   4  -6   15.50    4.80
   6  -4   6   36.30    7.40
  -6   4   6   39.40   10.70
  -6   4   6   28.80    6.60
   6   4  -6   41.00    3.70
   6  -4   6   38.50    7.80
   6  -4   6   25.00    6.10
   6   4  -6   36.50    3.10
   6  -4  -6   30.30    6.30
   6  -4  -6   43.10    7.40
   7  -4   6   99.99   12.30
   7  -4   6   53.19   14.80
   7  -4   6   70.79   11.00
   7   4  -6   86.49    6.50
   7   4  -6   85.79    5.40
   7  -4  -6   97.39   10.10
   7   4   6   86.09    6.40
   7  -4  -6   80.39   10.00
   8  -4   6   81.29   13.80
   8   4  -6   66.89    6.10
   8   4  -6   67.59    4.80
   8  -4   6   78.09   13.00
   8  -4   6  102.29   11.70
   8  -4  -6   75.69   12.50
   8   4   6   68.99    6.40
   8  -4  -6   68.29   10.20
   9  -4   6   11.60    4.70
   9   4  -6   -1.90    1.80
   9  -4   6    4.40    5.40
   9  -4   6   -1.60    4.90
   9   4  -6    1.60    1.30
   9  -4  -6    2.00    3.00
   9  -4  -6    1.90    4.00
   9   4   6   -2.00    3.00
   0   5   6    0.90    1.80
   0  -5   6    2.50    1.80
   0  -5   6   -1.60    1.30
   0   5   6    2.50    2.10
   0   5   6    1.60    1.70
   0  -5   6    0.70    0.90
   0  -5  -6    2.60    1.20
   0   5  -6    1.60    1.60
   0  -5   6    0.80    1.40
  -1   5   6 1363.36   63.69
  -1   5   6 1247.28   63.89
   1  -5   6 1361.26   63.09
  -1  -5  -6 1261.47   58.99
   1  -5   6 1240.68   62.59
  -1   5   6 1208.38   62.39
   1   5  -6 1250.87   60.89
   1  -5   6 1317.77   64.49
   1   5   6 1279.27   62.09
  -1  -5   6 1272.67   60.09
  -1  -5   6 1301.27   58.59
  -1   5  -6 1296.67   62.99
   1  -5  -6 1283.27   61.29
   1  -5  -6 1280.37   60.69
  -1  -5   6 1293.57   62.49
  -1  -5   6 1242.98   58.99
   1   5   6 1222.48   60.89
   1   5   6 1213.58   60.99
  -2   5   6   51.39    7.10
  -2   5   6   63.39    7.20
   2   5  -6   63.39    5.20
   2  -5   6   78.89    8.70
  -2   5   6   61.69    7.80
   2  -5   6   59.49    7.30
   2  -5   6   65.69    7.30
  -2  -5  -6   64.09    3.60
   2   5   6   63.89    5.50
   2  -5  -6   61.09    6.50
  -2  -5   6   59.69    6.10
   2  -5  -6   65.09    6.50
  -2   5  -6   52.89    7.00
   2   5   6   66.49    5.60
  -2  -5   6   63.89    4.20
   2   5   6   65.69    5.90
  -2  -5   6   65.19    5.60
  -3   5   6  194.58   15.30
   3  -5   6  221.58   15.80
  -3   5   6  201.98   16.70
   3   5  -6  205.58   12.10
   3  -5   6  216.08   16.20
   3   5  -6  223.28   11.60
  -3  -5   6  197.58   11.60
  -3   5  -6  222.68   16.00
   3  -5  -6  210.68   14.60
   3   5   6  208.88   11.60
  -3  -5   6  206.28   10.50
   3   5   6  209.58   11.60
   3  -5  -6  218.18   15.00
   3   5   6  206.88   11.90
   4  -5   6    1.10    2.90
  -4   5   6    5.40    3.90
  -4   5   6   -2.60    3.10
   4   5  -6    3.30    1.40
   4  -5   6    0.70    2.40
  -4   5   6    5.30    3.40
   4   5  -6    6.40    1.50
   4  -5   6    2.60    2.60
   4  -5  -6    2.30    2.10
   4  -5  -6   -0.40    1.80
  -4   5  -6    3.60    2.20
  -5   5   6  153.58   15.30
  -5   5   6  166.28   14.20
   5  -5   6  121.39   13.30
   5  -5   6  171.68   15.80
   5   5  -6  147.29    8.90
  -5   5   6  148.39   18.70
   5  -5   6  141.39   13.50
   5   5  -6  152.78    8.80
  -5   5  -6  140.39   13.70
   5  -5  -6  187.68   14.50
   5  -5  -6  139.49   12.60
   6   5  -6   23.70    2.90
   6  -5   6   32.50    7.20
   6  -5   6   20.00    7.10
   6  -5   6   27.10    8.30
  -6   5   6   30.00    7.00
   6  -5  -6   18.10    5.10
   7  -5   6   42.60   10.10
   7  -5   6   44.00    9.10
   7  -5   6   34.20    9.00
   7   5  -6   41.70    4.20
   7  -5  -6   23.00    6.40
   7  -5  -6   51.59    9.00
   8   5  -6   29.30    3.90
   8  -5   6   47.10    9.80
   8  -5   6   24.40    7.90
   8  -5   6   21.60    8.00
   8  -5  -6   23.80    7.40
   8  -5  -6   36.50    8.20
   0   6   6  416.46   25.00
   0   6   6  420.56   25.60
   0  -6   6  428.46   25.90
   0   6  -6  458.65   25.00
   0  -6  -6  416.16   21.10
   0  -6   6  458.65   22.00
   0  -6   6  406.06   24.30
   0   6   6  380.26   24.10
   1  -6   6  151.98    9.80
  -1   6   6  131.49   12.10
   1  -6   6  122.29   10.70
   1  -6   6  132.89   11.20
   1  -6   6  133.99   12.30
  -1   6   6  122.79   11.00
  -1  -6  -6  123.99    8.00
  -1   6   6  105.59   10.80
   1   6  -6  124.49    9.80
   1   6   6  149.09   10.30
  -1  -6   6  132.39    8.40
  -1  -6   6  133.89   10.00
  -1  -6   6  136.79   11.10
   1   6   6  136.09   10.60
  -1   6  -6  122.59   11.00
   1   6   6  108.19   10.10
   1  -6  -6  123.29    9.00
  -1  -6   6  126.89    7.30
   1  -6  -6  135.19   10.00
   2   6  -6  303.67   17.10
  -2   6   6  286.17   20.10
   2  -6   6  316.17   20.60
  -2   6   6  305.27   21.70
  -2   6   6  315.97   21.30
  -2  -6  -6  299.17   14.60
   2  -6   6  287.47   21.40
   2  -6   6  306.57   20.30
   2  -6  -6  311.97   19.10
   2   6   6  322.77   18.40
   2  -6  -6  292.57   18.40
  -2  -6   6  302.87   17.30
   2   6   6  298.27   17.40
   2   6   6  286.17   17.90
  -2   6  -6  316.77   20.80
  -2  -6   6  301.57   18.40
   3  -6   6   54.69    9.00
   3   6  -6   65.69    5.10
  -3   6   6   65.69    9.70
   3  -6   6   56.69   10.70
   3  -6   6   72.99    8.90
   3   6   6   60.49    5.80
  -3   6  -6   70.49    8.60
   3   6   6   62.69    5.60
   3  -6  -6   62.29    7.40
  -3  -6   6   58.99    5.70
  -3  -6   6   53.19    4.90
   3  -6  -6   64.89    7.60
   3   6   6   65.99    5.40
  -3  -6   6   58.99    3.80
  -4   6   6   96.79   13.00
   4  -6   6  114.89   12.90
   4  -6   6  105.09   11.40
   4   6  -6  107.59    6.70
   4  -6   6  100.89   11.80
  -4   6   6  117.39   11.90
   4   6   6  107.99    7.50
  -4   6  -6   97.59   11.20
   4  -6  -6  112.59   10.60
   4  -6  -6  111.89   10.70
   5  -6   6  141.39   13.50
   5   6  -6  127.19    8.30
   5   6  -6  113.79    7.10
   5  -6   6  122.99   20.50
  -5   6   6  104.59   12.30
   5  -6  -6  121.29   12.30
   5  -6  -6  102.29   11.00
   6  -6   6   12.60    6.00
   6   6  -6   12.70    2.80
   6  -6   6    8.80    5.00
   6  -6   6   21.80    6.40
   6  -6  -6   18.90    6.00
   6  -6  -6   10.80    5.10
   7  -6   6    1.30    4.80
   7  -6   6   14.10    6.30
   7  -6   6    5.20    5.50
   7   6  -6   10.00    2.50
   7  -6  -6   11.80    5.10
   7  -6  -6   15.70    5.90
   0  -7   6   54.39    5.90
   0  -7  -6   49.60    5.40
   0  -7   6   48.50    4.60
   0   7   6   47.90    7.60
   0   7   6   49.99    8.20
   0   7   6   45.10    8.30
   0  -7  -6   51.69    4.00
   0  -7   6   44.80    7.00
   0   7  -6   43.90    6.90
   0  -7   6   56.59    9.50
  -1  -7  -6   51.89    4.50
  -1   7   6   43.40    8.20
  -1   7   6   35.30    7.30
   1   7  -6   50.79    6.30
   1  -7   6   48.50    8.70
   1  -7   6   45.30    7.30
  -1   7   6   48.40    8.00
   1  -7   6   50.19    6.60
   1  -7   6   40.50    4.90
  -1  -7   6   43.70    4.30
  -1  -7   6   51.59    4.10
  -1  -7   6   46.50    3.40
   1   7   6   63.49    7.30
   1   7   6   54.79    7.00
   1  -7  -6   55.69    5.30
   1   7   6   45.60    6.70
  -1  -7   6   55.09    6.30
   1  -7  -6   38.90    5.90
  -1   7  -6   45.70    7.30
  -1  -7   6   47.30    7.80
   2   7  -6   14.20    3.30
   2  -7   6   18.90    5.20
   2  -7   6   20.20    5.40
  -2   7   6   17.00    4.90
   2  -7   6   16.20    5.20
  -2   7   6   11.20    4.90
  -2   7   6   11.50    4.40
   2   7   6   22.20    4.80
   2  -7  -6   15.80    3.90
  -2  -7   6   13.40    3.60
  -2  -7   6   17.20    2.40
   2   7   6   14.90    4.20
   2   7   6   18.70    4.00
  -2   7  -6   10.00    4.10
   2  -7  -6    7.40    3.50
  -3   7   6  177.48   17.20
   3   7  -6  211.58   12.00
  -3   7   6  204.08   16.60
   3  -7   6  198.48   16.50
   3  -7   6  189.88   18.20
   3  -7   6  228.28   18.90
  -3  -7   6  185.58   10.50
  -3  -7   6  180.78   11.10
  -3   7  -6  216.28   17.10
   3  -7  -6  184.88   14.70
  -3  -7   6  197.58   12.50
   3  -7  -6  220.08   15.20
   3   7   6  174.08   12.20
   3   7   6  200.48   12.20
   3   7   6  190.58   13.50
   4   7  -6    5.80    1.70
   4  -7   6    5.60    4.40
  -4   7   6    4.00    5.10
   4  -7   6   10.60    5.50
  -4   7   6    8.10    5.60
   4  -7  -6    9.10    4.00
   4  -7  -6    3.70    3.80
   4   7   6    5.30    3.10
  -5   7   6  126.79   13.60
   5  -7   6  113.79   15.20
   5  -7   6  121.09   13.70
   5  -7   6  116.59   14.70
   5   7  -6  107.09    6.90
   5   7   6  107.19    8.10
   5  -7  -6  114.79   12.20
   5  -7  -6  115.39   12.00
   6  -7   6   42.70   10.80
   6  -7   6   57.69   10.60
   6  -7   6   47.00   10.20
   6  -7  -6   50.79    9.80
   6  -7  -6   37.90    8.30
   0   8   6  108.69   11.00
   0  -8   6  113.29    8.90
   0   8   6  118.09   13.50
   0   8  -6  116.99   11.30
   0   8   6  126.29   12.50
   0  -8   6  112.19   11.80
   0  -8   6  115.39    7.60
   1  -8   6  185.28   16.20
   1  -8   6  159.98   11.20
  -1   8   6  157.88   14.50
  -1   8   6  148.89   15.40
  -1  -8  -6  173.58   10.60
   1  -8   6  148.89   12.60
   1   8  -6  177.88   13.60
   1   8   6  176.68   13.60
   1   8   6  165.88   14.40
  -1   8  -6  188.08   15.30
   1  -8  -6  193.38   11.20
   1   8   6  161.18   14.40
  -1  -8   6  181.18   14.40
   2   8  -6   61.59    7.00
   2  -8   6   67.49   11.10
   2  -8   6   83.69    9.50
  -2   8   6   67.39   10.70
   2  -8   6   69.19   10.70
  -2   8   6   92.29   13.30
  -2  -8  -6   61.49    4.30
   2   8   6   52.49    8.70
  -2  -8   6   73.59    7.00
   2  -8  -6   72.79    7.50
   2   8   6   84.39    8.10
   2   8   6   61.89    7.80
   3  -8   6   35.10   11.70
   3   8  -6   37.90    4.70
   3  -8   6   41.40    8.20
  -3   8   6   40.90    8.50
   3  -8   6   30.10    8.40
  -3   8   6   41.00    7.90
  -3  -8   6   43.70    4.10
   3  -8  -6   31.80    6.80
   3  -8  -6   46.20    8.00
   3   8   6   42.30    6.00
   3   8   6   38.00    6.40
  -4   8   6   93.99   13.00
   4  -8   6   90.29   11.70
   4  -8   6   82.79   12.50
   4   8  -6   73.99    6.10
   4  -8   6   94.59   17.30
   4   8   6   70.29    9.00
   4  -8  -6   83.29    9.50
   4  -8  -6   88.89   11.60
   5  -8   6   39.10    9.60
   5   8  -6   28.40    3.40
   5  -8   6   35.20    9.10
   5  -8   6   31.60    9.30
   5  -8  -6   39.50    7.90
   5  -8  -6   30.80    7.70
   0  -9   6    2.00    1.30
   0   9   6   21.20    8.00
   0  -9  -6    4.10    2.50
   0   9  -6   17.20    6.50
   0   9   6   18.40    5.70
  -1   9   6  123.99   16.90
   1   9  -6  117.99   11.60
   1  -9   6  119.09    9.10
   1  -9   6  100.49    9.90
  -1   9   6  132.49   13.40
   1  -9   6  148.49   14.60
   1   9   6  132.09   12.90
   1   9   6  102.39   11.40
   1  -9  -6  128.69    8.30
   2  -9   6    9.70    4.70
   2   9  -6   -0.20    3.20
  -2   9   6    1.20    7.20
   2  -9   6    6.60    5.10
   2  -9   6   14.00    5.70
   2  -9   6    5.90    3.50
   2   9   6    5.60    4.40
   2   9   6    1.30    3.40
  -2  -9   6    1.10    3.30
   2  -9  -6    2.90    2.70
   3  -9   6   32.40    9.10
   3   9  -6   42.70    5.50
  -3   9   6   24.00    9.30
   3  -9   6   27.00    7.10
   3   9   6   34.90    7.60
   3   9   6   36.90    5.70
   3  -9  -6   40.50    7.00
   4  -9   6    4.80    5.30
  -4   9   6    7.70    8.50
   4  -9   6    4.60    4.30
   4   9  -6    6.10    2.30
   4  -9   6    6.80    6.40
   4  -9  -6    1.40    3.90
   4  -9  -6    2.60    4.80
   0   0  -7    3.70    1.00
   0   0  -7    4.10    0.90
   0   0   7    3.10    0.80
   0   0   7    5.20    1.30
   1   0   7   91.59    5.60
   1   0   7   95.69    5.20
   1   0   7  100.29    5.70
  -1   0   7  104.89    6.00
   1   0  -7  100.29    5.80
   1   0  -7   95.99    5.30
   1   0  -7   86.99    5.60
  -1   0   7   99.69    5.60
  -1   0  -7   92.29    5.40
  -1   0   7   87.29    5.40
   2   0   7 2176.98  106.69
  -2   0  -7 2308.87  106.09
   2   0  -7 2492.65  107.09
  -2   0   7 2302.87  106.29
  -2   0   7 2436.36  106.79
   2   0  -7 2351.56  106.19
  -3   0   7  807.12   36.00
  -3   0   7  790.22   37.10
   3   0  -7  674.43   36.40
   3   0   7  763.22   36.90
  -3   0  -7  688.43   35.50
   3   0  -7  747.23   35.80
  -3   0   7  807.62   36.80
  -4   0   7    7.30    1.80
   4   0   7    7.50    2.20
  -4   0   7    8.90    3.00
   4   0  -7    3.50    1.80
   4   0  -7    4.80    1.60
   4   0   7    3.70    2.00
  -4   0  -7    7.30    1.80
  -4   0   7    7.80    2.50
  -4   0   7    7.30    2.30
  -5   0  -7    1.00    1.20
   5   0  -7    2.20    1.40
   5   0   7    3.80    2.30
  -5   0   7    2.90    1.80
  -5   0   7    4.50    2.40
   5   0  -7    3.30    2.70
  -5   0   7    3.80    1.60
  -5   0   7    5.70    2.10
   5   0   7    3.00    1.90
   6   0   7    2.90    2.00
   6   0  -7    1.80    1.70
  -6   0   7   -2.40    1.70
   6   0  -7    2.10    1.60
   6   0   7    0.00    1.40
  -6   0  -7    2.70    1.50
  -6   0   7    2.60    1.50
  -6   0   7    0.70    1.70
   7   0   7  212.48   15.40
   7   0   7  197.48   14.90
  -7   0   7  202.88   14.10
   7   0  -7  216.88   13.30
   7   0   7  194.48   14.10
  -7   0   7  186.68   12.20
   7   0  -7  202.68   14.70
  -7   0  -7  206.58   12.40
   8   0   7   19.80    5.80
   8   0   7   17.10    4.70
   8   0  -7   28.20    6.10
   8   0   7   28.10    6.30
   8   0  -7   21.70    4.10
  -8   0   7   19.60    3.50
  -9   0   7    1.20    1.50
   9   0  -7   -3.30    1.80
   9   0   7    1.10    3.40
   9   0  -7    0.30    2.90
   9   0   7    5.50    3.10
   0   1  -7 1832.62   81.19
   0   1   7 1678.83   81.29
   0   1  -7 1654.03   81.49
   0  -1   7 1826.92   80.99
   0   1   7 1893.81   81.19
   0  -1  -7 1658.43   80.99
   0   1  -7 1902.01   81.39
   0  -1  -7 1894.41   80.89
   0   1   7 1881.91   81.29
   0  -1   7 1672.23   81.59
   1  -1   7   94.89    5.90
  -1   1   7   82.39    5.80
   1   1  -7   84.49    5.20
  -1  -1  -7   88.99    5.10
  -1   1   7   79.99    5.60
   1  -1   7   88.99    6.10
   1   1  -7   89.09    5.20
   1   1  -7   88.29    5.00
  -1   1  -7   86.69    5.60
   1  -1  -7   83.79    5.30
   1  -1  -7  102.69    5.80
   1   1   7   81.09    4.80
   1   1   7   81.49    5.00
  -1  -1   7   89.29    5.30
   1   1   7   96.19    5.10
   2   1  -7 1218.08   56.69
  -2   1   7 1261.77   58.49
   2   1  -7 1314.57   57.49
   2   1  -7 1218.28   57.19
  -2  -1  -7 1207.08   56.49
   2  -1   7 1182.48   58.79
   2   1   7 1327.47   56.49
   2  -1  -7 1284.07   57.89
  -2   1  -7 1259.17   58.19
  -2  -1   7 1238.78   57.09
  -2  -1   7 1192.38   56.99
   2   1   7 1230.68   56.89
  -3  -1  -7  648.04   28.90
   3  -1   7  615.84   31.20
   3  -1   7  627.14   32.10
   3   1  -7  584.04   29.20
  -3   1   7  599.04   31.80
  -3   1   7  636.34   32.60
  -3   1   7  596.74   31.40
   3   1  -7  704.63   30.60
   3  -1  -7  602.14   31.30
  -3   1  -7  617.74   31.00
  -3  -1   7  625.04   29.40
  -3  -1   7  615.54   30.10
   3  -1  -7  607.44   30.70
  -4   1   7   22.00    4.10
  -4   1   7   21.90    4.30
   4  -1   7   23.80    4.00
  -4  -1  -7   27.30    2.30
   4  -1   7   30.00    5.70
  -4   1   7   19.30    4.20
   4   1  -7   26.40    3.30
   4   1  -7   25.40    2.60
   4  -1  -7   21.70    4.70
  -4  -1   7   28.90    2.70
  -4   1  -7   21.50    3.60
  -4  -1   7   31.20    4.20
   4  -1  -7   26.40    4.70
   4   1   7   25.00    3.30
  -4  -1   7   27.60    3.10
   4   1   7   24.90    3.00
   5   1  -7   30.00    4.00
  -5   1   7   24.20    4.70
  -5   1   7   27.00    4.80
   5  -1   7   25.50    5.00
   5  -1   7   35.00    5.50
  -5   1   7   41.00    7.60
  -5  -1  -7   27.20    2.80
   5   1  -7   31.00    3.20
   5   1   7   35.00    5.20
  -5  -1   7   37.10    5.00
   5   1   7   32.10    4.40
  -5  -1   7   36.80    3.20
  -5   1  -7   30.80    5.00
   5  -1  -7   25.20    4.60
   5  -1  -7   22.60    4.10
  -5  -1   7   34.10    4.40
  -6  -1  -7  172.68    9.50
   6  -1   7  146.09   13.20
   6  -1   7  168.58   13.00
   6   1  -7  199.98   12.60
  -6   1   7  180.78   14.20
   6   1  -7  163.78   10.50
   6  -1   7  204.18   14.40
   6   1   7  174.38   12.20
  -6  -1   7  167.48   12.40
   6   1   7  191.48   11.80
   6  -1  -7  207.48   14.00
   6  -1  -7  205.78   12.70
  -6  -1   7  167.08   10.10
  -6   1  -7  169.98   12.10
  -6  -1   7  176.58   11.70
   7  -1   7    8.30    3.70
   7  -1   7    1.30    2.30
  -7   1   7    1.50    1.70
   7   1  -7    1.10    2.00
   7  -1   7    2.10    2.40
   7   1  -7   -1.70    1.20
  -7  -1  -7    3.70    1.20
  -7  -1   7    0.30    1.20
   7  -1  -7    1.00    2.20
   7   1   7    2.90    1.90
   7  -1  -7    2.20    2.10
  -7  -1   7    3.40    2.50
  -7  -1   7    1.90    2.50
   7   1   7   -0.70    2.00
   7   1   7    1.50    2.20
   8  -1   7   39.70    8.20
  -8  -1  -7   32.10    2.80
   8  -1   7   33.70    6.60
   8   1  -7   35.90    6.60
  -8   1   7   40.80    5.90
   8   1  -7   30.90    4.50
   8  -1  -7   29.10    5.50
   8   1   7   31.10    5.90
   8  -1  -7   27.20    6.40
   8   1   7   35.00    5.50
   8   1   7   27.80    6.20
   9  -1   7    6.30    3.60
   9  -1   7    2.40    3.70
   9   1  -7    7.10    2.40
   9  -1   7   10.80    6.80
   9   1  -7    0.10    3.10
   9  -1  -7    7.90    4.90
   9   1   7    2.10    3.90
   9   1   7   14.70    3.70
   0  -2  -7   27.00    2.30
   0   2   7   24.60    2.60
   0   2  -7   28.50    2.80
   0  -2   7   24.10    2.40
   0  -2  -7   24.10    2.20
   0  -2   7   24.90    2.30
   0   2   7   25.30    2.60
  -1  -2  -7  190.58    9.20
  -1   2   7  167.88   11.00
   1   2  -7  204.88   10.00
  -1  -2  -7  173.08    9.20
  -1   2   7  197.48   11.10
   1   2  -7  171.78   10.00
   1  -2   7  204.68   11.90
   1   2  -7  188.78   10.00
   1   2   7  183.68    9.70
   1   2   7  183.38    9.60
   1  -2  -7  211.08   10.90
   1   2   7  193.08    9.60
   1  -2  -7  170.08   10.30
  -1   2  -7  195.48   11.20
  -1  -2   7  193.28   10.60
  -1  -2   7  186.98    9.80
  -1  -2   7  181.48    9.50
   2   2  -7   65.79    4.60
   2   2  -7   65.39    4.30
  -2   2   7   68.89    6.70
   2   2  -7   73.19    4.60
  -2   2   7   72.39    6.30
   2  -2   7   65.19    6.40
   2  -2   7   68.09    6.00
  -2   2   7   69.49    6.00
   2   2   7   77.29    4.20
  -2   2  -7   69.69    6.00
  -2  -2   7   70.59    4.30
   2   2   7   70.09    4.10
   2  -2  -7   67.49    5.50
  -2  -2   7   70.39    4.80
   2  -2  -7   80.39    6.10
   2   2   7   72.19    4.00
  -2  -2   7   84.69    4.90
   3  -2   7  167.28   12.10
   3  -2   7  162.98   11.40
   3   2  -7  163.98    8.80
   3   2  -7  171.68    9.40
   3   2  -7  163.68    9.30
  -3   2   7  165.18   11.40
  -3   2   7  167.58   12.40
   3   2   7  174.38    8.90
  -3  -2   7  174.88    9.30
  -3  -2   7  169.88    9.20
  -3  -2   7  157.18    8.90
   3  -2  -7  168.48   10.80
   3  -2  -7  164.08   11.20
   3   2   7  174.68    8.30
   4  -2   7   66.59    6.90
  -4   2   7   70.89    7.80
  -4   2   7   81.69    7.70
  -4   2   7   76.89    7.20
   4   2  -7   68.99    4.50
   4  -2   7   70.69    7.60
   4   2  -7   59.49    5.00
   4  -2  -7   68.09    7.30
  -4   2  -7   74.69    6.90
   4  -2  -7   67.39    6.80
  -4  -2   7   71.69    4.70
   4   2   7   70.89    4.00
   4   2   7   73.49    5.10
  -4  -2   7   64.39    5.20
  -5   2   7  256.37   16.70
   5  -2   7  230.68   15.90
   5  -2   7  264.67   17.20
  -5   2   7  214.08   16.70
   5  -2   7  231.08   16.90
   5   2  -7  219.58   12.20
   5   2  -7  232.18   13.60
  -5   2   7  231.88   15.90
   5  -2  -7  261.97   15.60
  -5   2  -7  248.98   15.80
   5   2   7  235.38   12.90
  -5  -2   7  231.88   13.30
  -5  -2   7  218.68   13.90
  -5  -2   7  243.88   12.40
   5  -2  -7  212.88   15.60
   5   2   7  255.97   13.50
   6  -2   7  472.15   27.10
   6   2  -7  447.46   22.20
   6  -2   7  461.85   28.30
  -6   2   7  380.66   25.80
   6   2  -7  451.55   24.10
   6  -2   7  389.86   26.90
  -6   2   7  449.06   26.70
   6  -2  -7  437.56   26.70
   6   2   7  458.95   23.50
   6   2   7  480.35   23.30
  -6  -2   7  483.65   24.50
  -6  -2   7  464.75   23.20
   6  -2  -7  457.35   25.70
   7   2  -7  215.58   11.40
   7  -2   7  224.38   17.20
   7  -2   7  176.18   16.00
   7  -2   7  197.08   15.60
   7   2  -7  203.78   13.30
  -7  -2   7  200.28   10.80
   7   2   7  173.48   13.00
  -7   2  -7  186.08   14.20
   7   2   7  186.28   12.20
   7  -2  -7  179.28   13.90
   7   2   7  210.58   12.20
  -7  -2   7  204.88   12.70
   7  -2  -7  205.58   15.80
   8  -2   7   41.70    8.80
   8  -2   7   23.90    6.00
   8  -2   7   21.50    6.20
   8   2  -7   27.20    3.30
   8   2  -7   23.50    4.80
   8  -2  -7   23.90    5.40
  -8  -2   7   22.00    4.10
   8  -2  -7   34.70    7.90
   9  -2   7   40.60    9.60
   9   2  -7   52.29    4.70
   9  -2   7   48.50   10.30
   9   2  -7   44.60    7.70
   9  -2   7   39.30    8.10
   9  -2  -7   35.10    8.10
   9   2   7   48.70    5.40
   9  -2  -7   48.00    8.10
   9   2   7   57.39    8.50
   0  -3  -7  621.24   29.60
   0   3  -7  655.03   31.10
   0   3   7  544.15   30.40
   0  -3   7  623.64   31.90
   0  -3   7  644.94   31.30
   0   3   7  625.24   30.90
   0  -3  -7  624.44   29.90
   0  -3   7  656.73   30.20
   1  -3   7   15.60    3.10
  -1  -3  -7   17.50    1.70
  -1   3   7   18.70    3.50
  -1   3   7   17.90    3.60
   1  -3   7   22.30    4.60
   1   3  -7   14.70    2.40
   1   3  -7   16.20    2.40
  -1  -3  -7   19.90    1.40
  -1   3   7   19.90    3.50
  -1  -3   7   18.30    3.10
  -1  -3   7   14.50    1.80
   1  -3  -7   14.40    2.70
   1  -3  -7   12.10    2.60
   1   3   7   18.10    2.70
  -1  -3   7   15.00    1.70
   1   3   7   18.30    2.10
  -1   3  -7   20.80    4.00
   2   3  -7  427.46   22.10
  -2   3   7  452.65   24.70
   2  -3   7  427.96   24.50
  -2   3   7  470.65   26.80
   2   3  -7  451.55   22.00
   2  -3   7  458.95   25.80
   2  -3   7  513.35   25.90
  -2  -3  -7  439.56   20.80
  -2  -3   7  456.25   21.50
   2   3   7  458.05   21.50
   2   3   7  474.45   21.40
   2   3   7  427.16   21.70
  -2  -3   7  431.26   22.10
  -2   3  -7  475.35   24.90
  -2  -3   7  439.16   22.90
   2  -3  -7  438.66   23.90
   2  -3  -7  450.45   23.80
  -2  -3   7  467.35   21.60
   3   3  -7  163.18    9.10
   3  -3   7  166.28   13.10
   3  -3   7  185.18   13.10
   3   3  -7  180.28    9.40
  -3   3   7  163.68   13.00
   3   3  -7  175.68    9.30
  -3   3   7  173.48   12.70
   3  -3   7  179.98   12.40
  -3   3   7  166.08   12.20
   3  -3  -7  164.18   11.40
   3   3   7  171.38    8.40
  -3   3  -7  172.98   12.30
  -3  -3   7  174.88    9.90
   3   3   7  160.98    8.50
  -3  -3   7  163.58    9.00
   3   3   7  160.38    8.40
   3  -3  -7  159.58   11.60
   4   3  -7    6.40    1.30
   4   3  -7    6.10    1.60
  -4   3   7    5.40    3.30
   4  -3   7    7.50    3.50
  -4   3   7    3.80    2.50
   4  -3   7    5.00    2.80
  -4   3   7    6.10    3.20
   4   3  -7    7.00    1.80
   4  -3   7    2.10    2.10
   4   3   7    8.40    1.00
  -4   3  -7    5.30    2.30
   4  -3  -7    4.30    2.30
  -4  -3   7    8.00    1.70
   5   3  -7   10.00    2.20
   5  -3   7   12.00    4.30
   5  -3   7   14.70    4.90
   5   3  -7   11.50    1.80
  -5   3   7   14.50    4.40
   5  -3   7   15.00    4.10
  -5   3   7    9.50    4.00
  -5  -3   7   10.90    2.00
   5   3   7   11.00    1.20
   5   3   7   12.20    1.70
  -5  -3   7   16.00    2.30
   5  -3  -7   12.60    3.90
   5  -3  -7   12.50    3.50
  -5  -3   7   11.60    2.60
  -6   3   7   25.90    6.00
   6  -3   7    9.40    3.90
  -6   3   7   15.90    5.30
   6   3  -7   14.00    2.90
   6  -3   7   18.60    5.10
   6  -3   7   10.10    4.30
   6   3  -7   11.90    1.90
   6  -3  -7    5.80    2.70
   6   3   7   12.40    1.40
   6   3   7   10.70    1.80
  -6  -3   7   17.00    2.70
   7   3  -7  103.49    6.40
   7  -3   7  113.29   12.40
   7   3  -7   98.19    7.80
   7  -3   7   89.99   11.50
   7  -3   7   81.99   10.20
   7   3   7   99.29    5.90
   7  -3  -7  107.89   10.20
   7   3   7  102.69    5.30
   7  -3  -7   91.69   10.70
   8   3  -7   11.90    2.10
   8  -3   7   13.80    4.80
   8  -3   7    5.30    4.50
   8  -3   7   23.60    7.30
   8   3  -7   19.50    4.20
   8   3   7    9.00    3.40
   8   3   7   14.00    1.90
   8   3   7    9.00    1.30
   8  -3  -7    7.10    4.60
   8  -3  -7   12.10    4.50
   9  -3   7    9.90    5.60
   9   3  -7    9.90    2.10
   9   3  -7    6.50    3.10
   9  -3   7    4.30    5.10
   9   3   7   10.20    4.10
   9  -3  -7    5.90    4.20
   9  -3  -7    8.70    4.50
   0  -4   7   79.09    5.40
   0   4   7   63.79    5.90
   0  -4   7   63.59    6.70
   0   4  -7   70.69    6.30
   0  -4   7   68.39    6.30
   0  -4  -7   73.19    4.90
   0  -4   7   70.89    6.50
   0   4   7   69.89    6.30
   0   4   7   69.39    6.70
  -1   4   7   51.59    5.80
   1  -4   7   48.60    5.60
   1   4  -7   55.99    4.90
  -1  -4  -7   50.49    3.70
  -1   4   7   46.40    5.40
  -1   4   7   51.49    6.20
   1  -4   7   48.40    5.90
   1  -4   7   53.39    6.40
   1   4   7   60.69    5.10
  -1  -4   7   53.39    5.60
  -1  -4   7   53.29    3.90
  -1  -4   7   52.19    3.90
  -1  -4   7   61.59    5.20
   1   4   7   57.49    4.80
   1  -4  -7   48.90    4.70
   1   4   7   61.29    5.50
   1  -4  -7   58.79    5.20
  -1   4  -7   51.39    5.70
  -2   4   7  316.37   20.50
   2   4  -7  363.76   17.90
   2   4  -7  331.47   17.40
   2  -4   7  331.37   20.30
   2  -4   7  322.07   20.70
  -2   4   7  347.57   20.40
  -2   4   7  343.27   21.60
  -2  -4  -7  335.07   15.80
   2  -4   7  352.66   21.80
  -2  -4   7  332.57   18.10
  -2  -4   7  345.67   16.30
   2  -4  -7  332.27   19.20
  -2  -4   7  350.06   18.90
   2  -4  -7  340.17   19.40
  -2  -4   7  339.27   16.60
   2   4   7  343.57   17.60
   2   4   7  326.27   17.00
  -2   4  -7  338.57   20.40
  -2  -4   7  350.26   16.80
   3   4  -7  624.64   29.40
   3  -4   7  620.94   33.80
  -3   4   7  635.04   33.90
   3  -4   7  634.84   34.60
   3   4  -7  597.84   29.70
  -3   4   7  606.64   35.10
   3   4   7  602.74   29.20
   3   4   7  587.44   29.60
   3  -4  -7  611.14   32.50
   3   4   7  595.94   28.30
   3   4   7  618.54   28.60
   3  -4  -7  688.93   33.50
  -3  -4   7  650.33   31.70
  -3   4  -7  590.44   33.50
  -3  -4   7  578.04   29.80
  -3  -4   7  607.44   28.70
   4   4  -7   89.89    6.00
   4   4  -7   96.09    6.20
   4  -4   7  109.29   11.00
  -4   4   7   96.69   10.40
  -4   4   7   83.49    9.60
   4  -4   7   93.39   10.10
  -4   4   7   95.89    9.50
   4  -4   7   82.29    9.00
  -4   4  -7   88.59    9.20
  -4  -4   7   99.59    5.70
  -4  -4   7   94.39    6.40
  -4  -4   7   98.79    5.90
   4  -4  -7   83.39    8.70
   4  -4  -7   84.89    8.50
   5  -4   7  122.79   12.00
  -5   4   7  107.49   10.70
  -5   4   7  129.79   14.40
   5  -4   7  113.09   11.00
   5  -4   7  122.59   12.60
   5   4  -7  110.39    7.10
   5   4  -7  105.79    6.60
   5  -4  -7   98.39    9.70
   5  -4  -7   99.69   10.30
   6   4  -7   68.59    4.80
   6  -4   7   64.49    9.90
   6   4  -7   75.09    5.60
   6  -4   7   64.79   10.70
   6  -4   7   53.09    9.50
  -6   4   7   72.19   10.40
   6  -4  -7   78.79    8.50
   6  -4  -7   50.99    8.40
   7  -4   7  141.99   14.10
   7   4  -7  132.49    7.70
   7  -4   7  150.08   15.30
   7   4  -7  129.19   10.10
   7  -4   7  127.09   14.20
   7  -4  -7  119.09   12.70
   7  -4  -7  128.09   12.20
   8  -4   7   10.00    5.00
   8   4  -7   10.60    2.70
   8  -4   7   10.90    5.70
   8   4  -7    8.00    1.80
   8  -4   7    4.10    5.50
   8  -4  -7    9.50    4.00
   8  -4  -7   14.60    5.40
   8   4   7   14.90    3.40
   0   5   7   90.69    7.90
   0  -5   7   84.49    7.60
   0   5   7   94.29    8.70
   0  -5  -7   79.79    5.60
   0  -5   7   99.39    8.10
   0  -5   7   80.79    6.10
   0   5  -7   88.89    7.80
   0  -5   7   85.29    8.50
   0   5   7   83.39    7.80
   1   5  -7  195.28   12.40
  -1   5   7  201.18   15.00
  -1   5   7  237.38   15.10
   1  -5   7  207.18   14.20
   1  -5   7  213.78   14.20
   1  -5   7  191.78   12.40
  -1   5   7  174.18   13.40
  -1  -5  -7  192.58   10.70
   1  -5   7  180.38   14.60
   1   5   7  180.48   12.40
   1  -5  -7  197.28   16.10
   1  -5  -7  206.78   12.70
  -1  -5   7  199.58   12.10
   1   5   7  207.38   13.60
  -1  -5   7  185.48   13.50
  -1  -5   7  196.18   10.60
   1   5   7  197.08   12.60
  -1  -5   7  204.98   11.00
  -1   5  -7  189.88   13.90
  -2   5   7  764.02   42.60
   2  -5   7  804.52   43.90
  -2   5   7  764.32   43.40
   2   5  -7  785.92   38.60
  -2   5   7  816.12   42.40
   2  -5   7  737.43   42.10
   2  -5   7  835.72   42.50
  -2  -5  -7  788.52   36.40
  -2  -5   7  773.82   40.30
  -2   5  -7  792.62   42.30
   2   5   7  815.92   39.00
   2   5   7  796.62   39.00
   2  -5  -7  860.61   40.90
   2   5   7  795.22   39.80
   2  -5  -7  818.62   40.80
  -2  -5   7  800.62   39.40
  -2  -5   7  803.12   37.30
  -3   5   7  379.76   25.70
  -3   5   7  396.16   24.60
   3   5  -7  403.06   20.00
   3  -5   7  433.26   25.70
   3  -5   7  422.36   26.50
   3  -5   7  395.16   24.60
   3   5  -7  444.76   21.10
   3  -5  -7  449.76   24.10
   3   5   7  387.36   20.10
  -3  -5   7  377.46   18.90
   3   5   7  387.66   19.90
   3  -5  -7  359.16   22.80
  -3  -5   7  369.56   20.30
  -3   5  -7  378.36   24.40
   3   5   7  371.06   20.40
  -4   5   7  111.49   11.70
   4  -5   7   99.49   11.30
   4   5  -7   88.09    6.10
   4   5  -7   96.99    6.70
  -4   5   7  123.59   11.50
   4  -5   7  103.09   10.40
   4  -5   7  103.89   11.00
  -4   5  -7  100.49   10.50
  -4  -5   7   93.09    6.50
   4  -5  -7  103.79    9.60
  -4  -5   7   91.09    5.30
   4  -5  -7  103.59    9.90
  -4  -5   7   91.29    6.20
   5  -5   7   16.10    5.30
   5  -5   7   15.50    5.30
  -5   5   7   21.00    5.60
  -5   5   7   25.50    8.20
   5   5  -7   19.80    3.00
   5  -5   7   14.90    4.90
   5   5  -7   13.30    2.50
  -5   5   7    8.40    4.20
   5  -5  -7   26.90    6.50
   5  -5  -7   16.10    4.50
  -5   5  -7   17.80    4.80
  -6   5   7  139.89   14.30
   6   5  -7  144.69    9.20
   6  -5   7  186.98   19.80
   6  -5   7  154.78   14.70
   6  -5  -7  147.39   16.30
   6  -5  -7  173.68   14.10
   7   5  -7   19.00    4.00
   7  -5   7   15.00    5.90
   7  -5   7   12.70    6.60
   7  -5   7   11.30    5.50
   7  -5  -7   14.30    6.20
   7  -5  -7    6.30    4.20
   8  -5   7    9.20    6.20
   8   5  -7   13.20    2.90
   8  -5   7   19.40    6.40
   8  -5   7   26.40    7.90
   8  -5  -7   12.70    5.40
   8  -5  -7   17.50    6.50
   0  -6   7    1.50    1.90
   0   6  -7    8.30    3.50
   0   6   7    6.80    3.10
   0   6   7    3.30    2.30
   0   6   7    5.00    2.90
   0  -6   7    2.90    2.70
   0  -6   7    4.10    2.50
   0  -6   7    4.80    1.70
   0  -6  -7    4.80    1.50
  -1  -6  -7  108.89    6.70
   1  -6   7   95.09    9.40
  -1   6   7   93.49    9.70
  -1   6   7   85.59    9.00
  -1   6   7  101.49   12.10
   1  -6   7  112.29   10.00
   1  -6   7   92.59   11.50
   1   6  -7  106.49    8.60
   1  -6   7   93.89    7.60
  -1  -6   7   92.79    7.20
  -1  -6   7   88.29    9.00
  -1   6  -7  106.59    9.80
  -1  -6   7   97.59    6.10
  -1  -6   7  104.19    8.70
   1   6   7   92.89    9.00
   1   6   7   98.59    8.40
   1  -6  -7   95.39    8.10
   1   6   7   98.49    9.00
  -2   6   7  396.36   25.00
  -2  -6  -7  408.56   19.00
  -2   6   7  370.06   25.20
   2  -6   7  423.06   27.00
   2  -6   7  407.46   25.10
   2   6  -7  403.66   21.60
  -2   6   7  364.56   25.90
   2  -6   7  392.76   25.00
   2  -6  -7  404.06   23.00
  -2  -6   7  414.66   23.50
  -2   6  -7  388.76   24.90
  -2  -6   7  388.56   22.00
   2   6   7  397.46   22.00
   2   6   7  424.06   22.70
   2   6   7  413.46   23.00
   2  -6  -7  420.66   23.70
  -3   6   7   53.59    8.90
   3  -6   7   53.69    9.10
   3  -6   7   60.69    9.50
  -3   6   7   53.79    9.90
   3  -6   7   50.99    9.00
   3   6  -7   48.80    4.40
  -3  -6   7   50.69    4.70
  -3   6  -7   36.30    6.80
   3  -6  -7   40.50    6.60
   3   6   7   45.20    4.70
   3  -6  -7   52.69    6.60
   3   6   7   46.30    4.80
   3   6   7   50.69    5.30
   4   6  -7   42.00    3.90
   4  -6   7   33.50    7.60
   4  -6   7   49.40    8.60
   4  -6   7   39.40    8.00
  -4   6   7   54.99    9.20
  -4   6   7   28.90    6.60
   4  -6  -7   45.20    7.60
  -4   6  -7   49.70    8.00
   4  -6  -7   46.70    7.80
   4   6   7   43.70    4.50
   5   6  -7  124.89    8.70
   5  -6   7  118.39   12.80
   5  -6   7  133.39   14.70
  -5   6   7  145.99   15.30
   5   6  -7  124.09    7.80
   5  -6  -7  134.79   14.90
   5  -6  -7  130.09   12.30
   6  -6   7   33.00    8.30
   6  -6   7   22.20    7.20
   6  -6   7   23.10    7.40
   6  -6  -7   41.60    8.10
   6  -6  -7   22.00    6.00
   7  -6   7   36.70   10.40
   7   6  -7   46.20    4.50
   7  -6   7   25.40    7.90
   7  -6   7   37.90    8.80
   7  -6  -7   52.89    9.30
   7  -6  -7   38.70    8.40
   0   7   7   99.09    9.50
   0   7   7   79.09    9.80
   0   7   7   92.89   10.20
   0  -7   7  102.09   10.60
   0  -7   7   96.29    9.50
   0   7  -7   82.89    8.90
   0  -7  -7  100.19    6.00
   0  -7  -7   91.59    7.50
   0  -7   7   90.69    8.30
   1   7  -7   43.90    6.50
  -1   7   7   49.90    8.30
   1  -7   7   48.10    7.30
   1  -7   7   48.60    7.90
   1  -7   7   44.30    8.70
   1  -7   7   46.40    5.20
  -1  -7  -7   50.49    4.40
  -1   7   7   53.99    8.70
  -1   7   7   62.39   10.80
   1   7   7   56.89    7.30
   1   7   7   55.29    7.50
  -1  -7   7   53.49    4.60
  -1  -7   7   37.00    7.20
   1  -7  -7   44.50    4.80
  -1  -7   7   47.40    4.40
  -1  -7   7   43.70    6.50
  -1  -7   7   51.59    3.70
  -1   7  -7   45.10    7.20
   1   7   7   53.69    8.10
   1  -7  -7   47.90    5.80
   2  -7   7  103.39    9.00
  -2   7   7  105.69   11.00
  -2   7   7   94.49   11.40
   2  -7   7  105.59   12.00
   2   7  -7  103.89    8.40
   2  -7   7  113.99   11.00
   2  -7   7  106.79   10.80
  -2   7   7   85.29   11.50
  -2  -7   7   99.29    9.30
  -2  -7   7  103.59    6.60
   2  -7  -7  101.69    9.40
  -2  -7   7  105.09    8.60
   2   7   7  100.99    9.50
   2  -7  -7   80.19    8.10
  -2   7  -7  104.09   10.80
   2   7   7  102.29    9.40
   2   7   7  112.29    9.00
   3  -7   7   19.70    6.20
  -3   7   7    9.30    5.50
   3   7  -7   15.40    3.10
   3  -7   7   22.90    6.80
  -3   7   7   22.40    6.50
   3  -7   7   13.20    5.50
   3   7   7   13.50    3.60
   3   7   7    9.10    3.10
  -3  -7   7   12.50    1.90
   3  -7  -7    9.60    3.60
   3   7   7    5.90    2.40
  -3  -7   7    6.10    3.60
  -3   7  -7   17.20    4.90
   3  -7  -7   14.80    4.40
  -4   7   7    8.00    4.80
   4  -7   7    4.10    4.20
   4  -7   7    4.20    3.70
   4   7  -7    3.20    1.70
   4  -7   7    3.40    4.70
   4  -7  -7    3.00    3.20
   4  -7  -7    4.70    3.30
   4   7   7    0.30    2.80
  -5   7   7  115.89   13.40
   5  -7   7  100.89   16.10
   5  -7   7   91.89   12.30
   5   7  -7   87.79    6.30
   5   7   7   93.59    7.70
   5  -7  -7  116.39   11.80
   5  -7  -7   94.29   10.60
   6  -7   7   47.10   10.10
   6  -7   7   33.40    8.50
   6  -7   7   40.50    9.90
   6  -7  -7   65.49   10.30
   6  -7  -7   52.19    9.50
   0  -8   7    1.10    1.90
   0   8   7    3.90    3.90
   0  -8  -7   -2.20    1.60
   0  -8   7    2.10    3.30
   0   8   7   11.20    4.00
   0   8   7   -3.00    3.50
   0   8  -7    0.60    3.10
   0  -8   7   -2.00    2.60
   1  -8   7  107.69    9.90
  -1   8   7   95.09   12.00
   1  -8   7   86.19    7.50
   1  -8   7   95.29   11.60
  -1   8   7   99.99   11.20
  -1  -8  -7   98.89    7.00
   1   8   7  106.79    9.90
  -1  -8   7   76.69    9.40
  -1   8  -7   96.69   10.70
   1   8   7   92.49   10.80
   1  -8  -7   92.89    7.20
   1   8   7   94.59   10.70
   2  -8   7   68.09   10.50
   2  -8   7   49.90    9.70
  -2  -8  -7   58.99    4.00
  -2   8   7   56.79   10.00
   2   8  -7   60.09    6.60
  -2   8   7   52.79   11.10
   2  -8   7   67.09    8.60
   2   8   7   49.40    8.60
   2   8   7   58.39    8.00
   2  -8  -7   49.90    6.40
   2   8   7   60.09    8.80
  -2  -8   7   63.19    6.70
  -2   8  -7   63.09   10.50
   3  -8   7   71.19   13.60
  -3   8   7   80.99   14.20
   3   8  -7   56.19    5.70
  -3   8   7   49.50    9.80
   3  -8   7   63.89   15.90
   3  -8   7   43.80    9.40
   3   8   7   55.99    6.30
   3   8   7   57.19    6.50
   3  -8  -7   60.19    7.50
  -3  -8   7   57.39    5.40
   3   8   7   58.69    8.40
  -4   8   7   15.70    7.30
   4   8  -7   11.40    2.70
   4  -8   7   22.20    6.90
   4  -8   7   15.30    6.80
   4  -8  -7   18.20    6.10
   4  -8  -7   16.80    5.10
   5  -8   7    0.50    5.00
   5  -8   7    0.60    5.00
   5  -8   7    8.60    4.90
   5  -8  -7   10.20    4.20
   5   8   7    4.70    3.80
   5  -8  -7    8.40    5.50
   0   9  -7   27.50    6.60
   0   9   7   21.50    6.20
   0   9   7   15.40    7.50
   1  -9   7   53.39    7.00
   1  -9   7   56.99   10.60
  -1   9   7   67.59   11.80
   1  -9   7   53.59    6.00
   1   9  -7   61.59    8.70
  -1   9   7   57.09    9.50
   1  -9  -7   50.69    4.90
   1   9   7   43.30    7.90
   1   9   7   58.89    9.70
  -1   9  -7   47.20    9.20
  -2   9   7  117.69   15.30
   2  -9   7  127.39   14.80
   2  -9   7  120.29   12.00
   2   9  -7  121.39   10.30
   2  -9   7  112.29   10.30
   2   9   7  139.39   11.40
   2   9   7  105.49   11.50
   2  -9  -7  120.39    9.60
   3  -9   7   55.79   12.20
   3   9  -7   53.99    6.40
   3  -9   7   70.79   11.10
  -3   9   7   39.40   10.50
   3  -9  -7   61.69    8.00
   3   9   7   64.89   10.60
   3   9   7   74.29    7.70
  -4   9   7  -24.20    7.60
   4  -9   7    6.40    5.00
   4  -9   7   -2.90    5.30
   4  -9   7   -2.40    5.30
   4   9   7   -9.10    5.80
   4  -9  -7   -4.50    3.00
   4  -9  -7   11.30    5.10
   0   0  -8 1426.46   61.19
   0   0   8 1264.27   60.49
   0   0  -8 1305.97   60.59
   1   0  -8    1.10    0.70
   1   0  -8    0.90    0.60
  -1   0  -8    1.90    0.70
   1   0   8    3.30    0.80
  -1   0   8    2.40    1.10
  -1   0   8    0.90    0.60
   1   0  -8    2.00    0.90
   1   0   8    1.80    0.90
  -1   0   8    2.20    0.90
   1   0   8    1.40    0.80
   2   0  -8   25.10    2.40
  -2   0  -8   23.80    2.40
  -2   0   8   24.80    2.70
   2   0  -8   28.00    2.90
   2   0   8   29.20    3.00
  -2   0   8   27.70    2.60
  -2   0   8   26.30    3.10
  -3   0   8  151.38    9.70
  -3   0   8  161.88    9.20
  -3   0   8  151.78   10.10
   3   0   8  162.18   10.10
   3   0  -8  154.88    9.00
   3   0  -8  156.38    9.80
  -3   0  -8  157.98    8.90
   4   0  -8  267.67   15.20
  -4   0   8  250.07   15.10
  -4   0   8  267.67   14.20
  -4   0   8  269.77   15.50
   4   0   8  250.07   16.10
   4   0  -8  242.58   14.00
  -4   0   8  258.17   16.20
   4   0   8  245.28   14.70
  -5   0   8   74.99    6.00
   5   0   8   88.09    7.20
   5   0  -8   83.19    7.30
  -5   0  -8   79.09    6.00
   5   0   8   77.79    7.50
  -5   0   8   97.89    7.60
  -5   0   8   78.19    7.20
   5   0  -8   78.59    6.30
  -5   0   8   72.39    7.70
   6   0   8   34.90    5.60
  -6   0   8   36.00    3.90
   6   0   8   38.30    6.80
   6   0  -8   27.00    4.30
  -6   0  -8   27.60    3.50
  -6   0   8   33.10    6.90
   6   0  -8   28.20    5.40
  -7   0   8   13.60    4.10
   7   0  -8   15.00    3.40
   7   0  -8   16.40    4.20
   7   0   8    9.30    3.30
   7   0   8   17.40    4.70
   7   0   8   17.40    4.90
  -7   0   8   10.80    2.90
  -7   0  -8   13.80    2.70
   8   0  -8   56.39    6.10
   8   0   8   77.69    9.20
   8   0   8   74.19    8.50
   8   0   8   62.49    8.70
   8   0  -8   53.09    8.20
  -8   0   8   46.60    5.10
   9   0   8   51.59    8.80
   9   0   8   45.60    9.00
   9   0   8   55.29    8.10
   9   0  -8   52.19    6.10
   0   1  -8 1612.24   79.09
   0  -1   8 1853.51   78.59
   0   1  -8 1637.74   78.79
   0  -1  -8 1830.72   78.49
   0  -1  -8 1909.11   78.89
   0  -1  -8 1657.13   78.99
   0   1   8 1590.34   78.89
   0  -1   8 1719.23   79.29
   0  -1   8 1725.93   78.99
   0   1   8 1779.12   78.69
   1   1  -8  822.52   36.60
  -1  -1  -8  762.72   36.40
  -1   1   8  816.72   37.20
  -1   1   8  749.42   36.90
   1   1  -8  801.62   36.30
  -1  -1  -8  708.43   36.40
  -1   1   8  794.62   37.50
   1  -1   8  747.33   36.50
   1  -1   8  813.62   37.30
   1  -1  -8  781.02   37.00
  -1   1  -8  826.32   37.10
  -1  -1   8  784.32   36.30
  -1  -1   8  750.42   36.60
  -1  -1   8  820.02   36.90
   1   1   8  776.62   37.50
   1   1   8  821.72   36.50
   1  -1  -8  764.82   36.60
  -2  -1  -8  587.74   27.10
  -2   1   8  598.04   28.50
   2   1  -8  586.64   27.30
  -2   1   8  594.64   29.40
   2  -1   8  514.45   28.90
  -2   1   8  575.04   28.80
   2   1  -8  537.65   27.80
   2   1  -8  580.34   27.80
  -2  -1   8  595.44   27.60
  -2   1  -8  558.34   28.40
   2  -1  -8  585.14   28.20
  -2  -1   8  602.04   27.70
   2   1   8  517.55   27.40
   2   1   8  635.74   27.60
   2   1   8  595.44   27.00
  -2  -1   8  612.04   28.30
   3  -1   8   85.59    7.60
   3   1  -8  114.09    6.90
   3   1  -8   89.89    5.80
  -3   1   8  106.89    7.70
  -3   1   8   82.39    7.40
  -3  -1  -8   90.79    5.50
   3  -1   8   99.69    7.50
   3   1   8  102.49    6.50
   3  -1  -8  105.29    7.10
   3   1   8   94.09    5.60
  -3   1  -8  104.49    7.30
  -3  -1   8  105.09    6.10
  -3  -1   8  100.59    6.60
   3  -1  -8  100.59    7.50
  -3  -1   8  110.49    7.10
   4  -1   8  815.72   45.90
  -4   1   8  970.40   47.30
  -4   1   8 1022.60   46.70
  -4   1   8  888.01   45.60
   4   1  -8  915.41   44.30
   4  -1   8  955.10   45.70
  -4  -1  -8  928.21   42.30
   4   1  -8  945.71   43.10
  -4  -1   8  941.71   43.10
   4   1   8  954.80   43.90
  -4  -1   8  859.51   43.80
   4  -1  -8  889.51   44.50
   4   1   8  933.81   44.40
  -4   1  -8  805.02   44.40
  -4  -1   8  956.70   44.40
  -5   1   8   75.49    8.40
   5   1  -8   88.69    7.00
   5   1  -8   80.09    5.70
  -5   1   8   80.19    7.80
   5  -1   8   73.59    7.30
  -5   1   8   95.49   12.60
  -5  -1  -8   76.99    5.00
   5  -1   8   75.79    8.00
  -5  -1   8   79.09    7.50
  -5  -1   8   87.09    5.70
  -5  -1   8   84.19    6.90
   5  -1  -8   70.39    7.30
   5  -1  -8   78.99    6.90
   5   1   8   87.29    6.60
  -5   1  -8   74.99    6.80
   5   1   8   77.09    6.80
   6   1  -8  131.89    9.40
  -6   1   8  112.69    8.70
   6  -1   8  115.49   10.50
   6  -1   8  120.69   10.10
  -6   1   8   87.79    9.70
  -6  -1  -8  109.79    6.40
   6  -1   8   97.99   10.10
   6   1  -8  102.99    7.40
   6   1   8  105.89    8.40
   6   1   8  103.09    8.80
  -6   1  -8  107.69    8.70
  -6  -1   8  103.69    9.20
   6  -1  -8  121.79   10.20
  -6  -1   8  111.79    7.20
   6  -1  -8  119.29    9.10
  -7   1   8   47.30    8.00
   7  -1   8   61.49    8.60
   7   1  -8   43.30    4.60
  -7   1   8   40.20    5.30
   7  -1   8   45.10    8.10
   7   1  -8   48.00    6.00
   7  -1   8   52.59    9.70
  -7  -1  -8   45.80    3.50
   7   1   8   48.90    7.50
   7   1   8   44.10    5.80
   7  -1  -8   45.10    6.40
  -7  -1   8   46.80    6.30
   7   1   8   43.00    6.20
   7  -1  -8   53.59    7.00
  -7  -1   8   46.30    4.20
   8  -1   8  180.98   16.10
   8   1  -8  197.18   14.20
   8  -1   8  201.48   15.20
  -8   1   8  187.48   13.00
   8   1  -8  191.48   11.90
  -8  -1  -8  181.98    9.80
   8  -1  -8  197.78   13.80
   8  -1  -8  214.78   16.00
   8   1   8  175.98   14.70
   8   1   8  203.98   13.50
  -8  -1   8  158.18   13.60
   8   1   8  198.48   14.20
   9  -1   8   21.70    6.40
   9   1  -8   28.60    4.50
   9   1  -8   26.50    6.10
   9  -1   8   26.80    6.40
   9   1   8   36.40    5.80
   9   1   8   32.20    7.40
   9  -1  -8   24.50    6.40
   9  -1  -8   35.50    6.00
   0  -2   8 1009.20   46.40
   0   2   8  930.71   45.20
   0  -2   8 1050.39   44.90
   0  -2  -8  972.30   44.80
   0   2   8  984.30   45.40
   0  -2  -8  955.40   44.60
   0   2  -8  902.11   45.70
   0   2  -8  974.20   45.50
   0   2   8  932.41   45.30
   1   2  -8  268.87   13.00
  -1   2   8  234.78   13.50
  -1   2   8  213.78   13.40
   1  -2   8  236.78   14.20
  -1  -2  -8  218.38   12.10
   1   2  -8  229.18   12.40
   1  -2   8  226.18   13.20
  -1  -2  -8  238.48   11.90
   1   2  -8  238.08   12.40
  -1  -2   8  251.57   12.50
   1   2   8  239.68   12.20
   1   2   8  264.07   12.40
   1  -2  -8  252.37   13.00
  -1  -2   8  251.87   13.20
   1   2   8  246.58   12.20
  -1   2  -8  245.58   13.60
  -1  -2   8  247.98   12.10
   2  -2   8  374.16   21.30
   2   2  -8  382.96   19.20
   2   2  -8  411.26   19.50
   2   2  -8  422.46   19.70
  -2   2   8  415.46   22.00
   2  -2   8  412.96   22.30
  -2   2   8  388.56   21.40
   2  -2  -8  401.36   21.10
  -2  -2   8  404.16   19.90
   2   2   8  401.36   19.00
  -2  -2   8  391.16   19.20
  -2   2  -8  403.26   21.40
  -2  -2   8  413.86   19.70
   2   2   8  394.16   19.00
   2  -2  -8  386.36   20.60
   2   2   8  373.36   18.70
  -3   2   8  247.48   17.70
   3  -2   8  262.37   16.10
   3   2  -8  258.87   14.00
   3   2  -8  257.57   13.90
  -3   2   8  277.37   16.40
   3   2  -8  253.97   13.40
   3  -2   8  249.48   16.80
   3  -2  -8  270.47   16.00
  -3  -2   8  269.57   13.90
   3   2   8  280.67   13.60
  -3   2  -8  284.67   16.20
   3  -2  -8  275.77   15.50
  -3  -2   8  274.47   14.00
  -3  -2   8  290.77   14.10
   3   2   8  263.47   12.90
   4  -2   8   39.50    6.80
   4   2  -8   32.60    3.50
  -4   2   8   51.39    7.10
   4  -2   8   41.50    6.40
  -4   2   8   49.50    8.50
  -4   2   8   41.30    5.50
   4   2  -8   33.10    2.90
   4   2   8   29.30    3.20
   4  -2  -8   40.30    4.60
  -4  -2   8   38.90    3.20
  -4   2  -8   35.70    5.30
   4  -2  -8   40.90    6.50
   4   2   8   34.50    2.50
  -4  -2   8   34.80    3.60
  -5   2   8   39.20    6.70
   5  -2   8   43.80    7.20
   5   2  -8   42.60    3.50
   5  -2   8   43.00    7.40
  -5   2   8   47.80    7.30
   5   2  -8   48.90    4.60
   5  -2   8   56.29    7.90
  -5  -2   8   44.90    5.10
  -5  -2   8   42.60    3.60
  -5   2  -8   36.90    6.00
   5  -2  -8   42.20    7.00
  -5  -2   8   35.60    4.20
   5   2   8   39.50    3.10
   5   2   8   44.70    4.00
   5  -2  -8   49.80    6.70
   6  -2   8   31.60    6.30
  -6   2   8   33.50    6.50
   6   2  -8   37.90    3.40
   6  -2   8   42.50    8.30
  -6   2   8   44.80   10.30
   6  -2   8   32.30    6.50
   6   2  -8   40.00    7.70
   6   2   8   29.20    4.50
  -6  -2   8   29.60    4.30
  -6  -2   8   28.20    4.80
   6  -2  -8   41.20    7.70
   6   2   8   41.30    4.20
  -6  -2   8   31.70    3.20
   6  -2  -8   26.70    5.00
   7   2  -8   33.70    3.50
   7  -2   8   27.00    6.70
   7   2  -8   38.00    5.00
   7  -2   8   37.50    7.10
   7   2   8   41.50    4.60
   7   2   8   35.40    4.20
   7  -2  -8   36.10    6.10
  -7  -2   8   32.40    5.50
  -7   2  -8   32.80    6.90
   7  -2  -8   27.50    6.30
  -7  -2   8   35.00    5.10
   8  -2   8   42.80    9.30
   8  -2   8   30.70    7.10
   8  -2   8   13.50    6.10
   8   2  -8   36.00    5.80
   8   2  -8   30.20    3.50
   8   2   8   28.00    6.00
   8  -2  -8   37.50    6.70
   8   2   8   26.30    4.40
   9   2  -8   40.00    6.60
   9  -2   8   42.40    9.00
   9   2  -8   42.20    4.40
   9  -2   8   37.70    9.30
   9  -2   8   47.50    8.60
   9  -2  -8   39.90    7.20
   9   2   8   46.90    5.20
   9   2   8   49.10    7.70
   9  -2  -8   35.00    7.90
   0  -3  -8 2198.88   96.99
   0  -3   8 2250.27   97.69
   0  -3  -8 2096.49   97.09
   0   3  -8 2040.90   98.29
   0  -3   8 2062.49   99.39
   0   3   8 2163.28   98.39
   0  -3   8 2115.59   97.19
   1  -3   8   85.09    7.00
  -1  -3  -8   83.79    4.80
  -1   3   8   88.29    7.70
  -1   3   8   82.49    6.90
   1  -3   8   79.99    7.40
  -1   3   8   86.19    6.90
  -1  -3  -8   85.59    4.60
   1  -3   8   80.39    6.30
   1   3  -8   71.39    5.70
   1   3  -8   78.59    5.70
   1   3   8   91.79    5.70
   1   3   8   79.79    5.70
   1  -3  -8   84.59    6.10
  -1  -3   8   90.69    5.30
  -1  -3   8   90.49    5.50
  -1   3  -8   93.39    7.10
  -1  -3   8   79.19    6.50
   1  -3  -8   82.19    6.10
  -2   3   8  254.07   16.00
   2  -3   8  224.68   15.20
  -2  -3  -8  238.78   11.90
  -2   3   8  259.97   15.60
  -2   3   8  240.18   16.30
   2   3  -8  272.47   13.50
   2  -3   8  239.78   16.20
   2   3  -8  248.48   13.00
   2   3   8  247.58   12.80
   2  -3  -8  286.57   15.30
   2   3   8  243.68   12.50
  -2  -3   8  245.68   12.60
   2  -3  -8  240.78   14.40
   2   3   8  250.97   12.50
  -2   3  -8  250.67   15.40
  -2  -3   8  256.67   12.90
  -2  -3   8  254.77   14.10
  -3   3   8    9.30    3.40
   3  -3   8    6.20    2.50
  -3   3   8    3.30    2.30
   3  -3   8    2.20    2.30
  -3   3   8    4.70    2.20
   3   3  -8    5.00    1.40
   3   3  -8    4.50    1.30
   3   3  -8    4.80    1.20
   3  -3   8    1.00    1.80
   3   3   8    4.60    1.00
   3  -3  -8    7.00    2.30
  -3  -3   8    5.10    1.30
  -3   3  -8    7.40    3.50
   3   3   8    5.40    1.10
  -3  -3   8    6.30    1.80
   3   3   8    4.90    1.10
  -4   3   8  284.07   18.30
  -4   3   8  266.07   19.20
   4  -3   8  299.17   18.50
   4  -3   8  292.87   19.60
   4  -3   8  245.08   18.20
   4   3  -8  266.07   14.00
   4   3  -8  283.67   14.70
   4   3  -8  267.07   14.70
  -4   3  -8  316.67   18.40
   4  -3  -8  259.87   17.50
  -4  -3   8  274.97   14.80
   4   3   8  288.57   13.90
   4  -3  -8  268.87   16.90
   4   3   8  272.77   13.20
  -4  -3   8  283.17   14.60
   5   3  -8   41.30    4.10
   5   3  -8   48.90    3.70
  -5   3   8   62.19    7.60
  -5   3   8   48.30    7.70
   5  -3   8   41.10    7.00
   5  -3   8   40.40    6.90
   5  -3   8   43.00    8.20
   5  -3  -8   44.30    6.50
  -5  -3   8   51.59    4.80
  -5  -3   8   47.10    4.20
   5   3   8   44.90    2.80
   5   3   8   50.39    3.70
   5  -3  -8   47.80    6.40
   6  -3   8   12.10    5.00
   6  -3   8   16.50    6.00
  -6   3   8   11.10    4.50
   6   3  -8    9.10    2.30
  -6   3   8    5.30    3.70
   6   3  -8    6.00    1.50
   6  -3   8    7.20    3.40
   6  -3  -8    8.50    3.20
  -6  -3   8    7.60    2.50
  -6  -3   8   10.70    2.00
  -6  -3   8   11.50    2.00
   6   3   8   11.70    1.90
   6  -3  -8    8.20    4.40
   7   3  -8   26.60    4.50
   7  -3   8   30.40    8.80
   7  -3   8   33.90    7.70
   7   3  -8   39.90    3.40
   7  -3   8   15.80    5.60
   7  -3  -8   29.50    5.90
   7   3   8   33.10    3.10
   7  -3  -8   33.00    7.20
   7   3   8   31.30    2.30
   8  -3   8  140.49   14.10
   8  -3   8  173.18   16.40
   8  -3   8  161.18   16.00
   8   3  -8  151.58   10.90
   8   3  -8  138.39    8.70
   8   3   8  151.88    7.60
   8  -3  -8  155.58   13.40
   8   3   8  143.59    8.20
   8  -3  -8  142.39   14.10
   9   3  -8    2.00    2.40
   9  -3   8    5.10    4.30
   9   3  -8    0.50    1.40
   9  -3   8   13.90    6.00
   9  -3   8    1.10    5.60
   9   3   8   -0.40    3.10
   9  -3  -8    0.80    3.60
   9  -3  -8    1.80    3.70
   0  -4   8   47.60    5.60
   0   4   8   39.50    4.50
   0  -4   8   57.49    5.60
   0  -4   8   41.80    3.90
   0   4   8   41.20    4.70
   0  -4   8   44.80    4.90
   0   4  -8   43.10    4.80
   0   4   8   44.60    5.20
   0  -4  -8   43.70    4.00
   0  -4  -8   43.50    3.50
   1  -4   8  230.88   15.30
  -1   4   8  253.27   15.70
  -1   4   8  237.08   16.20
  -1  -4  -8  253.87   12.40
   1   4  -8  262.07   14.10
   1  -4   8  234.48   16.30
  -1   4   8  263.67   15.60
   1   4   8  264.37   14.00
  -1  -4   8  239.68   14.50
  -1  -4   8  242.38   12.80
   1  -4  -8  238.78   14.10
  -1  -4   8  241.68   15.20
  -1   4  -8  237.38   15.20
   1   4   8  219.78   14.50
  -1  -4   8  244.48   12.80
  -1  -4   8  237.28   14.30
   1   4   8  245.98   14.10
  -2   4   8  274.47   18.90
  -2  -4  -8  259.97   12.70
  -2   4   8  264.07   17.00
   2   4  -8  258.77   14.60
   2  -4   8  277.17   17.80
   2   4  -8  261.87   14.20
  -2   4   8  240.08   17.10
   2  -4   8  266.77   17.10
   2   4   8  263.77   14.00
  -2  -4   8  266.37   15.00
  -2  -4   8  272.27   15.70
   2   4   8  249.58   13.60
  -2  -4   8  263.47   13.40
  -2  -4   8  301.47   14.40
  -2  -4   8  263.17   13.30
   2   4   8  265.77   15.10
   2  -4  -8  254.57   15.80
   2   4   8  268.97   14.40
  -2   4  -8  276.07   17.20
   2  -4  -8  292.17   16.40
  -3   4   8  225.58   16.70
  -3   4   8  244.78   16.50
   3   4  -8  237.48   12.70
   3  -4   8  249.28   16.70
  -3   4   8  244.08   17.80
   3  -4   8  235.88   17.10
   3  -4   8  276.57   18.40
   3  -4  -8  262.77   16.10
   3   4   8  225.78   12.50
  -3  -4   8  232.88   12.20
   3  -4  -8  237.88   15.30
   3   4   8  240.28   11.80
  -3  -4   8  245.28   14.00
  -3   4  -8  234.68   16.20
   3   4   8  240.68   13.20
  -3  -4   8  240.18   13.40
   3   4   8  237.08   12.10
  -4   4   8   80.89    9.10
   4   4  -8   70.19    5.10
   4   4  -8   69.09    5.20
   4  -4   8   70.19    9.20
   4  -4   8   69.39    8.80
   4  -4   8   86.59    8.90
  -4   4   8   69.19    8.30
  -4   4   8   88.49   14.40
   4  -4  -8   83.89    8.20
  -4   4  -8   68.39    8.00
  -4  -4   8   64.19    5.00
   4  -4  -8   71.19    7.40
   4   4   8   67.69    4.30
   4   4   8   74.19    4.10
  -4  -4   8   61.19    4.60
  -5   4   8  200.68   15.50
   5  -4   8  165.68   15.70
   5  -4   8  189.18   15.10
   5   4  -8  185.78   10.30
   5   4  -8  196.68   10.90
   5  -4   8  176.58   15.50
  -5  -4   8  184.58    9.50
  -5  -4   8  183.98   10.40
  -5  -4   8  184.48    9.50
  -5  -4   8  175.08   10.50
   5  -4  -8  197.08   14.20
   5  -4  -8  199.28   15.00
  -6   4   8   17.40    5.60
   6  -4   8   33.30    7.10
   6  -4   8   14.10    5.10
   6  -4   8   15.70    4.80
   6   4  -8   17.70    2.50
   6   4  -8   17.00    2.90
   6  -4  -8    9.90    4.10
   6  -4  -8   14.70    4.80
   7  -4   8   14.80    5.90
   7   4  -8   12.90    3.00
   7  -4   8   11.60    5.30
   7  -4  -8   17.20    5.30
   7  -4  -8   11.70    4.50
   8   4  -8   35.60    4.50
   8   4  -8   42.40    3.80
   8  -4   8   52.59   10.40
   8  -4   8   45.70    9.30
   8  -4   8   37.00    8.80
   8  -4  -8   32.80    7.80
   8  -4  -8   37.20    7.70
   0   5   8  657.03   34.70
   0  -5  -8  651.93   30.40
   0  -5   8  580.54   30.90
   0   5   8  645.34   33.40
   0   5  -8  655.13   33.30
   0  -5   8  589.34   34.70
   0  -5   8  658.13   33.70
   0   5   8  621.44   33.50
   0  -5   8  642.34   34.90
   1  -5   8   96.39    8.90
  -1   5   8   86.39    8.30
   1  -5   8   80.49    6.90
   1   5  -8   88.79    7.20
  -1  -5  -8   86.69    5.70
   1  -5   8   84.29    9.20
  -1   5   8   84.79    8.70
  -1   5   8   91.39    9.30
   1  -5   8   79.19    8.10
   1   5   8   92.29    7.50
   1  -5  -8   85.19    7.50
   1   5   8   90.69    8.10
  -1  -5   8   88.09    8.30
  -1   5  -8   94.39    9.30
  -1  -5   8   93.59    5.80
  -1  -5   8   93.59    7.20
  -1  -5   8   84.39    5.90
   1  -5  -8   84.59    7.10
  -2   5   8   86.39    9.80
   2  -5   8   93.79    9.50
   2  -5   8   90.79    9.10
  -2   5   8   91.79    9.20
   2  -5   8  103.49   10.50
   2   5  -8   87.69    6.70
  -2   5   8   81.49    9.00
  -2  -5  -8   93.29    5.10
   2   5   8   93.69    7.10
   2   5   8   81.09    7.40
  -2   5  -8  104.09    9.50
   2  -5  -8   93.79    8.10
  -2  -5   8   93.39    8.10
  -2  -5   8   99.39    5.90
  -2  -5   8   95.49    5.70
   2   5   8   88.39    6.90
  -2  -5   8  101.39    7.60
   2  -5  -8   97.89    8.10
   3  -5   8   56.39    9.50
  -3   5   8   48.60    8.00
  -3   5   8   62.49    9.30
   3   5  -8   40.10    4.60
   3  -5   8   64.79    7.80
   3   5  -8   48.10    4.30
   3  -5   8   69.39    8.40
   3   5   8   53.29    4.90
  -3  -5   8   52.69    4.90
  -3  -5   8   54.09    3.80
   3   5   8   56.09    4.50
   3  -5  -8   53.09    6.30
   3   5   8   51.69    3.70
  -3  -5   8   55.09    5.60
   3  -5  -8   53.69    6.50
   3   5   8   58.19    4.70
  -3   5  -8   57.49    7.30
   4   5  -8  383.16   20.20
   4  -5   8  340.27   24.90
   4  -5   8  356.76   26.00
   4   5  -8  409.96   19.60
  -4   5   8  376.96   25.10
   4  -5   8  389.36   25.10
  -4  -5   8  400.66   20.50
   4  -5  -8  419.76   24.40
  -4  -5   8  370.06   19.30
  -4   5  -8  383.16   24.80
   4   5   8  373.66   19.70
  -4  -5   8  389.66   18.80
   4  -5  -8  418.16   23.90
   4   5   8  397.86   19.00
  -5   5   8    7.20    5.10
   5  -5   8   18.40    5.10
   5   5  -8   11.00    2.50
  -5   5   8   17.40    5.10
   5   5  -8   16.50    2.80
   5  -5   8    9.90    6.80
  -5   5   8   14.30    5.70
   5  -5   8    9.40    4.70
   5  -5  -8   13.30    4.10
  -5   5  -8   13.60    4.20
   5  -5  -8   20.60    5.50
   6   5  -8   76.19    6.90
   6  -5   8   71.49   11.10
  -6   5   8   89.59   12.30
   6  -5  -8   91.19   10.30
   6  -5  -8   83.79    9.60
   7   5  -8   28.30    3.70
   7  -5   8   27.00    7.20
   7  -5   8   26.70    7.30
   7  -5   8   28.10    8.00
   7  -5  -8   36.60    8.00
   8   5  -8   96.09    7.50
   8  -5   8   94.49   13.90
   8  -5   8   98.19   15.40
   8  -5   8  112.49   18.00
   8  -5  -8   95.69   11.50
   8  -5  -8   95.69   12.20
   0  -6  -8    9.10    1.90
   0   6   8    6.90    3.00
   0   6   8    5.70    2.90
   0   6   8   11.30    3.70
   0  -6   8    9.50    3.70
   0   6  -8    9.70    3.50
   0  -6   8    8.50    3.10
   0  -6   8    5.70    2.70
   1  -6   8  256.97   17.10
   1  -6   8  223.98   16.60
  -1  -6  -8  252.77   13.10
   1   6  -8  234.78   15.10
   1  -6   8  284.77   21.20
  -1   6   8  260.17   17.90
   1  -6   8  224.98   14.40
  -1   6   8  252.27   17.10
   1  -6  -8  245.68   14.30
   1   6   8  239.18   15.50
   1   6   8  241.08   16.00
   1  -6  -8  264.47   15.40
  -1   6  -8  237.68   16.70
   1   6   8  208.28   15.80
  -1  -6   8  224.88   14.10
  -1  -6   8  247.18   16.90
  -1  -6   8  237.28   12.80
   2   6  -8  226.98   14.20
   2  -6   8  248.58   17.80
  -2   6   8  266.77   18.80
  -2  -6  -8  245.48   12.00
   2  -6   8  257.17   19.40
  -2   6   8  220.78   18.50
  -2   6   8  250.37   17.70
   2  -6   8  249.48   17.90
   2  -6  -8  245.28   15.90
  -2  -6   8  230.58   15.90
   2   6   8  237.88   14.90
   2   6   8  259.97   15.90
  -2   6  -8  254.07   17.80
   2   6   8  236.68   15.20
   2  -6  -8  272.87   16.00
  -2  -6   8  222.78   14.80
  -3   6   8   22.50    7.60
   3  -6   8   29.20    6.90
   3   6  -8   23.30    3.50
  -3   6   8   37.90    7.40
  -3   6   8   25.60    7.40
   3   6   8   25.50    2.80
  -3  -6   8   21.10    3.50
   3   6   8   27.50    4.00
   3  -6  -8   31.30    6.00
   3   6   8   32.70    4.10
   3   6   8   26.60    4.30
  -3   6  -8   30.20    5.50
  -3  -6   8   31.70    6.30
   3  -6  -8   20.20    4.60
  -4   6   8   25.20    7.60
   4   6  -8   28.80    4.60
   4  -6   8   19.20    5.50
  -4   6   8   12.90    5.20
   4   6  -8   26.50    3.00
   4  -6   8   17.70    5.90
   4  -6   8   17.60    5.60
  -4   6  -8   18.70    6.40
   4   6   8   28.10    2.80
  -4  -6   8   23.20    3.60
   4  -6  -8   23.30    5.90
   4  -6  -8   22.70    5.80
  -4  -6   8   24.30    2.70
   4   6   8   26.50    3.40
   5   6  -8  141.39    9.40
   5   6  -8  131.29    8.40
   5  -6   8  123.99   14.20
   5  -6   8  140.09   14.10
   5  -6   8  146.59   15.80
   5  -6  -8  125.29   12.10
   6  -6   8   17.40    6.50
   6  -6   8   21.00    7.20
   6   6  -8   17.60    3.40
   6  -6   8   12.20    5.40
   6  -6  -8   19.20    5.90
   6  -6  -8   19.50    5.80
   7  -6   8    7.90    5.10
   7  -6   8   13.50    6.30
   7   6  -8   12.50    2.90
   7  -6   8   10.60    6.20
   7  -6  -8    9.70    5.00
   7  -6  -8   12.20    4.90
   0  -7  -8   32.00    3.00
   0  -7   8   29.70    3.60
   0   7   8   37.00    7.10
   0  -7   8   35.30    7.70
   0  -7  -8   35.40    4.30
   0  -7   8   42.30    5.60
   0  -7   8   36.50    6.30
   0   7   8   38.80    6.60
   0   7  -8   45.70    7.50
   0   7   8   41.20    7.60
   1  -7   8  104.49   11.50
   1  -7   8   93.79    7.80
  -1   7   8   92.29   10.10
  -1   7   8   89.79   10.80
  -1  -7  -8   96.59    6.50
  -1   7   8   78.09    9.80
   1   7  -8   98.29    8.80
   1  -7   8   89.89    9.80
   1  -7   8   86.19    9.20
   1   7   8   88.89    9.60
  -1  -7   8  101.09   10.00
  -1   7  -8  106.09   10.20
  -1  -7   8   88.19    7.40
  -1  -7   8   99.99    7.00
   1   7   8   89.49    9.40
   1  -7  -8   82.69    6.90
  -1  -7   8   83.79    8.40
  -1  -7   8   98.69    6.00
   1   7   8   99.29    9.00
   1  -7  -8   87.09    7.80
  -2   7   8   11.10    5.60
   2  -7   8   11.20    4.40
  -2   7   8    2.80    4.70
   2  -7   8   10.90    3.00
   2  -7   8   10.70    4.80
   2  -7   8   15.60    6.10
  -2   7   8    8.10    4.80
   2   7  -8   13.20    3.20
   2  -7  -8    7.80    2.90
   2   7   8    7.20    2.80
   2   7   8   11.90    4.00
  -2  -7   8   12.70    3.50
   2   7   8   16.70    4.00
  -2   7  -8   16.30    5.60
  -2  -7   8   17.00    4.60
   2  -7  -8   16.20    4.00
   3  -7   8   16.00    6.20
   3   7  -8   23.30    3.90
   3  -7   8   28.30    6.40
   3  -7   8   17.20    6.30
  -3   7   8   24.10    7.00
   3   7   8    9.40    3.50
   3  -7  -8   19.70    4.80
   3  -7  -8   10.40    3.70
   3   7   8   19.50    3.10
   3   7   8   13.70    3.10
  -3  -7   8   16.30    3.20
   3   7   8   20.50    4.20
  -3   7  -8   16.50    5.80
   4  -7   8  160.68   15.90
   4   7  -8  163.28    9.90
   4  -7   8  164.68   17.00
   4  -7   8  173.28   15.50
  -4   7   8  146.39   15.30
   4  -7  -8  146.79   14.70
   4  -7  -8  166.78   13.90
   4   7   8  167.78   11.60
   5   7  -8   15.00    2.70
  -5   7   8    0.60    6.30
   5  -7   8    8.20    4.90
   5  -7   8    8.30    4.60
   5  -7   8    7.60    5.00
   5  -7  -8   17.10    5.00
   5   7   8   11.20    3.20
   5  -7  -8   21.70    6.10
   6  -7   8   10.50    5.70
   6  -7   8    5.30    5.00
   6  -7   8    5.70    6.60
   6  -7  -8    1.70    4.10
   6  -7  -8   11.00    4.90
   0  -8   8    6.90    2.70
   0   8   8   -4.60    3.50
   0   8   8    7.90    3.80
   0  -8   8    2.20    1.50
   0  -8   8   -2.70    2.50
   0  -8  -8   -0.60    1.60
   0   8  -8   -0.90    2.90
  -1   8   8   89.99   11.80
   1   8  -8   82.59    8.90
   1  -8   8   91.59    9.30
  -1   8   8   86.19   11.60
   1  -8   8   89.99    7.50
  -1  -8  -8   76.59    6.20
   1  -8   8   88.59   11.40
   1   8   8   86.89    9.50
   1   8   8   70.39   10.30
  -1   8  -8   83.89   10.00
  -1  -8   8   83.79    9.90
   1   8   8  105.09   10.80
   1  -8  -8   81.29    6.60
   2   8  -8   60.69    6.90
  -2  -8  -8   66.19    4.20
  -2   8   8   59.69   10.50
   2  -8   8   54.99    9.20
  -2   8   8   56.39   10.00
   2  -8   8   63.19   10.00
   2  -8   8   48.50   10.50
   2  -8  -8   64.49    6.80
   2   8   8   74.99   14.00
   2   8   8   50.39    7.70
  -2   8  -8   55.29    9.40
   2   8   8   65.49    8.10
   3  -8   8   61.89   10.20
   3  -8   8   61.99   10.30
   3   8  -8   66.99    6.20
  -3   8   8   50.19   11.00
  -3   8   8   60.39   10.50
   3  -8   8   47.10   10.30
  -3  -8   8   52.09    5.80
   3   8   8   60.29    8.50
   3   8   8   56.09    6.60
   3  -8  -8   56.79    7.50
   3   8   8   67.39    6.90
  -4   8   8   14.30    6.10
   4  -8   8    8.50    5.70
   4  -8   8    7.70    5.20
   4  -8   8    5.40    5.10
   4   8  -8    6.70    2.10
   4  -8  -8    1.30    3.40
   4  -8  -8    4.90    4.40
   4   8   8    3.00    3.80
   5   8  -8  133.69    8.50
   5  -8   8  140.99   18.00
   5  -8   8  136.39   15.90
   5  -8   8  127.49   15.20
   5  -8  -8  160.58   14.20
   5  -8  -8  146.09   14.10
   5   8   8  111.49   10.50
   0  -9   8  181.58   11.80
  -1   9   8   10.10    5.40
   1  -9   8    0.80    4.20
   1   9  -8    7.50    4.30
   1  -9   8   11.50    4.00
  -1   9   8   13.40    6.00
   1  -9   8   13.80    6.40
   1  -9   8    1.80    2.70
  -1  -9   8    2.60    3.60
  -1   9  -8    5.70    5.00
   1   9   8   14.20    5.80
   1   9   8    1.40    4.30
   1  -9  -8    3.70    2.00
  -1  -9   8   -0.30    4.00
   2  -9   8   50.49   10.60
   2   9  -8   57.39    7.30
  -2   9   8   34.00   14.80
  -2   9   8   48.30   10.60
   2  -9   8   52.89    8.20
   2   9   8   54.89    8.70
   2  -9  -8   41.40    6.10
   2   9   8   46.10    7.20
   3  -9   8   14.10    5.70
   3  -9   8   28.50   10.80
   3  -9   8   17.80    6.60
   3   9  -8   13.60    3.80
   3   9   8   21.90    3.80
   3   9   8   25.30    5.10
   3  -9  -8   19.30    5.10
   0   0  -9    0.90    0.60
   0   0   9    0.40    0.50
   0   0   9    0.90    0.70
   0   0  -9    0.90    0.70
   0   0   9   -0.20    0.40
   0   0  -9    1.90    0.80
  -1   0   9 1343.37   59.19
  -1   0   9 1370.86   59.29
  -1   0  -9 1332.67   59.09
   1   0   9 1302.17   59.39
   1   0   9 1166.48   59.19
   1   0  -9 1196.48   59.39
   1   0  -9 1306.27   58.89
   1   0   9 1326.27   58.79
  -1   0  -9 1284.37   58.99
  -1   0   9 1256.47   59.59
   2   0   9  624.74   28.50
  -2   0   9  587.64   28.80
   2   0   9  608.64   29.40
   2   0  -9  621.14   29.30
   2   0  -9  606.74   28.60
  -2   0   9  620.74   29.30
  -2   0  -9  544.65   28.40
   3   0  -9  534.55   25.50
  -3   0   9  532.95   26.50
   3   0   9  472.85   26.30
   3   0  -9  497.35   26.30
  -3   0   9  561.54   25.80
  -3   0  -9  555.44   25.40
  -3   0   9  485.15   26.70
   4   0   9  720.63   34.10
  -4   0  -9  589.84   32.30
   4   0   9  731.63   35.10
   4   0  -9  707.03   33.00
  -4   0   9  660.83   34.20
  -4   0   9  700.33   33.00
  -4   0   9  630.74   34.30
  -5   0   9  175.98   12.10
   5   0  -9  182.48   12.20
   5   0   9  200.38   13.20
  -5   0   9  182.78   12.40
  -5   0  -9  183.38   10.70
   5   0   9  150.08   11.50
   5   0  -9  178.08   11.00
  -5   0   9  197.88   13.70
  -5   0   9  173.88   10.90
   6   0  -9  225.18   14.40
   6   0   9  254.87   16.00
   6   0   9  235.58   16.60
   6   0  -9  275.37   16.60
  -6   0   9  230.88   16.90
  -6   0   9  243.38   14.40
  -6   0  -9  270.17   14.20
   7   0  -9 1127.09   57.09
   7   0  -9 1143.09   54.89
   7   0   9 1068.69   56.49
  -7   0   9 1148.99   54.49
   7   0   9 1279.07   58.89
   7   0   9 1026.70   57.39
   8   0  -9    4.10    2.00
   8   0   9   -1.20    3.00
   8   0   9   -0.40    2.60
   8   0   9    2.40    2.70
   8   0  -9   -0.50    2.90
  -8   0   9    3.80    1.80
  -8   0  -9    3.90    2.20
   9   0   9   23.10    5.50
   9   0  -9   29.80    4.90
   9   0   9   31.20    6.40
   9   0   9   25.60    6.80
   0  -1   9 2568.54  111.69
   0   1   9 2536.95  111.89
   0  -1  -9 2548.95  111.99
   0   1  -9 2355.46  112.39
   0  -1  -9 2460.85  111.59
   0   1  -9 2512.35  111.99
   0  -1  -9 2289.27  112.19
   0   1   9 2502.75  112.29
   1   1  -9  361.16   16.80
  -1  -1  -9  354.46   16.60
   1  -1   9  327.37   16.90
   1   1  -9  343.47   17.00
  -1   1   9  331.37   17.80
  -1   1   9  358.96   17.60
   1   1  -9  350.96   17.20
   1  -1   9  348.27   18.10
  -1   1   9  305.07   17.10
   1  -1   9  394.06   17.80
  -1  -1  -9  320.77   16.80
  -1  -1   9  312.57   17.10
   1   1   9  351.76   16.80
  -1  -1   9  344.07   16.70
  -1  -1   9  344.27   17.20
   1  -1  -9  343.37   16.90
  -2   1   9  607.94   32.10
   2   1  -9  679.43   31.90
   2   1  -9  631.44   31.20
  -2   1   9  621.94   33.10
  -2  -1  -9  701.83   31.20
  -2   1   9  642.34   32.70
   2  -1   9  691.93   33.40
   2   1  -9  644.34   31.80
   2  -1  -9  676.53   32.00
  -2  -1   9  662.33   31.60
   2   1   9  637.94   30.90
   2  -1  -9  736.83   32.90
  -2   1  -9  661.33   32.30
  -2  -1   9  678.43   31.60
   2   1   9  647.54   31.50
  -2  -1   9  733.23   32.50
   2   1   9  679.83   31.50
   3   1  -9  340.57   16.90
  -3   1   9  325.17   18.10
   3   1  -9  352.66   17.80
   3  -1   9  337.37   19.40
  -3   1   9  367.96   19.70
  -3   1   9  336.97   18.90
  -3  -1  -9  345.07   16.60
   3   1  -9  332.07   17.70
   3   1   9  329.47   16.50
  -3  -1   9  361.16   18.30
  -3  -1   9  342.47   17.80
  -3   1  -9  345.17   18.30
   3  -1  -9  342.97   18.80
  -3  -1   9  342.57   17.10
   3  -1  -9  324.67   17.90
   3   1   9  320.17   17.50
   4  -1   9  200.08   14.00
  -4   1   9  198.88   12.50
  -4   1   9  216.08   14.20
   4   1  -9  209.78   11.30
  -4  -1  -9  203.08   10.70
   4   1  -9  206.78   12.40
  -4   1   9  232.68   15.10
   4  -1   9  199.58   13.20
  -4   1   9  197.28   13.50
  -4  -1   9  197.88   12.30
   4  -1  -9  201.88   13.30
  -4  -1   9  201.48   11.30
   4  -1  -9  215.88   12.70
  -4   1  -9  227.28   13.00
   4   1   9  221.18   12.70
  -4  -1   9  213.28   12.50
  -5   1   9   38.40    4.60
   5   1  -9   41.10    5.50
  -5  -1  -9   42.80    3.30
   5  -1   9   31.90    5.70
   5  -1   9   45.30    6.60
  -5   1   9   45.80    8.30
  -5   1   9   48.10    5.80
   5   1  -9   45.30    3.90
  -5   1   9   46.70    5.80
  -5  -1   9   42.50    5.50
  -5  -1   9   44.00    4.50
  -5   1  -9   42.60    4.80
   5  -1  -9   42.90    4.90
   5   1   9   43.40    4.90
  -5  -1   9   44.20    5.00
   5   1   9   40.10    4.50
  -5  -1   9   41.50    3.80
   5  -1  -9   29.90    5.50
  -6   1   9   90.29    7.70
   6  -1   9  100.59    9.90
  -6   1   9  101.69    9.40
  -6  -1  -9   82.69    5.60
   6  -1   9   99.29    9.20
   6   1  -9   88.89    6.60
   6   1   9   93.49    8.20
   6  -1  -9   83.29    8.60
  -6  -1   9   93.59    6.50
   6   1   9   93.99    7.80
   6  -1  -9  103.59    8.30
  -6  -1   9  106.09    9.10
  -6   1  -9   99.29    8.00
   7   1  -9   62.19    5.60
   7  -1   9   70.59   11.30
  -7   1   9   66.29    6.70
  -7   1   9   57.69    8.90
   7   1  -9   84.79    7.80
   7  -1   9   74.79    9.10
   7  -1   9   60.29    8.80
  -7  -1  -9   63.39    4.50
   7   1   9   67.09    7.30
   7  -1  -9   73.59    8.20
   7  -1  -9   69.19    7.10
  -7  -1   9   71.59    5.50
   7   1   9   63.09    6.70
  -7  -1   9   70.49    9.00
   8  -1   9   24.30    6.90
   8   1  -9   16.30    3.20
   8  -1   9    6.70    4.20
   8  -1   9   20.00    5.20
   8   1  -9   12.60    4.10
  -8   1   9   19.40    4.30
   8  -1  -9   17.50    4.90
   8   1   9   24.90    5.30
   8  -1  -9   20.80    4.50
   8   1   9   20.80    5.80
   8   1   9   17.10    3.80
   9  -1   9   -0.20    2.80
  -9   1   9   -1.00    1.80
   9  -1   9    1.50    3.20
   9  -1   9    6.40    5.60
   9   1  -9   -0.80    1.70
   9   1  -9   -1.20    2.70
   9  -1  -9    3.20    2.60
   9  -1  -9    1.30    3.20
  -9  -1   9    1.30    1.40
   9   1   9   -2.00    3.80
   9   1   9   -4.20    2.40
   0  -2   9   10.20    1.70
   0   2  -9   12.20    2.20
   0  -2  -9    9.80    1.60
   0   2  -9    7.00    1.70
   0  -2   9    9.80    2.50
   0   2   9    9.30    1.80
   0  -2  -9   13.10    1.70
   0   2   9   12.40    2.30
   0  -2   9   11.80    2.10
   0   2   9   11.40    2.00
  -1   2   9  310.27   16.20
   1  -2   9  285.67   15.70
   1   2  -9  304.37   15.00
   1   2  -9  290.67   15.00
   1   2  -9  305.47   15.40
  -1   2   9  266.87   16.00
  -1  -2  -9  332.47   14.70
  -1  -2   9  260.97   14.80
   1   2   9  301.17   14.90
   1   2   9  299.47   14.70
   1  -2  -9  292.77   15.30
  -1   2  -9  287.17   15.90
  -1  -2   9  300.37   14.70
  -1  -2   9  299.07   15.80
   1   2   9  282.87   14.60
  -2   2   9   27.90    4.20
  -2   2   9   33.10    4.10
   2  -2   9   43.90    7.30
   2   2  -9   25.60    2.60
   2   2  -9   26.10    2.40
   2   2  -9   27.90    2.60
   2   2   9   26.10    2.30
   2   2   9   22.40    2.00
  -2  -2   9   23.70    2.70
   2   2   9   22.60    2.10
  -2  -2   9   21.10    2.50
  -2  -2   9   27.50    2.40
   2  -2  -9   24.50    3.00
   2  -2  -9   23.60    3.20
  -2   2  -9   21.70    3.80
  -3   2   9  488.15   25.40
  -3   2   9  423.26   25.30
   3   2  -9  460.85   22.10
  -3   2   9  405.66   24.00
   3  -2   9  474.35   27.50
   3  -2   9  435.56   24.10
   3   2  -9  420.06   21.70
   3   2  -9  489.55   22.20
  -3  -2   9  464.95   21.90
  -3  -2   9  431.36   21.80
   3  -2  -9  453.85   25.50
   3   2   9  414.46   21.30
   3  -2  -9  446.76   23.30
   3   2   9  448.86   21.40
   3   2   9  441.86   20.70
  -3   2  -9  403.36   23.50
  -3  -2   9  399.96   21.80
   4  -2   9   66.79    7.60
  -4   2   9   80.49    8.00
  -4   2   9   68.89    7.20
   4   2  -9   72.49    5.60
   4   2  -9   68.69    4.80
  -4   2   9   66.69    7.90
  -4  -2  -9   75.29    4.30
   4  -2   9   76.69    7.40
   4   2   9   74.99    5.50
   4   2   9   76.79    4.40
   4  -2  -9   95.89    7.80
  -4  -2   9   73.39    5.20
  -4  -2   9   70.79    5.70
  -4   2  -9   75.39    7.00
  -4  -2   9   78.99    5.20
   4  -2  -9   70.49    6.50
  -5   2   9  144.99   12.00
   5   2  -9  157.78   10.00
  -5   2   9  171.98   12.90
   5   2  -9  157.08    8.80
   5  -2   9  143.39   12.70
   5  -2   9  152.98   12.10
   5   2   9  163.78    9.60
  -5  -2   9  165.68    9.10
  -5   2  -9  136.89   11.10
   5  -2  -9  135.79   11.50
   5   2   9  144.19    9.70
   5   2   9  156.58    8.20
  -5  -2   9  153.08   10.80
   5  -2  -9  154.68   11.10
  -5  -2   9  148.09    9.90
   6   2  -9   83.99    5.80
   6  -2   9   85.99    9.20
  -6   2   9   81.69    9.20
   6   2  -9   78.79    6.90
   6  -2   9   71.19    9.20
   6  -2   9   89.39    9.90
   6   2   9   86.99    5.40
   6   2   9   92.29    7.20
  -6  -2   9   87.39    5.90
  -6  -2   9   84.79    7.70
   6  -2  -9   69.19    7.50
   6  -2  -9   87.19    9.00
   7   2  -9   23.70    4.60
   7   2  -9   29.30    3.20
   7  -2   9   21.70    6.70
   7  -2   9   28.60    6.40
   7  -2   9   33.30    8.20
  -7   2   9   29.30    6.60
  -7  -2   9   38.90    6.10
   7   2   9   28.10    4.30
   7  -2  -9   26.50    5.20
   7  -2  -9   34.40    6.80
   7   2   9   26.40    4.60
  -7  -2   9   24.70    4.10
   7   2   9   26.80    2.90
   8   2  -9   41.50    4.20
  -8   2   9   49.90    6.50
   8  -2   9   53.79   10.90
   8  -2   9   40.00    8.80
   8  -2   9   36.20    7.60
   8   2  -9   52.19    6.20
   8  -2  -9   40.10    7.80
   8   2   9   47.40    6.00
   8   2   9   52.69    7.80
   8  -2  -9   47.60    7.40
   9  -2   9   89.09   14.10
   9  -2   9   64.79   10.50
   9   2  -9   68.89    8.10
   9   2  -9   69.49    5.80
   9  -2  -9   86.49   12.60
   9   2   9   74.59    6.60
   9   2   9   71.09    9.10
  -9  -2   9   58.09    7.10
   9  -2  -9   85.09    9.00
   9   2   9   64.89    5.30
   0  -3   9  408.76   23.00
   0  -3   9  431.56   21.00
   0   3   9  448.06   22.10
   0  -3  -9  429.76   20.80
   0   3   9  391.86   21.80
   0   3  -9  425.06   22.00
   0  -3   9  415.16   21.30
   0  -3  -9  429.26   20.70
   1   3  -9  408.06   20.10
  -1  -3  -9  377.06   18.30
  -1  -3  -9  395.16   18.50
   1  -3   9  366.46   20.20
   1  -3   9  358.96   21.70
  -1   3   9  363.76   21.00
   1   3  -9  391.66   19.60
  -1   3   9  387.66   21.00
   1  -3   9  426.86   21.60
  -1  -3   9  394.66   18.90
   1   3   9  378.16   19.20
  -1  -3   9  387.06   20.80
  -1   3  -9  388.06   21.00
   1  -3  -9  378.66   19.80
   1   3   9  390.76   19.40
   1   3   9  384.56   19.60
  -1  -3   9  368.56   19.10
  -2   3   9  706.13   35.60
  -2   3   9  707.93   36.50
   2   3  -9  699.13   32.70
  -2  -3  -9  658.83   31.10
  -2   3   9  689.43   35.00
   2  -3   9  643.54   35.80
   2  -3   9  715.73   35.30
   2   3  -9  692.33   32.30
   2   3   9  684.03   31.60
  -2  -3   9  625.74   32.00
   2   3   9  658.63   31.90
  -2  -3   9  706.03   31.80
   2  -3  -9  661.73   35.30
  -2  -3   9  678.53   33.40
   2   3   9  636.14   31.60
   2  -3  -9  661.83   33.70
  -3   3   9  160.88   12.80
  -3   3   9  160.18   13.30
   3  -3   9  182.08   12.80
   3   3  -9  178.18    9.70
   3  -3   9  163.18   13.30
   3   3  -9  176.48    9.90
  -3   3   9  175.18   12.70
   3   3  -9  186.48   10.20
  -3  -3   9  178.28    9.70
   3   3   9  189.58    9.30
  -3   3  -9  152.88   12.00
   3   3   9  174.28    9.20
  -3  -3   9  201.08    9.70
  -3  -3   9  182.78   10.60
   3   3   9  176.08    9.20
   3  -3  -9  174.28   11.70
   3  -3  -9  158.28   11.80
   4   3  -9   98.29    6.60
  -4   3   9  112.59   10.70
   4   3  -9  101.19    6.10
   4  -3   9  103.69    9.30
  -4   3   9   92.59    9.50
  -4   3   9  115.09    9.80
   4   3  -9   96.69    6.60
   4  -3   9   85.09    9.50
   4  -3   9   94.79    9.80
   4   3   9  100.19    6.00
   4  -3  -9   75.29    8.10
  -4  -3   9   92.69    6.60
  -4  -3   9   95.69    6.50
   4   3   9   98.69    5.30
   4  -3  -9   94.79    8.20
  -4   3  -9   90.69    8.70
  -5   3   9   36.30    6.70
   5  -3   9   47.30    9.60
   5   3  -9   40.80    4.10
   5  -3   9   36.10    7.20
  -5   3   9   52.29    8.30
   5   3  -9   41.20    3.50
   5  -3   9   44.00    7.30
   5   3   9   43.80    2.80
   5   3   9   37.40    3.60
   5  -3  -9   53.49    6.20
   5  -3  -9   38.50    6.90
  -5  -3   9   41.60    4.20
   5   3   9   47.50    3.70
   6  -3   9   50.39    9.40
   6   3  -9   65.19    5.70
   6   3  -9   63.79    4.70
   6  -3   9   65.09   10.70
  -6   3   9   70.89   10.20
   6  -3   9   49.60    8.40
  -6   3   9   56.39    8.90
   6   3   9   68.19    4.80
  -6  -3   9   61.69    4.90
   6  -3  -9   70.09    8.20
  -6   3  -9   71.19   10.10
   6  -3  -9   60.99    7.00
  -6  -3   9   69.59    6.10
  -7   3   9   25.70    8.80
   7   3  -9   40.00    4.60
   7  -3   9   38.90    7.70
   7   3  -9   38.30    3.60
   7  -3   9   48.80    9.50
  -7  -3   9   38.40    3.40
   7  -3  -9   45.20    7.30
   7  -3  -9   39.50    8.20
  -7  -3   9   35.50    4.80
   7   3   9   34.80    3.60
   7   3   9   39.50    2.70
   8  -3   9   55.09   11.20
   8  -3   9   44.20    8.90
   8   3  -9   31.50    5.30
   8   3  -9   43.70    3.90
   8  -3   9   33.30    8.50
   8   3   9   34.50    2.70
   8  -3  -9   34.50    8.10
   8   3   9   51.79    7.00
   8  -3  -9   41.90    7.60
   9  -3   9    1.20    4.10
  -9   3   9    3.40    3.50
   9  -3   9   -3.00    4.30
   9  -3   9   13.70    5.10
   9   3  -9    3.30    2.90
   9   3  -9    4.10    1.70
   9   3   9   -0.40    3.40
   9  -3  -9    3.50    4.20
   9  -3  -9    8.00    4.30
   0  -4   9   28.10    3.10
   0  -4   9   24.30    5.00
   0  -4   9   28.60    4.50
   0   4   9   29.40    4.50
   0  -4  -9   25.00    2.80
   0   4  -9   25.80    4.60
   0  -4   9   23.50    2.90
   0  -4   9   32.30    5.30
   0   4   9   25.40    4.90
   0   4   9   29.90    3.90
   0  -4  -9   27.50    2.70
   1   4  -9  303.37   16.80
  -1  -4  -9  299.07   15.20
   1  -4   9  321.67   17.40
   1  -4   9  319.47   19.70
  -1   4   9  273.27   18.10
  -1   4   9  309.87   18.40
   1  -4   9  303.67   18.50
   1  -4   9  287.77   18.80
  -1   4   9  297.07   19.30
   1  -4  -9  317.67   16.90
  -1  -4   9  312.97   17.60
  -1  -4   9  348.97   16.00
   1   4   9  322.87   16.90
   1  -4  -9  287.47   16.80
  -1  -4   9  302.87   15.70
   1   4   9  303.07   17.90
  -1  -4   9  310.67   17.60
  -1  -4   9  320.97   18.50
   1   4   9  299.17   16.90
  -2   4   9  357.16   23.10
   2  -4   9  405.56   24.50
   2  -4   9  381.26   23.00
   2  -4   9  383.56   23.60
   2   4  -9  411.56   20.80
  -2   4   9  382.46   31.10
  -2   4   9  399.36   23.20
   2   4  -9  388.26   20.10
  -2  -4  -9  389.16   18.60
   2   4   9  419.56   20.00
   2   4   9  378.86   19.60
   2   4   9  395.76   20.30
   2  -4  -9  447.26   22.30
  -2  -4   9  376.16   21.60
   2  -4  -9  405.16   21.80
  -2  -4   9  401.16   19.40
  -2  -4   9  389.86   19.40
  -2  -4   9  400.26   21.10
  -2   4  -9  381.96   22.80
  -3   4   9  586.74   32.70
   3   4  -9  594.94   28.60
   3  -4   9  647.74   33.30
   3  -4   9  608.04   33.70
  -3   4   9  577.74   34.20
  -3   4   9  601.44   33.50
   3  -4   9  631.64   34.70
   3   4  -9  534.45   28.80
  -3  -4   9  609.34   30.10
   3   4   9  536.25   27.70
  -3  -4   9  613.74   28.00
   3  -4  -9  601.34   31.70
   3   4   9  562.94   27.50
   3   4   9  588.04   28.40
   3  -4  -9  573.64   31.10
   4   4  -9  151.68    9.20
   4  -4   9  169.38   13.30
  -4   4   9  133.49   12.30
   4   4  -9  141.89    9.20
  -4   4   9  161.48   13.70
   4  -4   9  156.18   14.10
   4  -4   9  159.18   13.80
  -4   4   9  170.98   14.70
   4   4   9  146.69    8.10
  -4   4  -9  164.68   12.80
   4   4   9  147.09    8.30
   4  -4  -9  173.38   12.70
   4  -4  -9  144.39   11.40
  -4  -4   9  168.68    9.10
   4   4   9  161.88    8.20
  -5   4   9  301.47   23.10
  -5   4   9  323.57   22.00
   5  -4   9  338.47   23.70
   5  -4   9  347.17   22.30
   5   4  -9  318.97   17.10
   5  -4   9  352.16   23.30
   5   4  -9  315.67   16.50
  -5  -4   9  322.07   16.30
  -5  -4   9  322.97   17.10
   5   4   9  311.77   15.70
  -5  -4   9  306.27   16.90
  -5   4  -9  330.57   27.90
   5  -4  -9  310.67   20.10
   5  -4  -9  330.37   21.30
  -6   4   9   84.69   10.20
   6  -4   9   90.19   10.40
   6  -4   9   81.39   10.70
   6   4  -9   74.69    5.50
   6  -4   9   76.79   13.00
   6   4  -9   78.69    6.80
   6  -4  -9   74.99    8.40
   6  -4  -9   81.89    9.50
   7  -4   9  200.28   18.90
   7  -4   9  186.08   19.10
   7  -4   9  229.78   19.40
   7   4  -9  219.08   12.90
   7   4  -9  207.48   11.60
   7  -4  -9  211.68   16.10
   7  -4  -9  199.98   17.00
   8  -4   9   41.50   10.10
   8  -4   9   28.40    7.10
   8  -4   9   20.70    7.60
   8   4  -9   23.90    3.20
   8   4  -9   33.50    4.90
   8  -4  -9   30.30    7.60
   8  -4  -9   18.70    6.10
   8   4   9   28.90    5.00
   0  -5   9  317.67   18.10
   0   5  -9  302.37   19.00
   0  -5  -9  322.47   16.70
   0   5   9  326.77   19.70
   0  -5   9  335.87   19.80
   0   5   9  364.66   20.00
   0   5   9  344.97   20.90
   0  -5   9  335.57   21.00
   0  -5   9  309.07   19.50
   1  -5   9  100.59    9.50
  -1   5   9  109.09    9.40
  -1  -5  -9   99.09    6.30
  -1   5   9  104.59   10.30
   1  -5   9  107.69    9.50
   1   5  -9  102.19    8.00
  -1   5   9  109.99    9.70
   1  -5   9  108.39   10.50
   1  -5   9  102.09    7.90
  -1  -5   9  101.49    6.60
   1   5   9  101.49    8.20
   1  -5  -9  117.29    7.80
  -1  -5   9   94.49    6.50
  -1   5  -9  109.19    9.20
  -1  -5   9   95.29    8.50
   1   5   9  108.39    8.30
  -1  -5   9  107.99    8.20
   1  -5  -9  106.89    8.00
   1   5   9  104.09    9.00
   2  -5   9  179.18   14.70
  -2   5   9  181.08   15.30
   2   5  -9  194.88   11.60
  -2  -5  -9  190.18    9.70
  -2   5   9  205.38   15.20
   2  -5   9  197.18   14.50
   2  -5   9  176.28   15.20
  -2   5   9  172.18   14.10
  -2  -5   9  196.58   10.20
  -2  -5   9  193.38   12.50
  -2  -5   9  209.48   11.10
   2   5   9  185.28   11.80
   2  -5  -9  214.48   13.40
   2  -5  -9  181.78   12.70
  -2   5  -9  210.68   14.60
   2   5   9  190.88   12.00
  -2  -5   9  212.08   10.70
   2   5   9  193.28   12.80
  -2  -5   9  212.98   13.70
   3  -5   9  124.59   12.60
   3   5  -9  112.59    8.60
   3   5  -9  125.59    8.00
  -3   5   9  122.09   12.40
   3  -5   9  119.59   11.90
  -3  -5   9  133.89    9.70
   3  -5  -9  135.09   10.70
   3   5   9  134.69    7.30
  -3  -5   9  131.59    8.90
  -3   5  -9  147.39   13.30
   3   5   9  124.99    8.30
   3  -5  -9  138.99   10.70
   3   5   9  126.79    8.10
  -3  -5   9  134.99    7.40
   3   5   9  121.49    8.70
  -4   5   9  102.29   12.10
   4  -5   9  114.49   12.00
   4  -5   9  124.79   12.80
  -4   5   9  122.09   11.90
   4   5  -9  103.89    7.00
   4   5  -9  105.49    7.60
   4  -5   9  100.29   10.70
   4  -5  -9  123.59   10.80
  -4  -5   9  100.09    7.90
   4   5   9  118.49    6.70
  -4  -5   9  103.89    7.20
   4  -5  -9  100.19    9.60
   4   5   9  101.89    6.60
  -4  -5   9  110.19    6.60
  -5   5   9   86.99   14.20
  -5   5   9  102.19   10.80
   5  -5   9  102.49   12.20
   5  -5   9   83.09   10.80
   5  -5   9   89.99   10.50
  -5   5   9   79.89   12.50
   5   5  -9   81.39    6.20
   5  -5  -9   74.49    9.20
  -5   5  -9   72.69   13.60
   5  -5  -9   88.29    9.20
   6   5  -9   95.99    7.30
   6  -5   9  128.99   14.30
   6  -5   9   88.59   11.90
   6  -5   9  118.29   12.50
   6  -5  -9   99.59   10.30
   6  -5  -9  112.49   11.60
   7   5  -9    9.60    2.50
   7  -5   9    6.50    4.70
   7  -5   9    6.60    4.50
   7  -5   9    6.40    5.40
   7  -5  -9    4.50    3.70
   8  -5   9   52.09   11.80
   8  -5   9   25.70    8.90
   8   5  -9   50.19    5.10
   8  -5   9   36.60    8.80
   8  -5  -9   52.99    9.40
   0  -6   9    7.70    3.10
   0   6   9   11.20    3.80
   0  -6   9   12.80    2.80
   0   6  -9    4.70    3.70
   0  -6   9   10.00    3.30
   0   6   9    9.80    3.30
   0  -6  -9   11.00    2.00
   0  -6   9    7.90    3.50
   0   6   9    9.30    3.90
  -1   6   9  164.78   13.10
  -1   6   9  159.48   13.50
   1   6  -9  167.08   11.60
   1  -6   9  173.98   13.30
  -1   6   9  165.78   14.40
   1  -6   9  162.58   14.20
   1  -6   9  165.38   11.00
   1  -6   9  164.08   13.20
  -1  -6  -9  159.78    9.30
  -1  -6   9  154.68   10.90
  -1  -6   9  157.78    9.40
   1  -6  -9  169.68   10.50
   1  -6  -9  160.68   11.20
  -1  -6   9  172.58   13.40
   1   6   9  156.98   11.80
  -1   6  -9  151.38   12.60
   1   6   9  153.68   12.00
   1   6   9  190.38   13.40
  -2   6   9   34.80    6.70
   2  -6   9   37.50    8.30
   2  -6   9   40.00    7.30
   2   6  -9   38.20    4.40
   2  -6   9   37.10    4.90
  -2  -6  -9   33.10    2.70
  -2   6   9   39.60    8.40
   2  -6   9   37.30    7.40
   2  -6  -9   43.80    6.40
   2   6   9   36.50    5.60
  -2  -6   9   38.60    5.40
   2   6   9   30.00    4.70
   2  -6  -9   34.70    5.90
  -2  -6   9   38.50    6.40
  -2   6  -9   52.09    8.80
   2   6   9   30.80    5.50
  -3   6   9   83.69   10.60
   3  -6   9  104.29   10.90
  -3   6   9   92.09   11.30
   3  -6   9   87.09   11.10
   3  -6   9   94.59   10.60
   3   6  -9   88.39    6.50
  -3   6   9   89.49   10.20
   3  -6  -9   91.09    8.80
   3   6   9   84.19    7.30
  -3   6  -9   90.49    9.90
  -3  -6   9   83.09    7.10
   3  -6  -9  105.29    9.20
   3   6   9   73.39    6.70
  -3  -6   9   90.39    8.00
   3   6   9   90.39    5.90
   4   6  -9    2.70    1.60
   4   6  -9   -0.50    1.20
  -4   6   9    1.40    3.50
   4  -6   9    0.50    3.70
   4  -6   9    3.60    3.30
   4  -6   9    0.40    3.40
  -4   6   9    3.50    3.40
  -4  -6   9    0.70    1.80
  -4  -6   9   -0.30    1.40
   4  -6  -9   -1.50    1.80
   4  -6  -9   -4.60    2.40
   4   6   9   -1.00    1.10
   4   6   9   -1.30    1.50
   5  -6   9   29.80    8.20
  -5   6   9   28.30   11.30
   5   6  -9   23.40    3.70
   5  -6   9   25.70    8.70
   5  -6   9   32.70    7.30
   5   6  -9   29.60    4.50
   5  -6  -9   28.80    6.40
   5  -6  -9   26.40    6.00
   6  -6   9   27.40    7.80
   6   6  -9   30.80    4.60
   6  -6   9   34.10    8.10
   6  -6   9   17.60    6.90
   6  -6  -9   29.10    6.80
   6  -6  -9   48.80    8.20
   7   6  -9   68.99    6.30
   7  -6   9   87.19   15.80
   7  -6   9   50.59   10.90
   7  -6   9   85.79   13.50
   7  -6  -9   62.39   10.90
   7  -6  -9   69.49   10.50
   0   7   9    8.30    4.20
   0  -7  -9   12.60    2.10
   0  -7  -9   16.40    3.30
   0  -7   9   19.40    3.20
   0  -7   9   11.00    3.50
   0  -7   9   15.00    4.00
   0   7  -9   11.80    4.10
   0  -7   9   17.90    5.50
   0   7   9   12.10    4.50
   0   7   9   17.20    4.90
  -1   7   9  108.09   11.00
   1  -7   9  107.19    8.50
  -1   7   9  112.19   11.50
   1  -7   9  111.89   12.30
   1  -7   9   91.79    9.90
   1  -7   9   99.09   10.50
  -1  -7  -9  106.49    7.10
  -1   7   9  101.19   11.70
   1   7  -9  116.39    9.60
   1  -7  -9  108.19    8.90
   1   7   9  116.59   10.10
   1  -7  -9  101.09    7.70
   1   7   9  103.49   10.30
   1   7   9  122.19   11.20
  -1  -7   9  113.99    8.20
  -1  -7   9  107.79    9.80
  -1  -7   9  118.19   11.10
  -1   7  -9  105.99   10.50
  -1  -7   9  113.39    6.90
  -2   7   9   34.40    8.40
  -2   7   9   38.80    7.80
   2   7  -9   35.80    5.50
   2  -7   9   41.60    7.90
   2  -7   9   49.10   10.10
   2  -7   9   31.60    6.60
   2   7   9   36.40    6.40
  -2   7  -9   24.40    6.10
   2   7   9   35.70    6.30
  -2  -7   9   48.20    7.70
   2  -7  -9   43.30    5.30
   2  -7  -9   44.00    6.70
  -2  -7   9   33.40    5.30
   2   7   9   39.40    6.00
  -3   7   9  107.49   12.20
   3  -7   9  125.79   12.70
   3   7  -9  103.39    7.60
   3  -7   9  112.69   11.80
   3  -7   9   97.49   12.60
  -3   7  -9  104.99   11.30
   3   7   9   97.09    8.60
   3   7   9   99.39    8.10
  -3  -7   9  100.89    8.00
   3  -7  -9   93.99    9.30
   3   7   9  105.29    7.00
   3   7   9   85.79    8.70
   3  -7  -9   94.59    9.60
   4  -7   9   38.60    9.20
  -4   7   9   26.20    6.70
   4  -7   9   44.40    9.90
   4  -7   9   45.20    8.70
   4   7  -9   46.00    4.60
   4  -7  -9   40.00    7.40
   4   7   9   46.00    4.30
   4   7   9   44.70    6.30
   5  -7   9   28.50    8.10
   5  -7   9   19.80    7.00
   5   7  -9   29.10    3.70
  -5   7   9   16.00    7.20
   5  -7   9   41.00    9.50
   5  -7  -9   31.30    6.70
   5  -7  -9   28.60    6.40
   6  -7   9   91.39   14.60
   6  -7   9  133.49   16.20
   6  -7  -9  108.49   12.20
   6  -7  -9  112.49   12.60
   0   8   9   47.00    9.20
   0   8   9   49.60    8.50
   0   8  -9   63.09    8.10
   0  -8   9   70.39   11.70
   0  -8   9   47.70    6.30
   0  -8   9   55.29    5.00
  -1   8   9  129.59   13.40
  -1   8   9  145.79   14.60
   1  -8   9  125.29   11.80
   1  -8   9  139.59   10.00
   1  -8   9  128.49   14.00
   1   8  -9  140.09   11.60
  -1  -8   9  141.29   13.20
   1  -8  -9  132.69    9.00
  -1   8  -9  117.89   12.20
   1   8   9  127.59   12.60
   1   8   9  131.59   11.80
   1   8   9  133.69   12.90
   2  -8   9   60.59    9.70
  -2   8   9   59.99   10.20
   2  -8   9   67.39   10.30
  -2   8   9   60.89   11.20
   2  -8   9   58.89   12.10
   2   8  -9   62.89    6.80
  -2  -8  -9   61.89    4.00
   2   8   9   67.89    8.50
   2   8   9   53.99   10.10
  -2   8  -9   57.69    9.00
   2   8   9   53.79    7.70
   3  -8   9   75.89   11.70
   3  -8   9   73.79   12.90
  -3   8   9   50.29   10.00
  -3   8   9   66.99   15.40
   3   8  -9   73.09    6.70
   3  -8   9   69.49   11.30
  -3  -8   9   81.99    7.10
   3   8   9   80.29    6.30
   3   8   9   70.99    7.60
   3   8   9   88.49    9.20
   3  -8  -9   76.69    8.20
   3   8   9   64.69    7.10
   4   8  -9    4.70    2.20
   4  -8   9    6.60    5.00
  -4   8   9   -9.80    5.50
   4  -8   9    0.10    5.00
   4  -8   9    9.30    5.30
   4  -8  -9    3.40    3.40
   4   8   9    0.60    3.60
   4  -8  -9   -4.30    3.00
   5  -8   9   21.30    8.90
   5  -8   9   16.30    7.50
   5   8  -9   22.90    3.60
   5  -8   9   32.20    8.50
   5  -8  -9   34.20    7.80
   5   8   9   34.60    5.40
   5  -8  -9   18.40    6.00
   0   9   9   13.10    4.80
   0   9  -9   12.40    5.00
   0   9   9   -1.10    6.20
   0  -9   9   10.90    3.40
   0  -9   9    5.80    4.10
   1  -9   9    4.10    4.00
   1  -9   9    7.90    2.90
   1  -9   9    3.70    4.20
   1  -9   9   13.30    5.50
  -1   9   9   15.80    6.30
  -1  -9  -9   -1.20    3.40
  -1   9   9    4.70    5.40
   1   9  -9   13.70    4.60
   1   9   9    9.20    5.40
  -1   9  -9   11.20    5.60
  -1  -9   9    8.40    4.20
   1   9   9    5.10    4.40
  -1  -9   9   -1.90    4.20
   2  -9   9  115.19   14.80
  -2   9   9  105.49   16.50
  -2   9   9  126.59   16.20
   2  -9   9  111.49   12.70
   2   9   9  125.59   11.20
   2  -9  -9  124.39    9.60
   2   9   9  134.39   12.20
   3   9  -9   10.80    3.60
   3  -9   9   -0.70    5.20
   3  -9   9   23.10    6.90
  -3   9   9   14.00    8.20
   3  -9   9   14.80    8.30
   3   9   9   14.20    4.10
   3  -9  -9   15.30    4.30
   3  -9  -9    3.20    4.10
   3   9   9   15.60    4.60
   3   9   9   18.10    3.60
   0   0 -10    1.60    0.70
   0   0  10    2.00    1.10
   0   0 -10    1.10    0.70
   0   0  10    1.10    0.70
   0   0  10    0.80    0.60
   0   0 -10    0.80    0.70
  -1   0 -10  376.56   17.90
   1   0  10  317.97   17.90
   1   0  10  388.46   17.70
   1   0  10  375.86   18.30
   1   0 -10  329.27   18.00
  -1   0 -10  363.06   17.90
   1   0 -10  358.86   17.70
  -1   0  10  367.46   17.90
  -1   0  10  382.06   18.10
  -2   0  10   12.70    2.60
  -2   0  10   14.40    2.40
  -2   0 -10   16.40    2.00
   2   0 -10   14.00    2.40
   2   0 -10   18.40    3.40
  -2   0  10   18.80    3.00
   2   0  10   12.60    2.40
   2   0 -10   14.00    2.10
   2   0  10   10.10    2.00
   2   0  10   17.10    1.90
  -3   0  10  356.86   21.40
  -3   0  10  412.76   21.30
   3   0 -10  428.06   21.30
  -3   0 -10  396.86   20.00
   3   0 -10  405.76   20.20
   3   0  10  411.96   21.50
  -3   0  10  402.66   20.30
   4   0 -10   26.00    3.00
  -4   0  10   21.50    4.10
   4   0  10   22.90    4.10
  -4   0 -10   18.50    2.80
  -4   0  10   23.60    2.90
  -4   0  10   25.80    4.20
   4   0 -10   19.60    4.50
   4   0  10   30.40    4.50
   5   0 -10  100.89    7.10
   5   0 -10   85.39    7.70
  -5   0  10   84.29    8.00
  -5   0 -10   91.29    6.50
   5   0  10   90.69    8.40
  -5   0  10  101.29    9.20
  -5   0  10   83.89    7.80
   5   0  10   99.69    7.90
  -5   0  10  102.09    7.10
   6   0 -10    0.30    1.40
  -6   0  10    5.70    3.40
  -6   0  10    4.20    2.50
   6   0  10   -0.80    1.50
   6   0  10    0.60    1.70
  -6   0 -10   -0.10    1.10
  -6   0  10    1.90    1.40
   6   0 -10    4.20    1.90
   7   0 -10   29.80    4.50
   7   0  10   26.10    5.20
   7   0  10   28.70    6.20
   7   0 -10   24.30    5.20
  -7   0  10   35.80    7.30
  -7   0  10   38.30    4.30
   8   0  10   40.20    7.60
   8   0 -10   39.00    7.10
   8   0  10   38.30    6.90
   8   0  10   36.30    7.80
  -8   0 -10   34.40    4.20
   8   0 -10   41.40    5.00
  -8   0  10   33.00    5.10
   9   0 -10  103.29   11.30
   9   0  10  125.99   11.50
   9   0  10  140.79   12.90
   9   0  10  107.39   13.00
   9   0 -10  127.89    9.80
   0  -1 -10   54.89    4.20
   0  -1  10   69.89    4.30
   0  -1 -10   60.19    4.00
   0   1  10   63.89    4.30
   0  -1 -10   66.79    4.70
   0   1  10   65.79    4.70
   0   1 -10   59.89    4.70
   0   1 -10   60.19    4.40
   0  -1  10   64.69    4.80
   0  -1  10   60.39    4.50
   0   1 -10   63.89    4.40
   0   1  10   66.59    4.40
   1   1 -10 1084.79   46.40
  -1  -1 -10 1025.40   46.00
   1   1 -10 1000.20   46.00
  -1   1  10 1013.00   46.50
  -1   1  10  864.41   46.60
   1   1 -10  998.00   45.70
  -1   1  10  939.91   46.10
   1  -1  10  988.70   45.80
  -1  -1 -10 1069.99   45.50
   1  -1  10  965.00   46.40
  -1  -1 -10  962.90   45.80
  -1  -1  10  935.51   46.00
  -1  -1  10  963.40   46.20
  -1   1 -10  944.31   46.10
  -1  -1  10  993.00   45.60
   1   1  10 1011.50   45.40
   1   1  10  940.01   45.60
   1   1  10 1035.90   45.90
   1  -1 -10 1008.40   45.80
   1  -1 -10  984.50   46.30
  -2   1  10  446.26   23.10
  -2  -1 -10  449.16   21.50
   2   1 -10  447.36   22.30
   2   1 -10  421.56   21.50
   2   1 -10  476.55   22.40
  -2   1  10  445.26   22.60
  -2   1  10  469.85   23.80
   2  -1  10  487.85   23.90
  -2   1 -10  427.56   22.40
   2   1  10  427.06   21.80
  -2  -1  10  503.35   22.90
  -2  -1  10  445.86   22.00
   2   1  10  460.75   21.30
   2  -1 -10  443.86   22.20
   2  -1 -10  386.46   22.50
  -2  -1  10  449.76   22.00
   2   1  10  433.96   21.90
  -3   1  10  440.16   22.30
  -3   1  10  369.66   23.00
   3   1 -10  454.05   22.00
   3   1 -10  443.76   22.10
   3   1 -10  418.06   20.90
  -3  -1 -10  433.66   20.70
  -3   1  10  442.26   23.20
   3  -1  10  379.26   23.30
  -3  -1  10  490.15   22.80
  -3  -1  10  429.56   21.30
   3  -1 -10  397.86   22.60
   3  -1 -10  439.06   22.00
  -3   1 -10  458.15   22.70
   3   1  10  419.76   20.60
  -3  -1  10  420.26   21.90
   3   1  10  422.86   21.80
  -4  -1 -10  420.76   20.60
  -4   1  10  443.46   23.40
  -4   1  10  446.16   24.80
  -4   1  10  421.56   22.00
   4   1 -10  392.36   21.50
   4  -1  10  405.06   22.80
   4   1 -10  409.96   20.50
   4  -1  10  385.66   23.50
  -4   1  10  457.95   25.80
   4   1  10  399.96   20.10
  -4  -1  10  406.76   20.60
   4  -1 -10  418.36   21.80
  -4   1 -10  427.46   22.00
   4  -1 -10  385.76   22.50
  -4  -1  10  360.56   21.50
  -4  -1  10  407.16   21.80
  -5   1  10  373.76   22.30
  -5   1  10  348.07   23.10
  -5   1  10  406.26   22.60
   5  -1  10  399.96   23.40
   5   1 -10  337.47   20.40
  -5   1  10  409.36   21.00
  -5  -1 -10  360.26   18.30
   5   1 -10  367.46   19.10
   5  -1  10  350.86   21.60
  -5  -1  10  361.36   20.70
   5   1  10  373.86   20.30
  -5  -1  10  373.76   20.30
   5  -1 -10  357.36   20.50
  -5  -1  10  381.56   19.20
  -5  -1  10  408.16   22.40
  -5   1 -10  405.56   20.90
   5  -1 -10  357.86   21.60
   5   1  10  359.46   20.90
  -6   1  10   54.59   12.00
   6  -1  10   68.69    8.20
   6   1 -10   67.59    6.60
   6  -1  10   63.99    7.40
  -6  -1 -10   70.89    4.60
  -6   1  10   66.99    6.40
   6   1 -10   66.19    5.40
  -6   1  10   68.29    7.60
   6  -1 -10   65.49    7.30
  -6  -1  10   63.09    5.20
  -6   1 -10   51.09    5.90
  -6  -1  10   62.89    7.20
   6   1  10   74.69    6.70
   6  -1 -10   68.89    6.60
   6   1  10   58.49    6.70
   7  -1  10   76.89    9.30
   7  -1  10   64.49    8.00
  -7   1  10   55.09    7.40
  -7  -1 -10   74.69    4.80
   7  -1  10   67.59    8.80
   7   1 -10   77.39    7.60
   7   1 -10   74.59    6.00
  -7   1  10   79.19    7.20
   7   1  10   81.19    8.00
  -7  -1  10   66.19    5.60
  -7   1 -10   66.99    7.90
   7   1  10   59.49    6.80
   7  -1 -10   76.69    8.40
   7  -1 -10   64.89    6.90
   8  -1  10   88.09   10.50
   8  -1  10   92.79    9.90
   8   1 -10   95.59    9.00
   8   1 -10   84.49    6.80
   8  -1  10   88.09   10.90
   8   1  10   73.49    7.90
   8   1  10   79.69    8.60
   8  -1 -10   82.79    9.70
   8   1  10   72.99    9.20
   8  -1 -10   78.39    8.10
   9  -1  10  173.28   15.50
   9   1 -10  142.09   15.00
   9  -1  10  156.18   14.10
   9   1 -10  171.08   10.90
   9  -1  10  147.89   15.30
   9   1  10  159.48   13.10
   9  -1 -10  157.78   12.20
   9   1  10  173.58   15.20
   9   1  10  142.79   12.10
   9  -1 -10  160.98   14.40
   0   2  10  640.84   30.00
   0   2 -10  603.74   30.50
   0  -2  10  648.74   29.40
   0   2  10  580.54   29.90
   0  -2 -10  619.44   29.10
   0   2  10  614.44   29.80
   0   2 -10  608.14   29.90
   0  -2  10  659.63   30.00
   0  -2  10  633.14   31.00
   0  -2 -10  568.14   29.20
  -1   2  10  179.38   10.70
   1   2 -10  184.48    9.90
  -1   2  10  170.88   10.90
   1   2 -10  177.68    9.70
   1   2 -10  200.88   10.40
   1  -2  10  177.28   11.40
   1  -2  10  179.18   10.50
  -1   2  10  170.28   10.40
  -1  -2 -10  172.58    9.30
   1  -2  10  168.58    9.80
  -1  -2  10  189.28   10.00
  -1  -2  10  161.18    9.30
   1  -2 -10  195.08   10.40
   1   2  10  163.88    9.50
   1   2  10  165.48    9.40
   1  -2 -10  164.08    9.70
  -1   2 -10  173.08   10.50
  -1  -2  10  170.38   10.40
   2  -2  10  256.67   16.00
  -2  -2 -10  249.58   12.90
  -2   2  10  247.08   15.60
   2   2 -10  259.37   13.70
   2   2 -10  262.47   13.40
  -2   2  10  292.37   15.80
  -2  -2  10  252.07   14.00
   2   2  10  245.78   12.90
   2   2  10  273.17   13.40
  -2   2 -10  259.57   15.00
  -2  -2  10  265.97   13.40
   2   2  10  280.37   13.30
   2  -2 -10  257.27   14.40
   3   2 -10   43.30    3.80
  -3   2  10   45.00    5.50
   3   2 -10   44.80    3.40
   3  -2  10   41.70    5.40
  -3   2  10   41.20    6.50
  -3  -2 -10   34.00    2.90
   3   2 -10   42.70    3.70
   3  -2  10   35.20    5.30
  -3   2  10   28.80    4.90
  -3   2 -10   41.60    4.70
   3   2  10   39.10    3.20
   3  -2 -10   34.30    4.40
   3  -2 -10   42.90    4.40
   3   2  10   38.70    3.30
  -3  -2  10   36.00    3.50
   3   2  10   42.10    2.90
  -3  -2  10   42.40    3.70
  -3  -2  10   43.20    4.00
  -4  -2 -10  146.99    7.90
   4  -2  10  159.18   11.60
   4   2 -10  149.29    8.50
   4   2 -10  162.28    9.60
  -4   2  10  144.29   12.40
   4  -2  10  145.29   12.00
  -4   2  10  154.68   11.80
  -4   2  10  141.49   11.70
  -4   2 -10  168.18   11.20
   4   2  10  162.48    8.00
   4  -2 -10  148.39   10.40
   4   2  10  139.29    9.00
  -4  -2  10  152.38    8.90
  -4  -2  10  159.88    9.70
  -4  -2  10  126.49    8.80
   4  -2 -10  150.68   11.10
   5  -2  10  139.59   11.60
   5  -2  10  142.39   12.50
  -5   2  10  144.99   12.20
   5   2 -10  139.49    8.40
  -5   2  10  153.78   12.20
   5   2 -10  139.09   11.30
  -5  -2  10  153.78    8.80
   5   2  10  146.69    9.60
  -5   2 -10  139.89   10.80
   5  -2 -10  147.19   10.60
   5   2  10  137.79    9.00
   5  -2 -10  133.49   11.10
  -5  -2  10  138.49    9.60
   5   2  10  145.19    7.90
  -6   2  10   82.09    9.30
   6  -2  10   85.49   10.00
   6   2 -10   89.49    6.00
   6  -2  10   88.19    9.30
  -6   2  10   79.39    9.40
   6  -2  10   80.99    9.60
   6   2 -10   84.39    7.10
   6   2  10   80.99    6.80
  -6  -2  10   97.89    8.30
  -6  -2  10   82.79    6.00
   6   2  10   72.19    6.90
   6  -2 -10   81.49    7.80
   6   2  10   84.69    5.40
   6  -2 -10  101.49    9.40
  -7   2  10    5.10    2.50
   7  -2  10   10.20    4.80
   7   2 -10    4.70    1.70
   7   2 -10    7.30    2.70
   7  -2  10    1.90    3.30
   7  -2  10    6.60    3.70
  -7   2  10    1.90    3.90
   7  -2 -10   10.70    4.10
   7  -2 -10    6.90    3.00
  -7  -2  10   10.20    2.10
   7   2  10    6.20    1.50
   7   2  10    8.70    2.60
  -7  -2  10    2.50    2.80
   7   2  10    8.60    3.00
   8  -2  10   -0.90    2.80
   8   2 -10    1.50    1.30
   8   2 -10    1.10    1.90
  -8   2  10   -1.60    1.90
   8  -2  10    2.80    3.40
   8  -2  10    7.60    4.70
  -8  -2  10   -1.60    2.80
   8   2  10    1.20    1.90
   8  -2 -10    1.30    2.90
   8   2  10    1.80    1.90
   8   2  10    4.50    3.80
   9   2 -10    3.50    1.80
   9   2 -10    3.10    2.60
   9  -2  10    0.80    5.00
  -9   2  10   -1.40    2.40
   9  -2  10   -5.40    3.40
   9  -2  10    7.10    4.50
   9  -2 -10    6.90    4.40
  -9  -2  10    0.80    2.00
   9  -2 -10    1.50    2.90
   9   2  10    2.70    1.60
   9   2  10   -0.20    2.20
   0   3  10 2489.35  116.99
   0  -3  10 2546.15  116.39
   0  -3  10 2566.74  115.99
   0   3  10 2747.53  117.39
   0   3 -10 2286.87  116.59
   0  -3  10 2498.05  118.29
   0  -3 -10 2628.64  115.79
   0  -3 -10 2623.64  115.69
   1   3 -10  368.46   19.50
  -1  -3 -10  363.76   18.40
   1  -3  10  433.16   20.80
   1   3 -10  395.16   20.20
  -1  -3 -10  373.56   18.50
   1  -3  10  385.16   22.10
  -1   3  10  366.76   23.60
  -1   3  10  375.16   21.00
   1   3  10  381.46   19.60
   1  -3 -10  375.76   19.70
   1  -3 -10  402.76   20.00
   1   3  10  377.26   19.20
  -1  -3  10  345.97   20.60
  -1   3 -10  361.86   20.70
  -1  -3  10  429.36   19.90
  -1  -3  10  407.46   19.50
  -2   3  10   22.70    4.30
   2   3 -10   23.50    2.60
   2   3 -10   19.60    2.90
  -2  -3 -10   22.30    1.90
   2   3 -10   22.60    2.80
  -2   3  10   17.10    3.80
   2  -3  10   16.50    3.90
  -2   3  10   23.80    5.20
   2  -3  10   31.90    6.00
  -2  -3  10   23.70    2.30
  -2   3 -10   15.30    3.00
   2  -3 -10   28.00    4.00
   2  -3 -10   20.20    3.80
   2   3  10   24.00    2.20
   2   3  10   22.30    2.30
  -2  -3  10   21.10    2.50
   2   3  10   19.60    2.30
  -2  -3  10   23.20    3.80
  -3   3  10  208.88   15.00
   3  -3  10  188.28   14.50
   3  -3  10  180.78   13.40
   3   3 -10  192.88   11.00
   3   3 -10  182.38   10.50
   3   3 -10  192.18   10.80
  -3   3  10  197.78   13.80
  -3   3  10  195.88   14.20
  -3  -3  10  202.38   11.60
  -3   3 -10  177.08   12.90
   3  -3 -10  184.48   12.30
  -3  -3  10  205.48   10.70
   3  -3 -10  228.28   13.60
  -3  -3  10  179.78   10.50
   3   3  10  195.68   10.10
   3   3  10  198.08   10.10
   3   3  10  182.08   10.00
   4  -3  10  250.67   17.30
   4   3 -10  237.48   14.00
   4   3 -10  269.47   14.40
   4  -3  10  242.88   18.20
  -4   3  10  246.58   17.30
  -4   3  10  265.07   18.10
  -4   3  10  236.48   18.20
   4   3 -10  248.28   13.40
   4  -3 -10  252.77   16.00
  -4   3 -10  280.07   17.20
   4   3  10  251.17   13.40
   4   3  10  254.57   12.70
  -4  -3  10  270.07   14.50
  -4  -3  10  267.87   14.20
   4  -3 -10  293.97   17.30
   4   3  10  267.07   13.30
   5   3 -10  105.79    6.90
   5  -3  10  122.59   11.00
  -5   3  10  115.69   11.20
   5  -3  10  113.69   11.70
  -5   3  10   95.39   10.40
   5   3 -10  118.49    7.90
  -5  -3  10  109.19    7.70
   5  -3 -10  113.39   10.30
   5   3  10  113.89    6.10
   5   3  10  121.29    7.20
   5  -3 -10  103.89    9.30
   5   3  10  116.39    7.40
  -5  -3  10  114.69    7.60
   6   3 -10    1.90    1.10
   6  -3  10    3.80    2.70
   6  -3  10   -0.50    2.50
   6   3 -10    1.00    1.30
  -6   3  10    9.10    3.70
  -6   3  10    1.40    2.50
   6  -3  10   -1.00    2.30
   6   3  10   -0.60    0.70
   6  -3 -10    0.70    1.80
  -6  -3  10    0.80    1.80
   6   3  10   -0.30    1.20
   6  -3 -10    1.80    2.20
  -6   3 -10    2.40    2.50
   6   3  10    0.40    1.30
   7  -3  10   40.10    9.00
   7   3 -10   44.70    5.00
   7  -3  10   62.19   11.00
   7  -3  10   45.90    9.70
  -7  -3  10   34.10    5.30
  -7  -3  10   39.60    4.20
   7  -3 -10   42.20    7.10
   7  -3 -10   31.30    9.60
   7   3  10   37.00    3.90
   7   3  10   43.00    3.00
   8  -3  10   27.30    7.30
   8  -3  10   43.80    9.30
   8  -3  10   38.90    9.10
   8   3 -10   43.90    5.50
   8   3 -10   42.40    4.10
   8   3  10   45.20    3.10
   8  -3 -10   30.80    6.90
   8   3  10   46.80    4.00
   8  -3 -10   57.09    8.30
   9  -3  10  100.89   14.10
  -9   3  10   82.99   10.80
   9   3 -10   91.79    7.10
   9  -3  10  108.39   14.20
   9  -3  10   95.39   15.30
   9   3 -10  105.89    9.20
   9  -3 -10  115.79   11.20
   9  -3 -10  114.79   12.70
   9   3  10  131.29   11.30
   0  -4  10    0.30    1.00
   0  -4 -10    1.10    0.70
   0   4  10    2.60    1.40
   0   4  10    1.20    1.50
   0   4 -10   -0.60    1.00
   0  -4  10    0.90    1.10
   0   4  10    1.50    1.30
   0  -4  10    4.10    2.30
   0  -4 -10    0.90    0.90
   0  -4  10   -1.70    1.00
  -1   4  10   35.40    5.50
   1  -4  10   49.40    5.60
  -1  -4 -10   33.70    2.90
  -1   4  10   31.50    5.20
   1  -4  10   42.90    4.40
  -1  -4 -10   39.40    2.70
   1   4 -10   41.40    4.10
   1  -4  10   58.39    8.80
  -1   4  10   49.30    5.50
  -1  -4  10   35.90    3.40
   1  -4 -10   42.20    4.10
  -1  -4  10   39.00    3.40
   1   4  10   37.20    4.20
   1  -4 -10   36.90    3.90
  -1  -4  10   37.10    4.90
   1   4  10   37.90    4.00
  -1  -4  10   41.40    4.70
  -2  -4 -10  352.76   17.00
  -2   4  10  324.07   22.20
   2  -4  10  400.36   22.90
   2  -4  10  383.26   22.00
  -2   4  10  351.06   21.50
   2   4 -10  342.87   19.10
   2  -4  10  339.37   22.50
   2   4 -10  349.77   18.50
  -2  -4  10  356.86   17.80
   2   4  10  379.46   18.10
  -2  -4  10  339.17   19.00
  -2   4 -10  349.96   21.10
   2   4  10  365.56   18.40
   2   4  10  364.26   18.90
  -2  -4  10  344.57   20.20
   2  -4 -10  358.16   20.20
   2  -4 -10  364.66   20.00
  -2  -4  10  375.66   18.10
   3   4 -10  118.69    7.50
   3  -4  10  121.69   11.60
   3  -4  10   96.29   10.40
  -3   4  10  121.39   11.70
  -3   4  10  113.99   10.40
  -3   4  10  141.89   11.80
   3   4 -10  124.99    8.10
   3  -4 -10  122.89    9.80
   3  -4 -10  121.69    9.30
  -3  -4  10  121.49    7.10
  -3  -4  10  115.09    8.60
  -3   4 -10  118.19   10.20
   3   4  10  117.89    7.40
   3   4  10  108.99    6.90
  -4   4  10  148.09   13.60
  -4   4  10  103.79   11.60
   4   4 -10  138.19    8.70
   4  -4  10  149.39   12.50
   4  -4  10  152.08   13.10
   4   4 -10  140.89    8.60
  -4   4  10  143.49   12.20
   4  -4  10  135.19   13.10
  -4  -4  10  125.39    8.10
  -4  -4  10  145.79    9.40
   4  -4 -10  136.19   10.80
   4   4  10  126.89    7.80
   4   4  10  134.49    7.50
  -4   4 -10  142.49   11.60
   4   4  10  138.49    7.70
   4  -4 -10  129.29   11.00
   5   4 -10  109.39    7.00
   5  -4  10  110.09   11.10
  -5   4  10  112.19   12.70
   5  -4  10  105.79   11.70
   5   4 -10  101.29    7.50
  -5   4  10  117.19   11.70
   5  -4  10  115.99   12.40
   5   4  10  109.19    6.30
  -5  -4  10  115.89    7.80
   5  -4 -10  101.79    9.60
   5   4  10  100.09    6.00
   5  -4 -10   96.19   10.00
   6  -4  10    3.90    3.40
   6  -4  10    9.90    4.70
   6   4 -10    3.20    1.50
  -6   4  10    3.10    3.80
   6  -4  10    5.60    4.00
  -6   4  10   -2.00    3.40
   6   4 -10    4.90    1.60
   6  -4 -10    3.70    2.80
   6  -4 -10    8.00    3.50
   6   4  10    3.60    1.30
  -6  -4  10    4.60    2.00
  -6  -4  10    3.10    1.70
   7   4 -10    0.60    1.20
   7  -4  10    2.60    3.70
   7   4 -10    3.20    1.90
   7  -4  10    8.10    4.90
   7  -4  10   11.10    4.20
   7  -4 -10    1.40    2.90
   7  -4 -10    3.40    3.10
   8  -4  10   22.10    7.00
   8   4 -10   30.50    3.50
   8  -4  10   26.10    8.30
   8   4 -10   30.80    4.80
   8  -4  10   16.40    6.70
   8  -4 -10   23.20    6.20
   8   4  10   36.10    5.30
   8  -4 -10   17.50    6.10
   0  -5  10    0.90    1.80
   0  -5  10    2.80    2.20
   0   5  10   -0.40    1.60
   0   5 -10    3.40    1.90
   0   5  10    1.60    1.70
   0  -5 -10    0.80    0.80
   0   5  10    1.60    2.00
   0  -5  10    1.20    1.00
   0  -5  10    0.60    1.10
   0  -5  10    1.50    2.20
   1  -5  10  357.66   22.30
  -1   5  10  341.77   22.80
   1  -5  10  396.46   20.30
  -1   5  10  365.66   21.90
   1  -5  10  362.26   22.00
  -1   5  10  309.17   21.50
  -1  -5 -10  357.66   17.90
   1   5 -10  347.27   19.80
   1   5  10  371.96   20.50
  -1  -5  10  333.47   18.30
  -1  -5  10  357.46   20.80
  -1   5 -10  374.46   21.70
   1  -5 -10  371.16   19.50
   1   5  10  367.56   20.50
   1  -5 -10  373.16   19.90
  -1  -5  10  358.56   21.90
   1   5  10  344.27   21.20
  -1  -5  10  389.36   20.70
  -2   5  10   45.40    7.40
   2  -5  10   43.70    7.60
  -2  -5 -10   44.80    3.10
   2  -5  10   37.70    5.10
  -2   5  10   49.00    9.40
   2  -5  10   44.60    6.90
  -2   5  10   42.00    7.50
   2   5 -10   46.20    4.50
   2  -5  10   72.89   12.30
  -2  -5  10   46.30    3.60
   2   5  10   44.70    4.00
   2  -5 -10   38.00    4.90
   2   5  10   52.19    5.50
  -2  -5  10   41.30    6.30
  -2   5 -10   31.30    5.40
   2   5  10   43.70    4.60
   2  -5 -10   43.60    6.00
  -2  -5  10   41.80    3.60
   2   5  10   41.80    4.70
  -2  -5  10   53.99    4.60
  -2  -5  10   40.80    5.10
   3  -5  10  288.87   19.80
   3  -5  10  244.68   19.50
   3   5 -10  256.57   14.30
  -3   5  10  221.88   19.00
   3   5 -10  288.47   15.60
   3  -5  10  283.37   18.90
  -3   5  10  273.87   20.30
   3  -5 -10  285.27   17.10
   3  -5 -10  236.48   16.60
  -3  -5  10  235.38   13.30
   3   5  10  265.67   13.30
  -3   5 -10  272.97   18.30
  -3  -5  10  245.38   15.10
   3   5  10  258.27   15.20
   3   5  10  269.27   14.70
  -3  -5  10  259.07   16.10
   3   5  10  271.77   14.40
   4   5 -10  110.79    8.20
   4  -5  10  119.89   12.60
  -4   5  10  123.39   11.90
  -4   5  10  104.49   12.60
   4   5 -10  119.59    7.70
   4  -5  10  121.49   11.80
   4  -5  10  133.89   13.40
   4   5  10  124.39    7.20
  -4  -5  10  119.49    7.90
   4   5  10  111.69    6.40
   4   5  10  113.79    7.30
  -4   5 -10  114.19   11.20
   4  -5 -10  121.49   10.80
   4  -5 -10  118.19   10.20
   5  -5  10  144.49   15.00
   5  -5  10  141.89   13.40
  -5   5  10  152.68   16.10
   5  -5  10  134.99   14.20
  -5   5  10  148.79   14.00
   5   5 -10  133.59    9.30
   5   5 -10  138.99    9.10
  -5  -5  10  146.49    9.10
   5  -5 -10  129.99   12.30
  -5  -5  10  130.99    7.80
   5  -5 -10  144.19   12.30
   5   5  10  150.08    7.90
   6  -5  10   28.00    7.40
   6   5 -10   31.20    3.70
   6  -5  10   26.50    7.30
   6  -5  10   35.40    9.00
   6  -5 -10   25.80    6.50
   6  -5 -10   25.40    6.50
   7  -5  10   14.90    5.30
   7  -5  10   11.90    6.20
   7   5 -10   14.00    3.00
   7  -5  10   10.70    6.60
   7  -5 -10   15.20    5.30
   7  -5 -10   13.90    4.80
   8   5 -10   22.00    4.00
   8  -5  10   15.40    6.80
   8  -5  10   22.40    8.10
   8  -5  10   18.50    8.10
   8  -5 -10   20.90    6.50
   8  -5 -10   15.90    5.50
   0  -6  10  389.36   25.20
   0  -6  10  363.76   23.50
   0  -6  10  439.76   21.30
   0   6  10  397.16   23.70
   0  -6  10  383.06   21.70
   0  -6  10  365.96   23.00
   0   6  10  414.56   24.40
   0   6 -10  413.76   23.40
   0   6  10  391.56   24.90
   0  -6 -10  393.16   19.80
   1  -6  10  109.79    8.30
  -1   6  10  101.29   10.80
  -1  -6 -10  105.79    6.70
   1  -6  10   91.79    9.70
   1   6 -10  114.59    8.90
  -1   6  10   97.89   10.20
   1  -6  10  111.69   11.40
   1  -6  10   95.09    9.80
  -1   6  10  104.59   10.00
   1   6  10  102.59    9.30
  -1  -6  10  101.69    8.40
  -1   6 -10  109.59   10.10
   1  -6 -10  107.69    7.70
  -1  -6  10  111.09    7.00
   1   6  10  105.99    9.80
  -1  -6  10   98.89   10.00
   1   6  10  107.19    9.20
   1  -6 -10   95.09    8.10
  -2  -6 -10   61.29    4.10
   2  -6  10   82.89    9.30
   2  -6  10   63.39    9.30
   2  -6  10   69.99    6.80
  -2   6  10   69.59    9.00
  -2   6  10   63.99   10.30
   2  -6  10   65.09   11.10
  -2   6  10   55.89    9.00
   2   6 -10   56.79    5.70
  -2  -6  10   68.09    6.70
   2  -6 -10   72.29    6.80
   2   6  10   63.99    6.40
  -2   6 -10   68.19   10.40
  -2  -6  10   66.99    7.40
   2   6  10   69.59    7.10
   2   6  10   61.79    6.60
   2  -6 -10   62.79    6.70
   3  -6  10   17.80    5.20
   3   6 -10   26.00    4.00
  -3   6  10   12.10    4.70
   3  -6  10   14.70    5.30
   3  -6  10   16.80    6.00
  -3   6  10    8.40    4.50
  -3   6  10   20.30    5.80
  -3  -6  10   23.60    4.90
  -3  -6  10   19.70    3.70
   3   6  10   20.60    3.90
   3   6  10   18.70    2.40
   3  -6 -10   21.20    4.70
   3   6  10   22.70    4.10
  -3   6 -10   15.10    4.80
   3   6  10   17.80    3.30
   3  -6 -10   14.70    3.90
   4  -6  10  161.28   15.40
   4   6 -10  156.98    9.50
  -4   6  10  139.39   13.90
   4  -6  10  158.98   15.90
   4   6 -10  143.69   10.60
   4  -6  10  145.59   14.00
  -4   6  10  188.28   17.00
  -4  -6  10  160.58   10.60
   4  -6 -10  128.39   12.10
   4   6  10  159.68    7.90
   4   6  10  159.18    9.90
  -4  -6  10  142.69    9.20
   4  -6 -10  137.89   12.20
   4   6  10  159.28    9.30
  -4   6 -10  121.39   13.00
  -4  -6  10  133.59   10.50
   5   6 -10    8.50    2.20
   5   6 -10    8.60    2.60
   5  -6  10    8.90    8.00
  -5   6  10    6.80    4.70
   5  -6  10    7.20    4.30
   5  -6  10    8.90    4.60
   5   6  10    9.60    2.20
   5  -6 -10   10.40    4.30
   5  -6 -10   10.20    3.90
   6  -6  10   49.50   10.00
   6  -6  10   66.09   11.80
   6  -6  10   52.99   10.30
   6   6 -10   61.59    5.90
   6  -6 -10   62.09   10.40
   6  -6 -10   53.19    9.00
   7  -6  10   -0.60    4.60
   7  -6  10    2.20    4.60
   7  -6  10    5.70    5.30
   7  -6 -10    4.70    4.20
   7  -6 -10    8.80    4.90
   0  -7  10   67.79    7.40
   0   7  10   63.79   10.40
   0   7  10   58.09    8.50
   0  -7 -10   57.99    4.20
   0  -7  10   58.39    8.50
   0  -7  10   58.89    5.20
   0  -7 -10   50.49    5.30
   0   7 -10   69.49    7.80
  -1  -7 -10  122.39    7.90
   1  -7  10  133.49   11.90
   1  -7  10  136.19   13.50
  -1   7  10  138.59   12.40
   1  -7  10  135.89   12.10
  -1   7  10  109.39   11.80
  -1   7  10  138.09   13.60
   1  -7  10  134.79    9.60
   1   7  10  114.99   10.50
   1  -7 -10  130.49    9.70
  -1   7 -10  121.09   11.30
   1   7  10  122.79   11.30
  -1  -7  10  120.09    9.10
   1  -7 -10  130.69    8.80
  -1  -7  10  129.89   12.00
  -1  -7  10  120.89    7.70
   1   7  10  108.29   11.20
  -2   7  10   39.30    7.50
  -2   7  10   37.40    7.70
   2  -7  10   45.10    8.50
   2  -7  10   42.00    8.60
   2   7 -10   36.40    5.50
   2  -7  10   38.50    7.50
   2   7  10   31.80    6.00
  -2   7 -10   27.40    6.60
   2  -7 -10   46.60    5.50
   2   7  10   37.40    5.90
   2   7  10   44.10    7.20
   2  -7 -10   36.40    5.90
  -2  -7  10   34.20    6.80
  -2  -7  10   46.90    6.70
   3  -7  10   26.20    7.00
   3   7 -10   33.80    4.30
  -3   7  10   35.40    7.20
   3  -7  10   28.50    7.00
   3  -7  10   45.50   10.20
  -3   7  10   42.90    8.90
  -3  -7  10   39.70    5.40
   3   7  10   30.70    5.00
  -3   7 -10   34.50    7.20
   3  -7 -10   31.70    6.40
   3   7  10   30.50    3.60
   3  -7 -10   27.10    5.70
   3   7  10   35.50    5.90
   3   7  10   31.50    5.60
   4  -7  10  152.58   15.30
   4  -7  10  151.78   14.90
   4  -7  10  137.19   15.70
   4   7 -10  136.79    9.20
  -4   7  10  148.89   14.50
   4  -7 -10  144.49   12.60
   4  -7 -10  152.18   14.40
   4   7  10  156.18    9.30
   4   7  10  134.89   10.70
  -4  -7  10  134.49    8.70
  -5   7  10   46.10    9.10
   5  -7  10   30.70    8.70
   5  -7  10   49.50   10.70
   5  -7  10   58.49   10.90
   5  -7 -10   63.89    9.90
   5  -7 -10   55.69    9.30
   5   7  10   49.70    6.00
   6  -7  10   15.50    6.80
   6  -7  10   28.60   10.00
   6  -7  10   12.90    7.30
   6  -7 -10   19.40    6.60
   6  -7 -10   21.10    6.20
   0   8 -10   15.90    4.90
   0  -8  10   21.40    4.40
   0   8  10   20.90    6.30
   0  -8  10   19.70    6.10
   0   8  10   12.60    4.60
   0  -8  10   15.50    3.20
  -1   8  10   90.29   12.40
  -1   8  10   72.79   12.70
   1  -8  10   80.09    7.20
   1   8 -10   78.69    8.80
   1  -8  10   72.09    9.00
   1  -8  10   76.89   12.20
  -1  -8  10   77.09   10.00
   1   8  10   73.59   10.70
   1  -8 -10   80.49    6.30
   1   8  10   72.69    9.80
   1   8  10   85.89   10.20
  -1   8 -10   85.39    9.90
  -1  -8  10   78.79    6.10
  -2   8  10   48.60   10.80
   2  -8  10   64.99   10.50
   2  -8  10   81.89   14.00
  -2   8  10   89.79   12.40
  -2  -8 -10   71.09    4.60
   2   8 -10   87.19    8.00
   2  -8  10   81.09    8.00
   2  -8  10   66.89   11.30
   2  -8 -10   68.39    7.00
   2   8  10   65.89    7.90
   2   8  10   78.39    8.80
  -2   8 -10   83.59   10.60
   2   8  10   94.89   10.00
   3  -8  10   26.30    7.10
   3  -8  10   40.80    8.30
  -3   8  10   19.30    7.30
   3  -8  10   28.90    8.70
   3   8 -10   26.20    4.60
   3   8  10   29.70    3.80
   3   8  10   28.00    5.10
   3   8  10   31.30    5.90
   3  -8 -10   29.40    5.60
  -3  -8  10   16.10    4.10
   4  -8  10  106.99   14.60
  -4   8  10   78.99   13.90
   4  -8  10  117.19   13.70
   4  -8  10   84.09   14.50
   4   8 -10  104.69    7.90
   4  -8 -10  105.39   10.90
   4   8  10  107.39    9.80
   5  -8  10   20.50    7.70
   5   8 -10   15.70    3.20
   5  -8  10   24.40    7.90
   5  -8  10   28.30    8.30
   5  -8 -10   13.00    5.00
   5  -8 -10   31.70    7.30
   5   8  10   22.60    5.20
   0   9 -10   41.80    7.20
   0  -9  10   49.30    5.80
   0   9  10   36.30    8.40
   0   9  10   39.60    9.90
   1  -9  10   79.09    9.30
  -1   9  10   71.79   12.70
   1   9 -10   94.69    9.50
   1  -9  10   84.59   13.40
  -1   9  10   66.09   11.40
   1   9  10   83.79   11.10
  -1   9 -10   72.79   11.20
   1   9  10   98.39   10.40
   2  -9  10   72.09   13.10
  -2   9  10   79.09   12.60
  -2   9  10   79.69   16.30
   2  -9  10   73.79   10.90
   2   9 -10   62.39    8.20
   2   9  10   82.79    9.20
   2   9  10   83.29   10.60
   2  -9 -10   75.59    7.10
   3  -9  10   49.90   12.00
  -3   9  10   26.20    9.70
   3  -9  10   52.19    9.70
   0   0  11    2.50    0.90
   0   0 -11    2.70    1.00
   0   0 -11    3.50    1.20
   0   0 -11    2.00    0.90
   0   0  11    1.50    0.90
   1   0 -11   25.20    3.20
  -1   0  11   26.30    3.00
   1   0  11   31.00    3.00
   1   0 -11   27.70    2.80
   1   0 -11   24.00    2.40
   1   0  11   29.40    2.50
  -1   0 -11   27.10    2.60
  -1   0  11   25.60    2.70
  -1   0  11   27.70    2.70
   1   0  11   29.80    2.90
  -1   0 -11   24.00    2.50
   2   0  11 2456.05  106.19
   2   0  11 2276.97  105.09
  -2   0 -11 2252.17  105.39
   2   0 -11 2198.58  106.09
  -2   0  11 2221.28  105.59
  -2   0  11 2380.36  106.19
   2   0 -11 2379.06  105.39
  -2   0  11 2423.96  106.99
   2   0  11 2309.37  106.39
   2   0 -11 2288.57  106.39
   3   0 -11  120.79    7.40
  -3   0  11  119.39    7.60
   3   0 -11  105.79    7.90
  -3   0  11  136.19   11.80
   3   0  11  120.29    7.30
   3   0  11  131.89    8.80
   4   0 -11  105.09    7.10
  -4   0 -11  106.99    6.90
  -4   0  11  107.59    7.30
  -4   0  11   97.19    8.10
   4   0 -11  102.09    8.00
  -4   0  11  106.49    8.60
   4   0  11  107.69    8.60
  -5   0  11   14.30    4.40
   5   0 -11   11.10    2.80
  -5   0  11    7.70    2.20
  -5   0  11   13.10    3.40
   5   0  11    8.00    2.90
  -5   0 -11   15.80    2.90
   5   0  11   15.60    3.50
  -5   0  11   16.50    4.20
   5   0 -11   15.80    2.80
   6   0 -11  224.68   13.90
   6   0  11  224.88   15.50
  -6   0 -11  241.68   13.40
  -6   0  11  243.28   15.50
   6   0  11  247.78   16.80
  -6   0  11  241.38   14.00
   7   0  11   87.39    8.50
  -7   0  11   82.29    9.40
   7   0 -11   86.09    8.50
   7   0  11   86.29    9.20
  -7   0  11   78.89    6.70
   7   0 -11   67.89    6.60
   8   0 -11    6.40    2.60
   8   0  11    4.30    2.80
   8   0  11    2.00    3.90
  -8   0  11    4.10    2.00
   8   0 -11    8.00    3.40
  -8   0 -11    4.20    2.40
   9   0 -11   24.60    5.80
   9   0 -11   23.40    4.40
   9   0  11   20.70    5.30
   9   0  11   31.70   11.60
   9   0  11   19.60    6.10
   0   1  11  375.56   20.20
   0  -1  11  412.76   20.30
   0  -1 -11  459.05   20.40
   0  -1 -11  407.16   19.60
   0  -1  11  405.26   20.60
   0   1  11  395.26   19.90
   0   1  11  403.56   19.90
   0  -1  11  402.96   19.70
   0   1 -11  384.26   20.50
   1   1 -11   91.69    5.80
   1  -1  11  100.59    6.00
  -1   1  11  111.19    7.10
  -1  -1 -11   90.69    6.00
   1   1 -11   94.99    6.10
  -1   1  11  101.69    6.40
  -1   1  11   95.89    6.50
  -1  -1 -11   92.09    6.10
  -1  -1 -11   99.49    5.80
   1  -1  11   91.59    6.90
   1  -1  11   96.89    6.50
  -1  -1  11   92.09    5.80
   1   1  11  102.69    6.10
   1   1  11   91.79    6.00
   1   1  11   88.49    5.60
  -1   1 -11   92.39    6.20
  -1  -1  11   93.29    6.40
   1  -1 -11  105.09    6.00
  -2   1  11   70.89    5.90
   2   1 -11   69.29    4.80
  -2   1  11   88.89    6.70
  -2  -1 -11   72.69    4.80
   2   1 -11   66.39    5.20
   2  -1  11   58.69    5.80
   2  -1  11   75.49    5.20
   2  -1  11   70.59    5.70
   2  -1 -11   70.19    5.10
  -2  -1  11   74.39    5.10
  -2  -1  11   82.59    5.80
   2  -1 -11   73.39    5.60
   2   1  11   74.99    5.10
  -2   1 -11   71.19    5.30
  -2  -1  11   73.39    5.10
   2   1  11   59.19    4.80
   3   1 -11   89.99    6.10
   3   1 -11   82.49    6.10
  -3   1  11   76.69    6.70
  -3   1  11   77.89    6.10
   3  -1  11   67.19    6.80
  -3  -1 -11   83.29    5.10
  -3  -1  11   72.29    5.40
  -3  -1  11   82.19    6.40
  -3  -1  11   74.49    5.80
   3  -1 -11   73.19    5.70
   3   1  11   79.19    4.90
  -3   1 -11   76.19    5.90
   3   1  11   81.29    6.00
   3   1  11   72.19    5.60
  -4   1  11  140.39   10.50
  -4   1  11  122.59    9.10
   4   1 -11  136.79    9.30
   4  -1  11  132.69   10.00
   4   1 -11  136.49    8.20
  -4  -1 -11  126.89    7.60
   4  -1  11  162.08   11.40
  -4   1  11  128.39   10.60
  -4  -1  11  126.59    9.20
  -4  -1  11  163.48   10.00
  -4  -1  11  135.79    8.40
   4  -1 -11  153.28   10.30
   4   1  11  141.19    9.50
   4  -1 -11  139.29    9.20
  -4   1 -11  112.39    8.80
   4   1  11  135.39    7.80
  -5  -1 -11   44.90    3.50
   5   1 -11   41.30    3.90
  -5   1  11   41.20    6.40
  -5   1  11   47.90    8.00
   5  -1  11   49.20    6.90
   5  -1  11   42.30    7.50
  -5   1  11   45.00    4.90
   5   1 -11   47.80    5.00
  -5   1  11   30.30    5.70
   5   1  11   39.50    3.60
  -5   1 -11   45.90    4.90
   5   1  11   43.80    4.80
  -5  -1  11   38.20    4.80
   5  -1 -11   28.90    5.60
  -5  -1  11   38.40    3.90
   5  -1 -11   45.40    4.80
   5   1  11   41.60    5.20
   6  -1  11   47.40    7.20
   6  -1  11   34.80    6.70
  -6   1  11   35.80    6.80
   6   1 -11   34.40    3.80
  -6  -1 -11   36.50    3.20
  -6   1  11   42.40    6.80
   6   1 -11   36.70    4.90
  -6   1  11   42.90    5.00
  -6  -1  11   36.60    6.60
   6   1  11   32.90    5.30
  -6  -1  11   40.00    4.60
   6   1  11   48.00    7.10
   6  -1 -11   32.60    5.10
   6  -1 -11   45.10    7.30
  -6  -1  11   36.70    3.80
   7  -1  11   67.89    8.80
  -7   1  11   56.39    8.30
  -7  -1 -11   51.89    4.00
   7  -1  11   51.99    8.30
   7   1 -11   61.39    6.80
   7   1 -11   48.50    4.90
   7  -1  11   58.59    9.80
   7   1  11   58.39    7.10
   7  -1 -11   57.59    7.40
   7   1  11   61.49    6.50
  -7  -1  11   58.39    5.10
   7  -1 -11   59.29    6.40
  -7   1 -11   47.60    5.70
   8  -1  11   13.70    4.90
   8  -1  11   18.20    5.40
  -8  -1 -11   22.10    2.40
   8   1 -11   26.70    4.10
  -8   1  11   20.60    4.00
   8   1 -11   23.40    5.20
   8  -1  11   20.60    6.50
   8  -1 -11   23.00    6.20
   8   1  11   25.40    5.50
   8   1  11   15.80    4.50
   8  -1 -11   27.80    5.10
   8   1  11   26.10    6.30
   9  -1  11   11.60    6.00
   9  -1  11   18.10    5.80
   9  -1  11   26.70    7.00
   9   1 -11   34.70    7.00
   9   1 -11   19.60    3.70
   9   1  11   21.00    4.90
   9   1  11   21.90    6.50
   9   1  11   34.80    6.90
   9  -1 -11   22.60    5.00
   9  -1 -11   20.70    6.10
   0   2  11    3.70    1.40
   0  -2  11    4.70    1.30
   0  -2 -11    4.60    1.20
   0   2 -11    5.60    1.90
   0   2  11    5.50    1.60
   0   2  11    3.40    1.30
   0  -2  11   11.30    3.40
   0   2 -11    5.60    1.50
   0  -2 -11    6.50    1.50
   0  -2  11    4.00    1.40
   1   2 -11   73.19    5.40
  -1  -2 -11   60.89    4.50
   1  -2  11   65.89    5.40
   1  -2  11   67.99    5.00
   1   2 -11   67.19    4.90
  -1   2  11   69.09    5.40
   1   2 -11   71.99    5.00
  -1   2  11   63.49    5.70
  -1   2  11   68.39    5.60
  -1  -2  11   63.49    5.40
   1   2  11   67.09    4.70
  -1  -2  11   61.79    4.90
  -1  -2  11   71.19    4.70
   1  -2 -11   70.89    5.30
   1   2  11   68.49    4.90
  -1   2 -11   80.29    5.70
   1  -2 -11   75.09    5.00
   1   2  11   68.09    4.70
   2   2 -11  849.02   40.10
  -2   2  11  838.92   44.30
  -2   2  11  832.42   42.20
   2  -2  11  820.32   43.00
   2   2 -11  851.11   40.50
  -2   2  11  812.02   41.50
   2   2 -11  904.41   40.90
  -2  -2 -11  822.02   39.60
  -2  -2  11  859.81   40.90
   2  -2 -11  875.31   41.70
   2  -2 -11  851.11   41.00
  -2  -2  11  910.21   41.00
   2   2  11  844.12   39.90
  -2  -2  11  908.91   41.00
   2   2  11  845.32   39.70
  -3   2  11   80.19    7.50
   3   2 -11   81.19    5.40
  -3   2  11   84.39    7.90
   3  -2  11   70.29    7.50
   3   2 -11   81.59    6.00
   3   2 -11   77.99    5.90
  -3  -2 -11   81.39    5.30
   3   2  11   87.49    5.60
   3  -2 -11   79.99    6.50
  -3   2 -11   81.99    6.90
  -3  -2  11   82.59    5.90
  -3  -2  11   84.29    6.30
   3  -2 -11   96.39    7.50
  -3  -2  11   83.39    5.90
   3   2  11   90.49    5.70
   3   2  11   81.09    4.90
   4   2 -11  112.89    8.00
  -4  -2 -11  117.39    6.70
   4   2 -11  120.09    7.30
   4  -2  11  114.89    9.80
  -4   2  11  121.09   10.10
  -4   2  11  133.79   11.50
   4  -2  11  143.89   11.50
  -4   2  11  120.89   10.50
   4  -2 -11  125.69    9.70
   4  -2 -11  115.79    8.80
  -4  -2  11  110.59    8.00
   4   2  11  119.89    6.70
   4   2  11  110.29    7.80
  -4  -2  11  127.89    8.20
  -4  -2  11  129.39    7.80
  -4   2 -11   95.99    8.70
  -5   2  11   45.10    7.20
   5  -2  11   25.70    5.60
   5   2 -11   34.50    3.30
   5  -2  11   26.80    5.60
   5   2 -11   34.30    4.10
  -5   2  11   32.70    6.40
  -5  -2  11   28.50    4.60
   5   2  11   38.80    4.30
   5  -2 -11   36.10    5.50
   5  -2 -11   27.70    5.60
  -5   2 -11   42.70    5.20
   5   2  11   35.80    3.00
   5   2  11   37.20    4.00
  -5  -2  11   38.90    3.70
  -5  -2  11   46.30    3.80
   6  -2  11  865.71   48.70
   6   2 -11  887.91   42.30
  -6   2  11  886.01   45.30
  -6   2  11  933.51   47.90
   6  -2  11  826.62   47.70
   6  -2  11  937.11   47.60
   6   2  11  899.51   43.60
  -6  -2  11  897.51   42.50
  -6  -2  11  922.21   45.70
   6   2  11  888.81   44.30
   6  -2 -11  897.51   46.80
   6  -2 -11  837.62   44.90
   6   2  11  890.31   41.60
   7  -2  11   20.10    5.90
   7  -2  11   21.40    6.20
  -7   2  11   16.30    3.80
   7   2 -11   10.70    3.00
   7   2 -11   11.70    2.50
  -7   2  11   10.70    5.00
   7  -2  11   18.90    5.40
   7  -2 -11   16.60    4.30
   7   2  11   17.10    4.20
  -7  -2  11   14.30    2.70
   7  -2 -11   24.60    6.00
   7   2  11   14.70    3.40
   7   2  11   14.50    2.10
   8   2 -11    3.60    2.30
  -8   2  11    2.70    2.80
   8   2 -11    2.10    1.60
   8  -2  11    6.90    4.00
   8  -2  11    1.30    3.20
   8  -2 -11    5.50    2.50
   8   2  11    2.30    2.80
   8   2  11    3.60    2.20
   8  -2 -11    5.90    3.00
   9  -2  11   -0.50    4.90
   9  -2  11    3.70    4.30
   9   2 -11    2.50    1.80
  -9   2  11    0.30    2.60
   9   2 -11   -1.10    2.70
   9  -2  11    3.90    4.10
   9   2  11    1.20    2.50
   9   2  11    1.30    1.60
  -9  -2  11    4.70    2.10
   9   2  11   -5.90    3.70
   9  -2 -11   -0.70    2.60
   9  -2 -11    2.90    3.50
   0  -3 -11  171.18    9.80
   0   3 -11  173.48   10.70
   0  -3  11  193.08   10.60
   0   3  11  181.98   11.00
   0   3  11  173.48   11.00
   0  -3 -11  175.28    9.70
   0   3  11  158.58   11.00
   0  -3  11  185.48   10.10
   0  -3  11  180.88   12.10
   1   3 -11  367.16   19.60
   1  -3  11  373.66   19.70
   1  -3  11  399.96   22.40
   1  -3  11  339.87   20.10
   1   3 -11  421.56   20.60
  -1   3  11  382.86   21.40
  -1   3  11  397.56   21.20
  -1  -3 -11  391.86   18.70
  -1  -3  11  345.77   19.30
  -1  -3  11  400.96   19.10
   1   3  11  388.26   19.80
  -1   3 -11  388.16   20.90
  -1  -3  11  381.36   21.00
   1  -3 -11  404.06   20.10
   1   3  11  367.16   19.20
   1  -3 -11  390.96   19.80
  -2  -3 -11   71.49    4.40
   2   3 -11   66.89    5.20
   2  -3  11   95.69    9.90
  -2   3  11   64.29    6.70
   2   3 -11   67.89    5.50
   2  -3  11   60.59    6.10
   2  -3  11   84.79    7.40
   2   3 -11   73.79    5.30
  -2  -3  11   77.79    5.40
  -2  -3  11   72.89    6.10
   2   3  11   78.49    4.90
   2  -3 -11   77.09    6.30
   2   3  11   71.29    4.90
  -2   3 -11   63.79    6.40
  -2  -3  11   70.69    4.80
   2  -3 -11   76.79    6.10
   2   3  11   70.19    5.00
   3   3 -11   88.19    6.20
   3   3 -11   79.29    6.10
  -3   3  11   86.49    8.20
   3   3 -11   80.59    5.80
  -3   3  11   70.19    8.70
  -3   3  11   78.09    8.30
   3  -3  11   76.19    8.60
   3  -3  11   85.19    9.40
   3   3  11   94.89    5.70
  -3  -3  11   98.09    7.00
   3  -3 -11  104.19    7.70
  -3   3 -11  106.39    8.50
   3  -3 -11   78.59    7.40
   3   3  11   94.69    5.50
  -3  -3  11   90.59    5.90
   3   3  11   98.49    5.80
  -3  -3  11   91.79    6.20
  -4   3  11   32.40    6.50
   4   3 -11   23.60    2.80
   4  -3  11   31.80    6.10
   4   3 -11   24.30    3.20
   4  -3  11   23.10    5.00
  -4   3  11   25.80    6.10
   4   3 -11   23.90    3.10
  -4   3  11   34.50    6.10
   4  -3 -11   30.90    4.80
  -4   3 -11   15.90    3.90
   4   3  11   27.50    2.30
  -4  -3  11   24.90    3.30
   4   3  11   24.80    2.90
   4   3  11   29.90    2.70
  -4  -3  11   27.90    3.30
   4  -3 -11   25.60    4.80
  -5   3  11   42.80    7.50
   5   3 -11   34.80    3.30
   5  -3  11   40.10    7.30
  -5   3  11   36.30    7.50
   5  -3  11   36.40    7.10
   5  -3  11   24.50    6.90
  -5   3  11   31.10    7.00
   5   3 -11   33.30    3.80
  -5  -3  11   34.50    3.80
   5   3  11   37.20    2.70
   5  -3 -11   25.10    4.90
  -5  -3  11   29.00    4.20
   5   3  11   38.90    3.90
   5  -3 -11   38.80    6.10
   6   3 -11   18.30    2.80
   6  -3  11   22.50    5.60
   6  -3  11   18.20    5.70
  -6   3  11   15.90    4.80
   6   3 -11   17.80    3.40
   6  -3  11   25.10    7.20
  -6   3 -11   11.30    3.90
   6   3  11   21.30    3.50
  -6  -3  11   21.20    4.20
   6   3  11   19.30    2.00
   6  -3 -11   14.40    4.50
   6  -3 -11   12.80    3.60
   6   3  11   22.10    3.20
   7  -3  11   96.99   19.30
   7   3 -11  103.19    6.90
   7  -3  11  100.79   12.20
   7   3 -11  107.99    8.40
   7  -3  11  108.99   12.70
   7  -3 -11   96.29    9.60
   7   3  11   97.19    5.80
   7   3  11  101.39    7.10
   7  -3 -11  115.59   13.80
   8  -3  11   18.60    6.90
   8  -3  11   32.10    8.10
   8   3 -11   29.90    3.60
   8   3 -11   25.00    5.10
   8  -3  11   25.20    6.70
  -8   3  11   23.70    5.80
   8  -3 -11   34.60    7.80
   8  -3 -11   30.80    6.10
   8   3  11   26.90    2.50
   8   3  11   28.60    3.60
   9  -3  11    6.40    5.00
  -9   3  11    3.60    3.90
   9  -3  11    8.30    5.60
   9   3 -11    4.00    1.80
   9   3 -11    3.50    2.70
   9  -3  11   -0.70    4.10
   9   3  11   -3.10    4.10
   9  -3 -11    7.40    4.20
   9  -3 -11    6.20    3.60
   9   3  11    5.20    1.20
   9   3  11    3.10    1.60
   0  -4  11   40.10    3.80
   0   4  11   44.10    4.90
   0  -4 -11   35.20    3.40
   0   4  11   40.40    4.80
   0  -4  11   36.40    5.40
   0  -4 -11   39.70    3.50
   0  -4  11   35.50    5.90
   0   4 -11   35.50    4.30
  -1   4  11   25.10    5.40
  -1   4  11   19.30    4.00
  -1   4  11   32.10    5.60
  -1  -4 -11   24.90    2.10
  -1  -4 -11   24.40    2.30
   1  -4  11   22.40    3.90
   1  -4  11   18.30    4.10
   1   4 -11   19.70    3.40
   1  -4  11   20.30    4.70
   1   4  11   25.40    3.40
  -1  -4  11   24.90    2.80
  -1  -4  11   24.60    2.60
   1  -4 -11   22.40    3.50
  -1  -4  11   23.10    4.80
   1   4  11   19.60    3.50
  -1   4 -11   18.50    3.50
   1   4  11   22.60    2.90
   2  -4  11  534.75   31.60
   2   4 -11  531.95   30.00
  -2   4  11  563.74   30.50
  -2  -4 -11  532.75   25.70
   2  -4  11  580.14   30.80
  -2   4  11  535.75   31.70
   2  -4  11  558.94   29.30
  -2   4  11  507.15   30.50
   2   4 -11  564.74   27.30
  -2  -4  11  562.34   29.30
   2   4  11  534.65   27.10
  -2   4 -11  551.94   29.90
   2   4  11  541.55   27.50
   2  -4 -11  559.94   28.60
  -2  -4  11  566.44   26.60
  -2  -4  11  572.54   26.90
   2   4  11  531.75   26.50
   3  -4  11   85.19    9.50
   3  -4  11   91.49    9.10
   3   4 -11   84.29    6.90
   3   4 -11   86.19    6.10
   3  -4  11   82.69    9.20
  -3   4  11   80.09    9.40
  -3   4 -11   87.69    8.30
   3   4  11   80.49    5.80
   3  -4 -11   80.89    7.30
  -3  -4  11   80.39    5.60
  -3  -4  11   82.29    5.60
  -3  -4  11   81.79    5.30
   3   4  11   82.89    5.20
  -3  -4  11   77.49    6.90
   3   4  11   74.59    5.40
   3  -4 -11   88.59    7.90
  -4   4  11  247.48   18.30
   4   4 -11  249.48   14.10
   4  -4  11  296.27   19.90
   4  -4  11  254.67   18.20
   4   4 -11  252.57   14.30
   4  -4  11  298.77   22.70
  -4   4  11  304.57   23.60
  -4   4 -11  260.97   17.70
  -4  -4  11  247.58   13.90
   4   4  11  255.57   13.20
   4  -4 -11  257.57   17.20
  -4  -4  11  252.57   15.10
   4  -4 -11  246.18   16.40
   4   4  11  244.98   13.40
   4   4  11  270.97   13.30
   5   4 -11   87.49    6.20
   5   4 -11   87.19    6.80
   5  -4  11   81.29   11.40
  -5   4  11   84.39    9.90
   5   4 -11   81.59    6.50
  -5   4  11   88.19   11.10
   5  -4  11   97.29   11.50
   5  -4  11   88.19   10.40
   5  -4 -11   82.39    8.30
   5  -4 -11   85.69    9.10
   5   4  11   89.29    5.60
   6  -4  11  225.18   18.60
  -6   4  11  205.88   17.70
   6   4 -11  217.38   12.10
  -6   4  11  190.38   17.50
   6  -4  11  191.38   16.80
   6   4 -11  221.58   13.00
   6  -4  11  206.78   18.70
   6  -4 -11  212.38   15.60
  -6  -4  11  215.88   12.90
  -6  -4  11  217.98   12.40
   6   4  11  215.08   11.60
   6  -4 -11  205.48   16.30
   7   4 -11    8.00    2.00
   7  -4  11   12.60    5.90
   7   4 -11    8.10    2.60
   7  -4  11    7.50    4.70
   7  -4  11   10.60    4.20
   7  -4 -11   17.40    7.10
   7  -4 -11   11.10    4.30
   8  -4  11   -1.00    3.70
   8  -4  11    3.00    5.20
   8   4 -11    2.20    2.10
   8  -4  11    3.80    4.50
   8   4 -11    4.80    1.80
   8  -4 -11    9.40    4.00
   8  -4 -11    2.90    3.60
   0  -5  11   50.89    6.00
   0   5  11   45.00    6.60
   0   5 -11   44.00    6.60
   0  -5  11   51.39    4.50
   0  -5  11   44.00    4.40
   0  -5  11   46.40    7.20
   0  -5 -11   47.20    3.90
   0   5  11   32.90    5.80
   0  -5  11   52.39    6.70
   0   5  11   36.70    6.40
   1  -5  11   82.69    7.00
   1  -5  11   94.09    9.10
   1  -5  11   92.49    9.60
  -1   5  11   83.09    8.50
  -1  -5 -11   80.79    5.30
  -1   5  11   76.89    8.90
   1   5 -11   86.99    7.00
   1  -5  11   82.79    8.20
  -1   5  11   75.69    8.10
   1  -5 -11   81.29    6.70
   1   5  11   78.19    7.90
  -1  -5  11   74.49    8.10
   1  -5 -11   76.09    6.30
   1   5  11   76.99    7.10
  -1   5 -11   83.79    8.00
  -1  -5  11   81.69    5.80
   1   5  11   79.39    7.20
  -1  -5  11   71.49    7.30
  -1  -5  11   81.99    7.60
   2  -5  11   35.40    6.50
  -2   5  11   43.30    9.10
   2  -5  11   36.70    7.20
   2   5 -11   39.90    4.10
  -2   5  11   33.20    6.50
  -2  -5 -11   35.10    2.80
   2  -5  11   37.30    6.20
   2  -5  11   51.29    9.70
  -2   5  11   36.00    6.80
   2   5  11   39.30    5.90
  -2  -5  11   36.60    5.40
   2  -5 -11   30.70    5.10
  -2   5 -11   45.40    7.60
  -2  -5  11   45.90    5.70
  -2  -5  11   34.70    3.30
   2  -5 -11   38.10    5.40
   2   5  11   34.50    4.60
   2   5  11   38.50    4.50
   2   5  11   41.80    3.80
  -2  -5  11   38.50    4.30
   3  -5  11   30.50    6.70
   3  -5  11   47.80    7.70
   3  -5  11   60.99   11.20
   3   5 -11   54.29    5.30
  -3   5  11   29.60    6.40
   3   5 -11   48.10    4.40
   3  -5 -11   44.00    6.40
   3   5  11   54.19    4.90
   3   5  11   50.39    5.10
  -3   5 -11   56.49    7.00
  -3  -5  11   36.90    4.70
   3   5  11   52.29    4.60
  -3  -5  11   43.10    5.50
   3   5  11   45.70    3.60
   3  -5 -11   45.00    5.80
   4   5 -11   47.00    4.30
   4  -5  11   42.40    8.30
   4  -5  11   45.80    8.30
  -4   5  11   36.30    8.00
   4  -5  11   45.70    9.20
   4   5 -11   49.40    4.80
  -4   5  11   41.10   13.60
   4   5  11   48.90    4.00
  -4  -5  11   55.39    5.70
   4  -5 -11   44.10    7.00
   4  -5 -11   49.80    7.10
  -4  -5  11   37.50    4.70
   4   5  11   44.40    4.10
   4   5  11   42.00    4.20
   4   5  11   47.10    3.40
  -4   5 -11   44.20    7.60
   5   5 -11  100.89    7.50
  -5   5  11  109.89   11.80
   5  -5  11   98.89   11.30
   5  -5  11   95.19   11.70
   5   5 -11   99.89    7.60
   5  -5  11   99.69   12.30
   5   5  11  104.59    6.30
   5  -5 -11   97.29    9.70
  -5  -5  11  101.19    7.50
  -5  -5  11   98.89    6.70
   5  -5 -11   98.99   10.30
   6  -5  11   21.70    7.90
   6  -5  11    9.70    4.70
   6  -5  11   10.60    5.20
   6   5 -11   14.00    2.90
   6  -5 -11    8.00    4.30
   6   5  11   16.70    2.40
   6  -5 -11   20.00    5.50
   7   5 -11   37.50    4.70
   7  -5  11   38.40    9.90
   7  -5  11   45.50    9.90
   7  -5  11   52.19   10.00
   7  -5 -11   40.70    8.30
   7  -5 -11   40.20    7.50
   8  -5  11   14.50    7.10
   8  -5  11    8.00    6.60
   8   5 -11   13.30    3.10
   8  -5  11   -0.40    5.20
   8  -5 -11    4.30    4.30
   8  -5 -11    4.20    4.50
   0  -6  11   22.90    5.50
   0  -6  11   28.40    5.40
   0  -6  11   24.60    5.20
   0   6  11   35.10    6.50
   0   6 -11   31.90    5.70
   0  -6  11   23.30    3.70
   0   6  11   26.20    6.00
   0   6  11   33.30    5.80
   0  -6 -11   26.50    2.80
  -1   6  11   63.99   10.50
  -1   6  11   51.19    8.00
  -1  -6 -11   55.89    4.40
   1  -6  11   49.10    5.40
  -1   6  11   60.59    9.00
   1  -6  11   62.49   10.70
   1  -6  11   61.69    7.90
   1   6 -11   59.79    6.20
   1  -6  11   52.29    8.20
   1  -6 -11   52.99    5.10
  -1  -6  11   52.89    6.50
  -1  -6  11   60.49    7.80
  -1   6 -11   54.19    7.10
   1  -6 -11   60.59    5.80
   1   6  11   55.69    6.60
  -1  -6  11   58.49    4.80
   1   6  11   64.69    7.60
   1   6  11   63.59    7.00
  -1  -6  11   52.09    7.30
  -2   6  11  406.36   26.40
   2  -6  11  429.26   26.40
   2  -6  11  389.36   23.00
   2   6 -11  416.46   21.90
  -2  -6 -11  427.16   19.40
  -2   6  11  384.66   26.80
  -2   6  11  430.76   26.00
   2  -6  11  411.26   25.70
   2  -6  11  436.26   27.80
   2   6  11  348.77   22.30
  -2  -6  11  400.26   24.40
  -2  -6  11  395.96   23.00
   2   6  11  382.26   22.40
   2  -6 -11  378.56   22.80
   2   6  11  409.66   21.20
  -2   6 -11  388.46   24.70
   2  -6 -11  406.36   22.70
  -2  -6  11  409.46   19.80
  -2  -6  11  416.16   20.80
   2   6  11  392.66   23.50
   3  -6  11    2.00    2.70
  -3   6  11    0.30    3.20
   3  -6  11   -1.80    2.70
  -3   6  11    6.80    4.20
  -3   6  11   -0.60    3.60
   3   6 -11    0.90    1.40
   3  -6  11    3.60    3.60
   3   6  11    3.50    1.30
   3   6  11    8.40    2.60
   3  -6 -11    1.50    2.20
  -3   6 -11    2.30    3.70
   3   6  11    2.60    1.80
   3  -6 -11    1.30    2.20
  -3  -6  11    2.70    2.00
   3   6  11    2.70    1.90
  -3  -6  11    0.40    1.20
  -3  -6  11    1.50    1.90
  -4   6  11   47.20    8.90
   4   6 -11   64.69    5.30
   4  -6  11   79.29   10.40
   4   6 -11   52.99    5.90
   4  -6  11   72.39   10.80
  -4   6  11   56.09    9.30
   4  -6  11   38.20    8.40
   4   6  11   57.19    5.30
   4   6  11   55.59    3.80
  -4  -6  11   62.39    7.20
   4  -6 -11   56.79    7.40
   4   6  11   52.69    5.10
   4  -6 -11   68.79    7.50
  -4  -6  11   57.29    4.60
   4   6  11   46.20    6.10
  -5   6  11   20.20    6.40
   5  -6  11   43.10   14.20
   5  -6  11   26.30    7.20
   5   6 -11   33.00    4.10
   5   6 -11   32.00    5.10
   5  -6  11   32.30    7.90
   5  -6 -11   38.80    7.00
   5   6  11   34.20    3.90
   5  -6 -11   19.50    5.50
   6  -6  11  164.98   17.50
   6   6 -11  136.29   10.10
   6  -6  11  154.28   15.90
   6  -6  11  132.09   15.30
   6  -6 -11  141.89   13.90
   6  -6 -11  141.09   13.30
   7  -6  11    8.60    6.20
   7  -6  11    4.40    5.70
   7  -6  11   11.10    5.80
   7  -6 -11    9.20    4.80
   7  -6 -11   12.10    5.10
   0   7  11    7.10    3.40
   0  -7  11    4.30    3.30
   0   7  11    4.00    3.50
   0   7 -11    2.20    2.70
   0  -7 -11    2.20    1.80
   0  -7  11    8.80    3.90
   0  -7 -11    6.20    1.50
   0  -7  11    4.50    3.00
   0   7  11    3.10    2.80
   0  -7  11    0.80    1.40
   1  -7  11   46.50    8.10
   1  -7  11   44.30    5.30
  -1   7  11   50.89    8.90
  -1  -7 -11   55.09    4.40
  -1   7  11   55.09    9.80
   1  -7  11   47.70    8.00
   1   7 -11   50.59    6.20
   1  -7  11   45.30    9.70
  -1   7  11   64.19   11.20
   1  -7 -11   49.20    5.60
  -1   7 -11   41.80    7.60
  -1  -7  11   48.60    4.30
   1   7  11   53.49    8.90
   1  -7 -11   54.99    5.20
  -1  -7  11   51.69    6.00
  -1  -7  11   57.09    9.20
   1   7  11   43.40    7.70
   1   7  11   49.30    7.60
   2  -7  11   22.60    6.20
  -2   7  11   26.00    8.10
   2   7 -11   31.90    5.20
  -2   7  11   28.20    6.80
   2  -7  11   25.40    7.40
   2  -7  11   22.10    6.10
   2   7  11   29.90    4.50
  -2  -7  11   31.10    6.30
   2   7  11   29.60    5.60
   2  -7 -11   37.90    4.70
   2  -7 -11   22.90    4.60
  -2  -7  11   22.70    5.00
   2   7  11   28.40    5.90
   2   7  11   16.50    4.60
   3  -7  11  262.27   21.50
   3  -7  11  288.17   23.50
  -3   7  11  301.97   23.70
  -3   7  11  314.37   22.70
   3  -7  11  295.27   21.80
   3   7 -11  309.37   16.90
   3  -7 -11  266.27   18.40
   3   7  11  287.87   18.20
   3   7  11  288.17   17.50
  -3   7 -11  314.97   24.10
   3   7  11  291.97   15.60
   3  -7 -11  275.47   18.80
  -3  -7  11  306.47   17.80
   3   7  11  298.97   18.50
  -4   7  11   27.40    6.90
   4  -7  11   21.20    6.70
   4  -7  11   42.10    8.90
   4  -7  11   26.90    7.50
   4   7 -11   37.50    4.20
   4  -7 -11   34.20    6.40
   4   7  11   26.10    5.00
   4  -7 -11   32.90    7.30
  -4  -7  11   43.40    4.60
   5  -7  11    3.90    4.90
   5   7 -11   11.00    3.00
   5  -7  11    2.30    4.70
   5  -7  11   15.00    6.70
  -5   7  11   16.50    7.30
   5   7  11   11.30    3.30
   5  -7 -11   14.90    5.10
   5  -7 -11   18.30    5.50
   6  -7  11   24.70    8.40
   6  -7  11   19.50    8.00
   6  -7  11   28.50    8.40
   6  -7 -11   16.00    5.70
   6  -7 -11   16.60    5.80
   0   8  11    8.60    4.90
   0  -8  11    6.70    2.30
   0  -8  11    9.30    4.30
   0   8 -11   10.10    4.10
   0   8  11    5.00    3.90
   0  -8  11    6.70    3.10
   0  -8  11    1.50    3.00
   1  -8  11   51.69    8.40
   1   8 -11   42.90    6.80
  -1   8  11   60.09    9.70
  -1   8  11   49.90    9.10
   1  -8  11   60.79   11.50
   1   8  11   51.49    8.70
   1   8  11   53.79   11.50
   1  -8 -11   46.50    4.60
  -1  -8  11   52.79    9.40
  -1   8 -11   48.50    9.10
   1   8  11   51.69    8.20
  -1  -8  11   47.80    5.00
   2  -8  11  217.38   20.00
  -2  -8 -11  212.88   11.00
   2  -8  11  194.68   17.20
  -2   8  11  221.88   19.20
   2  -8  11  217.08   15.10
   2   8  11  213.88   16.50
  -2   8 -11  214.88   17.80
   2   8  11  238.28   17.20
   2  -8 -11  198.38   13.80
   2   8  11  238.98   15.90
   2   8  11  222.68   14.90
  -3   8  11   30.40    7.70
   3   8 -11   21.10    3.90
   3  -8  11   14.70    5.70
   3  -8  11   21.10    7.00
   3  -8  11   24.70    8.40
   3   8  11   18.00    4.40
   3  -8 -11   23.10    5.80
   3   8  11   25.20    3.80
   4  -8  11   22.00    7.40
   4   8 -11   26.30    4.40
   4  -8  11   27.20    8.20
   4  -8  11   22.80    7.60
   4   8  11   23.00    3.90
   4  -8 -11   28.10    6.00
   4   8  11   29.30    5.90
   4   8  11   34.00    4.30
   5  -8  11    5.70    5.20
   5  -8  11    7.20    6.70
   5  -8  11    4.80    5.60
   5  -8 -11    5.40    4.00
   5  -8 -11    4.10    4.70
   0  -9  11   10.50    3.60
   0  -9  11   10.70    4.00
   0   9  11    9.10    6.60
   0  -9  11   10.50    4.80
   0   9  11    2.70    5.70
   0   9 -11   10.90    6.00
  -1   9  11   37.90    8.10
   1  -9  11    0.40    4.70
  -1   9  11    8.70    7.70
   1  -9  11   27.70    6.10
   1   9 -11   21.00    5.10
   1  -9  11   30.10    8.40
   1   9  11   16.30    6.20
  -1  -9  11    5.10    4.90
   1   9  11   32.40    7.70
  -1  -9  11   11.70    4.80
   2  -9  11   37.70    8.20
  -2   9  11   40.70    9.50
   2   9 -11   29.10    6.50
   2  -9  11   40.60   10.20
   2   9  11   41.20    6.00
   2   9  11   34.80    7.90
   2  -9 -11   39.10    5.20
   2   9  11   38.10    7.00
   3  -9  11   30.80    8.30
   3   9 -11   39.10    5.90
   3  -9  11   25.70    9.90
  -3   9  11    8.80   10.50
   3   9  11   41.70    6.60
   3  -9 -11   37.20    6.30
   3   9  11   39.30    6.20
   3   9  11   44.10    4.70
   0   0  12 2785.62  124.19
   0   0  12 2700.33  124.59
   0   0 -12 2835.82  124.99
   0   0 -12 2881.11  124.29
   0   0 -12 2820.32  124.59
   0   0  12 2435.86  124.49
  -1   0 -12    6.30    1.80
  -1   0  12    4.70    1.70
   1   0 -12    4.20    1.50
  -1   0 -12    4.40    1.10
   1   0 -12    5.10    1.60
  -1   0 -12    7.20    1.70
   1   0  12    2.30    1.00
  -1   0  12    5.60    1.60
   1   0  12    5.00    1.20
   1   0  12    3.20    1.20
  -1   0  12    5.00    1.40
   1   0 -12    5.20    1.30
   2   0  12   36.50    3.60
  -2   0  12   38.10    3.70
   2   0 -12   39.10    3.30
  -2   0  12   45.10    4.10
   2   0 -12   35.80    3.90
  -2   0  12   47.60    4.50
  -2   0 -12   32.30    3.10
   2   0 -12   34.60    3.60
   2   0  12   35.30    3.80
   2   0  12   32.90    3.00
   3   0  12   13.60    2.80
  -3   0  12   10.80    2.00
   3   0 -12    8.00    2.20
  -3   0 -12   10.80    1.90
  -3   0  12   11.50    2.60
   3   0  12   11.60    2.00
   3   0 -12   11.00    2.00
  -3   0  12   11.30    3.00
  -4   0  12    9.60    3.00
  -4   0  12    7.30    2.00
   4   0 -12   10.00    2.20
  -4   0  12    6.20    2.20
   4   0 -12    9.40    2.80
   4   0  12    7.30    2.60
  -4   0 -12    8.80    2.00
  -5   0  12   20.30    4.20
   5   0  12   14.90    3.60
  -5   0  12   18.40    5.10
  -5   0  12   19.60    3.60
  -5   0 -12   20.30    3.30
   5   0  12   21.30    5.00
   5   0 -12   14.80    3.90
   5   0 -12   17.00    3.20
   6   0 -12    2.30    1.70
   6   0  12    1.50    2.30
  -6   0 -12    0.70    1.30
   6   0 -12    0.90    1.40
  -6   0  12    2.70    1.60
  -6   0  12    4.40    3.50
   6   0  12   -3.10    1.50
   7   0  12  108.89   10.60
   7   0 -12  104.89    8.10
  -7   0  12   86.29    8.40
  -7   0  12   92.09    7.60
   7   0 -12  102.09    9.50
   7   0  12  113.79   10.00
   8   0 -12   26.80    4.60
   8   0  12   33.60    7.80
   8   0  12   30.30    6.10
   8   0  12   22.70    6.10
   8   0 -12   29.40    6.40
   9   0 -12    1.90    2.40
  -9   0  12   -1.90    1.90
   9   0  12    2.30    3.50
   9   0  12    1.00    4.10
   9   0  12    1.80    3.60
   9   0 -12    6.20    4.00
   0   1 -12  252.77   14.20
   0   1  12  275.27   14.20
   0  -1  12  246.98   14.10
   0   1  12  255.47   13.50
   0  -1 -12  281.87   13.90
   0   1 -12  243.48   13.60
   0  -1 -12  249.08   14.00
   0  -1  12  242.28   13.70
   0  -1  12  274.47   13.40
   0   1  12  246.38   13.50
   0   1 -12  281.57   13.80
   0  -1 -12  262.87   13.30
  -1   1  12  746.93   37.40
  -1  -1 -12  831.62   37.00
   1  -1  12  790.22   37.10
   1   1 -12  811.22   37.80
  -1  -1 -12  798.52   37.60
  -1  -1 -12  754.52   37.30
  -1   1  12  827.62   38.00
   1  -1  12  754.72   38.40
   1  -1  12  831.52   38.00
   1   1 -12  812.12   37.10
   1  -1 -12  798.92   37.10
  -1  -1  12  721.73   37.60
  -1  -1  12  803.22   37.70
  -1   1 -12  776.92   37.50
   1   1  12  803.12   37.40
   1   1  12  809.72   36.90
  -1  -1  12  805.22   37.10
   1  -1 -12  705.83   37.50
   1   1  12  787.82   37.20
  -2   1  12  237.38   13.50
   2  -1  12  233.68   14.00
   2   1 -12  235.28   12.10
   2   1 -12  226.98   12.70
  -2   1  12  201.78   13.50
  -2  -1 -12  239.38   12.10
   2  -1  12  238.08   12.40
   2  -1  12  219.88   13.10
  -2   1  12  226.58   12.80
   2   1 -12  235.38   12.80
   2   1  12  239.68   12.50
   2  -1 -12  231.88   12.40
  -2   1 -12  221.68   13.50
  -2  -1  12  227.88   12.50
  -2  -1  12  211.68   13.00
   2  -1 -12  222.48   13.00
   2   1  12  224.58   12.30
  -2  -1  12  225.98   12.50
   2   1  12  226.48   11.70
   3  -1  12  324.47   19.80
   3   1 -12  358.66   18.70
   3   1 -12  354.16   18.40
  -3   1  12  362.76   21.20
   3   1 -12  343.67   17.40
  -3  -1  12  347.07   17.80
   3  -1 -12  297.47   18.60
   3   1  12  365.86   18.10
  -3   1 -12  337.27   18.30
   3  -1 -12  342.37   18.10
  -3  -1  12  349.77   18.40
   3   1  12  345.07   17.00
  -3  -1  12  341.17   18.90
  -4   1  12  434.86   23.80
  -4  -1 -12  445.56   22.10
  -4   1  12  506.95   26.40
  -4   1  12  454.75   25.30
   4   1 -12  432.76   22.40
   4  -1  12  441.86   25.80
   4   1 -12  497.35   24.10
   4  -1  12  475.55   25.20
   4  -1 -12  414.66   24.50
  -4  -1  12  453.15   24.10
   4  -1 -12  436.56   23.50
  -4  -1  12  447.86   22.80
   4   1  12  447.76   22.10
  -4  -1  12  458.95   24.40
   4   1  12  434.26   23.90
  -4   1 -12  468.65   23.80
  -5   1  12  335.97   20.40
   5   1 -12  345.57   20.50
   5  -1  12  343.07   22.90
   5   1 -12  363.16   19.30
  -5  -1 -12  381.16   18.70
   5  -1  12  395.06   22.50
  -5   1  12  410.26   23.00
   5  -1 -12  365.06   20.50
   5   1  12  374.96   19.00
  -5  -1  12  375.36   21.00
   5   1  12  419.26   22.00
  -5   1 -12  409.46   20.80
   5   1  12  381.66   20.80
  -5  -1  12  359.66   19.50
  -6   1  12    1.70    3.10
   6  -1  12   -0.30    2.10
   6   1 -12    2.60    1.50
  -6  -1 -12    3.00    1.30
   6   1 -12    2.60    1.70
   6  -1  12    4.70    2.80
  -6   1  12    7.00    3.10
   6  -1 -12    3.10    1.80
   6   1  12    4.80    1.60
  -6  -1  12    4.50    1.60
   6   1  12   -0.40    1.70
   6  -1 -12    2.60    2.50
   6   1  12    3.30    2.40
  -6  -1  12    7.40    2.40
  -7   1  12   77.89    7.20
  -7  -1 -12   71.59    5.00
   7   1 -12   69.39    6.10
   7   1 -12   80.39    7.80
   7  -1  12   55.39    9.40
   7  -1  12   76.49    8.90
  -7   1  12   67.29    8.50
   7  -1  12   70.29    9.60
   7   1  12   73.49    8.10
   7  -1 -12   85.39    7.50
   7   1  12   83.69    7.70
  -7   1 -12   71.79    6.80
  -7  -1  12   60.79    8.30
   7  -1 -12   79.89    8.70
  -7  -1  12   72.49    6.00
   8  -1  12   75.69    9.80
   8   1 -12   76.29    6.60
   8   1 -12   82.09    8.60
   8  -1  12   68.79   10.10
   8  -1  12   88.79   11.20
  -8   1  12   78.59    7.60
   8  -1 -12   77.09    7.70
   8   1  12   70.29    8.50
   8   1  12   78.59    9.60
   8  -1 -12   64.29   10.40
   8   1  12   79.89    8.10
   9  -1  12   85.69   13.50
   9  -1  12   92.99   10.80
   9   1 -12   86.99    9.60
   9   1 -12   94.39    7.40
   9  -1  12   69.79   11.90
   9  -1 -12   79.89   10.20
   9  -1 -12   87.89    8.50
   9   1  12   95.39    9.30
   9   1  12   66.39   11.20
   9   1  12   92.39    9.90
   9   1  12   93.09    7.10
   0  -2 -12  274.77   14.00
   0   2  12  274.07   14.40
   0   2 -12  266.97   14.30
   0  -2  12  255.87   13.60
   0   2 -12  231.48   14.70
   0  -2 -12  251.07   13.40
   0  -2  12  277.47   14.40
   0   2  12  275.67   14.20
  -1  -2 -12 1318.17   61.19
  -1  -2 -12 1443.66   61.89
   1   2 -12 1364.76   62.69
   1   2 -12 1317.97   62.09
  -1   2  12 1360.06   63.19
   1  -2  12 1315.27   61.99
   1   2 -12 1286.17   61.89
   1  -2  12 1402.66   64.29
  -1   2  12 1215.88   62.39
   1  -2 -12 1360.46   61.89
   1   2  12 1359.06   61.69
   1  -2 -12 1378.66   62.49
   1   2  12 1242.38   61.89
  -1  -2  12 1241.08   62.79
  -1   2 -12 1417.26   62.89
  -1  -2  12 1328.67   62.29
  -1  -2  12 1380.46   61.69
   1   2  12 1336.97   61.69
   2   2 -12    0.70    1.10
  -2  -2 -12    1.20    0.70
  -2   2  12    1.60    1.40
  -2   2  12    1.00    1.10
   2  -2  12    0.50    0.90
   2   2 -12    0.60    0.90
  -2   2  12    0.80    1.30
  -2   2 -12    1.20    1.10
   2  -2 -12    2.00    1.20
  -2  -2  12    1.30    1.00
  -2  -2  12    0.70    0.90
   2   2  12    0.70    0.80
   2   2  12   -0.10    0.60
   2  -2 -12    1.00    1.10
  -2  -2  12    1.70    1.10
   2   2  12    0.50    0.80
   3   2 -12   26.50    3.20
   3  -2  12   21.70    4.50
  -3   2  12   33.10    6.00
   3   2 -12   26.50    2.80
   3   2 -12   28.50    3.20
   3  -2  12   28.50    4.90
  -3  -2 -12   28.20    2.80
  -3  -2  12   28.90    3.30
  -3  -2  12   29.10    3.20
  -3   2 -12   29.40    3.90
  -3  -2  12   31.60    4.40
   3   2  12   25.20    2.40
   3   2  12   29.50    2.90
   3  -2 -12   29.90    3.60
   4   2 -12  116.89    8.60
   4   2 -12  118.09    9.10
  -4   2  12  124.09   10.80
   4  -2  12  129.69   10.50
   4  -2  12  125.49   11.10
  -4   2  12  129.79   10.80
   4   2 -12  127.99    7.70
  -4   2  12  135.39   11.80
  -4  -2 -12  129.49    7.40
   4   2  12  146.49    8.30
  -4  -2  12  122.79    8.10
  -4  -2  12  124.39    8.60
  -4  -2  12  132.69    8.80
   4  -2 -12  104.19    9.30
   4   2  12  119.19    7.10
   4  -2 -12  134.59    9.30
   4   2  12  130.39    8.50
  -4   2 -12  121.59    9.40
  -5   2  12  338.37   22.40
   5   2 -12  358.36   19.50
  -5  -2 -12  349.87   17.30
   5  -2  12  386.56   22.60
   5  -2  12  346.37   23.10
   5   2 -12  353.96   18.20
  -5   2  12  361.36   22.50
  -5   2  12  338.57   20.50
  -5  -2  12  325.37   18.40
   5  -2 -12  338.17   20.20
  -5  -2  12  361.06   18.70
   5  -2 -12  375.26   21.80
   5   2  12  369.76   17.60
   5   2  12  364.56   19.70
   6  -2  12   22.50    6.40
   6  -2  12   10.00    4.10
   6   2 -12    9.50    2.20
   6   2 -12   13.30    3.30
  -6   2  12   14.80    4.30
  -6   2  12    7.50    2.60
  -6   2  12    8.20    3.90
  -6  -2  12    6.90    3.20
   6  -2 -12    9.70    3.60
  -6  -2  12   11.50    2.40
   6  -2 -12   11.10    3.30
   6   2  12   11.90    2.10
   6   2  12   11.20    3.00
   6   2  12   13.80    3.50
  -7   2  12   48.00    6.00
  -7   2  12   33.40    6.90
   7   2 -12   45.20    5.50
   7  -2  12   48.10    9.40
  -7  -2  12   35.30    3.90
   7   2  12   43.90    3.80
   7  -2 -12   46.60    7.90
   7   2  12   49.60    5.90
   7   2  12   42.00    5.80
   7  -2 -12   45.80    6.70
   8  -2  12   13.20    5.70
  -8   2  12    9.90    3.40
   8   2 -12   12.10    2.80
   8  -2  12    8.70    4.00
   8  -2  12    6.80    4.70
   8   2 -12    9.00    3.50
   8   2  12    9.90    3.60
   8  -2 -12   11.50    4.90
   8  -2 -12   11.80    3.90
   8   2  12   12.10    3.50
   9  -2  12   17.80    6.20
   9   2 -12   14.60    3.00
   9  -2  12   20.00    6.60
   9   2 -12   26.30    6.20
   9  -2  12   10.90    5.90
   9   2  12   22.90    2.90
   9   2  12   10.60    3.40
   9  -2 -12   21.00    5.30
   9   2  12   17.00    5.40
   9  -2 -12   17.20    5.90
   0  -3  12  419.96   23.50
   0   3 -12  426.56   22.10
   0  -3 -12  412.16   21.00
   0  -3  12  448.36   22.20
   0   3  12  384.66   21.60
   0  -3 -12  424.26   20.90
   0   3  12  425.06   22.40
   0  -3  12  450.65   22.00
  -1   3  12   37.30    4.60
  -1  -3 -12   44.30    3.30
  -1   3  12   43.20    4.70
   1  -3  12   45.50    4.40
   1  -3  12   47.00    4.10
   1  -3  12   36.10    6.00
  -1   3  12   39.20    4.20
   1   3 -12   45.30    4.40
  -1  -3 -12   29.00    4.40
   1   3 -12   36.20    3.70
   1   3  12   39.40    3.80
  -1  -3  12   43.00    4.80
   1  -3 -12   41.60    4.00
  -1  -3  12   36.70    3.30
   1  -3 -12   38.10    3.80
  -1  -3  12   37.40    3.70
   1   3  12   43.00    4.50
   1   3  12   37.90    3.90
   2   3 -12  120.99    8.10
  -2   3  12  130.09    9.70
   2  -3  12  115.69    8.80
   2   3 -12  110.79    7.50
   2  -3  12  130.09    9.80
   2   3 -12  110.09    7.40
   2  -3  12  140.99   12.00
  -2   3  12  140.49   10.30
  -2  -3 -12  115.99    6.60
   2  -3 -12  117.99    8.20
   2   3  12  125.69    7.40
  -2  -3  12  124.89    8.70
  -2  -3  12  115.69    7.10
   2   3  12  115.19    7.20
   2   3  12   99.29    7.00
  -2   3 -12  103.29    8.60
   3   3 -12  310.47   16.70
  -3   3  12  310.87   20.80
   3  -3  12  292.87   19.10
   3   3 -12  317.97   16.50
  -3   3  12  288.87   19.50
   3   3 -12  314.37   16.10
   3  -3 -12  308.07   18.30
  -3  -3  12  324.87   16.60
  -3  -3  12  313.87   17.20
  -3   3 -12  317.87   18.70
   3   3  12  302.67   15.60
  -3  -3  12  304.17   16.00
   3  -3 -12  300.07   17.60
   3   3  12  304.57   15.50
   3   3  12  296.57   15.60
  -4   3  12  386.36   23.80
  -4   3  12  414.76   25.60
   4   3 -12  361.66   20.30
   4   3 -12  390.66   19.60
   4  -3  12  350.56   24.30
   4   3 -12  407.76   20.50
   4  -3  12  386.76   23.70
  -4   3  12  429.36   25.00
   4  -3 -12  348.07   22.20
  -4  -3  12  374.46   20.50
   4   3  12  379.86   18.70
  -4  -3  12  396.16   20.30
  -4  -3  12  359.06   19.40
   4   3  12  389.76   19.70
   4   3  12  409.86   19.40
   4  -3 -12  391.96   21.90
   5   3 -12  174.28    9.90
   5  -3  12  129.89   13.40
  -5   3  12  172.68   17.10
   5  -3  12  152.48   13.30
  -5   3  12  166.98   14.10
   5  -3  12  165.38   14.80
  -5   3  12  175.88   14.00
   5   3 -12  173.38   10.70
   5  -3 -12  166.18   12.20
  -5  -3  12  162.88   10.50
   5   3  12  177.98   10.50
   5   3  12  181.28   10.00
   5   3  12  156.78    8.80
   6   3 -12   38.60    4.50
   6   3 -12   35.40    3.60
   6  -3  12   29.10    7.20
   6  -3  12   30.80    6.90
  -6   3  12   38.20    7.70
   6  -3  12   33.30    7.40
   6   3  12   35.30    4.10
   6   3  12   35.70    4.10
  -6  -3  12   33.90    4.90
  -6  -3  12   30.50    3.80
   6  -3 -12   36.20    6.30
   6   3  12   39.70    2.90
   6  -3 -12   26.80    5.60
  -6  -3  12   41.20    6.30
   7  -3  12   34.50    9.00
   7   3 -12   30.40    3.60
  -7   3  12   34.10    6.60
  -7   3  12   22.70    7.40
   7   3 -12   28.10    4.90
   7  -3  12   17.90    5.70
   7  -3  12   35.60    9.30
   7  -3 -12   25.70    5.60
   7   3  12   31.40    2.60
   7  -3 -12   29.70    6.80
   7   3  12   26.80    3.90
   7   3  12   31.00    3.70
   8  -3  12  142.59   15.40
   8  -3  12  119.89   13.30
   8  -3  12  137.39   14.90
  -8   3  12  119.19   11.70
   8   3 -12  118.69    9.70
   8   3 -12  126.79    8.40
   8  -3 -12  127.69   12.90
   8   3  12  119.09    6.90
   8   3  12  123.49    8.20
   8  -3 -12  124.29   11.50
   0  -4  12   31.40    3.30
   0   4  12   26.80    4.60
   0  -4 -12   31.00    3.00
   0  -4 -12   18.70    2.80
   0   4  12   28.10    3.50
   0  -4  12   24.20    4.90
   0  -4  12   22.60    4.40
   0   4 -12   28.70    3.80
   0   4  12   27.10    4.80
   1  -4  12   77.99    6.50
   1   4 -12   76.99    6.20
   1  -4  12   81.29    6.20
  -1  -4 -12   79.69    5.10
  -1   4  12   89.99    8.80
  -1  -4 -12   91.79    5.10
   1  -4  12   70.89    7.30
  -1   4  12   84.99    7.60
   1   4  12   67.29    6.30
   1  -4 -12   76.99    6.10
  -1   4 -12   70.19    6.90
  -1  -4  12   80.79    5.90
   1   4  12   84.19    6.00
  -1  -4  12   63.49    7.00
   1  -4 -12   77.39    6.10
  -1  -4  12   78.49    5.50
   1   4  12   79.69    6.50
  -2  -4 -12  187.38   10.30
  -2   4  12  200.58   14.40
  -2   4  12  212.98   15.90
   2  -4  12  226.18   13.70
   2  -4  12  200.68   14.50
   2  -4  12  184.28   15.10
  -2   4  12  210.78   15.00
   2   4 -12  181.48   11.60
  -2  -4  12  221.68   11.70
   2   4  12  212.88   11.80
   2   4  12  206.48   12.10
   2  -4 -12  228.38   13.30
   2   4  12  203.58   11.20
  -2  -4  12  210.68   11.20
  -2  -4  12  198.58   13.40
   2  -4 -12  193.68   12.60
  -2   4 -12  184.08   13.60
  -3   4  12   -0.20    1.70
  -3   4  12    3.10    2.50
   3  -4  12    4.20    2.90
   3  -4  12    2.50    3.00
   3   4 -12    3.00    1.40
   3   4 -12    2.20    1.50
  -3   4  12    0.80    2.00
  -3  -4  12    3.50    1.40
   3   4  12    4.40    1.40
   3  -4 -12    2.90    1.80
  -3  -4  12    1.60    1.50
  -3   4 -12    4.00    2.40
  -3  -4  12    5.10    1.50
   3  -4 -12    1.90    1.70
  -3  -4  12    3.70    1.70
   3   4  12    4.50    1.40
   3   4  12    4.00    1.60
   4   4 -12   74.29    5.80
   4  -4  12   70.79    8.40
  -4   4  12   66.79    9.60
   4  -4  12   86.79    9.60
   4   4 -12   65.89    5.40
   4  -4  12   82.39    9.90
   4   4 -12   73.49    5.90
  -4   4  12   90.59   10.50
   4   4  12   67.69    4.80
   4  -4 -12   64.09    7.30
   4   4  12   59.29    4.70
   4   4  12   79.89    5.20
  -4  -4  12   65.99    6.20
  -4   4 -12   64.89    7.60
   4  -4 -12   77.19    7.30
   5  -4  12   -1.10    2.00
   5  -4  12    5.50    3.80
  -5   4  12    3.10    3.80
  -5   4  12    0.10    3.20
   5   4 -12    0.00    1.10
   5   4 -12    3.50    1.80
   5  -4  12    3.20    3.00
   5   4 -12    0.60    1.00
  -5   4 -12    1.90    3.60
   5  -4 -12    0.30    2.30
   5   4  12    0.40    1.10
   5   4  12    0.10    0.80
   5   4  12    1.60    1.00
  -5  -4  12   -0.20    1.40
   5  -4 -12   -0.30    1.80
  -6   4  12   33.60    8.30
   6  -4  12   30.80    7.70
   6  -4  12   33.90    8.10
   6   4 -12   26.80    3.70
   6  -4  12   39.10   13.30
   6   4 -12   26.40    4.20
   6   4  12   37.30    3.40
   6   4  12   34.00    3.20
  -6  -4  12   28.70    4.20
   6  -4 -12   36.80   10.60
   6  -4 -12   35.70    6.30
   6   4  12   31.50    2.60
  -6  -4  12   23.60    3.70
  -6  -4  12   41.40    5.70
   7  -4  12   25.40    7.10
   7   4 -12   44.10    4.20
   7   4 -12   37.30    4.60
   7  -4  12   41.80    9.10
   7  -4  12   26.70    7.10
   7  -4 -12   45.10    8.70
   7   4  12   37.00    3.90
   8  -4  12   28.00    7.90
   8   4 -12   15.70    2.80
   8   4 -12   19.00    4.00
   8  -4  12   16.80    7.10
   8  -4 -12   16.00    5.20
   8   4  12   16.80    3.20
   8  -4 -12   15.20    5.10
   0  -5  12  234.18   16.20
   0  -5  12  251.37   14.30
   0   5  12  245.38   17.30
   0  -5  12  247.08   17.50
   0  -5 -12  281.27   13.60
   0   5  12  242.18   16.00
   0  -5  12  232.88   13.90
   0  -5 -12  258.47   13.90
   0  -5  12  246.68   16.70
   0   5 -12  234.88   15.40
   1  -5  12  527.35   31.80
  -1   5  12  488.25   30.20
   1  -5  12  553.34   30.70
  -1  -5 -12  548.35   26.10
   1   5 -12  537.65   28.10
   1  -5  12  539.15   28.30
  -1   5  12  521.85   30.20
   1  -5  12  562.14   31.30
  -1   5 -12  528.15   29.50
  -1  -5  12  548.55   30.70
  -1  -5  12  512.35   29.20
   1   5  12  536.15   28.90
   1   5  12  540.15   27.60
   1  -5 -12  576.04   28.00
   1   5  12  533.65   28.80
   1  -5 -12  560.14   27.70
  -1  -5  12  534.05   29.30
   1   5  12  528.05   30.00
  -1  -5  12  569.04   27.10
  -2  -5 -12  158.38    8.30
   2  -5  12  155.78   12.80
   2  -5  12  163.88   13.70
   2   5 -12  144.29    9.80
   2  -5  12  142.29   13.50
  -2   5  12  147.79   12.50
   2  -5  12  147.19   11.10
  -2   5  12  152.88   13.70
  -2   5  12  168.58   13.50
   2   5  12  150.68   11.20
   2  -5 -12  164.18   11.00
   2   5  12  171.08    9.60
  -2  -5  12  159.58    9.10
   2   5  12  150.78   10.30
   2   5  12  151.08   10.40
  -2   5 -12  155.98   12.20
  -2  -5  12  149.99   11.80
  -2  -5  12  135.99   10.10
   2  -5 -12  141.59   10.50
   3   5 -12  165.58   11.30
   3  -5  12  150.58   14.70
  -3   5  12  192.28   18.10
  -3   5  12  180.38   14.50
   3   5 -12  161.88   10.30
   3  -5  12  167.58   13.90
   3  -5  12  153.78   14.30
   3  -5 -12  173.48   12.20
  -3  -5  12  170.18   11.40
  -3  -5  12  177.18   12.30
  -3   5 -12  148.79   12.80
   3   5  12  184.68    9.50
   3   5  12  155.18   10.50
   3  -5 -12  168.98   12.40
   4  -5  12   54.39    8.90
   4  -5  12   60.79   10.50
   4  -5  12   59.09   11.20
  -4   5  12   39.30    7.70
  -4   5  12   57.49   12.00
   4   5 -12   51.79    4.80
   4   5 -12   53.79    5.30
  -4   5 -12   48.70    8.30
   4   5  12   56.49    4.70
   4   5  12   52.89    3.90
   4   5  12   45.90    4.80
   4  -5 -12   60.99    7.20
   4   5  12   45.50    4.20
  -4  -5  12   58.49    5.60
  -4  -5  12   52.09    5.80
   4  -5 -12   48.60    7.30
   5  -5  12  144.19   15.50
   5  -5  12  149.59   15.30
   5  -5  12  178.18   15.40
   5   5 -12  149.49   10.30
   5   5 -12  151.18   10.50
  -5   5  12  127.59   20.70
  -5  -5  12  164.88   10.90
  -5  -5  12  157.28    9.70
   5   5  12  163.78    8.90
   5  -5 -12  157.58   12.80
   5  -5 -12  180.38   14.00
   5   5  12  175.08    9.30
  -5  -5  12  145.99   11.80
   6  -5  12    4.40    4.50
   6   5 -12   10.60    2.80
   6  -5  12    7.70    5.10
   6  -5  12   13.10    6.20
   6  -5 -12    3.90    3.50
   6  -5 -12    8.90    3.50
   6   5  12    7.00    1.90
   7   5 -12   21.30    3.90
   7  -5  12   21.40    6.70
   7  -5  12   11.50    5.50
   7  -5  12   11.00    5.60
   7  -5 -12   12.10    4.60
   7  -5 -12   24.50    6.30
   0   6 -12  288.17   18.00
   0   6  12  285.77   18.80
   0  -6  12  267.87   18.70
   0   6  12  292.37   20.20
   0  -6  12  285.47   16.10
   0  -6 -12  276.67   14.80
   0   6  12  312.17   19.50
   0  -6  12  290.97   16.10
   0  -6  12  260.27   18.20
   1  -6  12  150.38   12.40
   1  -6  12  132.19   12.10
   1  -6  12  120.59    9.50
  -1   6  12  116.59   11.50
  -1   6  12  135.09   13.20
   1  -6  12  119.39   12.50
  -1  -6 -12  140.69    8.20
  -1   6  12  129.59   12.10
   1   6  12  150.58   12.20
   1  -6 -12  137.49    9.60
   1  -6 -12  135.69    9.20
   1   6  12  128.49   10.80
  -1  -6  12  144.39   11.40
  -1  -6  12  135.29   12.30
  -1   6 -12  149.19   11.90
  -1  -6  12  143.39    9.00
  -1  -6  12  134.89   10.50
   1   6  12  126.89   10.60
  -2   6  12   42.30    7.60
   2  -6  12   30.10    6.90
   2   6 -12   38.70    4.50
   2  -6  12   31.00    6.50
  -2   6  12   41.60    9.10
  -2   6  12   33.50    7.30
   2  -6  12   51.49   10.00
  -2  -6 -12   33.60    2.90
   2  -6 -12   39.10    4.70
  -2  -6  12   29.20    3.60
   2   6  12   35.70    4.00
  -2  -6  12   36.40    3.40
  -2  -6  12   35.50    4.20
   2   6  12   41.00    6.80
   2   6  12   37.40    5.90
   2   6  12   31.80    5.30
  -2  -6  12   38.00    5.80
  -2   6 -12   46.60    8.20
  -2  -6  12   30.20    6.00
   2  -6 -12   31.30    5.10
  -3   6  12   46.10    8.40
   3   6 -12   49.70    5.00
   3  -6  12   40.80    7.80
   3  -6  12   47.50    7.80
  -3   6  12   38.40    9.20
   3  -6  12   55.79    9.70
   3  -6  12   51.59    9.90
   3   6  12   50.19    5.50
   3  -6 -12   48.80    7.00
  -3  -6  12   45.60    4.40
  -3  -6  12   49.20    6.40
  -3   6 -12   44.00    7.90
  -3  -6  12   43.00    6.10
   3  -6 -12   44.80    6.10
   3   6  12   49.99    4.10
   3   6  12   50.29    5.50
   4  -6  12  167.28   15.20
  -4   6  12  155.18   15.00
   4  -6  12  140.09   15.60
   4   6 -12  158.98   11.40
   4  -6  12  176.28   16.20
  -4   6  12  150.38   16.00
   4   6 -12  158.08   10.00
   4   6  12  138.59    8.30
   4  -6 -12  158.58   12.70
   4  -6 -12  159.98   13.00
  -4  -6  12  155.18   10.40
   4   6  12  158.48   10.40
   4   6  12  163.88   10.30
   5   6 -12  126.69    9.70
   5   6 -12  125.59    8.80
  -5   6  12  134.19   13.80
   5  -6  12  114.49   14.40
   5  -6  12  118.39   14.10
   5  -6  12  131.39   14.00
   5  -6 -12  135.59   12.20
  -5  -6  12  125.19    7.60
   5   6  12  116.69    9.90
   5  -6 -12  117.99   11.50
   6  -6  12    2.80    4.40
   6   6 -12    6.50    2.70
   6  -6  12    9.50    5.70
   6  -6 -12   12.10    4.20
   6  -6 -12    6.60    4.30
   6   6  12    8.30    2.20
   7  -6  12   28.50    9.50
   7   6 -12   25.50    4.50
   7  -6  12    3.00    7.60
   7  -6 -12   31.30    7.80
   7  -6 -12   22.70    6.80
   0  -7  12  238.08   16.40
   0   7 -12  228.78   16.00
   0  -7  12  229.18   18.50
   0   7  12  227.78   16.80
   0  -7 -12  229.58   13.50
   0  -7  12  223.78   13.50
   0  -7 -12  229.38   12.00
   0   7  12  221.58   17.50
   0  -7  12  214.18   16.50
  -1  -7 -12    2.10    1.40
   1  -7  12   -0.40    3.20
  -1   7  12    5.90    4.60
   1  -7  12    7.30    3.20
   1  -7  12    2.10    2.70
   1  -7  12    3.60    2.20
   1   7 -12    0.30    2.20
  -1   7  12   -1.40    3.50
  -1   7  12    5.80    3.50
  -1   7 -12   -1.20    2.50
  -1  -7  12    1.80    1.30
   1  -7 -12    0.30    1.50
  -1  -7  12    1.20    2.80
   1   7  12    9.60    3.80
   1   7  12    0.10    2.80
   1  -7 -12    0.00    1.30
  -1  -7  12    0.90    2.10
   1   7  12    2.60    2.90
   2   7 -12   35.00    5.70
  -2   7  12   31.90    7.80
  -2   7  12   31.30    7.20
   2  -7  12   22.80    6.90
   2  -7  12   37.80    7.10
  -2  -7 -12   29.00    4.20
   2  -7  12   21.00    6.20
   2   7  12   27.30    5.10
   2  -7 -12   35.60    4.60
   2   7  12   18.20    4.50
  -2   7 -12   19.70    5.40
   2   7  12   34.10    6.50
  -2  -7  12   28.60    5.30
  -2  -7  12   34.00    7.30
   2   7  12   32.80    4.80
   2  -7 -12   27.10    5.00
   3  -7  12  140.19   23.60
  -3   7  12  131.99   15.10
  -3   7  12  136.99   13.90
   3  -7  12  127.39   13.10
   3   7 -12  117.29    8.90
   3  -7  12  113.59   14.10
  -3  -7  12  120.19    9.80
   3   7  12  122.49    8.00
   3   7  12  130.29    9.90
   3   7  12  121.79   10.60
   3  -7 -12  118.59   10.40
   3  -7 -12  123.29   10.80
   4  -7  12  186.58   17.60
  -4   7  12  163.28   16.00
   4  -7  12  169.98   16.80
   4  -7  12  167.08   28.50
   4   7 -12  180.78   11.40
   4   7  12  185.28   11.70
   4   7  12  179.88    9.60
   4  -7 -12  179.48   14.20
   4  -7 -12  190.38   14.60
   4   7  12  184.88   11.40
  -4  -7  12  166.48   11.50
   4   7  12  185.08   12.70
   5  -7  12   -0.20    5.40
   5  -7  12   -4.40    4.30
   5  -7  12    5.10    5.20
  -5   7  12   14.80    9.60
   5   7 -12    8.30    2.40
   5  -7 -12   -0.90    3.10
   5  -7 -12    6.70    3.70
   6   7 -12    7.70    3.30
   6  -7  12    1.70    5.60
   6  -7  12    3.80    5.60
   6  -7  12    1.30    5.30
   6   7  12    7.60    3.20
   6  -7 -12    7.10    4.10
   6  -7 -12    5.60    4.00
   0  -8  12   32.80    7.80
   0  -8  12   35.10    4.20
   0   8  12   25.20    6.20
   0   8 -12   30.30    5.90
   0  -8  12   23.40    5.60
   0   8  12   22.20    7.10
  -1   8  12   52.69    9.80
   1   8 -12   51.29    7.30
   1  -8  12   55.19   10.40
  -1   8  12   38.10    9.90
   1  -8  12   45.10    8.00
   1   8  12   56.39    8.70
  -1   8 -12   76.89   11.10
  -1  -8  12   68.79   11.00
   1  -8 -12   44.90    4.70
   1   8  12   62.49   10.50
  -2   8  12   14.90    6.20
   2   8 -12    6.00    3.00
  -2  -8 -12    9.90    1.80
   2  -8  12   13.40    6.50
  -2   8  12   14.70    6.70
   2  -8  12   18.60    6.60
   2  -8  12    9.20    4.60
   2   8  12   14.50    5.10
  -2  -8  12    2.50    3.20
   2   8  12   15.00    5.40
   2   8  12    8.10    3.90
   2  -8 -12   12.20    3.20
   2   8  12    1.20    4.40
  -2  -8  12    5.10    3.20
   3  -8  12   55.89   10.00
   3   8 -12   50.49    5.90
  -3   8  12   54.89   10.10
   3  -8  12   42.20    9.30
   3  -8  12   61.59   12.00
   3   8  12   51.39    4.90
   3   8  12   63.39    8.80
   3   8  12   51.09    7.10
   4  -8  12   58.99   13.00
   4  -8  12   56.29   11.40
   4   8 -12   64.69    6.20
   4  -8  12   53.99   10.90
  -4   8  12   37.10   12.00
   4   8  12   55.09    8.20
   4  -8 -12   66.79    8.20
   4   8  12   62.79    6.00
   4   8  12   70.69    6.20
   4   8  12   60.49    4.40
   5  -8  12   20.80    7.80
   5  -8  12   23.30    9.00
   5   8 -12   21.60    3.80
   5  -8  12   23.10    7.80
   5  -8 -12   28.40    6.20
   5   8  12   21.10    6.10
   5  -8 -12   31.60    7.20
   1   9 -12  135.39   11.80
  -1   9  12  116.89   15.20
   1  -9  12  129.99   15.50
   1  -9  12  104.69   11.60
  -1   9  12  138.79   19.90
   1   9  12  127.09   16.60
   1   9  12  111.69   12.60
   2  -9  12    7.10    5.60
   2  -9  12    8.20    6.30
   2   9 -12   15.90    4.40
  -2   9  12    6.60    6.60
   2  -9  12    3.00    4.90
   2   9  12    7.60    4.50
   2   9  12    1.10    4.70
   2  -9 -12    8.50    2.90
   2  -9 -12   -2.10    3.00
   2   9  12    7.20    3.20
   0   0 -13    4.20    1.20
   0   0  13    2.30    1.10
   0   0 -13    4.40    1.20
   0   0  13    2.50    1.00
   0   0 -13    3.70    1.40
   0   0  13    5.30    1.90
   1   0  13  786.42   38.30
   1   0  13  839.12   37.70
   1   0  13  790.72   38.50
   1   0 -13  810.12   37.80
  -1   0 -13  756.52   38.70
  -1   0  13  860.11   38.40
  -1   0 -13  809.52   38.00
  -1   0 -13  793.52   38.00
  -1   0  13  745.73   38.60
  -1   0  13  820.42   38.10
  -2   0  13 1019.90   49.70
   2   0 -13 1018.70   50.09
   2   0  13 1061.99   49.10
   2   0  13 1063.19   50.09
   2   0  13 1060.79   50.59
  -2   0  13 1085.19   50.29
  -2   0  13 1095.89   51.09
   2   0 -13 1056.39   50.59
   3   0 -13 1482.65   68.09
   3   0 -13 1503.45   68.09
   3   0  13 1461.35   68.69
  -3   0  13 1464.05   68.39
   3   0  13 1279.77   72.29
  -3   0 -13 1494.15   66.89
   3   0  13 1486.55   66.69
  -3   0  13 1438.86   67.29
  -3   0  13 1348.27   71.79
   4   0  13   21.70    3.10
   4   0 -13   17.00    3.60
   4   0 -13   24.20    3.40
  -4   0  13   21.60    4.60
   4   0  13   23.90    4.30
  -4   0 -13   18.10    2.80
  -4   0  13   20.30    4.10
  -4   0  13   17.60    3.00
   5   0  13   55.39    6.60
   5   0 -13   58.89    5.20
  -5   0 -13   54.69    4.70
  -5   0  13   53.69    6.40
   5   0 -13   53.79    5.90
  -5   0  13   53.69    5.10
   5   0  13   57.69    6.20
  -5   0  13   61.19    6.90
   6   0 -13   32.20    5.80
  -6   0 -13   22.80    3.00
  -6   0  13   23.20    5.30
   6   0  13   32.90    5.90
   6   0 -13   19.10    3.50
  -6   0  13   28.80    4.40
   6   0  13   37.40    6.60
   7   0 -13  302.87   17.50
   7   0 -13  269.67   19.00
   7   0  13  330.17   21.30
   7   0  13  294.27   20.80
  -7   0  13  304.47   17.30
   8   0  13   15.20    5.20
   8   0 -13   15.10    5.10
   8   0  13   15.40    4.70
   8   0  13   19.80    5.60
   9   0  13   55.99    9.30
   9   0 -13   46.60    8.20
   9   0  13   41.20    7.40
   9   0 -13   49.80    6.60
   0   1  13    8.90    2.10
   0   1  13    9.60    2.60
   0   1 -13    6.30    1.60
   0   1 -13    8.90    2.30
   0  -1 -13    7.70    1.60
   0  -1 -13    8.40    2.30
   0  -1  13    4.40    1.30
   0   1  13    6.50    1.50
   0  -1  13    7.00    2.00
   0  -1  13    7.10    1.90
   0   1 -13    7.20    2.00
  -1  -1 -13  863.21   40.30
   1  -1  13  776.32   41.00
   1   1 -13  883.71   40.60
   1  -1  13  817.82   41.90
  -1  -1 -13  839.02   40.80
   1   1 -13  877.91   41.00
   1  -1  13  894.11   40.60
  -1  -1 -13  882.61   41.10
   1   1 -13  861.71   41.30
  -1   1  13  847.92   41.20
  -1  -1  13  926.11   41.60
   1   1  13  844.02   40.70
   1   1  13  855.01   40.20
  -1  -1  13  842.12   41.10
  -1  -1  13  855.01   40.50
   1   1  13  843.82   40.80
  -1   1 -13  913.51   41.10
   1  -1 -13  867.21   40.50
   1  -1 -13  870.11   41.20
   2   1 -13  313.77   15.50
   2  -1  13  285.87   15.50
   2  -1  13  281.47   16.40
   2   1 -13  282.97   15.90
  -2   1  13  288.87   17.30
  -2   1  13  312.07   16.90
  -2  -1  13  275.87   16.30
  -2   1 -13  334.37   16.20
   2   1  13  307.67   15.90
   2   1  13  315.87   15.10
  -2  -1  13  303.47   15.90
  -2  -1  13  253.27   17.80
   2  -1 -13  298.57   15.60
   2   1  13  303.97   15.70
  -3   1  13   35.50    3.90
  -3   1  13   43.70    5.20
  -3   1  13   33.50    5.20
   3   1 -13   36.80    3.40
   3   1 -13   31.70    6.00
   3   1 -13   34.70    4.00
   3  -1  13   38.10    3.70
  -3  -1 -13   36.40    3.20
   3  -1  13   28.90    4.70
   3   1  13   41.40    3.80
  -3  -1  13   42.50    4.20
   3   1  13   34.00    3.00
   3  -1 -13   30.90    4.00
  -3  -1  13   40.60    3.70
  -3  -1  13   37.10    4.30
   3  -1 -13   36.00    3.70
  -3   1 -13   35.50    3.80
   3   1  13   31.30    3.90
   4   1 -13   39.30    3.70
  -4   1  13   47.20    4.70
   4  -1  13   36.40    5.80
   4   1 -13   39.80    4.40
  -4   1  13   38.20    5.80
  -4   1  13   36.90    6.40
   4  -1  13   30.70    5.10
  -4  -1 -13   37.30    3.30
   4  -1 -13   44.60    4.50
  -4  -1  13   39.60    3.90
   4   1  13   41.10    3.50
   4   1  13   37.60    4.50
  -4  -1  13   43.00    4.80
   4  -1 -13   33.40    4.50
  -4   1 -13   36.30    4.20
  -4  -1  13   35.10    5.40
  -5  -1 -13  194.38   10.40
   5   1 -13  168.28   11.90
   5  -1  13  182.48   13.40
  -5   1  13  192.68   14.20
   5   1 -13  187.38   11.00
  -5   1  13  183.58   13.70
   5  -1  13  175.58   14.10
  -5  -1  13  192.08   12.70
   5  -1 -13  199.38   12.10
   5  -1 -13  170.78   12.90
  -5  -1  13  199.18   11.40
  -5   1 -13  178.38   11.70
   5   1  13  187.48   12.90
   5   1  13  198.88   10.70
  -6   1  13   18.90    4.80
  -6  -1 -13   13.00    2.20
   6   1 -13   15.50    4.30
  -6   1  13   15.60    4.30
  -6   1  13   10.00    2.70
   6   1 -13   18.00    3.10
   6  -1  13   19.10    5.50
   6  -1  13   17.30    4.50
   6   1  13   16.00    4.40
   6   1  13   14.50    2.50
  -6  -1  13   11.50    2.70
   6   1  13   18.50    4.00
   6  -1 -13    9.30    2.70
   6  -1 -13    9.40    3.10
  -6  -1  13   12.10    5.70
   7   1 -13   87.09    8.20
  -7   1  13   79.19    9.20
  -7  -1 -13   78.69    5.30
   7  -1  13   68.69   10.70
  -7   1  13   75.69    7.30
  -7  -1  13   74.59    6.40
   7  -1 -13   78.19    7.40
   7   1  13   90.59    8.30
   7   1  13   86.29    8.80
   7  -1 -13   78.99    8.60
   7   1  13   72.09    6.00
   8   1 -13  115.49   10.50
   8  -1  13  111.79   12.80
   8  -1  13  108.79   11.60
   8   1 -13  110.69    8.40
   8  -1  13  111.49   12.40
  -8   1  13  126.79    9.80
   8   1  13  116.49   12.10
   8   1  13  131.39   10.70
   8  -1 -13  121.89   11.50
   8   1  13  110.29    8.10
   8  -1 -13  116.39    9.70
   9   1 -13   11.90    3.10
   9  -1  13   21.10    6.50
   9   1 -13   11.20    4.20
   9  -1  13    6.50    4.60
   9  -1  13    9.40    4.70
   9   1  13    5.20    3.50
   9   1  13   12.70    2.70
   9   1  13    7.00    3.70
   9   1  13   10.90    5.60
   9  -1 -13   14.70    5.30
   9  -1 -13   12.10    3.60
   0   2  13    2.60    1.30
   0  -2  13    0.90    0.90
   0  -2 -13    1.00    0.80
   0  -2 -13    0.20    0.60
   0   2  13   -0.50    0.70
   0   2  13    0.10    1.00
   0   2 -13    1.40    1.60
   0  -2  13    0.10    0.70
   0   2 -13    0.70    1.10
   0  -2  13    1.00    1.10
   1   2 -13   20.30    3.20
  -1   2  13   16.60    3.60
   1   2 -13   18.30    2.80
  -1   2  13   22.70    3.70
  -1   2  13   26.70    5.00
   1   2 -13   15.60    3.10
  -1  -2 -13   23.70    2.50
   1  -2  13   18.00    3.50
  -1  -2 -13   16.60    2.00
   1  -2  13   15.60    2.50
   1  -2  13   14.80    2.50
   1  -2 -13   14.20    2.50
   1   2  13   18.00    2.60
  -1  -2  13   22.60    2.40
   1  -2 -13   21.60    2.50
  -1  -2  13   21.30    3.40
  -1  -2  13   19.80    3.50
   1   2  13   19.70    2.50
  -1   2 -13   28.00    5.20
   1   2  13   17.60    2.30
   2   2 -13   67.29    5.30
  -2  -2 -13   67.99    4.70
   2   2 -13   71.99    5.60
   2   2 -13   75.09    5.20
   2  -2  13   67.19    6.00
  -2  -2 -13   68.09    5.20
  -2   2  13   73.49    6.80
   2  -2  13   69.49    7.00
  -2   2  13   79.19    7.10
  -2   2  13   76.19    6.60
   2  -2  13   69.59    5.40
  -2  -2  13   75.49    5.20
   2   2  13   64.89    4.90
  -2   2 -13   67.39    5.80
  -2  -2  13   69.69    5.60
  -2  -2  13   62.69    5.50
   2   2  13   68.59    4.70
   2  -2 -13   66.19    5.30
  -3  -2 -13  453.05   22.40
  -3   2  13  452.25   25.90
  -3   2  13  438.76   25.20
   3   2 -13  525.95   27.70
   3   2 -13  427.06   22.30
   3  -2  13  447.76   26.10
   3   2 -13  423.46   23.10
  -3   2  13  449.56   24.10
  -3  -2  13  436.96   23.00
   3   2  13  443.56   22.70
   3   2  13  420.56   21.70
  -3  -2  13  458.55   23.00
   3  -2 -13  439.66   24.30
   3  -2 -13  458.45   23.60
   3   2  13  455.65   22.50
  -3  -2  13  515.15   24.00
   4  -2  13    0.20    1.20
   4  -2  13   -0.60    1.50
  -4  -2 -13    1.00    0.90
   4   2 -13    1.50    1.10
   4   2 -13    0.30    0.90
  -4   2  13   -0.10    1.80
  -4   2  13    1.10    1.30
  -4   2  13    0.60    2.00
  -4   2  13   -1.10    1.80
   4   2 -13    0.90    1.30
   4  -2 -13    1.70    1.40
  -4   2 -13    1.20    1.60
   4   2  13    0.40    0.70
   4   2  13    1.60    1.30
   4  -2 -13   -0.30    1.40
  -4  -2  13    0.60    1.30
  -4  -2  13   -0.10    1.40
   4   2  13    0.80    1.00
  -4  -2  13    2.20    1.20
   5  -2  13  165.58   14.20
   5  -2  13  177.48   13.50
  -5   2  13  176.48   12.10
  -5  -2 -13  173.18    9.20
  -5   2  13  162.88   13.20
   5   2 -13  161.18   11.00
   5   2 -13  162.98    9.90
  -5   2  13  191.88   14.50
  -5  -2  13  149.88   10.40
   5  -2 -13  147.69   12.20
   5   2  13  169.78    9.30
  -5  -2  13  173.78   10.50
   5  -2 -13  161.28   11.50
   5   2  13  186.08   11.60
   6  -2  13  239.78   17.20
   6   2 -13  217.88   14.00
  -6   2  13  235.88   15.20
  -6   2  13  243.38   17.50
   6  -2  13  212.88   17.50
   6   2 -13  215.58   12.50
  -6   2  13  215.98   16.90
   6   2  13  232.58   14.60
   6   2  13  208.58   11.70
  -6  -2  13  210.68   14.30
  -6  -2  13  205.58   12.70
  -6   2 -13  215.88   14.80
   6  -2 -13  222.28   14.70
   6   2  13  211.68   13.60
   6  -2 -13  253.17   16.60
   7  -2  13   44.10    9.40
  -7   2  13   53.79    6.90
   7   2 -13   66.49    5.50
   7  -2  13   75.09   11.70
   7  -2  13   57.09    9.10
   7   2 -13   60.79    6.60
   7   2  13   77.79    7.50
   7  -2 -13   50.09    8.60
   7   2  13   60.49    4.60
   7   2  13   57.19    6.40
  -7  -2  13   61.09    7.90
   7  -2 -13   65.59    7.20
   8   2 -13   15.40    4.00
   8  -2  13    9.50    4.70
   8  -2  13   11.10    4.70
   8   2 -13   18.90    3.40
   8  -2  13   17.40    6.30
  -8   2  13   13.50    3.70
   8   2  13   13.00    3.90
   8   2  13   18.00    4.40
   8  -2 -13    9.40    4.30
   8  -2 -13   15.60    4.30
   9   2 -13   74.99    8.40
   9  -2  13   68.79   10.90
   9  -2  13   68.39   12.40
   9   2 -13   64.69    6.10
   9  -2  13   70.69   12.00
   9   2  13   70.99    7.30
   9   2  13   60.19    7.40
   9   2  13   67.59    5.40
   9  -2 -13   83.39   10.10
   9   2  13   96.19   10.80
   9  -2 -13   75.29    8.50
   0   3  13  198.78   13.40
   0  -3  13  236.88   13.10
   0  -3  13  247.38   15.00
   0   3  13  225.58   13.00
   0  -3 -13  236.48   12.50
   0  -3 -13  230.28   12.20
   0  -3  13  224.88   12.50
   0   3  13  229.78   13.60
   1  -3  13  190.98   12.30
  -1   3  13  197.88   12.50
  -1   3  13  176.38   13.00
   1  -3  13  243.58   16.40
   1   3 -13  216.68   12.80
  -1  -3 -13  212.58   11.20
   1   3 -13  211.18   12.00
  -1   3  13  210.48   13.30
   1  -3  13  222.38   13.00
   1  -3 -13  219.68   13.20
  -1  -3  13  221.18   13.50
  -1   3 -13  206.68   12.70
   1   3  13  210.78   12.10
  -1  -3  13  198.78   11.30
  -1  -3  13  214.58   12.00
   1   3  13  182.08   11.80
   1  -3 -13  215.48   11.80
   1   3  13  194.18   11.40
  -2   3  13   97.59    8.60
   2   3 -13  106.79    7.00
   2   3 -13   86.19    6.70
  -2   3  13   94.49    7.80
   2   3 -13  120.29    7.80
  -2  -3 -13  100.19    6.00
  -2   3  13  118.59    9.50
   2  -3  13  111.79    8.30
   2  -3  13   97.69    9.30
   2   3  13  108.69    6.50
  -2  -3  13   94.39    7.80
  -2  -3  13   93.39    6.30
   2   3  13  107.09    6.70
  -2   3 -13  106.49    8.30
   2  -3 -13   99.59    7.30
  -2  -3  13  106.29    7.10
   2   3  13   95.99    6.60
   2  -3 -13   83.89    7.30
  -3   3  13   33.90    5.90
  -3   3  13   47.70    8.20
   3  -3  13   24.00    5.10
   3   3 -13   37.60    3.70
   3  -3  13   33.70    5.80
   3   3 -13   41.20    4.00
   3   3 -13   38.50    4.00
  -3   3  13   29.70    5.60
  -3  -3  13   34.30    4.20
   3   3  13   40.10    3.50
   3   3  13   40.80    3.50
   3   3  13   41.30    3.40
  -3  -3  13   29.50    3.70
   3  -3 -13   36.40    5.10
   3  -3 -13   41.30    4.90
  -3  -3  13   42.00    3.70
   4   3 -13   40.60    4.40
   4  -3  13   34.50    6.20
  -4   3  13   32.60    7.10
  -4   3  13   27.80    6.20
  -4   3  13   35.90    6.60
   4   3 -13   38.10    4.10
   4  -3  13   43.60    8.30
   4   3 -13   39.20    3.80
   4   3  13   37.20    3.80
   4   3  13   42.40    3.70
  -4  -3  13   41.70    4.40
  -4  -3  13   46.70    4.70
  -4  -3  13   37.50    4.00
   4  -3 -13   43.60    6.00
   4  -3 -13   42.80    5.60
   4   3  13   39.60    3.30
   5  -3  13  191.08   15.10
   5   3 -13  194.98   12.00
   5  -3  13  155.88   15.30
  -5   3  13  173.38   14.80
   5   3 -13  179.08   10.80
  -5   3  13  210.58   17.10
   5  -3 -13  185.88   13.20
   5   3  13  189.08   11.60
  -5  -3  13  194.78   11.80
   5   3  13  197.08   10.10
   5   3  13  196.88   11.00
   5  -3 -13  189.98   14.10
   6   3 -13   27.80    4.80
   6  -3  13   39.10    7.40
   6  -3  13   29.30    6.80
  -6   3  13   40.00    7.40
   6  -3  13   31.10    7.30
   6   3 -13   21.50    3.30
  -6   3  13   27.90    5.60
   6   3  13   22.10    3.60
   6   3  13   30.80    2.60
  -6  -3  13   25.90    4.00
   6  -3 -13   28.60    6.10
   6   3  13   25.20    3.90
   6   3  13   30.90    4.00
   6  -3 -13   31.50    5.50
  -7   3  13   28.00    7.60
   7   3 -13   25.50    4.60
   7  -3  13   30.30    8.10
   7   3 -13   37.70    4.00
  -7   3  13   39.60    7.50
   7  -3  13   44.90    8.30
   7  -3  13   30.90    8.90
   7   3  13   25.20    4.10
   7   3  13   32.50    2.90
   7  -3 -13   32.00    6.50
   7   3  13   33.80    4.80
   8   3 -13   41.10    4.70
  -8   3  13   40.50    7.70
   8   3 -13   48.80    5.90
   8  -3  13   45.80    9.30
   8  -3  13   36.90    9.60
   8  -3  13   51.59   11.00
   8  -3 -13   44.40    7.50
   8   3  13   51.69    5.10
   8   3  13   53.39    3.70
   8  -3 -13   38.50    8.20
   0  -4  13   -0.80    0.90
   0   4  13    0.00    1.30
   0  -4 -13   -0.20    0.80
   0  -4  13   -0.90    0.70
   0  -4 -13    0.90    0.90
   0  -4  13    0.90    1.90
   0   4  13   -0.80    1.20
   0   4  13   -0.40    0.80
  -1  -4 -13  171.08    9.60
   1  -4  13  169.18   10.80
  -1   4  13  174.28   12.60
   1   4 -13  166.38   10.80
  -1  -4 -13  166.28    9.40
   1  -4  13  190.48   11.60
  -1   4  13  151.28   12.20
   1  -4  13  162.48   12.50
   1  -4 -13  178.88   10.90
   1   4  13  178.28   10.60
  -1   4 -13  183.18   12.10
   1   4  13  205.78   11.70
   1  -4 -13  182.88   10.80
  -1  -4  13  187.78   13.00
  -1  -4  13  171.18   10.10
  -1  -4  13  177.58   11.10
  -2   4  13   78.99   11.40
  -2   4  13   47.00    8.10
   2   4 -13   54.69    5.00
   2  -4  13   62.29    7.10
   2  -4  13   57.79    6.00
  -2   4  13   57.09    6.80
  -2  -4 -13   62.79    4.10
   2  -4  13   59.39    7.70
   2   4 -13   57.59    5.60
   2   4  13   63.99    4.70
   2   4  13   57.09    5.20
  -2   4 -13   66.19    6.80
  -2  -4  13   59.89    6.30
   2  -4 -13   60.99    5.80
   2  -4 -13   58.09    5.50
  -2  -4  13   60.19    4.90
  -3   4  13 1003.80   52.39
   3  -4  13  941.41   51.89
   3   4 -13 1042.50   49.00
  -3   4  13 1066.39   54.69
   3   4 -13 1022.20   48.10
   3  -4  13  962.50   53.59
   3   4  13 1000.70   47.60
  -3  -4  13 1057.59   47.90
   3   4  13 1038.10   47.10
  -3  -4  13  976.70   49.80
   3   4  13  993.40   47.80
  -3   4 -13  926.31   50.79
   3  -4 -13 1074.09   50.69
   3  -4 -13 1000.30   49.80
   4   4 -13  150.58   10.00
  -4   4  13  171.38   15.50
   4  -4  13  153.18   14.60
   4  -4  13  171.78   14.00
   4   4 -13  168.08   10.50
   4  -4  13  155.68   14.30
   4   4 -13  163.18   10.60
  -4   4  13  184.08   14.50
   4   4  13  158.98    9.40
  -4  -4  13  176.58   11.50
   4   4  13  160.68    9.50
   4  -4 -13  151.78   12.40
   4   4  13  175.58    9.50
   4  -4 -13  166.88   11.90
   5   4 -13  136.89    8.70
  -5   4  13  138.89   14.70
  -5   4  13  148.89   13.40
   5  -4  13  121.89   12.10
   5   4 -13  143.29    9.60
   5   4 -13  136.79    9.20
   5  -4  13  123.19   13.50
  -5   4  13  119.79   12.80
   5  -4  13  136.89   13.80
   5  -4 -13  123.09   10.60
  -5  -4  13  126.99    9.00
   5   4  13  124.99    7.80
   5  -4 -13  133.89   11.60
   5   4  13  121.59    7.60
   5   4  13  128.69    8.10
  -5   4 -13  120.09   13.20
  -5  -4  13  131.69    9.40
   6  -4  13   15.00    5.50
   6  -4  13   11.00    5.00
   6   4 -13   19.00    3.80
   6  -4 -13   17.10    4.80
   6  -4 -13   27.60    5.60
   6   4  13   21.00    2.30
   6   4  13   25.30    4.00
   6   4  13   23.00    3.10
   7  -4  13  148.99   16.70
   7   4 -13  152.98   10.80
   7  -4  13  139.19   15.50
   7   4 -13  156.18    9.80
   7  -4  13  148.19   15.00
   7  -4 -13  164.98   13.40
   7  -4 -13  167.28   14.50
   7   4  13  153.78    9.60
  -8   4  13    6.20    5.80
   8  -4  13    2.00    5.10
   8   4 -13    6.50    2.10
   8   4 -13    9.40    3.30
   8  -4  13    7.80    4.70
   8  -4  13   10.50    5.50
   8   4  13    5.40    2.60
   8  -4 -13    1.40    3.80
   8  -4 -13   20.30    4.80
   0   5  13    0.00    1.60
   0  -5  13    5.00    3.00
   0  -5  13    4.50    3.00
   0  -5  13    2.80    1.50
   0   5  13    0.00    1.60
   0  -5  13    4.40    2.30
   0  -5 -13    0.90    1.10
   0   5  13    2.40    2.70
   0   5 -13    3.30    2.20
   0  -5 -13    2.00    1.20
   0  -5  13    2.20    1.40
   1  -5  13  278.27   17.50
   1  -5  13  308.37   17.40
  -1   5  13  306.27   20.00
  -1  -5 -13  306.87   15.00
  -1   5  13  298.67   20.90
   1   5 -13  315.87   17.70
   1  -5  13  294.47   19.70
   1  -5  13  304.97   21.10
  -1  -5 -13  308.57   15.70
   1  -5  13  324.57   20.80
  -1   5  13  312.17   19.80
   1   5  13  304.27   18.40
  -1  -5  13  318.87   19.20
  -1  -5  13  310.87   20.10
  -1   5 -13  312.87   19.00
   1   5  13  304.57   18.40
   1  -5 -13  291.57   16.90
  -1  -5  13  303.67   17.60
   1  -5 -13  320.17   17.30
   1   5  13  307.67   19.60
  -1  -5  13  324.47   19.20
   1   5  13  316.37   17.20
   2   5 -13  234.28   13.70
  -2   5  13  239.28   17.00
   2  -5  13  232.88   16.90
   2  -5  13  228.28   18.00
   2  -5  13  226.38   17.40
   2  -5  13  231.68   15.00
  -2   5  13  238.68   18.20
  -2   5  13  247.28   17.60
  -2  -5 -13  233.18   11.90
  -2  -5  13  236.08   13.00
  -2   5 -13  242.48   16.20
  -2  -5  13  243.48   16.20
   2   5  13  230.88   13.00
   2   5  13  226.88   14.30
   2  -5 -13  215.58   14.30
  -2  -5  13  232.08   14.50
   2   5  13  217.98   14.00
   2  -5 -13  229.28   14.50
   2   5  13  244.78   15.60
  -3   5  13   92.79   10.40
  -3   5  13  115.69   12.10
   3   5 -13   93.09    7.10
   3   5 -13  103.99    8.20
   3  -5  13  112.39   11.60
   3  -5  13   85.89   10.80
   3  -5  13   72.69    9.40
   3   5  13  108.99    6.40
  -3  -5  13  102.09    8.30
  -3  -5  13   92.99    6.40
   3   5  13   95.99    7.40
   3  -5 -13   96.99    8.70
   3   5  13  100.89    7.30
  -3   5 -13   93.29    9.60
  -3  -5  13  109.29    9.20
   3  -5 -13   89.49    8.30
  -4   5  13   35.50    8.60
   4  -5  13   31.90    6.80
   4  -5  13   39.50    9.50
  -4   5  13   27.00    7.90
   4  -5  13   24.80    7.10
   4   5 -13   30.60    3.80
   4   5 -13   35.10    4.40
  -4   5  13   24.00    6.30
   4  -5 -13   37.30    6.20
   4   5  13   38.20    4.30
  -4  -5  13   32.00    5.40
  -4  -5  13   35.70    5.00
  -4   5 -13   35.60    7.50
   4  -5 -13   32.10    6.60
   4   5  13   34.00    3.10
   4   5  13   32.50    3.90
  -4  -5  13   29.70    3.90
   5  -5  13   70.19   16.70
  -5   5  13   97.19   15.30
   5  -5  13  113.49   19.30
   5   5 -13   98.69    7.70
   5  -5  13  103.79   11.70
   5   5 -13   85.79    7.20
   5  -5 -13   94.79   10.70
  -5  -5  13   91.09    7.60
   5   5  13   85.49    6.10
   5   5  13   91.99    6.90
   5  -5 -13   89.49    9.20
   6  -5  13   43.80    9.30
   6   5 -13   53.99    5.60
   6  -5  13   62.19   11.50
   6  -5  13   82.19   12.50
   6  -5 -13   44.70    8.60
   6  -5 -13   37.20    7.10
  -6  -5  13   39.00    4.10
   7  -5  13   23.70    8.50
   7  -5  13   20.60    7.00
   7   5 -13   21.60    4.20
   7  -5  13   12.30    6.20
   7   5  13   28.30    3.30
   7  -5 -13   13.80    4.90
   7  -5 -13   23.70    6.00
   0   6  13    9.00    3.30
   0  -6  13    6.60    3.50
   0  -6  13    7.50    4.00
   0  -6 -13   15.30    2.60
   0   6  13    9.20    3.60
   0  -6  13    5.90    2.20
   0  -6  13   10.60    4.10
   0   6 -13   11.60    3.10
   0   6  13   12.70    5.10
   0  -6  13   12.20    2.80
   1   6 -13  169.08   11.70
  -1   6  13  164.78   14.90
  -1  -6 -13  167.68    9.60
   1  -6  13  168.68   13.90
   1  -6  13  177.68   14.50
   1  -6  13  163.78   11.40
   1  -6  13  172.08   15.30
  -1   6  13  164.98   13.80
  -1   6  13  172.28   15.50
   1  -6  13  155.48   11.20
  -1  -6  13  150.98   10.20
  -1   6 -13  166.58   12.90
   1  -6 -13  171.38   11.20
  -1  -6  13  189.08   12.80
  -1  -6  13  187.78   13.40
   1   6  13  165.88   12.90
   1   6  13  169.48   13.70
   1   6  13  159.48   12.30
   1   6  13  165.28   11.20
   1  -6 -13  184.48   11.00
  -1  -6  13  166.78   14.10
  -2  -6 -13   54.59    3.90
  -2   6  13   40.40    8.00
   2   6 -13   63.19    5.80
  -2   6  13   41.40    9.00
  -2   6  13   71.99    8.40
   2  -6  13   51.79    9.40
   2  -6  13   53.59   10.00
   2  -6  13   50.39    8.80
   2  -6 -13   52.39    5.90
   2   6  13   46.80    6.50
   2   6  13   51.59    6.70
  -2  -6  13   52.59    8.60
  -2  -6  13   47.10    6.70
  -2  -6  13   53.19    5.30
  -2   6 -13   54.79    8.20
   2   6  13   53.19    6.20
   2  -6 -13   56.69    5.90
   2   6  13   57.19    5.00
  -2  -6  13   49.20    4.30
   3  -6  13   50.79    9.70
   3  -6  13   54.39    8.90
  -3   6  13   45.60    9.00
  -3   6  13   53.59   10.00
   3  -6  13   55.59   10.80
   3   6 -13   51.49    5.30
   3  -6  13   52.29    6.40
   3   6  13   41.60    5.90
   3   6  13   55.79    6.20
   3  -6 -13   61.19    6.80
  -3  -6  13   52.59    6.70
   3  -6 -13   51.79    6.30
   3   6  13   47.60    5.70
  -3   6 -13   42.80    7.40
  -3  -6  13   46.70    6.30
   3   6  13   52.09    4.30
  -4   6  13   71.69   13.50
  -4   6  13   76.49   11.80
   4   6 -13   72.19    7.20
   4  -6  13   67.49   11.00
   4  -6  13   65.39   11.20
   4  -6  13  100.99   20.30
   4   6 -13   61.09    5.80
   4   6  13   73.29    4.90
  -4  -6  13   68.89    6.70
   4   6  13   66.89    6.40
   4  -6 -13   80.59    8.30
   4   6  13   72.99    6.60
   4  -6 -13   79.79    8.60
  -5   6  13   54.79   10.40
   5   6 -13   58.69    6.60
   5  -6  13   67.59   12.90
   5   6 -13   65.89    6.10
   5  -6  13   59.59   11.10
   5  -6  13   58.59   10.30
  -5  -6  13   77.69    5.90
   5  -6 -13   70.19    8.80
   5   6  13   76.09    6.10
   5  -6 -13   55.49    8.60
   5   6  13   60.29    4.60
   6  -6  13    3.70    5.10
   6  -6  13    3.60    5.00
   6   6 -13    2.40    2.40
   6  -6  13    2.50    4.20
   6  -6 -13    4.40    3.80
   6  -6 -13    0.90    3.40
   6   6  13    0.50    1.90
   7   6 -13   61.49    6.70
   7  -6  13   79.49   14.60
   7  -6  13   65.79   13.40
   7  -6  13   58.99   11.30
   7  -6 -13   73.59   10.50
   7  -6 -13   54.29    9.80
   0  -7 -13   99.29    6.00
   0   7  13   85.19   10.20
   0   7  13   91.99   10.00
   0   7 -13   97.39    9.30
   0  -7  13  100.59   10.20
   0  -7  13   89.59    7.30
   0  -7 -13   86.59    6.90
   0  -7  13  100.89    9.80
   0   7  13   79.59   10.60
   0  -7  13   82.69   10.80
   1  -7  13    1.90    3.40
   1  -7  13   -1.80    1.80
   1   7 -13    0.70    2.30
  -1   7  13    6.20    3.60
   1  -7  13    0.80    3.20
  -1   7  13    2.90    4.70
  -1  -7 -13   -0.50    1.20
  -1  -7  13    8.10    3.40
   1   7  13    1.10    3.00
  -1  -7  13    5.00    2.90
  -1  -7  13    1.60    2.30
   1  -7 -13    6.30    2.10
   1   7  13    7.10    3.10
   1   7  13    2.80    2.10
   1   7  13    3.70    3.10
   1  -7 -13    3.70    1.70
  -1   7 -13    5.20    3.10
   2  -7  13   52.69    6.90
   2  -7  13   54.99    9.30
   2  -7  13   61.39   11.70
  -2   7  13   56.59    9.80
  -2   7  13   57.39    9.90
   2  -7  13   67.49   10.90
   2   7  13   76.59    8.60
   2   7  13   55.69    8.30
   2   7  13   65.49    7.30
  -2  -7  13   80.59    8.80
   2   7  13   60.69    5.70
   2  -7 -13   63.49    6.70
   2  -7 -13   59.79    6.20
  -2   7 -13   75.59    9.30
   3  -7  13    7.20    3.90
   3  -7  13   -0.70    4.00
   3   7 -13    3.40    2.50
  -3   7  13    7.20    5.90
   3  -7  13    5.80    4.30
   3   7  13    6.50    1.90
   3  -7 -13    6.00    3.20
   3   7  13    5.10    2.80
  -3  -7  13    2.80    2.90
  -3  -7  13    1.10    2.70
   3   7  13   10.00    3.90
   3   7  13   10.40    3.40
   3  -7 -13    1.20    2.30
   4   7 -13   10.70    2.90
  -4   7  13   10.50    6.10
   4  -7  13   24.00    6.80
   4  -7  13   16.80    6.60
   4  -7  13   16.30    6.30
   4  -7 -13   14.40    4.50
   4   7  13   11.90    2.20
   4  -7 -13   15.40    4.30
   4   7  13   11.60    3.30
   4   7  13   11.20    3.20
  -4  -7  13   14.00    3.60
   4   7  13   15.90    4.10
   5   7 -13   29.10    4.70
   5  -7  13   33.80    7.90
   5  -7  13   33.80    9.00
   5  -7  13   25.80    7.60
   5  -7 -13   40.70    7.50
   5  -7 -13   42.70    8.20
   6  -7  13   29.60    8.80
   6  -7  13   23.80    7.70
   6   7 -13   20.20    4.90
   6  -7  13   11.50    7.10
   6   7  13   17.90    4.20
   6  -7 -13   23.10    6.10
   6  -7 -13   38.30    8.10
   0   8  13   55.59    9.00
   0   8  13   53.49   10.40
   0  -8  13   36.00    8.20
   0   8 -13   45.20    7.70
   0  -8  13   39.80    5.00
   1  -8  13  149.59   15.70
   1  -8  13  131.39   13.10
   1   8 -13  147.89   11.70
  -1   8  13  158.88   15.80
  -1   8  13  145.79   14.40
   1   8  13  143.79   13.00
  -1  -8  13  139.19   10.20
   1  -8 -13  144.39    9.20
   1   8  13  131.19   14.00
  -1   8 -13  126.29   12.80
   2  -8  13   -4.70    3.60
  -2  -8 -13    6.90    1.60
  -2   8  13   16.40    7.00
   2   8 -13    5.80    3.20
   2  -8  13   18.50    6.50
   2   8  13    1.40    3.40
   2  -8 -13    3.70    2.70
   2  -8 -13    8.10    2.70
  -2  -8  13   -1.50    3.50
   2   8  13    7.80    2.60
   2   8  13    9.20    5.30
   2   8  13    4.00    4.40
   3  -8  13   61.79   13.80
   3   8 -13   69.19    6.80
   3  -8  13   56.99   10.80
  -3   8  13   59.79   11.00
   3  -8  13   57.89   10.50
   3   8  13   56.79   11.50
   3   8  13   46.30    8.30
   3  -8 -13   57.39    7.20
   3   8  13   65.79    7.30
   4  -8  13    4.60    5.60
   4  -8  13   13.90    6.10
   4   8 -13    2.70    2.60
   4  -8  13   12.10    5.90
  -4   8  13   23.30    8.20
   4  -8 -13    2.00    3.50
   4   8  13   -2.20    2.60
   4  -8 -13   -1.20    2.70
  -4  -8  13   11.60    5.60
   4   8  13    4.30    1.80
   4   8  13    9.70    2.90
  -4  -8  13    3.00    3.70
   0   9  13   -4.10    4.60
   0  -9  13   -1.70    2.40
   0   9  13    0.50    6.30
   0  -9  13    3.70    3.40
   0  -9  13   -1.50    5.00
   0   9 -13   10.70    5.10
   0  -9 -13   -1.30    2.60
   0  -9  13   -1.10    4.30
  -1   9  13   11.70    7.30
   1  -9  13   24.30    6.20
   1  -9  13   28.30    8.40
   1   9 -13   13.80    5.00
   1  -9  13    4.40    5.70
   1   9  13   21.00    4.60
   1   9  13   36.10    7.20
   1   9  13   24.30   13.10
  -2   9  13   78.29   13.30
   2  -9  13   86.99   13.20
   2   9 -13  100.29    9.70
   2  -9  13  107.19   17.20
   2   9  13   99.39    8.60
   2   9  13  116.89   12.30
   2  -9 -13  102.09    8.30
   2   9  13   95.79   11.00
   0   0 -14   28.30    2.80
   0   0  14   22.60    2.50
   0   0  14   26.60    3.00
   0   0 -14   31.80    3.10
   0   0  14   25.90    3.00
   0   0 -14   24.50    3.00
  -1   0 -14   36.40    3.90
  -1   0  14   37.80    4.40
   1   0 -14   34.10    3.60
   1   0 -14   38.60    3.30
   1   0 -14   30.90    3.40
  -1   0  14   49.10    5.10
   1   0  14   27.50    3.40
  -1   0 -14   37.70    3.40
   1   0  14   31.90    3.40
  -1   0  14   34.70    3.40
   1   0  14   36.70    3.20
   2   0  14    1.20    0.90
   2   0  14   -0.50    1.50
   2   0 -14    1.60    1.20
   2   0  14    1.60    1.40
   2   0 -14    1.80    1.30
  -2   0 -14    1.80    1.00
  -2   0  14    2.00    1.30
   2   0 -14    0.90    0.80
  -2   0  14    2.30    1.20
  -2   0  14    1.00    1.60
   3   0  14    0.60    1.00
   3   0 -14    2.40    1.30
  -3   0  14    3.90    2.00
  -3   0 -14    1.00    1.00
  -3   0  14    0.80    1.10
   3   0 -14    0.90    1.10
   3   0  14   -0.60    1.10
   3   0  14   -0.10    0.90
  -3   0  14    1.30    1.70
   4   0 -14  156.18   10.90
  -4   0 -14  161.98    9.80
   4   0  14  144.69   11.40
  -4   0  14  173.78   11.70
   4   0  14  158.98    9.70
   4   0 -14  176.88   10.20
  -4   0  14  167.98   10.30
  -5   0 -14    2.40    1.30
  -5   0  14    4.70    2.50
  -5   0  14    1.40    2.30
  -5   0  14    0.10    1.10
   5   0  14    4.20    2.20
   5   0  14    1.40    1.20
   5   0 -14    1.50    1.80
   5   0 -14   -0.50    0.90
   5   0  14    1.40    1.90
  -6   0  14   87.29    9.00
   6   0  14   91.89    9.50
  -6   0  14   85.99    7.20
   6   0 -14   97.99    7.50
   6   0 -14  108.49    9.00
   6   0  14   82.19    8.50
   7   0  14    4.00    3.20
   7   0 -14    0.30    1.90
  -7   0  14    4.50    3.00
  -7   0  14    7.90    2.40
  -7   0 -14    2.50    1.90
   7   0  14    0.30    2.80
   8   0 -14   35.70    5.30
   8   0  14   35.50    6.80
   8   0  14   20.10    6.20
   8   0 -14   36.50    7.40
   8   0  14   35.80    7.40
   9   0 -14   15.80    3.90
   9   0 -14    5.90    3.80
   9   0  14   12.50    5.40
   9   0  14   13.20    5.90
   9   0  14    4.50    4.30
  -9   0  14    1.10    1.90
   0  -1  14  397.46   20.50
   0   1 -14  398.56   21.70
   0  -1 -14  433.16   20.60
   0  -1 -14  389.46   21.00
   0   1 -14  442.26   21.10
   0   1  14  403.66   20.80
   0   1  14  416.16   21.00
   0  -1  14  424.36   21.70
   0   1 -14  408.96   21.00
   0  -1  14  445.36   22.40
   1   1 -14   71.99    5.40
   1  -1  14   65.69    6.00
   1  -1  14   68.99    5.00
   1   1 -14   72.39    5.10
  -1  -1 -14   72.39    4.90
  -1   1  14   62.09    5.70
   1   1 -14   73.99    5.70
  -1  -1 -14   73.99    6.00
  -1   1  14   69.29    5.30
  -1   1  14   76.69    5.70
  -1  -1 -14   72.49    5.50
   1   1  14   76.79    5.40
   1   1  14   70.99    4.90
  -1  -1  14   72.99    5.60
  -1  -1  14   70.09    5.00
   1  -1 -14   70.59    5.40
  -1  -1  14   68.99    5.60
   1  -1 -14   71.19    5.00
   1   1  14   62.69    5.10
  -2   1  14   44.20    4.80
  -2   1  14   49.60    5.30
   2   1 -14   54.49    6.80
   2  -1  14   46.50    4.60
   2   1 -14   44.80    4.40
  -2  -1 -14   53.79    4.20
   2   1 -14   43.90    3.90
   2  -1  14   44.70    5.10
   2  -1  14   53.79    4.20
   2  -1 -14   48.00    4.60
  -2  -1  14   39.80    4.30
   2  -1 -14   47.10    4.10
  -2  -1  14   57.49    5.00
  -2   1 -14   50.09    4.40
   2   1  14   53.59    4.30
   2   1  14   49.40    4.40
  -2  -1  14   47.00    4.30
   2   1  14   45.50    3.60
  -3   1  14   82.39    8.00
   3   1 -14  101.69    6.50
   3  -1  14   86.49    8.10
   3  -1  14  102.09    6.80
   3   1 -14   90.29    7.30
   3  -1  14  102.09    7.80
  -3  -1 -14  107.49    6.50
  -3   1  14   92.59    8.00
  -3   1  14   85.59    6.90
   3   1 -14   88.29    6.90
  -3   1 -14   98.29    7.00
  -3  -1  14  105.89    7.90
  -3  -1  14   93.29    6.70
   3   1  14  102.69    7.40
  -3  -1  14   93.79    7.10
   4   1 -14  359.06   21.10
  -4   1  14  375.76   22.70
   4  -1  14  428.96   24.00
  -4   1  14  423.46   23.90
  -4  -1 -14  395.76   19.80
   4   1 -14  394.26   20.10
  -4  -1  14  439.66   22.60
  -4  -1  14  404.26   21.80
  -4  -1  14  356.16   20.30
   4   1  14  380.26   19.60
  -4   1 -14  391.56   21.00
   4   1  14  383.76   21.70
   4  -1 -14  396.96   20.90
  -5   1  14   -1.20    2.20
   5  -1  14   -1.80    1.50
  -5  -1 -14   -0.40    0.80
  -5   1  14    1.00    1.10
   5   1 -14    0.80    1.30
   5   1 -14   -0.40    0.90
   5  -1  14    1.00    2.20
  -5   1  14    1.40    2.50
   5  -1 -14    1.00    1.50
  -5  -1  14    1.10    2.10
   5   1  14    0.30    1.00
  -5   1 -14   -2.10    1.10
   5  -1 -14    0.30    1.30
   5   1  14    1.30    1.70
  -5  -1  14   -0.90    0.70
  -6   1  14   44.30    7.50
   6   1 -14   56.59    6.00
  -6   1  14   53.89    8.70
  -6  -1 -14   55.89    4.30
   6  -1  14   40.20    7.70
   6   1 -14   52.89    4.80
  -6   1  14   59.19    5.90
  -6   1  14   51.79   10.20
   6  -1  14   49.50    7.60
   6   1  14   51.19    5.90
   6   1  14   48.30    4.40
  -6  -1  14   50.09    6.10
   6   1  14   49.90    6.60
   6  -1 -14   57.99    6.80
  -6  -1  14   51.89    5.00
   6  -1 -14   47.40    5.30
   7  -1  14    1.30    2.60
  -7   1  14    1.90    1.60
   7   1 -14    3.60    2.10
   7  -1  14    4.50    3.50
   7   1 -14    1.60    1.50
  -7   1  14    1.60    3.00
  -7  -1 -14    0.30    1.10
   7   1  14    1.70    1.50
   7  -1 -14    5.90    3.40
  -7  -1  14    2.60    1.60
   7   1  14   -1.30    2.00
   7   1  14    3.40    3.80
   8  -1  14  193.18   17.90
   8   1 -14  251.27   14.20
   8   1 -14  252.17   16.60
  -8   1  14  248.68   15.30
   8  -1  14  245.18   19.60
   8  -1  14  214.88   17.50
   8   1  14  217.78   13.20
   8  -1 -14  231.48   15.10
   8   1  14  243.28   16.40
   8   1  14  213.68   18.50
   8  -1 -14  199.38   16.60
   9  -1  14  118.59   13.40
   9   1 -14   95.99   10.20
   9  -1  14   98.69   11.60
   9   1 -14  105.89    8.50
   9  -1  14  103.69   13.70
   9   1  14  101.39    7.90
   9  -1 -14  102.89   11.40
   9   1  14  100.99   10.70
   9   1  14  130.09   11.20
   9   1  14  117.29   13.10
   9  -1 -14  104.09    9.50
   0   2 -14   72.99    6.20
   0   2  14   80.49    6.00
   0   2 -14   63.09    5.20
   0  -2  14   68.09    5.00
   0  -2  14   69.49    6.30
   0  -2  14   57.29    5.20
   0  -2 -14   67.69    4.80
   0   2  14   66.19    5.30
   0  -2 -14   81.59    5.40
   0   2  14   62.59    5.00
   1  -2  14  512.75   25.20
   1   2 -14  479.65   25.30
  -1  -2 -14  513.25   25.20
  -1   2  14  517.85   25.80
  -1   2  14  498.65   26.80
   1   2 -14  554.24   27.70
  -1   2  14  543.35   26.60
  -1  -2 -14  509.35   24.60
   1   2 -14  487.35   25.30
   1  -2  14  508.55   26.00
  -1  -2  14  530.25   25.10
   1   2  14  514.95   25.10
  -1  -2  14  445.96   25.40
  -1  -2  14  492.25   26.30
   1   2  14  529.15   25.20
  -1   2 -14  466.55   25.60
   1  -2 -14  520.65   25.10
   1   2  14  544.75   25.70
   2  -2  14   47.90    4.70
  -2   2  14   46.10    5.30
   2  -2  14   43.30    4.10
  -2   2  14   45.50    4.50
   2   2 -14   46.10    4.00
   2  -2  14   43.80    5.50
  -2  -2 -14   41.10    3.90
   2   2 -14   35.10    3.90
   2   2 -14   51.49    4.40
  -2   2  14   39.70    5.10
  -2   2 -14   44.60    4.60
  -2  -2  14   41.10    4.40
  -2  -2  14   37.60    3.70
   2  -2 -14   38.00    4.30
  -2  -2  14   36.60    4.10
   2   2  14   41.50    3.80
   2  -2 -14   42.20    4.00
   2   2  14   46.40    3.90
  -3  -2 -14   39.70    3.80
  -3   2  14   37.40    4.50
   3   2 -14   45.70    4.50
   3  -2  14   39.00    4.90
   3   2 -14   46.20    4.00
  -3   2  14   49.50    5.90
   3  -2  14   48.70    7.90
  -3   2  14   46.20    7.30
   3   2 -14   41.40    4.20
   3   2  14   44.00    3.50
  -3  -2  14   44.20    4.40
   3   2  14   45.60    4.00
   3  -2 -14   56.39    5.40
  -3  -2  14   41.20    4.60
   3  -2 -14   43.10    4.40
   3   2  14   43.80    4.10
  -3   2 -14   52.39    5.10
  -3  -2  14   44.10    4.30
  -4  -2 -14   39.40    3.50
  -4   2  14   44.10    7.60
  -4   2  14   34.30    4.60
   4   2 -14   31.80    4.00
  -4   2  14   48.50    7.20
   4   2 -14   36.60    3.60
   4  -2  14   36.70    6.80
   4  -2  14   40.80    6.60
   4   2 -14   37.30    4.50
   4   2  14   50.19    7.60
   4   2  14   40.80    3.30
  -4  -2  14   43.70    4.70
   4   2  14   31.80    4.00
   4  -2 -14   24.80    5.00
  -4  -2  14   39.90    4.10
   4  -2 -14   40.10    4.60
   5   2 -14  252.17   13.70
  -5   2  14  246.08   15.70
  -5   2  14  250.77   17.90
   5   2 -14  242.68   14.80
   5  -2  14  229.98   16.90
  -5   2  14  239.58   17.40
  -5  -2 -14  235.28   12.80
   5  -2  14  237.58   18.10
   5   2  14  279.67   14.60
   5  -2 -14  225.28   16.20
   5   2  14  242.18   12.90
   5   2  14  248.98   15.10
  -5  -2  14  257.27   14.30
  -5  -2  14  243.98   14.70
   5  -2 -14  243.78   15.20
  -6   2  14   43.90    5.70
   6  -2  14   46.40    9.40
   6   2 -14   42.30    5.00
  -6   2  14   44.40    8.20
  -6   2  14   44.40    7.90
   6   2 -14   43.50    4.40
   6  -2  14   52.49    8.60
  -6  -2 -14   43.80    3.40
   6   2  14   39.90    5.70
  -6  -2  14   45.60    4.70
  -6   2 -14   50.69    6.40
   6   2  14   51.79    6.00
   6  -2 -14   39.90    6.70
  -6  -2  14   38.30    4.10
   6   2  14   42.50    3.70
   6  -2 -14   47.30    5.50
   7  -2  14    5.40    3.60
   7   2 -14    3.20    1.60
  -7   2  14    1.70    2.40
   7  -2  14    0.60    2.70
   7  -2  14    1.90    3.60
   7   2 -14   12.10    3.50
   7   2  14    7.00    1.80
   7  -2 -14    6.30    4.90
   7   2  14    6.50    3.00
   7   2  14    7.00    3.30
   8  -2  14   10.90    5.20
   8   2 -14    9.70    2.40
   8  -2  14    2.40    3.30
   8  -2  14   10.60    4.90
  -8   2  14    4.50    3.00
   8   2 -14    1.80    2.40
  -8  -2  14    5.20    1.80
   8  -2 -14    2.40    2.60
   8   2  14    4.30    2.80
   8  -2 -14    6.10    2.80
   8   2  14    2.00    3.00
   0  -3 -14  921.31   43.70
   0  -3  14  891.31   46.30
   0   3  14  916.51   45.00
   0   3  14  898.11   44.20
   0  -3  14  937.91   44.40
   0   3  14 1019.60   45.70
   0  -3 -14  899.31   43.30
   0  -3  14  890.01   43.60
  -1  -3 -14  203.58   10.70
   1  -3  14  208.28   12.10
   1   3 -14  186.28   11.20
  -1   3  14  167.28   12.40
  -1   3  14  193.28   11.80
   1  -3  14  182.78   13.40
   1   3 -14  190.08   12.10
   1  -3  14  183.78   11.10
  -1   3  14  198.08   12.70
  -1  -3  14  193.48   10.70
   1   3  14  193.38   11.40
   1  -3 -14  199.48   11.50
   1   3  14  189.38   10.80
  -1   3 -14  183.58   11.90
   1   3  14  175.08   11.20
   1  -3 -14  189.08   10.90
  -1  -3  14  158.68   12.10
  -1  -3  14  197.08   13.00
  -2   3  14   32.90    5.70
   2   3 -14   32.80    3.50
  -2  -3 -14   30.40    2.70
   2  -3  14   19.20    4.70
  -2   3  14   25.90    4.30
  -2   3  14   27.90    5.30
   2  -3  14   18.60    3.30
   2   3 -14   25.50    3.20
   2  -3  14   31.50    4.40
   2   3 -14   29.40    3.60
   2   3  14   22.80    2.80
   2   3  14   25.90    3.40
  -2  -3  14   28.00    4.40
  -2  -3  14   26.10    2.90
   2  -3 -14   25.50    3.70
  -2  -3  14   24.10    3.10
   2   3  14   29.60    3.10
  -2   3 -14   18.40    3.60
   3   3 -14  138.79    8.90
   3   3 -14  137.99    9.40
   3  -3  14  149.49   12.70
   3   3 -14  146.29    9.30
  -3   3  14  138.69   10.50
  -3   3  14  140.99   11.60
   3  -3  14  147.39   11.70
  -3   3  14  157.98   12.50
   3  -3 -14  147.09   10.00
   3   3  14  130.59    8.30
   3   3  14  136.79    8.50
   3  -3 -14  161.68   10.80
   3   3  14  156.58    8.80
  -3  -3  14  135.49    9.30
  -3  -3  14  151.28   10.20
  -4   3  14  479.75   30.00
  -4   3  14  503.25   29.60
  -4   3  14  498.05   31.20
   4   3 -14  522.55   25.40
   4   3 -14  485.15   26.20
  -4   3  14  520.15   28.00
   4  -3  14  502.75   29.40
   4   3 -14  523.15   26.20
   4  -3  14  491.65   30.70
   4   3  14  487.35   24.40
   4  -3 -14  500.35   27.10
  -4  -3  14  533.45   26.70
   4   3  14  521.55   25.70
   4   3  14  489.45   25.50
   4  -3 -14  471.15   27.90
  -4  -3  14  540.55   26.10
   5  -3  14   68.59   10.60
   5   3 -14   66.69    5.40
  -5   3  14   82.69   10.20
   5   3 -14   70.29    6.20
  -5   3  14   72.89    7.60
  -5   3  14   79.29   11.00
   5  -3  14   55.39    8.80
   5  -3 -14   71.39    7.20
   5   3  14   78.09    5.60
   5  -3 -14   66.99    7.60
   5   3  14   72.79    6.10
  -5  -3  14   55.29    5.80
   5   3  14   65.29    4.60
   6  -3  14    4.80    3.90
  -6   3  14    1.50    2.20
   6   3 -14    4.50    2.30
   6  -3  14    6.50    4.00
   6   3 -14    6.20    2.00
[truncated: 292,861 more chars]
