# Supplementary material for: Degradable N-Vinyl Copolymers through Radical Ring-Opening Polymerization of Cyclic Thionocarbamates
Source: ACS Macro Lett. 2024 Oct 7;13(11):1390–5. doi: 10.1021/acsmacrolett.4c00550 (PMC11580385; doi:10.1021/acsmacrolett.4c00550)
Supplement: Supplementary file 3 — mz4c00550_si_003.cif [file mz4c00550_si_003.cif]

data_mo_b417_0m
_audit_creation_date               2023-11-16
_audit_creation_method
;
Olex2 1.5
(compiled 2023.08.24 svn.re1ec1418 for OlexSys, GUI svn.r6817)
;
_shelx_SHELXL_version_number       '2019/1'
_audit_contact_author_address      ?
_audit_contact_author_email        ?
_audit_contact_author_name         ''
_audit_contact_author_phone        ?
_publ_contact_author_id_orcid      ?
_publ_section_references
;
Dolomanov, O.V., Bourhis, L.J., Gildea, R.J, Howard, J.A.K. & Puschmann, H.
 (2009), J. Appl. Cryst. 42, 339-341.

Sheldrick, G.M. (2008). Acta Cryst. A64, 112-122.
;
_chemical_name_common              ?
_chemical_name_systematic          ?
_chemical_formula_moiety           'C11 H17 N O5 S'
_chemical_formula_sum              'C11 H17 N O5 S'
_chemical_formula_weight           275.31
_chemical_absolute_configuration   ad
_chemical_melting_point            ?
loop_
  _atom_type_symbol
  _atom_type_description
  _atom_type_scat_dispersion_real
  _atom_type_scat_dispersion_imag
  _atom_type_scat_source
 'C' 'C' 0.0033 0.0016 'International Tables Vol C Tables 4.2.6.8 and 6.1.1.4'
 'H' 'H' 0.0000 0.0000 'International Tables Vol C Tables 4.2.6.8 and 6.1.1.4'
 'N' 'N' 0.0061 0.0033 'International Tables Vol C Tables 4.2.6.8 and 6.1.1.4'
 'O' 'O' 0.0106 0.0060 'International Tables Vol C Tables 4.2.6.8 and 6.1.1.4'
 'S' 'S' 0.1246 0.1234 'International Tables Vol C Tables 4.2.6.8 and 6.1.1.4'

_shelx_space_group_comment
;
The symmetry employed for this shelxl refinement is uniquely defined
by the following loop, which should always be used as a source of
symmetry information in preference to the above space-group names.
They are only intended as comments.
;
_space_group_crystal_system        'orthorhombic'
_space_group_IT_number             19
_space_group_name_H-M_alt          'P 21 21 21'
_space_group_name_Hall             'P 2ac 2ab'
loop_
  _space_group_symop_operation_xyz
 'x, y, z'
 '-x+1/2, -y, z+1/2'
 '-x, y+1/2, -z+1/2'
 'x+1/2, -y+1/2, -z'

_cell_length_a                     10.7412(16)
_cell_length_b                     10.8464(15)
_cell_length_c                     11.5731(18)
_cell_angle_alpha                  90
_cell_angle_beta                   90
_cell_angle_gamma                  90
_cell_volume                       1348.3(3)
_cell_formula_units_Z              4
_cell_measurement_reflns_used      9876
_cell_measurement_temperature      100.00
_cell_measurement_theta_max        31.377
_cell_measurement_theta_min        2.574
_shelx_estimated_absorpt_T_max     ?
_shelx_estimated_absorpt_T_min     ?
_exptl_absorpt_coefficient_mu      0.253
_exptl_absorpt_correction_T_max    0.7335
_exptl_absorpt_correction_T_min    0.6693
_exptl_absorpt_correction_type     multi-scan
_exptl_absorpt_process_details
;
SADABS-2016/2 (Bruker,2016/2) was used for absorption correction.
wR2(int) was 0.1206 before and 0.1060 after correction.
The Ratio of minimum to maximum transmission is 0.9125.
The \l/2 correction factor is Not present.
;
_exptl_absorpt_special_details     ?
_exptl_crystal_colour              colourless
_exptl_crystal_colour_primary      colourless
_exptl_crystal_density_diffrn      1.356
_exptl_crystal_density_meas        ?
_exptl_crystal_density_method      ?
_exptl_crystal_description         prism
_exptl_crystal_F_000               584
_exptl_crystal_recrystallization_method  ?
_exptl_crystal_size_max            0.32
_exptl_crystal_size_mid            0.2
_exptl_crystal_size_min            0.19
_exptl_special_details             ?
_exptl_transmission_factor_max     ?
_exptl_transmission_factor_min     ?
_diffrn_reflns_av_R_equivalents    0.0635
_diffrn_reflns_av_unetI/netI       0.0454
_diffrn_reflns_Laue_measured_fraction_full  1.000
_diffrn_reflns_Laue_measured_fraction_max  1.000
_diffrn_reflns_limit_h_max         15
_diffrn_reflns_limit_h_min         -15
_diffrn_reflns_limit_k_max         15
_diffrn_reflns_limit_k_min         -15
_diffrn_reflns_limit_l_max         16
_diffrn_reflns_limit_l_min         -16
_diffrn_reflns_number              22119
_diffrn_reflns_point_group_measured_fraction_full  1.000
_diffrn_reflns_point_group_measured_fraction_max  1.000
_diffrn_reflns_theta_full          25.242
_diffrn_reflns_theta_max           30.507
_diffrn_reflns_theta_min           2.574
_diffrn_ambient_environment        N~2~
_diffrn_ambient_temperature        100.00
_diffrn_detector                   CPAD
_diffrn_detector_area_resol_mean   7.41
_diffrn_detector_type              'Bruker PHOTON III'
_diffrn_measured_fraction_theta_full  1.000
_diffrn_measured_fraction_theta_max  1.000
_diffrn_measurement_ambient_temperature_device_make  'Oxford Cryostream 800'
_diffrn_measurement_device         'three-circle diffractometer'
_diffrn_measurement_device_type    'Bruker D8 VENTURE dual wavelength Mo/Cu'
_diffrn_measurement_method         '\w and \f scans'
_diffrn_measurement_specimen_support  'nylon loop'
_diffrn_oxdiff_ac3_digest_hkl      0145f0a4c84ed188552a0900d1931ac42e58e2
_diffrn_radiation_monochromator    'mirror optics'
_diffrn_radiation_probe            x-ray
_diffrn_radiation_type             MoK\a
_diffrn_radiation_wavelength       0.71073
_diffrn_source                     'microfocus sealed X-ray tube'
_diffrn_source_current             1.1
_diffrn_source_power               0.05500000000000001
_diffrn_source_type                'Incoatec I\ms'
_diffrn_source_voltage             50.0
_reflns_Friedel_coverage           0.760
_reflns_Friedel_fraction_full      1.000
_reflns_Friedel_fraction_max       0.999
_reflns_number_gt                  3788
_reflns_number_total               4128
_reflns_special_details
;
 Reflections were merged by SHELXL according to the crystal
 class for the calculation of statistics and refinement.
 
 _reflns_Friedel_fraction is defined as the number of unique
 Friedel pairs measured divided by the number that would be
 possible theoretically, ignoring centric projections and
 systematic absences.
;
_reflns_threshold_expression       'I > 2\s(I)'
_computing_cell_refinement         'SAINT V8.40B (?, 2016)'
_computing_data_collection        
 'Bruker BIS V6.2.16/2021-10-22 and APEX4 2022.10-0'
_computing_data_reduction          'SAINT V8.40B (?, 2016)'
_computing_molecular_graphics      'Olex2 1.5 (Dolomanov et al., 2009)'
_computing_publication_material    'Olex2 1.5 (Dolomanov et al., 2009)'
_computing_structure_refinement    'XL  (Sheldrick, 2008)'
_computing_structure_solution      'SHELXT 2018/2 (Sheldrick, 2018)'
_refine_diff_density_max           0.238
_refine_diff_density_min           -0.250
_refine_diff_density_rms           0.058
_refine_ls_abs_structure_details
;
 Flack x determined using 1511 quotients [(I+)-(I-)]/[(I+)+(I-)]
 (Parsons, Flack and Wagner, Acta Cryst. B69 (2013) 249-259).
;
_refine_ls_abs_structure_Flack     0.06(4)
_refine_ls_extinction_coef         .
_refine_ls_extinction_method       none
_refine_ls_goodness_of_fit_ref     1.042
_refine_ls_hydrogen_treatment      constr
_refine_ls_matrix_type             full
_refine_ls_number_parameters       167
_refine_ls_number_reflns           4128
_refine_ls_number_restraints       0
_refine_ls_R_factor_all            0.0400
_refine_ls_R_factor_gt             0.0342
_refine_ls_restrained_S_all        1.042
_refine_ls_shift/su_max            0.000
_refine_ls_shift/su_mean           0.000
_refine_ls_structure_factor_coef   Fsqd
_refine_ls_weighting_details      
 'w=1/[\s^2^(Fo^2^)+(0.0343P)^2^+0.2568P] where P=(Fo^2^+2Fc^2^)/3'
_refine_ls_weighting_scheme        calc
_refine_ls_wR_factor_gt            0.0799
_refine_ls_wR_factor_ref           0.0836
_refine_special_details            ?
_olex2_refinement_description
;
1.a Ternary CH refined with riding coordinates:
 C4(H4)
1.b Secondary CH2 refined with riding coordinates:
 C2(H2B,H2A), C3(H3A,H3B)
1.c Idealised Me refined as rotating group:
 C9(H9C,H9B,H9A), C6(H6A,H6B,H6C), C11(H11A,H11C,H11B), C10(H10A,H10B,H10C)
;
_atom_sites_solution_hydrogens     geom
_atom_sites_solution_primary       dual
_atom_sites_solution_secondary     ?
loop_
  _atom_site_label
  _atom_site_type_symbol
  _atom_site_fract_x
  _atom_site_fract_y
  _atom_site_fract_z
  _atom_site_U_iso_or_equiv
  _atom_site_adp_type
  _atom_site_occupancy
  _atom_site_site_symmetry_order
  _atom_site_calc_flag
  _atom_site_refinement_flags_posn
  _atom_site_refinement_flags_adp
  _atom_site_refinement_flags_occupancy
  _atom_site_disorder_assembly
  _atom_site_disorder_group
 S1 S 0.15382(5) 0.70047(5) 0.89687(4) 0.02177(12) Uani 1 1 d . . . . .
 O3 O 0.38986(13) 0.25726(12) 0.69679(12) 0.0196(3) Uani 1 1 d . . . . .
 O1 O 0.19416(13) 0.47619(13) 0.83238(12) 0.0196(3) Uani 1 1 d . . . . .
 O5 O 0.22449(12) 0.79363(12) 0.60723(12) 0.0179(3) Uani 1 1 d . . . . .
 O4 O 0.01902(13) 0.77003(15) 0.64607(14) 0.0263(3) Uani 1 1 d . . . . .
 O2 O 0.42924(14) 0.45441(13) 0.74527(15) 0.0300(4) Uani 1 1 d . . . . .
 N1 N 0.16002(16) 0.61341(14) 0.68325(13) 0.0165(3) Uani 1 1 d . . . . .
 C5 C 0.35845(18) 0.36995(16) 0.73210(16) 0.0173(3) Uani 1 1 d . . . . .
 C7 C 0.12481(17) 0.73655(17) 0.64619(16) 0.0169(3) Uani 1 1 d . . . . .
 C1 C 0.17053(17) 0.59157(17) 0.79653(16) 0.0163(3) Uani 1 1 d . . . . .
 C4 C 0.21825(17) 0.37670(17) 0.75153(16) 0.0174(4) Uani 1 1 d . . . . .
 H4 H 0.190254 0.297536 0.787403 0.021 Uiso 1 1 calc R U . . .
 C2 C 0.17887(17) 0.52092(17) 0.59090(16) 0.0187(4) Uani 1 1 d . . . . .
 H2B H 0.266398 0.522662 0.564148 0.022 Uiso 1 1 calc R U . . .
 H2A H 0.124216 0.539567 0.524276 0.022 Uiso 1 1 calc R U . . .
 C3 C 0.14776(18) 0.39491(17) 0.63956(16) 0.0192(4) Uani 1 1 d . . . . .
 H3A H 0.057097 0.388727 0.653852 0.023 Uiso 1 1 calc R U . . .
 H3B H 0.171419 0.330100 0.583474 0.023 Uiso 1 1 calc R U . . .
 C8 C 0.21284(19) 0.92220(17) 0.56049(17) 0.0198(4) Uani 1 1 d . . . . .
 C9 C 0.1230(2) 0.9237(2) 0.45923(19) 0.0293(5) Uani 1 1 d . . . . .
 H9C H 0.143667 0.856499 0.405979 0.044 Uiso 1 1 calc R U . . .
 H9B H 0.129541 1.002754 0.418675 0.044 Uiso 1 1 calc R U . . .
 H9A H 0.037752 0.912817 0.487664 0.044 Uiso 1 1 calc R U . . .
 C6 C 0.52047(18) 0.2398(2) 0.6687(2) 0.0233(4) Uani 1 1 d . . . . .
 H6A H 0.541578 0.288802 0.600326 0.035 Uiso 1 1 calc R U . . .
 H6B H 0.536058 0.152395 0.652782 0.035 Uiso 1 1 calc R U . . .
 H6C H 0.571893 0.266357 0.734070 0.035 Uiso 1 1 calc R U . . .
 C11 C 0.1727(2) 1.0072(2) 0.6580(2) 0.0293(5) Uani 1 1 d . . . . .
 H11A H 0.087749 0.986323 0.681859 0.044 Uiso 1 1 calc R U . . .
 H11C H 0.175167 1.092898 0.631242 0.044 Uiso 1 1 calc R U . . .
 H11B H 0.229321 0.997210 0.723724 0.044 Uiso 1 1 calc R U . . .
 C10 C 0.3451(2) 0.9493(2) 0.5218(2) 0.0321(5) Uani 1 1 d . . . . .
 H10A H 0.401591 0.942177 0.587934 0.048 Uiso 1 1 calc R U . . .
 H10B H 0.349432 1.033146 0.490418 0.048 Uiso 1 1 calc R U . . .
 H10C H 0.369661 0.890152 0.461974 0.048 Uiso 1 1 calc R U . . .

loop_
  _atom_site_aniso_label
  _atom_site_aniso_U_11
  _atom_site_aniso_U_22
  _atom_site_aniso_U_33
  _atom_site_aniso_U_23
  _atom_site_aniso_U_13
  _atom_site_aniso_U_12
 S1 0.0242(2) 0.0235(2) 0.0176(2) -0.00636(19) -0.00095(18) 0.00410(19)
 O3 0.0196(6) 0.0146(6) 0.0246(7) 0.0004(5) 0.0017(5) 0.0013(5)
 O1 0.0250(7) 0.0185(6) 0.0153(6) 0.0006(5) 0.0024(5) 0.0027(5)
 O5 0.0166(6) 0.0169(6) 0.0202(6) 0.0035(6) 0.0015(5) 0.0010(5)
 O4 0.0168(6) 0.0271(8) 0.0349(8) 0.0041(7) 0.0020(6) 0.0026(5)
 O2 0.0207(7) 0.0211(7) 0.0484(10) -0.0093(7) 0.0018(7) -0.0043(5)
 N1 0.0197(7) 0.0151(7) 0.0148(7) -0.0001(5) 0.0015(6) 0.0011(6)
 C5 0.0183(8) 0.0159(8) 0.0176(8) 0.0000(7) 0.0003(7) 0.0012(7)
 C7 0.0178(8) 0.0179(8) 0.0152(8) -0.0006(7) 0.0002(6) 0.0002(6)
 C1 0.0155(8) 0.0174(8) 0.0161(8) 0.0006(6) 0.0003(6) 0.0002(7)
 C4 0.0195(8) 0.0146(8) 0.0181(9) 0.0012(7) 0.0028(7) 0.0004(6)
 C2 0.0226(9) 0.0200(8) 0.0135(8) -0.0018(7) 0.0008(7) 0.0032(7)
 C3 0.0174(8) 0.0194(8) 0.0206(8) -0.0036(7) -0.0009(7) -0.0009(7)
 C8 0.0239(9) 0.0154(8) 0.0200(9) 0.0041(7) -0.0004(7) 0.0009(7)
 C9 0.0391(13) 0.0266(10) 0.0222(10) 0.0063(9) -0.0068(9) 0.0043(9)
 C6 0.0174(8) 0.0213(9) 0.0314(11) -0.0010(8) 0.0014(7) 0.0042(7)
 C11 0.0381(12) 0.0198(9) 0.0299(11) -0.0053(8) 0.0023(9) -0.0002(9)
 C10 0.0285(11) 0.0261(11) 0.0415(13) 0.0108(9) 0.0059(10) -0.0021(9)

_geom_special_details
;
 All esds (except the esd in the dihedral angle between two l.s. planes)
 are estimated using the full covariance matrix.  The cell esds are taken
 into account individually in the estimation of esds in distances, angles
 and torsion angles; correlations between esds in cell parameters are only
 used when they are defined by crystal symmetry.  An approximate (isotropic)
 treatment of cell esds is used for estimating esds involving l.s. planes.
;
loop_
  _geom_bond_atom_site_label_1
  _geom_bond_atom_site_label_2
  _geom_bond_distance
  _geom_bond_site_symmetry_2
  _geom_bond_publ_flag
 S1 C1 1.6661(19) . ?
 O3 C5 1.332(2) . ?
 O3 C6 1.452(2) . ?
 O1 C1 1.343(2) . ?
 O1 C4 1.452(2) . ?
 O5 C7 1.316(2) . ?
 O5 C8 1.501(2) . ?
 O4 C7 1.193(2) . ?
 O2 C5 1.200(2) . ?
 N1 C7 1.453(2) . ?
 N1 C1 1.337(2) . ?
 N1 C2 1.480(2) . ?
 C5 C4 1.524(3) . ?
 C4 H4 1.0000 . ?
 C4 C3 1.514(3) . ?
 C2 H2B 0.9900 . ?
 C2 H2A 0.9900 . ?
 C2 C3 1.515(3) . ?
 C3 H3A 0.9900 . ?
 C3 H3B 0.9900 . ?
 C8 C9 1.518(3) . ?
 C8 C11 1.519(3) . ?
 C8 C10 1.518(3) . ?
 C9 H9C 0.9800 . ?
 C9 H9B 0.9800 . ?
 C9 H9A 0.9800 . ?
 C6 H6A 0.9800 . ?
 C6 H6B 0.9800 . ?
 C6 H6C 0.9800 . ?
 C11 H11A 0.9800 . ?
 C11 H11C 0.9800 . ?
 C11 H11B 0.9800 . ?
 C10 H10A 0.9800 . ?
 C10 H10B 0.9800 . ?
 C10 H10C 0.9800 . ?

loop_
  _geom_angle_atom_site_label_1
  _geom_angle_atom_site_label_2
  _geom_angle_atom_site_label_3
  _geom_angle
  _geom_angle_site_symmetry_1
  _geom_angle_site_symmetry_3
  _geom_angle_publ_flag
 C5 O3 C6 115.66(15) . . ?
 C1 O1 C4 121.83(15) . . ?
 C7 O5 C8 119.51(14) . . ?
 C7 N1 C2 116.46(15) . . ?
 C1 N1 C7 118.32(15) . . ?
 C1 N1 C2 125.20(16) . . ?
 O3 C5 C4 109.84(15) . . ?
 O2 C5 O3 125.36(17) . . ?
 O2 C5 C4 124.78(17) . . ?
 O5 C7 N1 108.77(15) . . ?
 O4 C7 O5 129.14(18) . . ?
 O4 C7 N1 121.88(18) . . ?
 O1 C1 S1 117.76(14) . . ?
 N1 C1 S1 123.28(14) . . ?
 N1 C1 O1 118.96(16) . . ?
 O1 C4 C5 107.87(15) . . ?
 O1 C4 H4 108.5 . . ?
 O1 C4 C3 111.44(15) . . ?
 C5 C4 H4 108.5 . . ?
 C3 C4 C5 111.97(16) . . ?
 C3 C4 H4 108.5 . . ?
 N1 C2 H2B 110.1 . . ?
 N1 C2 H2A 110.1 . . ?
 N1 C2 C3 108.23(15) . . ?
 H2B C2 H2A 108.4 . . ?
 C3 C2 H2B 110.1 . . ?
 C3 C2 H2A 110.1 . . ?
 C4 C3 C2 108.99(15) . . ?
 C4 C3 H3A 109.9 . . ?
 C4 C3 H3B 109.9 . . ?
 C2 C3 H3A 109.9 . . ?
 C2 C3 H3B 109.9 . . ?
 H3A C3 H3B 108.3 . . ?
 O5 C8 C9 109.94(16) . . ?
 O5 C8 C11 108.65(16) . . ?
 O5 C8 C10 102.02(15) . . ?
 C9 C8 C11 112.73(18) . . ?
 C9 C8 C10 111.40(18) . . ?
 C10 C8 C11 111.53(18) . . ?
 C8 C9 H9C 109.5 . . ?
 C8 C9 H9B 109.5 . . ?
 C8 C9 H9A 109.5 . . ?
 H9C C9 H9B 109.5 . . ?
 H9C C9 H9A 109.5 . . ?
 H9B C9 H9A 109.5 . . ?
 O3 C6 H6A 109.5 . . ?
 O3 C6 H6B 109.5 . . ?
 O3 C6 H6C 109.5 . . ?
 H6A C6 H6B 109.5 . . ?
 H6A C6 H6C 109.5 . . ?
 H6B C6 H6C 109.5 . . ?
 C8 C11 H11A 109.5 . . ?
 C8 C11 H11C 109.5 . . ?
 C8 C11 H11B 109.5 . . ?
 H11A C11 H11C 109.5 . . ?
 H11A C11 H11B 109.5 . . ?
 H11C C11 H11B 109.5 . . ?
 C8 C10 H10A 109.5 . . ?
 C8 C10 H10B 109.5 . . ?
 C8 C10 H10C 109.5 . . ?
 H10A C10 H10B 109.5 . . ?
 H10A C10 H10C 109.5 . . ?
 H10B C10 H10C 109.5 . . ?

loop_
  _geom_torsion_atom_site_label_1
  _geom_torsion_atom_site_label_2
  _geom_torsion_atom_site_label_3
  _geom_torsion_atom_site_label_4
  _geom_torsion
  _geom_torsion_site_symmetry_1
  _geom_torsion_site_symmetry_2
  _geom_torsion_site_symmetry_3
  _geom_torsion_site_symmetry_4
  _geom_torsion_publ_flag
 O3 C5 C4 O1 156.47(14) . . . . ?
 O3 C5 C4 C3 -80.55(19) . . . . ?
 O1 C4 C3 C2 54.5(2) . . . . ?
 O2 C5 C4 O1 -24.5(3) . . . . ?
 O2 C5 C4 C3 98.5(2) . . . . ?
 N1 C2 C3 C4 -51.2(2) . . . . ?
 C5 C4 C3 C2 -66.39(19) . . . . ?
 C7 O5 C8 C9 -59.5(2) . . . . ?
 C7 O5 C8 C11 64.3(2) . . . . ?
 C7 O5 C8 C10 -177.77(17) . . . . ?
 C7 N1 C1 S1 -3.9(2) . . . . ?
 C7 N1 C1 O1 175.24(16) . . . . ?
 C7 N1 C2 C3 -150.75(16) . . . . ?
 C1 O1 C4 C5 91.71(19) . . . . ?
 C1 O1 C4 C3 -31.6(2) . . . . ?
 C1 N1 C7 O5 103.73(19) . . . . ?
 C1 N1 C7 O4 -81.1(2) . . . . ?
 C1 N1 C2 C3 27.9(2) . . . . ?
 C4 O1 C1 S1 -175.89(13) . . . . ?
 C4 O1 C1 N1 4.9(3) . . . . ?
 C2 N1 C7 O5 -77.5(2) . . . . ?
 C2 N1 C7 O4 97.6(2) . . . . ?
 C2 N1 C1 S1 177.49(14) . . . . ?
 C2 N1 C1 O1 -3.4(3) . . . . ?
 C8 O5 C7 O4 3.8(3) . . . . ?
 C8 O5 C7 N1 178.45(14) . . . . ?
 C6 O3 C5 O2 -2.3(3) . . . . ?
 C6 O3 C5 C4 176.69(16) . . . . ?

_shelx_res_file
;
TITL mo_b417_0m_a.res in P2(1)2(1)2(1)
    mo_b417_0m.res
    created by SHELXL-2019/1 at 12:58:17 on 16-Nov-2023
REM Old TITL mo_B417_0m in P2(1)2(1)2(1)
REM SHELXT solution in P2(1)2(1)2(1): R1 0.084, Rweak 0.026, Alpha 0.001
REM <I/s> 1.134 for 20 systematic absences, Orientation as input
REM Flack x = 0.096 ( 0.038 ) from 1106 Parsons' quotients
REM Formula found by SHELXT: C11 N O5 S
CELL 0.71073 10.7412 10.8464 11.5731 90 90 90
ZERR 4 0.0016 0.0015 0.0018 0 0 0
LATT -1
SYMM 0.5-X,-Y,0.5+Z
SYMM -X,0.5+Y,0.5-Z
SYMM 0.5+X,0.5-Y,-Z
SFAC C H N O S
UNIT 44 68 4 20 4

L.S. 12
PLAN  80
TEMP -173.15
CONF
BOND
list 4
MORE -1
BOND $H
fmap 2 53
acta
SHEL 99 0.7
REM <olex2.extras>
REM <HklSrc "%.\\mo_B417_0m.hkl">
REM </olex2.extras>

WGHT    0.034300    0.256800
FVAR       0.72800
S1    5    0.153822    0.700466    0.896867    11.00000    0.02423    0.02351 =
         0.01757   -0.00636   -0.00095    0.00410
O3    4    0.389858    0.257258    0.696785    11.00000    0.01956    0.01465 =
         0.02465    0.00045    0.00166    0.00132
O1    4    0.194162    0.476190    0.832378    11.00000    0.02499    0.01853 =
         0.01526    0.00062    0.00238    0.00272
O5    4    0.224492    0.793630    0.607234    11.00000    0.01661    0.01686 =
         0.02017    0.00350    0.00149    0.00099
O4    4    0.019020    0.770030    0.646073    11.00000    0.01684    0.02707 =
         0.03492    0.00407    0.00195    0.00263
O2    4    0.429241    0.454412    0.745271    11.00000    0.02069    0.02105 =
         0.04840   -0.00935    0.00183   -0.00434
N1    3    0.160021    0.613414    0.683252    11.00000    0.01974    0.01512 =
         0.01478   -0.00006    0.00150    0.00107
C5    1    0.358449    0.369949    0.732103    11.00000    0.01831    0.01595 =
         0.01757   -0.00004    0.00031    0.00120
C7    1    0.124809    0.736551    0.646188    11.00000    0.01775    0.01788 =
         0.01519   -0.00058    0.00020    0.00019
C1    1    0.170528    0.591567    0.796529    11.00000    0.01549    0.01743 =
         0.01606    0.00058    0.00028    0.00021
C4    1    0.218249    0.376696    0.751527    11.00000    0.01954    0.01464 =
         0.01806    0.00118    0.00279    0.00038
AFIX  13
H4    2    0.190254    0.297536    0.787403    11.00000   -1.20000
AFIX   0
C2    1    0.178871    0.520919    0.590902    11.00000    0.02258    0.01998 =
         0.01347   -0.00180    0.00078    0.00316
AFIX  23
H2B   2    0.266398    0.522662    0.564148    11.00000   -1.20000
H2A   2    0.124216    0.539567    0.524276    11.00000   -1.20000
AFIX   0
C3    1    0.147755    0.394913    0.639559    11.00000    0.01745    0.01937 =
         0.02063   -0.00365   -0.00092   -0.00087
AFIX  23
H3A   2    0.057097    0.388727    0.653852    11.00000   -1.20000
H3B   2    0.171419    0.330100    0.583474    11.00000   -1.20000
AFIX   0
C8    1    0.212839    0.922205    0.560493    11.00000    0.02385    0.01538 =
         0.02002    0.00409   -0.00036    0.00093
C9    1    0.122985    0.923702    0.459227    11.00000    0.03906    0.02662 =
         0.02220    0.00631   -0.00679    0.00432
AFIX 137
H9C   2    0.143667    0.856499    0.405979    11.00000   -1.50000
H9B   2    0.129541    1.002754    0.418675    11.00000   -1.50000
H9A   2    0.037752    0.912817    0.487664    11.00000   -1.50000
AFIX   0
C6    1    0.520468    0.239782    0.668708    11.00000    0.01738    0.02128 =
         0.03136   -0.00099    0.00140    0.00419
AFIX 137
H6A   2    0.541578    0.288802    0.600326    11.00000   -1.50000
H6B   2    0.536058    0.152395    0.652782    11.00000   -1.50000
H6C   2    0.571893    0.266357    0.734070    11.00000   -1.50000
AFIX   0
C11   1    0.172707    1.007203    0.657982    11.00000    0.03806    0.01981 =
         0.02988   -0.00527    0.00226   -0.00024
AFIX 137
H11A  2    0.087749    0.986323    0.681859    11.00000   -1.50000
H11C  2    0.175167    1.092898    0.631242    11.00000   -1.50000
H11B  2    0.229321    0.997210    0.723724    11.00000   -1.50000
AFIX   0
C10   1    0.345107    0.949324    0.521772    11.00000    0.02852    0.02615 =
         0.04150    0.01079    0.00590   -0.00208
AFIX 137
H10A  2    0.401591    0.942177    0.587934    11.00000   -1.50000
H10B  2    0.349432    1.033146    0.490418    11.00000   -1.50000
H10C  2    0.369661    0.890152    0.461974    11.00000   -1.50000
AFIX   0
HKLF 4


REM  mo_b417_0m_a.res in P2(1)2(1)2(1)
REM wR2 = 0.0836, GooF = S = 1.042, Restrained GooF = 1.042 for all data
REM R1 = 0.0342 for 3788 Fo > 4sig(Fo) and 0.0400 for all 4128 data
REM 167 parameters refined using 0 restraints

END

WGHT      0.0343      0.2567

REM Highest difference peak  0.238,  deepest hole -0.250,  1-sigma level  0.058
Q1    1   0.1957  0.9606  0.6078  11.00000  0.05    0.24
Q2    1   0.1569  0.4557  0.6036  11.00000  0.05    0.22
Q3    1   0.1628  0.9189  0.5129  11.00000  0.05    0.21
Q4    1   0.1990  0.6425  0.9525  11.00000  0.05    0.20
Q5    1  -0.0773  0.3178  0.7061  11.00000  0.05    0.20
Q6    1   0.4092  0.3990  0.7766  11.00000  0.05    0.19
Q7    1   0.2719  1.0572  0.7207  11.00000  0.05    0.18
Q8    1   0.2469  0.5393  0.4828  11.00000  0.05    0.18
Q9    1   0.2175  0.9745  0.8069  11.00000  0.05    0.17
Q10   1   0.0832  0.8604  0.3043  11.00000  0.05    0.17
Q11   1   0.2827  1.0019  0.6974  11.00000  0.05    0.17
Q12   1   0.2791  1.0414  0.7981  11.00000  0.05    0.16
Q13   1   0.3892  0.1955  0.7788  11.00000  0.05    0.16
Q14   1   0.0016  0.8034  0.7617  11.00000  0.05    0.16
Q15   1   0.1020  0.5813  0.5296  11.00000  0.05    0.16
Q16   1   0.3400  1.0791  0.7666  11.00000  0.05    0.16
Q17   1   0.3932  0.0777  0.7109  11.00000  0.05    0.16
Q18   1   0.0657  0.7050  0.9330  11.00000  0.05    0.16
Q19   1   0.3361  0.2129  0.7059  11.00000  0.05    0.16
Q20   1   0.1168  0.6156  0.4724  11.00000  0.05    0.16
Q21   1   0.0384  1.1143  0.6153  11.00000  0.05    0.16
Q22   1   0.2474  0.7931  0.4031  11.00000  0.05    0.16
Q23   1   0.0349  0.7627  0.3788  11.00000  0.05    0.16
Q24   1   0.2246  0.9875  0.6777  11.00000  0.05    0.16
Q25   1   0.1665  0.5980  0.5391  11.00000  0.05    0.15
Q26   1   0.3174  0.5366  0.5756  11.00000  0.05    0.15
Q27   1  -0.0366  0.3357  0.5431  11.00000  0.05    0.15
Q28   1  -0.0185  0.8258  0.4235  11.00000  0.05    0.15
Q29   1   0.3131  1.0465  0.7733  11.00000  0.05    0.15
Q30   1   0.3267  0.1862  0.7805  11.00000  0.05    0.15
Q31   1   0.0229  0.7618  0.9211  11.00000  0.05    0.15
Q32   1   0.2071  0.8858  0.7768  11.00000  0.05    0.15
Q33   1   0.2920  0.3786  0.7405  11.00000  0.05    0.15
Q34   1   0.0228  0.6225  0.9599  11.00000  0.05    0.15
Q35   1   0.3578  0.9513  0.7490  11.00000  0.05    0.15
Q36   1   0.2560  1.0617  0.6461  11.00000  0.05    0.15
Q37   1   0.2379  1.2056  0.6570  11.00000  0.05    0.15
Q38   1   0.0456  0.2317  0.5576  11.00000  0.05    0.15
Q39   1   0.2167  0.8962  0.2980  11.00000  0.05    0.15
Q40   1   0.0577  0.3234  0.5426  11.00000  0.05    0.15
Q41   1   0.0207  1.0954  0.6918  11.00000  0.05    0.14
Q42   1  -0.0587  1.0317  0.4998  11.00000  0.05    0.14
Q43   1   0.5768  0.2965  0.6426  11.00000  0.05    0.14
Q44   1   0.1504  0.8233  0.8011  11.00000  0.05    0.14
Q45   1   0.3432  0.9764  0.7569  11.00000  0.05    0.14
Q46   1   0.0724  0.8438  0.3521  11.00000  0.05    0.14
Q47   1   0.0911  0.8527  0.4266  11.00000  0.05    0.14
Q48   1  -0.0676  0.9099  0.5024  11.00000  0.05    0.14
Q49   1   0.1555  0.6445  0.8421  11.00000  0.05    0.14
Q50   1   0.2100  0.7453  0.4717  11.00000  0.05    0.14
Q51   1   0.0562  0.8219  0.4810  11.00000  0.05    0.14
Q52   1   0.6215  0.3656  0.7493  11.00000  0.05    0.14
Q53   1   0.3215  1.1425  0.5439  11.00000  0.05    0.14
Q54   1   0.0432  0.5561  0.4747  11.00000  0.05    0.14
Q55   1   0.3256  1.0772  0.6698  11.00000  0.05    0.14
Q56   1  -0.0083  0.9978  0.5349  11.00000  0.05    0.14
Q57   1   0.1865  1.0128  0.7300  11.00000  0.05    0.14
Q58   1   0.1439  0.7641  0.8364  11.00000  0.05    0.14
Q59   1   0.0163  0.8391  0.5653  11.00000  0.05    0.13
Q60   1   0.1574  0.9590  0.7766  11.00000  0.05    0.13
Q61   1   0.0779  0.7946  0.5589  11.00000  0.05    0.13
Q62   1   0.0033  0.7385  0.6578  11.00000  0.05    0.13
Q63   1   0.2575  0.6375  0.5097  11.00000  0.05    0.13
Q64   1   0.1944  0.9055  0.8123  11.00000  0.05    0.13
Q65   1   0.5305  0.8246  0.6058  11.00000  0.05    0.13
Q66   1   0.3971  0.1862  0.5645  11.00000  0.05    0.13
Q67   1   0.3554  0.5113  0.4975  11.00000  0.05    0.13
Q68   1   0.0382  0.8140  0.3785  11.00000  0.05    0.13
Q69   1   0.1185  0.7068  0.4416  11.00000  0.05    0.13
Q70   1   0.4827  1.0031  0.4664  11.00000  0.05    0.13
Q71   1   0.0412  0.6277  0.5022  11.00000  0.05    0.13
Q72   1   0.2750  0.7736  0.6593  11.00000  0.05    0.13
Q73   1   0.1006  0.6281  0.4223  11.00000  0.05    0.13
Q74   1   0.1045  0.9854  0.2865  11.00000  0.05    0.13
Q75   1   0.3701  1.0342  0.3469  11.00000  0.05    0.13
Q76   1   0.6113  0.2395  0.8453  11.00000  0.05    0.13
Q77   1   0.1138  0.7791  0.4828  11.00000  0.05    0.13
Q78   1   0.1988  0.7578  0.8567  11.00000  0.05    0.12
Q79   1   0.0196  0.5198  0.6030  11.00000  0.05    0.12
Q80   1   0.0801  0.7352  0.8665  11.00000  0.05    0.12
;
_shelx_res_checksum                21894
_shelx_hkl_file
;
   1   0   0    0.60    4.00
  -2   0   0 3575.14  253.97
   2   0   0 4216.28  255.47
  -2   0   0 4507.15  274.27
   2   0   0 3959.20  271.47
   3   0   0    0.20    0.80
  -3   0   0    0.30    0.80
   3   0   0    0.00    0.60
  -3   0   0   -0.20    0.70
  -4   0   0 3176.28  196.88
   5   0   0    0.40    1.00
  -5   0   0    1.80    1.30
  -5   0   0    1.00    1.40
   5   0   0    0.00    1.10
   6   0   0 2965.60  191.38
   6   0   0 3039.20  191.28
  -6   0   0 3184.88  191.18
   7   0   0    5.40    2.40
  -7   0   0    7.00    2.60
  -7   0   0    3.50    1.90
   7   0   0    3.10    2.00
  -8   0   0   14.70    3.70
   8   0   0    9.50    3.40
  -8   0   0   13.60    3.80
   8   0   0   11.70    3.50
  -9   0   0   -1.60    2.10
   9   0   0   -0.40    1.50
   9   0   0    3.10    2.60
  -9   0   0    0.40    1.40
  10   0   0  219.68   18.60
 -10   0   0  231.68   18.40
 -10   0   0  196.98   17.50
  10   0   0  181.88   17.70
 -11   0   0   -0.20    2.30
  11   0   0    2.70    2.60
  11   0   0   -1.10    2.90
 -11   0   0    1.60    2.80
 -12   0   0   24.90    5.80
  12   0   0   24.30    6.50
  12   0   0   17.70    5.60
  13   0   0   11.30    4.60
  13   0   0    4.50    3.30
  14   0   0   86.79   13.90
  14   0   0   76.79   12.60
  15   0   0    5.00    4.60
   0   1   0    0.30    2.30
  -1   1   0 1551.74   95.99
  -2   1   0 8192.28  563.44
   2  -1   0 9999.00  586.44
   3   1   0   69.79    5.70
  -3   1   0   81.59    6.50
  -3  -1   0   68.59    5.60
   3  -1   0   80.09    6.30
   3  -1   0   65.89    6.10
  -4   1   0  563.54   36.60
  -4  -1   0  561.84   37.20
   4  -1   0  562.24   37.90
   4   1   0  534.15   37.30
   4  -1   0  573.04   37.90
  -4   1   0  617.94   38.20
   4   1   0  637.64   37.80
  -4   1   0  547.05   37.70
  -4  -1   0  608.44   37.50
  -5  -1   0  200.38   14.80
   5   1   0  202.28   15.00
   5  -1   0  206.48   15.50
  -5   1   0  217.88   15.50
   5   1   0  190.88   15.10
  -5   1   0  194.48   15.50
  -5   1   0  208.28   13.90
   5  -1   0  226.78   15.90
   6   1   0  574.44   36.10
  -6   1   0  532.85   33.90
   6   1   0  527.65   35.60
   6  -1   0  529.65   36.10
  -6   1   0  520.25   35.80
  -6   1   0  499.35   36.10
  -6  -1   0  522.75   35.40
  -7   1   0  415.76   25.20
  -7  -1   0  345.27   26.70
  -7   1   0  363.96   27.10
   7   1   0  376.76   27.10
   7  -1   0  414.06   28.00
  -7  -1   0  384.36   26.80
  -8  -1   0  166.28   12.70
  -8   1   0  140.39   10.20
   8   1   0  146.69   13.10
  -8   1   0  163.58   13.10
   8  -1   0  114.49   12.40
  -8  -1   0  140.59   12.20
   8   1   0  127.09   12.40
   8  -1   0  150.08   13.30
   9   1   0   21.30    5.20
   9  -1   0   38.40    7.00
   9  -1   0   23.60    5.60
  -9   1   0   36.90    6.80
  -9  -1   0   37.20    6.30
  -9   1   0   17.50    4.90
   9   1   0   32.20    6.10
  -9  -1   0   29.20    5.50
  10   1   0   56.99    9.80
 -10  -1   0   43.60    7.30
 -10   1   0   58.49    8.10
  10  -1   0   35.50    7.50
  10  -1   0   50.49    8.40
  10   1   0   38.30    7.50
 -10   1   0   55.09    8.30
  11  -1   0  122.69   13.50
 -11  -1   0  132.89   12.60
  11  -1   0  108.39   13.20
 -11   1   0  103.89   12.50
  11   1   0  119.49   13.20
 -11   1   0  131.09   13.00
  11   1   0  154.08   14.30
  12   1   0   56.99    9.30
  12  -1   0   60.99   10.50
  12  -1   0   78.49   10.60
 -12   1   0   68.49   11.10
  12   1   0   66.29   12.00
  13   1   0    0.40    3.60
  13   1   0   -3.90    2.70
  13  -1   0    0.30    2.90
  13  -1   0    4.70    4.60
 -14   1   0   39.50    9.40
  14   1   0   34.10    8.90
  14   1   0   52.89   11.70
  14  -1   0   54.89   11.20
  15   1   0    9.80    6.00
  15   1   0   -2.90    6.70
  15  -1   0   -1.20    4.40
   0  -2   0   29.40    2.80
   0  -2   0   30.00    2.20
   0   2   0   30.10    2.80
   0   2   0   23.40    2.30
   0  -2   0   26.70    2.30
  -1  -2   0  427.76   27.40
   1   2   0  441.36   27.50
  -1   2   0  448.66   27.60
  -1   2   0  414.46   27.70
   1   2   0  435.56   27.00
   1  -2   0  422.66   27.60
   2  -2   0 2119.29  127.09
   2   2   0 2002.20  126.09
  -2   2   0 2252.27  127.29
   2  -2   0 1909.11  126.99
  -2   2   0 2077.69  126.79
   2   2   0 2022.70  126.19
  -2  -2   0 1934.41  126.19
  -3   2   0  997.50   63.69
   3   2   0 1063.59   62.39
  -3   2   0 1113.29   63.29
   3  -2   0  951.90   63.69
  -3  -2   0  960.20   62.29
   3   2   0 1028.70   62.89
   3  -2   0 1032.10   63.79
  -3  -2   0  886.31   62.99
  -4   2   0  119.79    9.50
   4   2   0  101.69    8.60
   4   2   0  115.19    8.70
  -4   2   0  121.09    8.70
   4  -2   0  100.69    9.30
  -4  -2   0  125.29    8.60
   5   2   0  374.96   26.50
   5   2   0  421.36   26.90
  -5  -2   0  385.26   26.20
   5  -2   0  358.36   27.20
  -5   2   0  412.46   26.20
   5  -2   0  413.26   27.70
  -5   2   0  398.66   27.30
  -6   2   0    9.00    3.00
  -6   2   0    6.30    2.50
   6  -2   0    5.90    2.20
  -6   2   0    8.20    2.10
   6   2   0    8.50    2.50
  -6  -2   0    5.20    2.00
   6   2   0    3.60    1.90
   6  -2   0    3.60    2.30
   7  -2   0  784.02   52.09
  -7   2   0  745.13   51.39
  -7  -2   0  774.12   50.39
  -7   2   0  781.52   49.50
   7   2   0  776.82   50.99
   8  -2   0 1163.78   80.59
  -8  -2   0 1290.37   79.19
   8   2   0 1193.48   82.99
  -8   2   0 1136.99   80.69
  -8   2   0 1208.48   84.39
   8  -2   0 1212.78   80.89
  -8   2   0 1340.07   77.99
   8   2   0 1283.37   79.99
  -9   2   0  879.81   53.79
  -9  -2   0  859.91   55.49
  -9   2   0  807.02   57.19
   9  -2   0  752.12   56.79
   9   2   0  882.61   56.59
  -9   2   0  824.22   56.69
   9  -2   0  855.01   57.59
  10  -2   0   22.60    6.60
 -10   2   0   26.90    6.20
 -10   2   0   41.50    7.50
 -10  -2   0   26.00    5.20
 -10   2   0   24.80    3.80
  10   2   0   24.80    5.70
  10  -2   0   20.30    5.70
  10   2   0   41.90    7.70
  11  -2   0   30.60    7.40
  11  -2   0   32.80    7.80
 -11   2   0   18.90    6.30
  11   2   0   24.30    6.00
 -11   2   0   35.40    7.10
 -11  -2   0   25.60    5.50
  12   2   0   19.70    6.00
  12  -2   0   16.80    7.30
  12   2   0   12.00    4.40
  13  -2   0   53.59   11.40
  13   2   0   69.99   15.80
  13   2   0   43.50    9.00
 -13   2   0   56.09   10.90
  13  -2   0   45.10   10.20
  14  -2   0    3.40    4.50
  14   2   0    4.70    5.90
  14   2   0    3.70    4.90
  15  -2   0    4.80    5.20
  15   2   0    2.40    4.20
   0  -3   0    0.70    0.60
   0  -3   0    0.00    0.40
   0   3   0    0.70    0.60
   0   3   0   -0.30    0.80
   1   3   0 1119.39   70.39
  -1   3   0 1041.40   71.29
   1   3   0 1123.49   71.19
   1  -3   0 1176.98   71.19
   1  -3   0 1101.09   70.89
  -1   3   0 1153.88   71.09
  -1  -3   0 1103.09   71.09
  -1   3   0 1268.47   71.29
  -2   3   0  446.16   29.00
  -2   3   0  423.36   28.90
  -2   3   0  476.65   29.20
  -2  -3   0  423.66   28.40
   2   3   0  437.66   27.80
  -2  -3   0  437.16   27.60
   2   3   0  443.66   28.40
  -3  -3   0  332.07   22.40
   3   3   0  341.57   22.40
   3   3   0  347.67   22.50
   3  -3   0  332.67   23.50
  -3   3   0  349.57   23.30
  -3   3   0  375.76   24.00
  -4   3   0  220.38   15.80
  -4   3   0  207.58   14.70
   4   3   0  194.98   13.60
  -4  -3   0  202.58   13.60
  -4   3   0  194.18   15.20
   4  -3   0  221.78   15.60
   4   3   0  196.18   14.10
   5   3   0 2357.26  154.18
  -5   3   0 2529.35  155.58
  -5  -3   0 2450.35  153.88
  -5   3   0 2500.25  154.58
   5  -3   0 2572.04  155.98
  -6   3   0  178.88   14.20
  -6   3   0  179.18   13.00
   6   3   0  160.98   12.90
  -6   3   0  176.08   14.60
   6   3   0  168.78   13.30
  -6  -3   0  151.18   12.40
   6  -3   0  192.78   15.10
   7   3   0   32.00    5.30
  -7  -3   0   29.00    3.80
  -7   3   0   17.80    4.90
   7  -3   0   21.20    5.10
  -7   3   0   24.50    3.90
   7  -3   0   23.20    5.20
  -7   3   0   26.20    6.20
   7   3   0   24.20    4.30
  -8   3   0   -0.70    1.60
   8   3   0    1.90    2.00
  -8   3   0   -0.50    1.70
   8  -3   0    1.10    1.80
  -8  -3   0   -2.40    1.00
  -8   3   0    0.30    1.30
   8  -3   0   -1.20    1.50
   8   3   0    1.10    1.70
   9  -3   0  475.65   34.80
  -9   3   0  478.25   31.50
   9   3   0  451.95   33.00
  -9   3   0  474.95   34.10
  -9  -3   0  444.36   32.00
 -10   3   0  185.38   16.90
 -10   3   0  189.98   17.70
  10   3   0  183.28   16.60
  10  -3   0  150.98   16.50
  10  -3   0  184.78   17.50
 -10   3   0  200.48   14.30
 -10  -3   0  202.28   15.40
  10   3   0  158.28   15.60
  11   3   0  204.58   17.60
 -11   3   0  176.68   14.00
  11   3   0  162.78   16.30
  11  -3   0  198.18   18.40
 -12   3   0    9.50    6.10
  12   3   0   13.80    5.30
  12  -3   0   10.30    5.20
  12  -3   0   13.30    5.50
  13   3   0    7.70    4.90
  13   3   0    3.20    3.70
  13  -3   0    7.00    4.40
  14   3   0    6.90    4.20
  14   3   0   11.40    6.20
  14  -3   0    5.60    4.80
  15  -3   0  108.69   25.80
  15   3   0   76.39   13.50
   0  -4   0 3115.79  189.18
   0   4   0 3114.59  190.68
   0  -4   0 2988.60  189.68
   1  -4   0   13.70    2.40
   1  -4   0   17.20    2.80
  -1  -4   0   16.60    1.80
  -1   4   0   23.20    3.70
  -1   4   0   17.10    2.50
   1   4   0   16.20    2.60
   1   4   0   17.00    1.80
   2  -4   0  352.36   24.60
  -2   4   0  372.56   24.70
  -2   4   0  402.16   25.20
  -2  -4   0  360.26   24.40
   2   4   0  342.97   23.40
  -2  -4   0  372.16   23.20
   2  -4   0  368.86   24.80
   2   4   0  372.36   24.50
  -3  -4   0  845.62   50.19
  -3   4   0  756.22   52.19
   3  -4   0  906.51   52.49
   3  -4   0  798.82   52.19
   3   4   0  802.12   51.19
  -3   4   0  786.12   51.99
  -3   4   0  769.12   51.99
   3   4   0  780.52   50.59
  -4   4   0   51.89    6.10
   4  -4   0   49.60    5.80
   4   4   0   51.59    4.80
   4  -4   0   50.79    6.00
  -4   4   0   50.69    5.60
  -4  -4   0   59.79    4.30
   4   4   0   49.30    4.60
  -4   4   0   56.99    6.00
  -5   4   0   72.59    7.80
   5   4   0   75.59    6.20
  -5   4   0   69.89    7.90
  -5  -4   0   63.29    6.70
   5  -4   0   86.69    8.30
  -5   4   0   82.69    7.50
   5   4   0   84.99    6.90
   5   4   0   83.79    7.40
   6   4   0    5.70    2.10
  -6   4   0    6.00    2.10
   6  -4   0    4.80    2.50
  -6   4   0    1.70    1.60
  -6   4   0    4.00    2.40
   6   4   0    4.00    1.80
   6  -4   0    3.70    2.60
   7   4   0  311.27   22.50
   7   4   0  317.17   22.90
   7  -4   0  329.87   24.60
  -7   4   0  357.06   23.00
  -7   4   0  306.77   23.90
   7  -4   0  271.07   23.80
  -7  -4   0  320.77   21.70
  -8   4   0    3.90    2.30
   8   4   0    1.90    2.10
   8   4   0    5.70    2.50
  -8   4   0    2.80    1.90
   8  -4   0    7.80    3.50
  -8   4   0    3.70    3.80
  -8  -4   0    1.40    1.40
   8  -4   0    0.70    2.10
  -9   4   0    0.70    1.60
  -9   4   0    5.90    3.20
   9   4   0    0.70    1.60
   9  -4   0   -2.60    2.40
  -9  -4   0    0.20    1.40
   9  -4   0    1.10    2.30
   9   4   0    2.40    2.00
  -9   4   0    0.30    2.00
  10   4   0  134.99   13.20
 -10   4   0  155.28   14.80
  10  -4   0  133.79   14.70
  10  -4   0  135.99   14.70
  10   4   0  162.78   14.30
  11   4   0   49.99    8.50
 -11   4   0   57.49   10.30
 -11   4   0   64.39    7.20
  11   4   0   70.19    9.30
  11  -4   0   66.09   10.80
  11  -4   0   72.19   10.10
 -12   4   0    0.70    2.20
  12   4   0    9.40    3.60
  12   4   0    3.50    3.20
  12  -4   0    3.50    3.80
  13  -4   0    1.00    3.60
  13   4   0    2.80    3.50
  13   4   0    0.30    3.80
  14   4   0   70.19   11.20
  14  -4   0   67.49   12.90
  14   4   0   66.39   11.50
   0   5   0    0.50    0.90
   0   5   0    1.40    1.30
   0  -5   0    0.30    0.80
   0  -5   0    0.10    0.80
  -1  -5   0    2.40    0.90
   1  -5   0   -0.10    0.80
  -1   5   0    1.10    1.10
   1   5   0    1.80    1.60
   1   5   0    0.40    0.80
  -1   5   0    2.20    1.30
   1  -5   0   -0.10    0.80
   2   5   0  552.24   37.60
   2  -5   0  581.74   37.80
  -2  -5   0  556.24   36.00
  -2   5   0  594.34   38.00
  -2   5   0  565.34   38.20
   2  -5   0  608.14   37.50
  -2  -5   0  561.04   35.80
   3  -5   0  152.18   12.10
   3   5   0  144.99   10.40
   3  -5   0  146.69   12.00
  -3   5   0  157.58   12.30
   3   5   0  149.19   11.50
  -3   5   0  157.38   12.20
   4   5   0  316.47   21.50
   4  -5   0  347.57   23.80
  -4   5   0  311.97   23.40
  -4   5   0  357.36   23.50
   4   5   0  304.47   22.10
   4  -5   0  329.17   23.50
   5  -5   0  241.48   19.60
   5   5   0  256.27   17.90
  -5   5   0  257.37   19.20
   5   5   0  250.87   17.60
  -5   5   0  249.78   19.50
  -5   5   0  296.47   20.60
   5  -5   0  252.77   19.60
  -5  -5   0  258.77   16.80
  -6   5   0   -0.60    1.30
  -6   5   0   -1.50    1.60
  -6  -5   0   -1.00    0.70
   6  -5   0    0.40    1.80
  -6   5   0    1.00    1.60
   6  -5   0    1.50    2.00
   6   5   0    0.10    1.10
   7   5   0    1.30    1.60
   7  -5   0   -0.10    1.50
  -7  -5   0    0.40    1.00
   7  -5   0    1.90    2.30
  -7   5   0   -1.90    1.10
   7   5   0    0.40    1.30
  -7   5   0    0.40    1.70
  -7   5   0   -3.20    1.30
   8  -5   0  222.68   20.10
  -8   5   0  230.68   20.60
  -8   5   0  251.77   20.40
   8  -5   0  225.68   20.30
   8   5   0  270.77   19.20
   8   5   0  227.18   18.30
  -8   5   0  271.67   19.20
  -9   5   0    4.60    4.00
   9  -5   0    5.60    3.00
   9   5   0    5.60    3.40
   9  -5   0    6.50    3.20
  -9   5   0    4.30    2.90
  -9   5   0    2.10    2.60
   9   5   0    8.50    3.30
  10   5   0   36.30    6.60
  10   5   0   45.10    7.90
 -10   5   0   48.60    7.60
 -10   5   0   28.20    8.00
  10  -5   0   32.00    7.90
  10  -5   0   31.90    7.30
  11  -5   0   -1.30    2.10
  11   5   0    2.50    2.20
 -11   5   0    3.20    2.30
  11   5   0   -0.60    2.50
  12   5   0    4.80    3.90
  12   5   0    0.20    2.60
 -12   5   0    4.20    2.70
  12  -5   0    0.90    3.50
 -13   5   0    6.00    2.90
  13   5   0    0.80    3.90
  13  -5   0    1.30    4.50
  13   5   0   -1.70    3.60
  14   5   0   11.30    5.10
 -14   5   0    6.30    3.10
  14  -5   0    5.60    5.10
   0  -6   0 1295.47   78.69
   0   6   0 1278.37   80.09
   0  -6   0 1304.77   78.79
   0   6   0 1128.59   78.59
   1   6   0  197.38   14.70
  -1  -6   0  203.88   13.00
   1  -6   0  189.68   13.80
   1   6   0  167.38   13.00
  -1   6   0  163.38   13.70
   1  -6   0  211.08   13.30
  -2  -6   0  397.46   26.50
  -2  -6   0  404.76   26.30
   2  -6   0  395.36   28.20
   2   6   0  418.76   28.60
   2  -6   0  447.96   28.00
  -2   6   0  440.76   29.30
   3   6   0  298.37   18.80
   3  -6   0  296.97   20.80
  -3   6   0  250.97   21.40
   3   6   0  279.87   20.20
   4   6   0   43.00    5.00
  -4   6   0   38.90    5.70
  -4   6   0   42.20    5.60
   4  -6   0   57.19    6.30
   4   6   0   38.50    4.00
   4  -6   0   55.59    6.20
   5  -6   0  308.97   25.80
  -5   6   0  382.96   27.00
  -5   6   0  377.06   26.10
   5   6   0  369.66   23.80
   5  -6   0  364.86   26.50
   5   6   0  344.97   24.50
   6  -6   0    5.80    2.90
   6   6   0    6.10    2.00
  -6   6   0    3.60    2.20
  -6   6   0    3.30    2.00
   6  -6   0    8.60    3.00
   6   6   0    3.20    1.60
  -7   6   0   52.79    7.00
   7  -6   0   59.49    8.00
   7   6   0   62.09    5.80
   7   6   0   72.49    7.00
   7  -6   0   47.60    8.40
   7   6   0   56.49    6.00
   8   6   0  250.87   18.60
  -8   6   0  239.28   19.10
   8  -6   0  264.07   21.10
   8   6   0  216.88   17.70
   9   6   0  226.78   17.80
   9  -6   0  201.38   20.00
   9  -6   0  239.08   20.60
  -9   6   0  247.48   18.90
  -9   6   0  225.88   20.90
  10   6   0   13.70    4.10
  10   6   0   14.50    4.50
 -10   6   0   18.20    4.60
  11   6   0   10.00    3.80
 -11   6   0   -0.90    2.20
  11   6   0   -1.00    2.50
  11  -6   0    3.80    4.00
 -12   6   0   30.10    5.70
  12   6   0   16.50    5.70
  12   6   0   21.70    6.00
  13  -6   0   64.19   11.50
 -13   6   0   64.69    8.40
  13   6   0   54.09   10.30
  13   6   0   55.39    9.60
  14  -6   0   11.80   10.80
 -14   6   0    5.30    3.50
   0   7   0    0.90    1.40
   0  -7   0   -0.20    0.70
   0   7   0    0.90    1.00
   0  -7   0   -0.20    0.90
   1  -7   0  107.89    9.80
  -1   7   0   93.29    9.00
   1  -7   0  125.39    8.40
   1   7   0  104.99    8.50
  -1  -7   0  102.89    8.10
  -1   7   0  112.79   10.30
   2   7   0   77.09    6.40
  -2  -7   0   77.89    5.80
   2  -7   0   83.99    7.70
  -2   7   0   76.39    8.30
  -2   7   0   88.99    8.20
   2   7   0   81.29    8.10
  -2  -7   0   77.49    6.00
   2  -7   0   74.29    7.00
   3   7   0  397.26   28.40
   3   7   0  444.46   26.60
  -3   7   0  392.36   28.80
   3  -7   0  372.66   28.40
  -3   7   0  418.86   29.40
   3  -7   0  403.26   28.00
   4   7   0   67.19    5.50
   4  -7   0   59.09    7.30
  -4   7   0   77.79    8.20
   4   7   0   64.59    6.90
   4  -7   0   74.09    7.80
  -4   7   0   56.59    7.30
   5   7   0  320.57   24.40
   5  -7   0  325.97   25.90
  -5   7   0  404.56   27.20
   5   7   0  342.17   23.10
  -5   7   0  364.26   26.20
   6  -7   0   75.69    8.50
  -6   7   0   54.79    7.40
   6   7   0   49.99    6.00
   6   7   0   61.29    5.70
  -6   7   0   69.39    8.60
   7  -7   0   13.00    4.00
   7   7   0   23.50    4.00
   7  -7   0   20.10    5.90
   7   7   0   28.00    4.20
  -7   7   0   19.80    5.40
   7   7   0   23.60    4.50
   8   7   0    2.40    1.90
   8  -7   0   -1.00    1.90
   8  -7   0   -1.90    2.30
   8   7   0    2.00    1.50
  -8   7   0    0.60    2.20
   8   7   0    0.60    1.60
   9   7   0    9.50    3.10
   9  -7   0    3.90    3.30
  -9   7   0    2.80    2.50
   9   7   0    5.90    2.90
  10  -7   0   -1.00    3.30
  10   7   0    1.40    2.60
 -10   7   0    6.80    3.40
  10   7   0    2.20    2.20
  11  -7   0  199.78   19.40
  11   7   0  154.58   15.70
 -11   7   0  194.38   16.70
  11   7   0  182.28   15.60
 -12   7   0  124.29   13.00
  12   7   0  115.69   13.60
  12  -7   0  168.68   17.50
  12   7   0  134.19   13.10
  13   7   0   47.10    9.20
  13   7   0   26.40    6.70
 -13   7   0   33.60    7.00
  13  -7   0   25.90    8.10
   0  -8   0  158.58   11.90
   0   8   0  136.29   11.90
   0  -8   0  161.58   12.00
   0   8   0  166.48   13.80
   1   8   0   38.30    4.10
   1  -8   0   27.70    4.60
   1  -8   0   28.10    3.00
  -1   8   0   26.50    5.10
   1   8   0   45.00    7.20
  -1  -8   0   24.60    3.20
   1  -8   0   29.40    4.90
  -1   8   0   30.70    5.10
   2   8   0   22.60    3.40
   2  -8   0   41.20    6.20
   2  -8   0   33.10    4.00
   2   8   0   26.60    4.90
  -2  -8   0   25.90    3.00
  -2   8   0   36.70    4.90
  -2   8   0   27.20    5.30
  -2  -8   0   32.50    2.90
  -3   8   0  298.57   22.70
   3   8   0  279.87   19.70
   3  -8   0  269.67   20.80
  -3   8   0  331.67   22.60
   3  -8   0  266.17   21.50
   3   8   0  308.27   22.10
  -4   8   0    0.40    1.90
   4  -8   0    2.40    2.10
   4  -8   0    5.60    2.90
  -4   8   0    0.50    2.20
   4   8   0    0.00    1.30
   5   8   0   20.90    4.40
  -5   8   0   12.10    4.10
  -5   8   0   23.10    5.60
   5   8   0   21.50    2.90
   5  -8   0   31.20    6.10
   6   8   0   23.90    3.20
  -6   8   0   25.00    5.50
  -6   8   0   28.20    6.20
   6   8   0   23.50    5.80
   6  -8   0   32.90    7.30
   7   8   0   74.29    7.70
   7  -8   0   89.69   10.40
   7   8   0   73.79    6.80
  -7   8   0   82.99    9.60
   8   8   0   28.40    4.80
   8   8   0   28.70    4.60
  -8   8   0   20.20    5.10
   8   8   0   28.00    5.30
   8  -8   0   37.60    8.00
   9   8   0   73.79    7.90
   9   8   0   83.59    9.00
   9  -8   0   84.29   11.20
  -9   8   0  105.89   10.90
  10   8   0   88.49    9.80
  10  -8   0   96.29   12.30
 -10   8   0   85.99   10.70
  10   8   0   78.79    8.50
  11   8   0   20.20    5.00
  11   8   0   16.30    4.80
  11  -8   0    9.00    5.20
 -11   8   0   20.00    5.30
  12   8   0   14.90    5.40
 -12   8   0   11.60    5.30
  12   8   0   11.30    4.30
  12  -8   0   15.10    6.20
  13   8   0    2.00    4.70
  13  -8   0    5.70    6.00
 -13   8   0   11.90    6.90
   0  -9   0    0.10    1.40
   0   9   0    1.10    1.70
   0  -9   0   -0.80    1.10
  -1   9   0  385.46   29.60
  -1   9   0  433.16   28.60
   1   9   0  426.56   27.60
  -1  -9   0  383.46   26.50
   1   9   0  424.96   29.80
  -1  -9   0  377.76   26.60
   1  -9   0  392.76   27.90
   1  -9   0  376.06   27.60
  -2   9   0  127.89   12.00
  -2  -9   0  114.49    8.30
   2   9   0  127.19   11.70
   2  -9   0  114.59   10.50
   2   9   0  111.49    9.30
  -2   9   0  109.19   10.70
   2  -9   0  101.69    8.90
  -3   9   0   11.00    4.10
  -3   9   0    3.80    2.40
   3  -9   0    9.70    3.00
   3   9   0   10.00    2.50
   3   9   0    7.70    2.80
   3  -9   0    6.40    2.50
  -4   9   0  597.64   40.10
   4  -9   0  529.15   37.80
   4   9   0  589.24   38.90
   4   9   0  518.95   36.10
   5  -9   0  575.14   41.50
  -5   9   0  623.54   43.20
   5   9   0  600.64   41.70
  -5   9   0  623.54   43.60
   6   9   0  144.89   13.20
   6  -9   0  165.98   14.50
  -6   9   0  143.09   15.10
  -6   9   0  152.88   14.90
   7   9   0   10.30    2.20
   7  -9   0    7.60    3.70
  -7   9   0   11.50    4.60
   8   9   0   29.30    5.30
  -8   9   0   27.60    6.80
   8   9   0   26.30    3.90
   8  -9   0   23.40    5.90
   8   9   0   34.30    5.70
   9   9   0   57.09    5.90
  -9   9   0   55.59    9.00
   9   9   0   58.49    7.70
   9   9   0   54.19    6.20
  10   9   0    3.40    2.20
  10   9   0   -4.60    2.70
 -10   9   0    0.20    3.30
  10  -9   0    0.80    4.10
  11  -9   0   21.80    6.60
 -11   9   0   10.40    4.30
  11   9   0   10.30    3.90
  11   9   0   11.70    3.70
  12   9   0   24.50    6.50
 -12   9   0   16.80    6.00
  12   9   0   31.40    5.40
  12  -9   0   19.20    7.40
   0  10   0  194.18   17.80
   0 -10   0  214.18   16.00
   0  10   0  218.98   16.50
   0 -10   0  200.18   15.50
   1  10   0   11.00    3.30
   1  10   0    6.90    2.80
  -1  10   0   15.10    4.30
  -1  10   0    9.40    4.30
   1 -10   0   14.00    3.50
   1 -10   0   10.40    3.00
  -1 -10   0   15.30    3.00
  -1 -10   0   12.50    2.60
   2  10   0  554.44   39.70
   2 -10   0  580.54   38.60
  -2  10   0  640.04   39.60
   2  10   0  494.95   36.80
  -2  10   0  560.14   40.30
   2 -10   0  525.05   38.20
  -3  10   0  189.18   17.10
  -3  10   0  210.58   18.30
   3  10   0  183.18   17.00
   3 -10   0  205.88   15.20
   3  10   0  212.38   15.20
   4  10   0   39.60    6.90
   4  10   0   43.60    4.80
   4 -10   0   34.70    6.00
  -4  10   0   28.90    6.40
   5 -10   0  164.08   15.60
  -5  10   0  161.68   16.00
   5  10   0  176.18   15.10
   5 -10   0  163.38   14.50
  -5  10   0  136.69   15.10
   5  10   0  177.28   12.80
   6  10   0  291.57   20.90
   6  10   0  298.47   23.10
   6 -10   0  307.67   23.50
  -6  10   0  289.77   24.60
   7  10   0   27.60    5.60
  -7  10   0   21.20    5.30
   7 -10   0   33.70    7.00
   8 -10   0   13.10    5.30
   8  10   0   18.20    4.60
   8  10   0   25.90    5.00
   9  10   0   24.90    4.90
  -9  10   0   19.80    5.60
   9 -10   0   20.30    6.60
  10  10   0  121.69   12.30
  10 -10   0  103.89   14.30
 -10  10   0  123.39   14.20
 -11  10   0   -2.10    3.30
  11 -10   0    4.90    4.90
  11  10   0   -1.30    3.80
   0  11   0    3.60    2.90
   0 -11   0    4.00    1.80
   0  11   0    2.00    1.80
   1  11   0   27.50    6.20
  -1  11   0   19.40    5.20
  -1  11   0   34.60    6.30
   1 -11   0   34.60    5.60
   1  11   0   24.70    4.90
  -1 -11   0   31.00    4.00
   1 -11   0   24.80    5.10
  -1 -11   0   28.60    4.10
   2  11   0   26.60    6.00
   2  11   0   16.30    4.10
  -2  11   0   16.80    4.70
  -2  11   0   17.20    5.20
   2 -11   0   22.50    4.90
  -3  11   0   14.00    5.10
   3 -11   0   18.30    4.80
   3 -11   0   15.90    3.20
   3 -11   0   13.00    4.80
   3  11   0   11.50    3.10
   3  11   0   20.90    5.60
  -3  11   0   12.90    4.80
   4  11   0   66.59    8.20
   4 -11   0   50.39    6.20
  -4  11   0   43.60    8.20
  -4  11   0   48.90    8.30
   4  11   0   44.40    6.30
   5  11   0   39.70    8.00
  -5  11   0   45.90   11.40
   5 -11   0   35.50    6.40
  -6  11   0    1.70    2.40
   6 -11   0   -2.70    2.50
   6  11   0    1.20    2.20
   6  11   0    6.90    3.20
   7  11   0   56.29    6.50
   7 -11   0   54.89    9.20
   7  11   0   65.69    8.20
  -7  11   0   45.70    9.40
   8 -11   0  221.48   20.70
   8  11   0  233.98   19.00
  -8  11   0  230.58   21.60
  -9  11   0   23.20    7.20
   9 -11   0   17.00    5.90
   9  11   0   28.50    5.80
   9  11   0   24.60    5.50
  10 -11   0   35.60    8.30
 -10  11   0   37.60    8.80
  10  11   0   46.80    8.00
   0 -12   0  119.79   10.40
   0  12   0  129.69   13.80
   0 -12   0  118.29   10.30
   0  12   0  119.19   11.60
  -1  12   0   19.00    6.50
   1  12   0   20.70    4.80
   1 -12   0   28.40    5.20
  -1 -12   0   29.50    3.50
  -1  12   0   14.70    4.30
  -1 -12   0   27.00    3.60
   1  12   0   22.80    5.70
   2  12   0   81.29    8.70
  -2  12   0  104.19   15.40
  -2  12   0   82.59    9.90
   2 -12   0   87.29    9.40
   2  12   0   89.29   10.80
   2 -12   0   75.49    8.80
  -3  12   0    0.20    2.70
  -3  12   0   -4.90    2.20
   3 -12   0    3.40    2.60
   3  12   0    2.60    1.90
   3  12   0    2.90    2.20
   4 -12   0    7.00    2.50
   4  12   0    0.20    2.10
   4 -12   0    1.40    2.90
   4  12   0    2.40    2.90
  -4  12   0    2.50    3.50
  -5  12   0   85.69   11.50
   5  12   0   91.29   10.50
   5 -12   0   78.69    8.60
   5  12   0   71.69    7.90
  -6  12   0    4.30    3.90
   6 -12   0    8.90    3.90
   6  12   0    6.10    2.90
   6  12   0    7.70    4.30
   7  12   0   42.50    7.80
   7  12   0   57.49    6.40
   7 -12   0   40.00    8.00
  -7  12   0   42.20    9.40
   8  12   0    9.00    3.40
   8 -12   0   10.80    5.20
   8  12   0    7.70    4.00
  -8  12   0    0.60    3.10
  -9  12   0   25.70    7.10
   9  12   0   25.30    6.30
   9  12   0   38.00    7.10
   9  12   0   29.00    5.70
   9 -12   0   21.50    7.30
   0  13   0    3.10    3.10
   0  13   0    1.70    2.80
   0 -13   0    1.00    2.20
   1  13   0  294.27   24.00
  -1  13   0  270.07   23.80
  -1  13   0  258.97   21.60
   1 -13   0  243.88   19.60
   1  13   0  245.08   20.40
  -2  13   0   15.90    5.10
   2  13   0   10.60    4.00
   2  13   0   22.00    4.70
   3  13   0    1.50    3.00
   3  13   0    5.10    2.50
   3 -13   0   -5.10    2.50
  -3  13   0   -1.40    2.40
   4  13   0    6.60    3.20
  -4  13   0    5.80    4.30
   4  13   0    8.10    4.00
   5  13   0   58.69   10.80
   5  13   0   48.70    6.30
  -5  13   0   43.90    8.90
   6  13   0   13.60    3.70
  -6  13   0    7.10    4.20
   6 -13   0   -0.30    3.50
   6 -13   0   13.50    4.30
  -7  13   0   82.99   13.30
   7  13   0   55.69    9.90
   7  13   0   56.19    7.50
  -8  13   0   30.30    8.40
   8  13   0   32.40    8.00
   8 -13   0   24.20    6.90
   0 -14   0   -0.50    2.10
   0  14   0   10.50    4.60
   1  14   0   78.79    9.70
  -1  14   0   67.99   11.40
   1  14   0   70.19   12.00
   2  14   0   23.00    6.00
   2  14   0   27.20    5.70
  -2  14   0   32.90    8.10
   3 -14   0    2.70    3.00
  -3  14   0   -4.30    2.80
   3  14   0    5.30    4.10
   3  14   0    2.30    3.60
  -4  14   0   19.50    6.70
   4  14   0   18.40    4.80
   4  14   0   22.60    6.40
   5  14   0    2.10    3.40
  -5  14   0    3.40    4.50
   5 -14   0   -5.80    3.80
   5  14   0   -0.30    3.10
  -6  14   0   -1.00    4.00
   6 -14   0   -6.70    4.30
   6  14   0   -0.10    2.90
   0  15   0    5.60    4.10
  -1  15   0   40.70    9.80
   1  15   0   39.10    9.30
  -2  15   0    4.60    4.00
   2  15   0   -1.00    4.00
  -3  15   0   -5.70    5.10
   3 -15   0   -0.50    4.00
   3  15   0    0.70    3.80
   1   0  -1  545.55   32.60
  -1   0   1  510.85   32.60
   1   0   1  512.55   33.10
   2   0  -1  166.58   11.50
   2   0   1  182.58   12.50
   2   0   1  188.08   12.50
  -2   0  -1  180.78   12.40
  -2   0   1  178.38   11.60
   2   0  -1  193.98   12.30
   2   0  -1  180.08   12.10
   3   0   1 8087.69  499.05
  -3   0   1 7411.76  468.45
   3   0  -1 7152.88  468.55
   3   0   1 7351.96  471.25
  -4   0  -1   35.90    4.10
  -4   0   1   36.80    4.10
  -4   0   1   34.10    3.80
   4   0  -1   31.20    3.80
   4   0   1   41.40    4.50
   4   0   1   34.30    4.10
  -4   0  -1   42.80    4.60
   4   0  -1   33.40    4.00
   5   0  -1 4881.81  309.77
  -5   0  -1 5410.46  310.57
  -5   0  -1 4942.01  309.97
  -5   0   1 5411.16  310.07
   5   0  -1 4684.53  309.77
  -5   0   1 4740.13  309.47
   5   0   1 4607.44  309.97
   5   0   1 5393.16  310.57
  -6   0  -1  524.05   32.80
   6   0  -1  469.85   32.50
  -6   0  -1  465.95   32.80
  -6   0   1  465.05   32.30
  -6   0   1  459.05   32.10
   6   0   1  480.35   32.80
  -7   0   1  104.39    9.70
  -7   0   1  119.39   10.20
  -7   0  -1  113.59    8.30
   7   0  -1  102.89   10.00
   7   0   1  102.79   10.20
   7   0  -1  124.09   10.60
  -7   0  -1  101.79    9.90
  -8   0   1  109.89   10.40
   8   0  -1  125.99   11.30
   8   0   1  120.79   11.40
  -8   0   1  120.29   10.80
   8   0  -1  111.49   10.90
   8   0   1   92.59   10.70
  -8   0  -1  114.59   10.80
  -9   0  -1  118.79   12.00
  -9   0   1  123.49   11.80
   9   0   1  102.29   11.80
   9   0  -1  127.99   12.20
   9   0   1  133.79   12.60
  -9   0  -1  130.29   12.00
  10   0   1  240.58   19.70
  10   0  -1  197.88   18.60
  10   0   1  222.98   19.40
 -10   0  -1  252.17   19.40
  10   0  -1  197.58   18.50
 -10   0   1  204.08   18.10
 -11   0  -1    2.80    2.30
  11   0  -1    1.40    3.10
 -11   0  -1    3.10    3.60
  11   0   1    1.50    2.70
 -11   0   1    3.10    2.90
  11   0  -1    4.80    3.20
 -12   0  -1   47.70    8.80
  12   0   1   45.40    8.60
  12   0  -1   59.89   10.10
 -12   0   1   41.80    7.80
  12   0   1   52.79   10.80
  12   0  -1   47.30    9.20
  13   0  -1   65.29   10.80
 -13   0   1   70.69   10.60
  13   0   1   70.69   14.10
  13   0   1   66.79   12.70
 -13   0  -1   60.19    9.70
  14   0  -1   -4.20    5.10
  14   0   1    4.20    6.70
  14   0   1    2.90    3.80
  14   0  -1    1.60    4.40
  15   0   1   51.79   10.90
  15   0  -1   39.50    9.00
   0   1   1   55.39    4.10
   0  -1  -1   50.99    4.10
   0  -1  -1   58.29    4.20
   0   1  -1   61.79    3.90
   0   1   1   57.29    4.20
   0   1  -1   48.00    3.90
   0  -1   1   57.09    3.80
   0   1   1   55.39    4.20
   1  -1   1  343.27   23.00
   1  -1   1  359.26   23.00
  -1   1   1  330.77   22.80
  -1  -1  -1  339.57   22.90
  -1  -1  -1  378.86   22.90
   1   1   1  356.36   22.90
  -1   1  -1  361.96   23.00
   1   1   1  389.76   22.90
   1  -1  -1  366.46   23.10
   1  -1  -1  373.76   22.90
  -1   1  -1  346.67   23.00
  -2   1   1  636.94   41.60
   2  -1   1  719.73   42.30
   2   1  -1  673.43   41.70
  -2  -1  -1  609.94   41.90
  -2  -1  -1  636.54   41.50
  -2   1  -1  666.53   42.20
   2   1   1  639.64   41.60
   2  -1  -1  678.53   41.60
   2  -1  -1  679.93   42.10
  -2   1  -1  738.03   42.50
   2   1   1  625.24   41.90
  -3  -1  -1   80.49    6.00
   3   1  -1   81.29    6.30
   3  -1   1   69.39    6.80
   3  -1   1   83.69    7.00
  -3  -1  -1   76.99    6.60
   3   1  -1   85.39    6.40
  -3   1   1   84.89    6.10
  -3  -1   1   88.29    6.10
   3  -1  -1   83.39    6.80
   3  -1  -1   88.89    6.10
   3   1   1   83.39    6.80
   3  -1  -1   95.79    7.20
  -3   1  -1   72.79    7.00
  -4   1   1 2849.71  170.88
   4   1  -1 3016.40  171.78
  -4  -1  -1 2678.03  170.68
   4   1  -1 2847.81  171.58
  -4  -1  -1 2747.23  171.88
  -4   1   1 2773.32  171.98
   4  -1   1 2612.64  172.18
  -4  -1   1 2857.61  171.28
   4  -1  -1 2696.23  172.08
  -4  -1   1 2726.13  171.28
  -4   1  -1 2736.23  172.28
   4   1   1 2659.53  171.88
  -5  -1  -1  102.69    8.30
  -5   1   1   78.29    8.10
   5  -1   1   83.79    8.40
   5  -1   1   98.09    8.60
   5   1  -1   79.79    7.70
   5   1  -1   91.49    7.80
  -5   1   1   84.39    8.00
  -5   1   1   99.39    6.90
  -5  -1  -1   92.39    6.70
  -5  -1   1   93.79    7.60
  -5   1  -1   91.59    8.60
   5   1   1   94.09    8.20
   5  -1  -1   90.89    8.20
  -5  -1   1  105.79    7.80
   5  -1  -1   92.29    8.40
   5   1   1   86.39    8.30
   6   1  -1  249.78   18.50
  -6  -1  -1  257.77   18.60
  -6   1   1  284.07   19.30
   6   1  -1  246.68   18.30
   6  -1   1  239.68   19.00
  -6   1   1  258.47   16.80
   6  -1   1  288.97   19.80
  -6   1   1  248.58   18.60
  -6  -1  -1  247.18   18.40
   6  -1  -1  240.78   18.70
   6   1   1  262.27   18.90
  -6   1  -1  249.38   18.90
  -6   1  -1  232.78   19.00
  -6  -1   1  235.48   17.90
  -7  -1  -1  669.13   44.40
   7   1  -1  714.53   44.80
   7  -1   1  594.04   44.70
  -7  -1  -1  666.73   44.50
  -7   1   1  651.03   42.10
   7  -1   1  647.34   45.20
  -7   1   1  613.94   44.70
   7   1  -1  689.23   44.50
  -7   1   1  620.34   44.30
  -7   1  -1  746.73   48.00
  -7  -1   1  695.43   44.00
   7   1   1  667.53   44.80
   7  -1  -1  592.44   44.70
  -7  -1   1  689.13   44.00
  -7   1  -1  692.33   45.00
   7  -1  -1  695.63   45.10
  -8  -1  -1  109.19   11.00
   8   1  -1  112.69   11.10
   8  -1   1  121.29   13.20
  -8  -1  -1  129.69   11.50
  -8   1   1  122.19   11.40
  -8   1   1  116.29   11.50
   8   1   1  153.58   12.70
  -8   1  -1  118.79   11.50
   8   1   1  119.59   11.50
   8  -1  -1  127.39   11.90
   8  -1  -1  131.99   12.10
  -8  -1   1  117.49   10.70
  -8   1  -1  107.99   11.50
  -8  -1   1  147.39   11.40
  -8   1  -1  126.79    9.50
  -9   1   1  345.37   24.50
   9   1  -1  290.17   23.50
   9  -1   1  314.77   24.60
   9   1  -1  309.57   23.90
   9  -1   1  319.87   24.70
  -9  -1  -1  296.77   23.20
  -9  -1   1  266.07   22.40
   9   1   1  351.46   25.00
   9  -1  -1  328.47   24.60
   9   1   1  301.07   23.90
  -9   1  -1  319.27   20.90
  -9   1  -1  287.87   24.90
  -9   1  -1  287.27   24.10
  10   1  -1  153.48   14.30
  10  -1   1  148.39   14.90
 -10  -1  -1  157.48   13.90
  10   1  -1  137.19   13.90
 -10   1   1  144.09   14.20
  10  -1   1  155.68   15.10
  10   1   1  170.08   15.30
  10  -1  -1  133.49   14.20
  10  -1  -1  171.38   15.20
 -10   1  -1  149.69   14.20
 -10   1  -1  145.69   11.20
  10   1   1  143.29   14.30
 -11  -1  -1   27.40    5.90
  11   1  -1   18.00    5.00
 -11   1   1   22.40    5.70
  11   1  -1   31.50    6.90
  11  -1   1   24.30    6.70
  11  -1   1   20.80    6.10
  11  -1  -1   18.10    6.00
 -11   1  -1   26.90    6.30
  11   1   1   21.40    5.90
  11   1   1   28.40    7.20
 -11   1  -1   24.60    7.00
  11  -1  -1   29.40    7.20
 -12   1   1   79.49   10.20
 -12  -1  -1   75.59    9.50
  12  -1   1   68.09   11.60
  12   1  -1   70.39    9.60
  12   1  -1   51.89    9.10
  12   1   1   48.10    9.40
 -12   1  -1   66.19   10.30
  12   1   1   60.89   10.10
  12  -1  -1   59.99   10.30
  12  -1  -1   82.99   10.90
  13  -1   1   51.59    9.70
  13   1  -1   55.29   12.40
  13   1  -1   50.19    9.60
  13  -1   1   63.89   11.90
 -13  -1  -1   73.29    9.50
  13   1   1   43.20    9.60
  13  -1  -1   70.59   12.20
  13   1   1   47.40    9.40
  13  -1  -1   53.29   11.20
 -13   1  -1   53.49    9.70
  14   1  -1    1.50    5.40
  14   1  -1    3.30    4.40
  14  -1   1   13.50    6.00
  14   1   1    6.20    4.80
  14   1   1    6.60    5.00
  14  -1  -1    1.00    4.50
  15   1  -1   50.79   15.20
  15   1  -1   35.00    9.20
  15  -1   1   57.99   11.60
  15   1   1   49.20   11.60
  15  -1  -1   29.60    8.60
   0  -2  -1  440.76   31.00
   0  -2  -1  550.64   31.50
   0   2   1  467.25   31.10
   0   2  -1  528.15   30.70
   0   2   1  494.15   31.40
   0   2  -1  498.05   30.80
   0  -2  -1  474.05   31.20
   0  -2   1  477.75   30.80
  -1   2   1 2220.88  146.49
  -1  -2  -1 2562.14  146.39
   1  -2   1 2256.97  146.39
   1  -2   1 2210.98  146.19
   1   2   1 2427.06  146.29
  -1   2  -1 2366.86  146.39
   1   2   1 2530.75  146.49
   2  -2   1  453.45   32.10
   2  -2   1  464.95   32.10
   2   2  -1  508.45   31.00
  -2  -2  -1  480.35   31.80
  -2  -2  -1  501.85   31.70
  -2   2   1  516.35   32.00
  -2   2  -1  492.65   32.40
   2  -2  -1  563.04   32.10
   2   2   1  532.65   31.90
  -2   2  -1  446.36   32.10
   2   2   1  513.05   31.80
   3   2  -1  534.55   33.20
   3  -2   1  570.64   34.70
   3   2  -1  515.45   32.90
  -3   2   1  473.05   34.30
   3   2  -1  541.35   33.30
  -3  -2  -1  545.95   33.90
   3  -2   1  578.34   34.80
  -3  -2  -1  530.45   33.40
  -3   2   1  509.65   33.80
   3   2   1  506.15   33.40
   3  -2  -1  510.15   33.70
   3   2   1  511.95   33.90
   3  -2  -1  511.95   34.40
  -4  -2  -1  566.44   35.70
  -4   2   1  527.65   36.20
   4  -2   1  516.85   37.30
  -4  -2  -1  589.04   36.70
   4   2  -1  564.44   36.20
  -4   2   1  563.54   37.20
   4   2  -1  553.74   36.30
   4  -2  -1  562.44   37.30
   4   2   1  582.44   35.90
   4   2   1  547.05   36.70
   4  -2  -1  518.45   37.30
  -4   2  -1  630.34   38.00
  -4   2  -1  628.14   37.60
   5  -2   1  304.57   21.60
  -5   2   1  301.77   20.00
  -5   2   1  320.37   21.40
  -5  -2  -1  307.17   20.60
  -5  -2  -1  290.87   19.20
   5   2  -1  261.67   20.20
   5  -2   1  336.77   22.00
  -5   2   1  256.87   21.10
   5   2  -1  320.17   20.50
   5  -2  -1  269.77   21.10
  -5   2  -1  309.47   21.60
  -5  -2   1  283.57   19.90
   5   2   1  313.17   21.00
  -6   2   1  793.72   57.79
   6  -2   1  886.81   58.19
  -6  -2  -1  889.11   56.99
   6  -2   1  826.22   58.09
  -6   2   1  878.51   56.09
   6   2  -1  837.62   56.79
   6   2  -1  978.90   57.39
   6  -2  -1  882.51   57.99
  -6  -2   1  863.61   56.39
   6  -2  -1  995.60   58.59
   6   2   1  861.11   57.59
   6   2   1  902.61   57.49
  -7   2   1   32.20    5.30
   7   2  -1   21.30    4.40
   7   2  -1   17.70    4.10
  -7  -2  -1   19.90    3.80
   7  -2   1   21.00    7.00
   7  -2   1   21.50    4.80
  -7   2   1   39.30    7.60
  -7   2   1   22.30    3.00
   7   2   1   24.90    4.60
  -7  -2   1   24.20    4.20
   7  -2  -1   14.20    3.60
  -7   2  -1   19.50    4.30
   7   2   1   20.70    4.50
   7  -2  -1   22.40    5.00
  -7   2  -1   20.00    4.70
  -8   2   1   69.49    6.10
   8   2  -1   67.59    7.50
  -8  -2  -1   62.59    7.20
  -8   2   1   49.30    7.60
   8  -2   1   79.09    8.80
   8  -2   1   61.99    8.10
  -8   2  -1   69.99    8.20
   8  -2  -1   86.49    9.00
  -8   2  -1   64.59    6.30
   8   2   1   59.79    7.50
   8  -2  -1   75.29    8.40
   8   2   1   56.99    7.70
  -8   2  -1   77.49    8.90
   9   2  -1  104.19   11.00
   9  -2   1  133.99   12.90
   9   2  -1  110.69   11.30
  -9  -2  -1  116.89   11.10
  -9   2   1  130.19   12.90
   9  -2   1  109.09   12.10
  -9   2   1  114.99    9.20
   9   2   1  111.69   11.80
   9  -2  -1  114.69   12.10
   9  -2  -1  133.49   12.80
  -9   2  -1  124.39    9.80
  -9   2  -1  108.39   11.70
   9   2   1  122.49   11.80
  10   2  -1  175.18   14.90
 -10  -2  -1  150.78   13.70
  10  -2   1  153.68   15.50
  10   2  -1  163.78   14.80
  10  -2   1  145.29   15.20
 -10   2   1  144.09   14.70
 -10   2  -1  139.69   15.10
 -10   2  -1  163.58   15.00
 -10   2  -1  169.18   12.20
  10  -2  -1  146.39   15.10
  10   2   1  159.08   14.80
  10   2   1  150.38   15.00
  11   2  -1  143.39   13.40
  11  -2   1  141.49   14.40
  11   2  -1  110.79   12.50
 -11   2   1  111.39   13.00
  11  -2   1  117.69   13.50
 -11  -2  -1  130.49   12.40
  11   2   1  116.69   13.00
  11  -2  -1  104.49   13.10
  11  -2  -1  113.69   13.50
 -11   2  -1  136.89   10.20
  11   2   1  123.59   13.40
 -11   2  -1  118.09   13.00
  12  -2   1  117.39   20.30
  12   2  -1  109.99   12.80
  12   2  -1  130.29   13.40
  12  -2   1  108.29   14.00
 -12  -2  -1  121.19   12.40
  12   2   1  113.69   13.20
  12   2   1  114.79   13.40
  12  -2  -1  124.69   19.60
 -12   2  -1  117.69   13.30
 -13  -2  -1  148.19   14.90
  13   2  -1  142.99   15.60
  13   2  -1  132.49   15.70
 -13   2   1  138.89   16.00
 -13   2  -1  150.38   15.90
  13  -2  -1  189.78   18.20
  13   2   1  129.49   15.80
  13   2   1  166.78   17.40
  13  -2  -1  144.69   16.90
  14  -2   1   58.69   11.90
  14   2  -1   67.69   11.70
  14   2  -1   90.39   12.50
  14   2   1  102.29   13.20
  14   2   1   84.09   13.90
  15  -2   1   62.39   11.50
  15   2  -1   65.39   12.70
  15  -2  -1   55.99   11.50
  15   2   1   48.00   10.80
   0   3  -1 1678.63  101.89
   0  -3  -1 1665.33  102.79
   0  -3   1 1611.94  101.89
   0   3   1 1673.93  102.29
   0  -3  -1 1586.64  102.39
   0   3   1 1528.95  102.69
   0   3  -1 1775.72  101.79
  -1  -3  -1  933.61   59.29
   1   3  -1  912.61   57.99
   1  -3   1  963.20   59.09
  -1   3   1  948.21   59.49
  -1  -3  -1  931.21   58.89
  -1   3   1 1025.10   59.49
   1   3   1  922.21   59.29
   1  -3  -1  934.01   59.49
  -1   3  -1  975.60   59.09
  -1   3  -1  935.31   59.09
   1   3   1  886.71   58.89
   1  -3  -1 1010.80   59.29
   1   3   1  845.22   58.59
   2   3  -1  653.13   43.20
  -2  -3  -1  671.73   43.20
   2  -3   1  604.04   43.60
  -2   3   1  725.03   44.00
   2  -3   1  733.13   44.10
  -2  -3  -1  691.93   43.50
   2   3   1  674.73   43.20
   2  -3  -1  690.93   43.90
  -2   3  -1  662.33   43.80
   2   3   1  703.43   43.60
   2  -3  -1  675.83   44.00
  -2   3  -1  715.93   44.10
   3   3  -1  378.36   23.60
   3  -3   1  395.66   25.50
   3   3  -1  369.86   24.00
  -3  -3  -1  366.86   24.30
  -3  -3  -1  384.26   24.40
  -3   3   1  398.96   25.10
  -3   3   1  364.86   25.40
   3  -3  -1  358.26   25.20
   3   3   1  362.06   24.40
  -3   3  -1  343.17   25.30
  -3   3  -1  401.06   25.50
   3   3   1  370.36   24.50
   3  -3  -1  351.96   24.80
   4   3  -1  493.85   32.90
   4   3  -1  515.55   33.30
  -4  -3  -1  538.85   33.90
  -4   3   1  543.85   35.30
  -4   3   1  558.44   34.40
   4  -3   1  446.46   34.70
  -4  -3  -1  495.65   33.30
   4   3  -1  533.25   33.30
   4   3   1  554.94   34.20
  -4   3  -1  530.65   35.00
   4   3   1  527.25   33.50
  -5  -3  -1  251.87   16.50
  -5  -3  -1  272.37   17.60
   5  -3   1  273.27   19.00
   5   3  -1  248.88   17.20
   5  -3   1  249.78   18.80
  -5   3   1  234.28   17.40
   5   3  -1  259.97   17.10
   5  -3  -1  262.47   18.70
   5   3   1  238.68   16.70
   5   3   1  223.28   17.50
   5   3   1  248.88   18.00
   5  -3  -1  214.58   18.30
   6  -3   1  162.28   15.70
   6   3  -1  174.68   13.40
  -6  -3  -1  182.68   13.50
   6   3  -1  178.68   13.30
  -6   3   1  178.18   13.30
   6  -3   1  196.78   15.20
   6  -3  -1  176.48   14.70
  -6   3  -1  164.08   14.80
   6   3   1  179.08   14.10
  -6   3  -1  184.58   14.70
   6  -3  -1  174.78   14.60
   6   3   1  171.98   13.70
  -7  -3  -1  165.58   12.90
   7   3  -1  162.28   13.00
  -7   3   1  163.38   12.60
  -7   3   1  150.18   14.20
   7   3  -1  176.58   13.40
   7  -3   1  165.68   14.50
   7   3   1  182.88   14.20
   7  -3  -1  161.78   14.30
  -7   3  -1  167.58   14.30
   7  -3  -1  179.78   14.80
   7   3   1  157.78   13.30
  -7   3  -1  163.98   12.80
  -7   3  -1  134.89   14.10
  -8   3   1   73.09    8.80
   8  -3   1   54.79    8.00
   8   3  -1   68.29    7.60
   8  -3   1   77.79    9.00
  -8  -3  -1   78.89    7.50
   8   3  -1   64.99    7.20
  -8   3   1   72.79    6.70
   8  -3  -1   56.79    7.80
   8  -3  -1   51.99    7.80
  -8   3  -1   70.79    8.30
   8   3   1   76.09    8.00
  -8   3  -1   71.29    6.90
  -8   3  -1   60.99    8.50
  -9   3   1  202.58   14.30
   9   3  -1  195.38   15.70
  -9   3   1  174.38   16.70
  -9  -3  -1  183.78   15.20
   9  -3  -1  196.18   17.20
  -9   3  -1  179.08   17.10
  -9   3  -1  194.78   14.60
   9   3   1  169.88   16.00
   9  -3  -1  154.28   16.20
  -9   3  -1  198.78   16.90
   9   3   1  198.78   16.30
  10   3  -1   83.79    9.70
  10   3  -1   73.09    9.10
  10  -3   1   79.39   10.40
 -10   3   1  101.49   11.30
 -10  -3  -1   92.89    9.20
 -10   3   1   90.39    8.00
  10  -3   1   83.59   10.50
  10   3   1   74.09    9.70
 -10   3  -1   87.59   10.20
 -10   3  -1   92.39    8.30
  10   3   1   68.39    9.20
 -11  -3  -1   20.70    4.90
  11   3  -1   19.20    5.50
 -11   3   1   25.30    4.10
  11   3  -1   24.60    5.90
  11  -3   1   19.80    6.40
  11  -3   1   32.40    7.90
  11   3   1   19.60    6.00
  11   3   1   13.30    4.60
 -11   3  -1   24.20    6.00
  11  -3  -1   20.30    6.50
  11  -3  -1   24.10    6.50
 -11   3  -1   22.40    4.20
  12   3  -1   64.19    9.60
  12  -3   1   87.29   13.00
 -12   3   1   89.19   13.30
  12   3  -1   85.99   10.70
 -12  -3  -1   89.29    9.80
  12  -3  -1   84.69   13.30
  12   3   1   83.39   10.90
 -12   3  -1   75.69    7.70
  12  -3  -1   78.29   11.10
 -12   3  -1   84.59   11.30
  12   3   1   75.09   10.60
  13  -3   1  110.59   14.60
  13   3  -1   89.89   12.60
  13   3  -1  101.39   12.60
  13  -3  -1  125.09   14.70
  13   3   1  102.29   13.40
  14   3  -1   19.50    6.50
  14  -3   1   25.00    6.80
  14   3  -1   14.80    6.60
  14  -3  -1   13.70    5.40
  14   3   1   16.10    6.50
  14   3   1   13.60    6.60
  15   3  -1  115.89   15.30
  15  -3  -1  144.59   19.70
  15   3   1  121.09   15.60
   0   4   1  257.87   17.10
   0   4  -1  247.88   17.50
   0  -4  -1  246.08   17.10
   0   4   1  258.37   17.70
   0  -4   1  245.08   16.50
   0   4  -1  238.18   16.50
   0  -4  -1  239.08   16.70
   0  -4  -1  264.47   17.70
   0   4  -1  265.27   16.60
   1  -4   1  303.17   20.00
  -1   4   1  275.87   20.40
  -1   4   1  290.07   20.10
   1   4  -1  287.77   20.20
  -1  -4  -1  280.37   19.70
  -1  -4  -1  284.67   20.20
   1  -4  -1  292.27   20.00
   1  -4  -1  278.97   20.40
  -1   4  -1  294.57   19.90
  -1   4  -1  342.77   20.20
   1  -4  -1  303.47   20.00
   1   4   1  332.27   19.70
   1   4   1  296.57   20.40
   1   4   1  281.57   19.70
   2  -4   1  139.29   11.20
   2  -4   1  162.18   11.20
   2   4  -1  150.18   11.00
  -2  -4  -1  147.39   11.10
  -2   4   1  122.29   11.10
  -2   4   1  156.88   11.60
   2  -4  -1  165.18   11.50
  -2   4  -1  134.29   11.20
   2   4   1  157.88   11.30
   2  -4  -1  150.58   11.30
   2   4   1  150.48   10.60
   2  -4  -1  150.58   11.50
  -2   4  -1  146.59   11.20
   3   4  -1   87.89    7.30
   3  -4   1  107.89    8.50
  -3   4   1   95.99    8.20
  -3  -4  -1   84.09    7.50
   3  -4   1   84.69    8.10
  -3   4   1   78.09    8.10
   3  -4  -1   97.09    8.40
   3  -4  -1   83.69    8.20
   3   4   1   94.19    7.70
  -3   4  -1  108.29    8.50
   3   4   1  103.29    7.60
  -3   4  -1  114.19    8.90
   4   4  -1  277.67   18.30
  -4  -4  -1  271.97   18.60
   4  -4   1  307.27   20.30
   4   4  -1  273.67   17.90
  -4   4   1  290.47   19.60
  -4   4   1  257.87   20.00
   4  -4   1  270.97   20.00
   4   4   1  280.27   18.80
   4   4   1  259.27   18.70
   4  -4  -1  279.27   20.00
  -4   4  -1  234.28   19.50
  -5  -4  -1  196.08   14.60
  -5   4   1  224.38   16.80
  -5   4   1  206.48   15.50
   5   4  -1  196.68   14.00
   5  -4   1  224.88   16.80
   5  -4   1  180.38   16.00
  -5  -4  -1  198.18   14.40
   5   4  -1  201.58   14.30
   5   4  -1  216.48   14.50
   5  -4  -1  217.68   17.50
  -5   4  -1  205.48   16.30
  -5   4  -1  208.78   15.60
   5   4   1  230.48   14.80
   5   4   1  204.58   15.10
   6  -4   1   80.09    8.60
  -6   4   1   83.59    7.70
   6  -4   1   80.69    8.70
  -6  -4  -1   83.09    7.10
  -6   4   1   71.99    8.50
  -6  -4  -1   77.79    6.40
   6   4  -1   73.69    7.50
   6   4  -1   87.09    7.30
   6   4   1   88.99    6.80
   6  -4  -1   84.49    8.70
  -6   4  -1   84.99    7.90
   6  -4  -1   59.99    8.00
  -6   4  -1   85.29    8.70
  -6   4  -1   76.29    8.70
   6   4   1   73.49    7.40
   7   4  -1   98.09    9.80
  -7   4   1  138.09   10.60
   7  -4   1  112.29   11.50
   7   4  -1  124.89   10.10
  -7   4   1  118.89   11.90
  -7  -4  -1  124.29    9.90
   7   4   1  118.99   10.50
   7  -4  -1  122.89   11.80
   7  -4  -1  108.39   11.40
  -7   4  -1  130.59   10.70
  -7   4  -1  108.39   11.70
   8   4  -1   18.40    4.40
   8  -4   1   15.40    5.00
   8   4  -1   27.30    5.20
  -8   4   1   24.70    5.50
   8  -4   1   33.30    6.00
  -8  -4  -1   25.00    4.60
  -8   4   1   21.90    4.20
   8   4   1   18.40    4.60
  -8   4  -1   22.30    5.70
  -8   4  -1   28.50    5.10
  -8   4  -1   29.30    6.30
   8  -4  -1   41.70    9.30
   8  -4  -1   23.30    5.70
   8   4   1   22.60    4.80
   9   4  -1   28.00    8.50
  -9   4   1   25.60    6.40
   9   4  -1   20.50    4.80
  -9  -4  -1   26.60    4.90
   9  -4   1   14.70    4.70
   9  -4   1   18.90    5.00
  -9   4   1   18.20    3.90
   9   4   1   20.00    5.40
   9  -4  -1   14.70    4.40
   9   4   1   28.80    5.90
  -9   4  -1   14.20    5.00
   9  -4  -1   29.50    6.90
  -9   4  -1   16.40    5.20
  -9   4  -1   25.30    5.50
 -10  -4  -1   51.59    6.80
  10   4  -1   70.59    8.40
  10  -4   1   44.10    9.60
 -10   4   1   64.09    7.00
  10   4  -1   67.89    7.90
  10  -4  -1   75.99    9.80
  10  -4  -1   57.49   10.00
 -10   4  -1   65.59    7.30
  10   4   1   60.29    8.00
  10   4   1   50.69    9.30
 -10   4  -1   82.29   13.80
  11  -4   1   45.70    8.70
  11   4  -1   46.20    8.40
  11  -4   1   38.40    9.10
 -11  -4  -1   38.90    6.80
 -11   4   1   52.79    9.60
  11   4  -1   40.20    7.50
 -11   4  -1   37.80    6.10
  11   4   1   44.60    8.50
  11  -4  -1   28.90    7.00
 -11   4  -1   39.60    7.90
  11   4   1   45.10    8.90
  11  -4  -1   40.90    9.00
  12  -4   1   36.30    8.80
  12   4  -1   38.70    7.80
 -12   4   1   43.40    5.60
  12   4  -1   34.60    7.60
 -12   4  -1   36.90    6.00
  12   4   1   26.80    7.60
 -12   4  -1   41.10    8.70
  12  -4  -1   51.09   11.10
  12   4   1   32.50    7.30
  13   4  -1   22.30    5.90
  13   4  -1   27.10    7.50
  13  -4   1   20.80    6.90
  13   4   1   17.70    6.00
  13  -4  -1   21.00    7.50
  13   4   1   29.30    8.20
  14   4  -1   39.70    9.20
  14  -4   1   56.69   12.30
  14   4  -1   60.59   10.30
  14   4   1   66.99   11.70
  14  -4  -1   29.20    7.70
  14   4   1   42.40    9.70
   0  -5   1 1143.29   66.89
   0   5  -1 1062.29   68.09
   0  -5  -1 1014.60   66.69
   0   5  -1 1104.09   66.89
   0   5   1 1045.30   68.19
   0  -5  -1 1113.79   67.49
   0  -5  -1 1099.59   68.29
   0   5   1  944.91   67.09
  -1   5   1  371.86   23.00
  -1  -5  -1  350.76   22.30
  -1   5   1  322.37   23.20
   1   5  -1  323.27   21.10
  -1  -5  -1  322.67   22.90
   1  -5   1  347.17   21.70
   1  -5   1  325.17   22.30
   1   5  -1  330.07   22.90
  -1   5  -1  314.87   22.30
  -1  -5   1  323.07   21.10
   1   5   1  324.17   23.00
   1   5   1  360.06   22.20
   1  -5  -1  325.37   22.20
  -1   5  -1  319.97   23.10
   1  -5  -1  326.97   23.20
  -1   5  -1  302.37   22.20
  -1  -5   1  322.27   21.10
   1  -5  -1  355.36   22.70
  -2   5   1  203.78   13.90
  -2  -5  -1  161.48   13.30
  -2   5   1  171.08   13.80
   2  -5   1  186.88   13.10
   2  -5   1  184.68   13.50
   2   5  -1  162.98   13.20
   2  -5  -1  197.08   13.60
   2   5   1  191.78   12.60
  -2   5  -1  179.88   13.40
   2   5   1  174.48   13.50
   2  -5  -1  193.48   13.70
  -2   5  -1  167.78   13.80
   2   5   1  171.08   12.60
   2  -5  -1  162.28   13.60
   3  -5   1  563.24   39.40
   3   5  -1  575.44   38.70
  -3   5   1  623.54   39.80
  -3  -5  -1  612.94   39.00
   3   5   1  600.94   39.10
   3  -5  -1  563.74   39.40
  -3   5  -1  619.84   39.80
   3  -5  -1  602.44   39.60
   3   5   1  546.05   38.80
  -3   5  -1  637.54   39.60
   4   5  -1   12.50    2.40
   4  -5   1   10.10    2.80
  -4  -5  -1   11.20    2.60
   4   5  -1   11.70    1.80
   4  -5   1   17.30    4.10
  -4   5   1    7.80    2.30
  -4   5   1   13.00    3.10
  -4   5  -1   11.50    3.70
   4   5   1   12.60    3.00
  -4   5  -1   15.50    3.50
   4  -5  -1   11.40    3.60
   4  -5  -1   19.70    4.40
   4   5   1   11.80    2.50
   5   5  -1   75.09    6.30
   5  -5   1   93.09    8.80
  -5   5   1   89.69    8.90
  -5   5   1   77.69    7.90
   5   5  -1   77.09    6.70
  -5  -5  -1   80.39    7.00
   5  -5   1   87.39    8.80
   5   5   1   82.89    7.20
  -5   5  -1   71.59    8.10
   5  -5  -1   92.79    8.80
   5  -5  -1   66.99    8.20
   5   5   1   83.19    7.30
  -5   5  -1   92.99    8.40
   6   5  -1  132.09   10.20
   6  -5   1  132.99   12.50
  -6  -5  -1  146.49   10.40
   6   5  -1  129.99   10.40
  -6   5   1  134.09   12.40
   6   5  -1  135.69    9.90
   6   5   1  131.49   11.00
  -6   5  -1  127.09   12.70
   6  -5  -1  124.29   12.30
  -6   5  -1  142.99   12.60
   6   5   1  138.79   10.50
  -6   5  -1  139.99   12.10
  -7   5   1  180.08   14.20
  -7  -5  -1  157.58   12.70
   7   5  -1  159.98   12.80
   7  -5   1  161.48   15.10
   7   5  -1  164.08   13.10
   7  -5   1  152.98   14.80
  -7   5  -1  180.88   15.80
   7   5   1  174.08   14.10
  -7   5  -1  184.38   14.40
  -7   5  -1  195.08   15.50
   7   5   1  150.18   13.30
   7   5   1  179.88   12.60
   7  -5  -1  178.98   15.40
   7  -5  -1  160.18   15.10
  -8   5   1   14.50    3.60
  -8  -5  -1   14.40    3.30
  -8   5   1   11.00    4.00
   8  -5   1   23.30    5.70
   8   5  -1   15.20    3.90
   8  -5   1   12.20    4.10
   8   5  -1   14.40    3.70
   8  -5  -1   12.90    3.90
  -8   5  -1   18.20    5.20
  -8   5  -1   11.90    3.90
  -8   5  -1   15.20    3.90
   8   5   1   16.90    4.20
   8  -5  -1   11.60    4.60
   8   5   1   11.60    3.20
  -9  -5  -1  278.47   20.20
   9   5  -1  274.37   20.80
   9   5  -1  328.47   21.90
   9  -5   1  248.38   23.70
  -9   5   1  280.07   21.10
  -9   5  -1  252.17   20.90
   9  -5  -1  231.08   22.60
   9   5   1  278.27   21.50
  -9   5  -1  306.37   23.60
   9   5   1  284.07   22.10
   9  -5  -1  297.17   23.70
  10   5  -1    8.00    3.20
  10   5  -1    6.50    3.50
  10  -5   1   12.60    4.60
  10  -5   1    8.60    4.10
 -10   5   1    9.20    3.30
 -10   5   1    8.70    4.20
 -10  -5  -1    4.50    2.40
 -10   5  -1   13.10    4.70
 -10   5  -1   11.40    3.90
 -10   5  -1   10.40    5.40
  10   5   1    4.80    3.00
  10  -5  -1   13.20    4.40
  10  -5  -1   11.80    4.70
  10   5   1   12.00    3.90
  11  -5   1   56.99   10.40
  11   5  -1   40.50    8.10
  11   5  -1   54.19    8.60
 -11   5   1   63.29    7.30
 -11   5  -1   60.29    7.30
 -11   5  -1   68.79   11.60
  11   5   1   74.69    9.20
  11   5   1   57.69    8.90
  11  -5  -1   62.79   11.90
  12   5  -1    9.90    4.40
 -12   5   1   12.30    3.80
  12  -5   1   13.40    5.40
  12   5  -1   19.70    5.50
  12  -5  -1    9.00    5.20
  12   5   1    8.80    4.60
 -12   5  -1   20.00    4.60
  12   5   1   13.50    4.90
  13   5  -1  111.49   13.10
  13  -5   1  105.89   14.50
  13   5  -1  124.09   13.00
 -13   5  -1  110.39   11.10
  13  -5  -1  121.09   14.80
  13   5   1  110.29   13.40
  14   5  -1   49.20   10.20
  14  -5   1   66.29   14.20
  14   5  -1   46.60    8.90
  14   5   1   53.49    9.50
  14   5   1   45.30    9.50
  14  -5  -1   53.69   11.20
   0   6   1   64.79    6.40
   0  -6   1   72.99    6.10
   0   6  -1   79.69    7.60
   0   6   1   88.19    7.90
   0  -6  -1   79.79    7.50
   0  -6  -1   73.39    6.50
   0   6  -1   77.59    6.30
   0  -6  -1   67.19    6.60
   1  -6   1  439.76   25.20
  -1   6   1  369.26   27.20
   1   6  -1  375.56   26.90
   1  -6   1  393.86   26.10
  -1  -6  -1  383.66   25.90
   1   6  -1  382.26   25.00
  -1  -6  -1  389.36   27.00
   1  -6  -1  436.26   28.00
   1   6   1  393.16   27.10
   1  -6  -1  411.86   26.80
  -1   6  -1  386.86   27.20
  -1  -6   1  371.66   24.80
  -1   6  -1  345.67   25.90
  -1  -6   1  365.96   24.80
   1   6   1  403.06   25.90
   1  -6  -1  374.46   26.20
   2   6  -1  220.38   16.60
  -2  -6  -1  229.58   16.70
  -2   6   1  225.78   17.20
  -2   6   1  212.58   16.60
   2  -6   1  252.77   16.00
   2  -6   1  215.58   16.40
   2   6   1  212.98   15.50
  -2   6  -1  188.98   16.20
  -2   6  -1  225.88   17.20
  -2   6  -1  232.48   16.50
   2  -6  -1  243.88   16.50
   2   6   1  216.88   16.70
  -3   6   1   17.10    4.10
   3  -6   1   12.70    3.10
  -3  -6  -1   18.30    3.40
   3  -6   1   16.70    3.40
  -3  -6  -1   16.40    2.70
  -3   6   1   14.30    3.90
   3   6  -1   16.00    3.30
   3   6   1   19.40    4.20
  -3   6  -1   17.10    3.70
  -3   6  -1   10.80    3.10
  -3   6  -1   14.00    3.80
   3  -6  -1   12.30    3.30
  -4  -6  -1  194.08   13.20
   4   6  -1  186.88   14.30
  -4   6   1  202.28   15.60
  -4   6   1  178.58   15.40
   4  -6   1  179.08   15.30
  -4  -6  -1  193.28   14.50
  -4   6  -1  191.18   15.40
   4   6   1  190.18   14.60
  -4   6  -1  186.28   15.20
   4  -6  -1  183.88   15.40
   4   6   1  205.88   14.60
  -4   6  -1  192.28   15.70
  -5  -6  -1   56.29    5.90
  -5   6   1   50.59    6.90
   5   6  -1   62.39    5.70
   5   6  -1   51.99    4.50
  -5  -6  -1   57.19    4.90
  -5   6   1   56.59    6.70
   5  -6   1   52.19    6.70
   5  -6   1   61.49    7.30
  -5   6  -1   57.09    7.20
   5  -6  -1   58.89    7.00
  -5   6  -1   59.69    7.00
   5  -6  -1   42.00    6.50
  -5   6  -1   55.09    6.70
   5   6   1   55.39    5.80
   6   6  -1  171.08   12.50
   6  -6   1  148.39   14.50
   6  -6   1  187.78   15.10
  -6   6   1  172.68   15.20
   6   6  -1  174.28   12.30
   6   6  -1  166.58   11.90
  -6   6   1  173.58   14.30
  -6  -6  -1  164.98   11.90
  -6   6  -1  153.28   14.90
  -6   6  -1  161.08   14.60
   6  -6  -1  171.38   14.90
   6  -6  -1  149.19   14.60
   6   6   1  152.28   12.70
   6   6   1  159.38   12.70
  -6   6  -1  181.08   14.50
   7  -6   1   59.49    9.40
   7   6  -1   40.80    5.00
   7  -6   1   51.39    9.10
  -7   6   1   41.80    6.40
   7   6  -1   44.10    4.50
  -7  -6  -1   42.70    4.50
   7   6  -1   47.80    4.90
   7  -6  -1   44.60    8.30
  -7   6  -1   50.49    8.20
  -7   6  -1   38.40    6.50
   7   6   1   45.10    6.00
   7   6   1   45.10    5.10
   7  -6  -1   50.29    8.60
   7   6   1   43.40    6.40
   8   6  -1  150.88   11.50
  -8  -6  -1  135.29   10.70
   8  -6   1  135.89   13.50
   8   6  -1  122.79   10.40
  -8   6   1  126.79   11.90
   8  -6   1  112.59   13.90
   8   6   1  130.79   10.20
   8   6   1  120.79   11.10
   8  -6  -1  100.29   12.30
  -8   6  -1  118.29   12.00
  -8   6  -1  127.49   13.10
   8   6   1  126.49   11.90
   9  -6   1  127.69   14.30
   9   6  -1  137.89   12.20
  -9   6   1  159.18   15.60
  -9   6   1  148.89   13.10
   9  -6   1  117.19   13.80
   9   6   1  136.89   12.50
  -9   6  -1  109.39   14.30
   9  -6  -1  131.39   14.40
   9   6   1  165.68   13.60
   9  -6  -1  114.99   13.80
  -9   6  -1  146.69   13.00
  10  -6   1  190.98   18.90
 -10   6   1  208.58   16.80
  10   6  -1  183.28   15.80
 -10   6  -1  214.88   17.10
  10   6   1  187.98   17.30
  10  -6  -1  202.28   19.10
  10   6   1  186.38   16.50
 -10   6  -1  192.08   18.50
  11   6  -1   62.69    9.10
  11  -6   1   44.90    9.90
 -11   6   1   60.19    8.00
 -11   6  -1   64.99    8.00
  11  -6  -1   72.69   12.40
  11   6   1   56.19    9.30
  11   6   1   66.09    8.70
  12   6  -1    2.40    3.80
  12   6  -1   11.60    4.60
  12  -6   1    8.30    4.80
 -12   6   1   17.30    4.70
 -12   6  -1   12.90    4.50
  12   6   1    4.90    3.40
  12  -6  -1    5.30    4.20
  12   6   1    9.90    4.40
  13   6  -1   16.10    6.00
 -13   6   1   25.70    5.60
  13   6  -1   19.70    5.80
  13  -6   1    9.70    5.10
  13   6   1   23.90    5.70
  13   6   1   12.70    5.60
  13  -6  -1   18.40    6.60
 -13   6  -1   15.20    4.90
 -14   6   1    4.80    3.50
  14   6  -1   10.80    5.20
  14   6   1   21.60    7.20
 -14   6  -1   -3.60    3.10
   0   7  -1    7.00    2.20
   0   7   1    9.70    3.30
   0  -7  -1    7.90    2.40
   0  -7  -1    4.70    1.90
   0  -7   1    7.40    2.00
   0   7  -1   11.20    2.50
   0   7   1    3.80    1.90
   1   7  -1  202.88   13.20
  -1  -7  -1  169.08   13.50
  -1  -7  -1  184.78   13.30
   1  -7   1  164.78   14.40
  -1  -7  -1  187.98   14.90
  -1   7   1  204.48   15.50
  -1   7   1  187.98   14.40
   1  -7  -1  160.58   13.20
   1   7   1  188.08   15.10
   1  -7  -1  181.38   14.10
  -1  -7   1  194.58   12.70
  -1  -7   1  193.88   12.60
   1   7   1  167.38   13.50
  -1   7  -1  195.98   15.30
   1  -7  -1  177.18   14.30
  -1   7  -1  210.48   14.30
  -2   7   1  110.59   10.50
  -2  -7  -1  103.69    9.80
  -2  -7  -1  121.19    8.40
   2  -7   1  113.69    9.60
   2   7  -1   92.49    7.70
  -2   7   1  110.89    9.90
   2   7  -1  113.89   10.10
   2  -7   1  106.19    8.60
   2   7   1  113.49    8.80
  -2   7  -1   87.79    9.20
  -2   7  -1  121.29   10.70
   2  -7  -1  109.89    9.70
   2  -7  -1  115.89    9.30
  -3  -7  -1  184.88   14.60
  -3   7   1  175.08   15.10
  -3   7   1  187.68   15.00
   3  -7   1  164.48   14.40
   3  -7   1  201.98   14.20
  -3  -7  -1  179.98   12.80
   3   7  -1  182.88   14.40
  -3   7  -1  167.68   14.90
   3  -7  -1  199.28   14.60
   3   7   1  177.28   13.10
  -3   7  -1  195.58   15.10
  -3   7  -1  178.28   14.50
   3  -7  -1  164.68   14.40
   3   7   1  174.98   14.50
  -4   7   1   72.69    8.80
  -4   7   1   86.99    9.20
  -4  -7  -1   90.09    6.70
   4   7  -1   90.49    8.40
   4  -7   1   74.79    8.70
   4  -7   1   75.59    9.40
   4   7   1   83.79    8.40
   4  -7  -1  108.99    9.40
  -4   7  -1   95.39    9.20
   4   7   1   84.09    7.40
   4  -7  -1  100.09    9.40
  -4   7  -1  102.79    9.80
   5   7  -1  162.88   12.40
  -5  -7  -1  154.68   10.50
  -5   7   1  125.49   13.40
   5  -7   1  179.88   14.40
  -5   7   1  154.88   13.60
  -5   7  -1  146.49   13.40
   5   7   1  151.48   12.60
   5  -7  -1  136.59   13.30
  -5   7  -1  157.88   14.20
  -5   7  -1  148.69   13.50
   5   7   1  166.48   11.80
   5  -7  -1  131.59   13.20
  -6   7   1  387.26   30.20
   6   7  -1  419.86   27.00
   6   7  -1  407.26   28.50
  -6  -7  -1  429.96   26.90
   6  -7   1  457.85   31.10
   6   7   1  418.46   28.30
  -6   7  -1  441.36   31.00
  -6   7  -1  419.26   30.50
   6  -7  -1  429.66   31.00
  -6   7  -1  393.16   31.30
   6   7   1  386.26   28.80
  -7  -7  -1  204.58   13.90
   7   7  -1  190.68   15.10
   7   7  -1  194.28   14.30
  -7   7   1  211.78   17.40
   7   7  -1  203.48   15.10
   7  -7   1  213.38   18.00
   7  -7  -1  174.48   17.50
   7   7   1  221.58   15.80
  -7   7  -1  222.88   18.40
   7  -7  -1  193.48   18.90
  -7   7  -1  226.68   17.80
   8  -7   1  267.97   23.60
   8  -7   1  282.77   23.40
  -8  -7  -1  275.97   19.00
   8   7  -1  275.57   19.80
  -8   7   1  321.07   23.00
   8   7   1  283.27   20.20
   8   7   1  298.27   21.10
  -8   7  -1  282.97   23.40
   8   7   1  269.37   21.60
   8  -7  -1  278.77   23.70
  -8   7  -1  290.87   22.70
   8  -7  -1  277.27   23.60
   9  -7   1   47.70    8.90
  -9   7   1   41.70    7.50
   9   7  -1   30.30    5.90
   9   7  -1   30.20    5.10
  -9   7  -1   30.00    7.10
   9  -7  -1   38.70    8.40
  -9   7  -1   34.20    6.30
   9   7   1   41.00    6.60
   9   7   1   35.00    6.50
  10  -7   1   68.99   14.50
 -10   7   1   61.49    8.50
  10   7  -1   67.59    7.90
  10   7  -1   64.09    7.30
  10   7   1   58.29    8.30
  10  -7  -1   68.19   11.50
 -10   7  -1   64.99    8.60
  10   7   1   75.89    8.50
  11   7  -1   25.20    6.20
  11   7  -1   17.30    4.90
  11  -7   1   28.50    7.90
 -11   7   1   16.10    4.80
 -11   7  -1   19.10    5.10
  11  -7  -1   11.40    5.80
  11   7   1   18.70    5.40
  11   7   1   19.70    5.10
  12   7  -1   29.80    7.00
  12   7  -1   20.00    5.10
 -12   7   1   23.90    5.90
  12  -7   1   15.60    6.40
 -12   7  -1   20.80    6.20
  12   7   1   33.50    7.60
  12  -7  -1   14.30    6.40
  12   7   1   35.40    7.10
  13   7  -1   49.90    8.40
  13   7  -1   68.09   10.50
 -13   7   1   55.89    8.70
  13  -7   1   44.90   10.20
  13   7   1   53.19   11.30
  13   7   1   56.69    9.10
  13  -7  -1   44.10   10.50
 -13   7  -1   51.79    8.80
   0   8   1  167.48   14.50
   0   8  -1  170.38   14.50
   0  -8  -1  172.38   12.90
   0   8  -1  169.38   12.70
   0  -8  -1  157.08   12.90
   0   8   1  161.68   13.10
  -1   8   1  653.73   43.10
  -1  -8  -1  587.24   40.60
   1  -8   1  618.04   40.90
  -1  -8  -1  601.24   40.30
   1   8  -1  617.54   42.50
  -1  -8   1  598.34   39.40
   1   8   1  682.23   41.10
   1  -8  -1  625.44   41.30
  -1  -8   1  590.24   39.50
   1   8   1  621.14   42.60
   1  -8  -1  653.73   41.70
  -1   8  -1  632.14   41.30
   1  -8  -1  608.54   40.00
  -1   8  -1  609.44   42.70
  -2   8   1  204.48   18.30
   2   8  -1  234.08   16.60
  -2  -8  -1  268.07   17.10
   2   8  -1  266.07   19.30
   2  -8   1  269.17   17.10
   2  -8   1  243.68   18.40
  -2   8   1  258.97   19.80
   2  -8  -1  251.57   18.70
   2   8   1  236.88   17.50
   2  -8  -1  254.87   17.80
   2  -8  -1  234.78   18.70
  -2   8  -1  219.48   19.20
   2   8   1  229.58   18.90
   3   8  -1   22.10    4.40
  -3  -8  -1   22.90    3.40
   3  -8   1   27.50    3.90
  -3  -8  -1   24.60    2.60
  -3   8   1   18.80    4.80
   3  -8   1   15.70    3.90
  -3   8   1   18.40    4.10
   3  -8  -1   18.60    4.30
  -3   8  -1   22.50    4.90
   3   8   1   31.90    6.30
  -3   8  -1   22.70    5.00
   3   8   1   22.80    3.90
   4  -8   1  252.27   18.40
   4   8  -1  243.08   18.40
  -4   8   1  219.38   19.10
   4  -8   1  250.17   19.20
   4   8   1  229.38   16.70
  -4   8  -1  247.48   19.40
   4   8   1  221.78   16.80
   4  -8  -1  250.17   19.10
  -4   8  -1  237.68   19.40
   4   8   1  224.38   18.30
  -5   8   1   76.29    8.90
  -5   8   1   61.99    8.00
   5   8  -1   73.39    7.90
   5  -8   1   63.59    7.60
   5  -8   1   67.39    8.10
  -5   8  -1   65.39    8.20
  -5   8  -1   50.99    7.70
   5  -8  -1   51.99    7.30
   5   8   1   58.79    5.90
   5   8   1   62.09    7.10
   6   8  -1  125.79   10.80
   6  -8   1  148.09   12.90
  -6   8   1  128.39   12.60
   6   8   1  112.19   10.80
   6   8   1  121.19   10.00
  -6   8  -1  106.59   11.90
   6  -8  -1  125.59   12.50
   7   8  -1  111.99   10.40
   7   8  -1  129.09   11.10
   7  -8   1  119.49   13.00
  -7   8   1  147.99   13.50
   7   8   1  124.99   13.60
   7   8   1  149.09   11.20
  -7   8  -1  123.59   13.90
   7  -8  -1  156.58   14.30
  -7   8  -1  136.59   13.30
  -8   8   1  453.85   34.60
   8   8  -1  442.56   30.70
   8   8  -1  514.15   32.40
   8  -8   1  461.45   35.60
   8   8  -1  479.95   31.80
   8  -8  -1  482.15   35.90
   8   8   1  464.65   32.40
   8   8   1  476.95   32.30
   8   8   1  463.15   33.50
  -8   8  -1  466.95   34.80
   9   8  -1   17.40    4.30
   9   8  -1   15.50    3.30
  -9   8   1   22.00    6.10
   9  -8   1   18.00    5.10
   9   8   1   17.10    4.40
   9   8   1   18.30    3.70
  -9   8  -1   19.00    5.80
   9  -8  -1   11.30    5.20
   9   8   1   10.20    4.00
  10   8  -1   51.89    6.30
 -10   8   1   57.89    9.80
  10  -8   1   75.19   10.40
  10   8  -1   58.19    7.50
  10   8   1   59.49    8.40
  10   8   1   52.99    8.40
 -10   8  -1   70.89   11.20
  10  -8  -1   65.19   11.80
  11   8  -1    7.90    3.40
  11   8  -1    7.80    3.20
  11  -8   1    3.20    4.60
  11   8   1    9.40    4.50
  11   8   1   12.80    4.30
 -11   8  -1   16.60    5.90
  11  -8  -1   12.60    6.00
  12   8  -1   38.90    6.20
  12  -8   1   17.90    6.10
  12   8  -1   27.30    6.90
 -12   8   1   28.00    6.50
 -12   8  -1   35.10    7.30
  12   8   1   31.50    7.60
  12   8   1   24.20    6.10
  12  -8  -1   39.20    9.50
  13   8  -1    5.10    3.70
  13   8  -1   -3.90    4.30
  13  -8   1    2.50    4.10
  13  -8  -1   11.40    6.40
 -13   8  -1    6.00    4.80
   0  -9  -1   91.79    8.00
   0   9   1   71.39    7.90
   0  -9  -1   69.39    7.60
   0   9  -1   89.09    9.60
   0  -9   1   80.79    7.20
   0   9   1   86.19    9.50
   0   9  -1   85.89    7.90
  -1  -9  -1  669.73   43.80
   1   9  -1  667.33   46.30
  -1   9   1  671.73   46.80
   1  -9   1  643.94   44.30
   1   9  -1  726.93   44.20
   1  -9   1  661.33   44.40
  -1  -9  -1  697.13   44.60
  -1   9  -1  660.13   46.60
  -1  -9   1  646.44   42.70
   1   9   1  679.23   46.50
   1  -9  -1  676.63   44.90
   1  -9  -1  668.33   45.10
  -1   9  -1  703.83   45.10
  -1  -9   1  649.83   42.80
  -2   9   1  138.79   13.00
   2   9  -1  116.69    9.90
   2   9  -1  131.79   12.40
  -2  -9  -1  131.09   10.20
   2  -9   1  135.39   11.50
   2  -9   1  140.99    9.60
  -2  -9  -1  127.99    9.80
   2   9   1  124.59   10.70
  -2   9  -1  124.59   12.60
   2  -9  -1  123.49   11.40
  -2   9  -1  125.99   11.70
   2  -9  -1  138.49   12.10
   2   9   1  125.89   12.30
   3   9  -1    8.40    2.20
   3  -9   1   10.80    2.80
   3  -9   1   11.90    3.50
   3   9  -1    4.20    2.70
  -3  -9  -1    7.20    2.00
  -3   9   1    4.10    2.70
  -3  -9  -1    7.90    1.90
  -3   9   1    5.70    2.50
  -3   9  -1    7.50    3.50
   3  -9  -1    4.30    2.70
   3   9   1    7.90    3.20
  -3   9  -1    7.00    3.40
   3   9   1    2.80    2.00
   3  -9  -1    8.40    4.70
   4  -9   1  139.89   13.30
   4   9  -1  202.88   15.30
  -4   9   1  191.28   15.90
  -4   9   1  158.58   15.40
   4   9   1  178.08   15.00
   4  -9  -1  151.38   14.00
  -4   9  -1  180.08   15.60
  -4   9  -1  167.58   15.60
   5  -9   1   98.39   10.50
   5   9  -1  124.59   11.10
  -5   9   1  120.09   12.20
  -5   9  -1  114.19   12.10
   5   9   1  111.59   11.10
  -5   9  -1   97.99   11.60
   5  -9  -1  135.29   11.90
   5   9   1  106.99    9.50
   6   9  -1  265.37   20.40
  -6   9   1  287.37   22.50
   6  -9   1  271.07   22.30
  -6   9   1  217.68   21.60
   6  -9   1  252.07   21.20
  -6   9  -1  218.28   21.80
   6   9   1  284.07   18.90
   6   9   1  283.87   20.90
   6  -9  -1  277.47   21.80
  -6   9  -1  307.07   22.90
   7   9  -1    1.70    2.00
  -7   9   1   -0.80    2.10
   7  -9   1   -1.60    2.10
   7   9   1    1.20    1.70
  -7   9  -1    0.70    2.10
   7  -9  -1   -0.50    2.50
   7   9   1    1.90    1.80
  -8   9   1   16.90    5.00
   8   9  -1   10.80    3.90
   8  -9   1   16.40    5.30
   8   9  -1   13.40    3.50
   8   9   1   13.50    3.90
   8   9   1   14.30    3.50
   8  -9  -1   11.30    5.90
  -8   9  -1   15.70    5.30
   8   9   1   19.90    4.50
   9   9  -1   18.00    4.40
  -9   9   1   17.50    5.60
   9   9   1   11.60    4.00
   9  -9  -1    7.10    4.60
  -9   9  -1   23.40    6.30
   9   9   1   19.00    4.00
  10  -9   1   91.89   12.90
  10   9  -1  115.59   11.20
 -10   9   1  112.29   13.00
  10   9   1  114.89   11.80
  10   9   1  114.49   10.40
  10  -9  -1  109.79   14.10
 -11   9   1   24.50    6.10
  11   9  -1   29.70    6.70
  11  -9   1   33.90    8.80
  11   9  -1   33.00    4.60
  11  -9  -1   19.20    6.70
  11   9   1   26.90    6.50
  11   9   1   30.40    5.70
 -11   9  -1   20.30    5.90
  12   9  -1   85.19   11.60
 -12   9   1  107.59   12.80
  12  -9   1  134.39   16.00
  12   9  -1   93.19    9.10
  12   9   1  101.89   12.60
  12   9   1   98.89   10.70
 -12   9  -1   91.69   12.70
  12  -9  -1  121.19   15.40
   0  10   1  159.48   15.10
   0 -10  -1  163.18   13.30
   0 -10  -1  163.88   12.90
   0 -10   1  158.88   12.30
   0  10   1  158.28   13.60
   0  10  -1  159.68   13.20
   0  10  -1  148.59   14.60
  -1 -10  -1  551.34   37.60
   1 -10   1  556.54   38.30
   1  10  -1  593.94   41.00
  -1  10   1  580.74   41.20
   1 -10   1  570.94   38.40
  -1  10   1  590.14   39.60
   1  10  -1  520.45   39.60
   1 -10  -1  573.44   38.90
   1  10   1  594.74   39.00
   1  10   1  604.94   41.20
  -1 -10   1  579.44   36.60
  -1  10  -1  565.14   39.20
  -1  10  -1  575.44   41.10
   1 -10  -1  548.95   39.00
  -2 -10  -1   10.60    2.30
   2  10  -1   17.40    3.40
  -2 -10  -1    5.90    2.10
   2 -10   1   12.30    3.40
  -2  10   1    7.10    3.70
   2  10  -1    9.90    3.90
  -2  10   1    7.40    3.00
  -2  10  -1    1.30    2.60
   2 -10  -1   10.30    2.50
   2  10   1    2.70    2.60
   2 -10  -1    4.20    2.80
  -2  10  -1    9.40    3.40
   2  10   1    8.20    2.80
   2 -10  -1   10.50    3.00
   3 -10   1  496.15   30.00
  -3  10   1  438.16   32.70
  -3  10   1  444.16   33.70
   3  10  -1  424.56   29.50
   3  10  -1  460.65   33.00
  -3  10  -1  419.86   32.40
   3  10   1  456.35   33.10
   3 -10  -1  444.86   32.40
   3  10   1  421.06   30.60
   3 -10  -1  488.35   33.00
  -3  10  -1  421.66   33.30
  -4  10   1    0.20    2.00
   4  10  -1    4.00    1.90
  -4  10   1    3.60    2.60
   4 -10   1    1.30    2.20
   4  10  -1    3.60    3.00
  -4  10  -1    1.70    2.40
   4  10   1    1.60    2.20
  -4  10  -1    3.60    2.90
   4 -10  -1    3.50    2.60
   4  10   1    2.10    2.10
   5 -10   1   48.20    8.10
   5  10  -1   51.89    7.30
   5 -10   1   60.99    7.50
  -5  10   1   50.79    8.80
   5  10  -1   61.89    5.60
  -5  10   1   86.39   12.70
   5  10   1   75.49    8.60
   5  10   1   73.09    6.90
   5 -10  -1   78.29   10.20
  -5  10  -1   46.30    7.70
   5 -10  -1   49.10    7.30
  -5  10  -1   62.09    8.90
   6 -10   1   17.20    5.20
  -6  10   1   18.90    5.80
   6  10  -1   21.80    5.10
  -6  10  -1   31.00    7.70
   6  10   1   25.80    4.60
   6 -10  -1   22.10    5.40
   6  10   1   19.30    4.60
   7  10  -1   29.70    6.00
   7 -10   1   31.50    6.70
  -7  10   1   45.00    8.90
  -7  10  -1   33.20    7.30
   7 -10  -1   19.50    5.90
   7  10   1   23.10    5.50
   8  10  -1   74.79    7.30
   8  10  -1   68.09    7.80
   8 -10   1   54.99   10.20
   8  10   1   60.49    6.40
  -8  10  -1   88.89   13.90
   8 -10  -1   70.89   11.50
   8  10   1   54.19    8.30
   9  10  -1   68.19    7.90
   9 -10   1   86.39   11.30
  -9  10   1   80.09   10.70
   9  10  -1   76.19    8.20
  -9  10  -1   75.49   11.70
   9  10   1   63.59    9.20
   9  10   1   78.39    8.70
   9 -10  -1   86.39   11.30
   9  10   1   77.09    7.50
 -10  10   1    9.60    5.00
  10 -10   1    8.00    5.30
  10  10  -1    7.10    3.30
  10 -10  -1   -2.70    4.00
  10  10   1    7.60    3.70
 -10  10  -1   10.30    5.00
  10  10   1    6.30    2.90
 -11  10   1    6.70    4.40
  11  10  -1    4.90    3.30
  11 -10   1    9.40    6.00
 -11  10  -1    6.30    4.40
  11  10   1    7.70    3.20
  11 -10  -1    0.80    5.20
  11  10   1    0.10    3.90
   0 -11   1   53.79    5.70
   0 -11   1   58.09    5.70
   0  11  -1   41.60    6.10
   0  11   1   51.09    8.80
   0  11   1   54.19    6.90
   0  11  -1   48.90    8.30
   0 -11  -1   47.30    6.00
   0 -11  -1   59.39    6.60
  -1 -11  -1   35.60    5.20
   1 -11   1   36.90    5.80
   1  11  -1   38.40    6.80
  -1  11   1   35.30    8.00
  -1  11   1   30.20    5.90
   1  11  -1   33.10    4.80
   1 -11   1   35.90    5.80
   1 -11  -1   24.30    5.20
  -1  11  -1   29.80    5.90
   1  11   1   33.10    7.10
  -1  11  -1   42.80    8.60
   1  11   1   37.90    6.20
   2  11  -1   86.69   10.90
   2 -11   1   93.29    9.80
   2  11  -1   96.19    9.10
  -2 -11  -1   97.69    8.00
  -2 -11  -1  111.59    8.50
  -2  11   1   86.89   11.30
   2 -11  -1  100.49   10.40
   2  11   1  114.59   12.10
  -2  11  -1   97.59   11.70
   2  11   1  110.29    9.90
  -2  11  -1  103.69   10.90
   3  11  -1  105.69   11.60
   3  11  -1  110.99    9.10
  -3  11   1  108.39   12.30
  -3  11   1  102.09   11.40
   3  11   1  117.59   12.10
   3 -11  -1  101.39   11.00
   3 -11  -1   96.29    9.10
  -3  11  -1   98.79   11.80
   3  11   1  100.59    9.60
   3 -11  -1  111.29   11.50
   4 -11   1  163.88   12.90
   4  11  -1  147.19   14.70
   4  11  -1  159.38   12.00
  -4  11   1  126.49   14.80
  -4  11   1  155.68   16.00
  -4  11  -1  140.99   15.50
   4 -11  -1  168.08   13.60
   4 -11  -1  171.68   15.60
   4  11   1  160.48   13.20
   4  11   1  164.28   15.30
   5  11  -1   57.59    5.80
  -5  11   1   44.20   10.70
   5  11  -1   54.39    8.90
   5 -11   1   54.79    7.10
   5 -11  -1   65.39    7.90
   5  11   1   63.29   10.30
   5  11   1   54.69    6.50
  -6  11   1   46.30    8.50
   6 -11   1   57.69    7.80
   6  11  -1   43.70    7.60
   6  11   1   56.49    6.60
   6  11   1   38.00    7.40
  -6  11  -1   47.60    9.40
   6 -11  -1   68.29    8.60
   7 -11   1   11.30    4.30
  -7  11   1   14.00    5.00
   7  11  -1   11.70    2.70
   7  11  -1   12.50    4.10
  -7  11  -1    2.90    3.50
   7  11   1   16.00    4.50
   7 -11  -1    7.70    4.00
   7  11   1    9.70    3.40
   8  11  -1   64.99    8.20
  -8  11   1   60.49   10.10
   8  11  -1   60.79    7.30
   8 -11   1   52.19    9.50
   8  11   1   68.59    7.90
   8  11   1   87.59    9.40
  -8  11  -1   74.59   11.40
   9  11  -1    1.70    2.80
   9  11  -1    8.90    3.60
   9 -11   1    8.10    4.50
  -9  11   1    3.40    3.50
   9  11   1    4.40    3.90
  -9  11  -1    0.00    3.00
   9 -11  -1    5.20    4.20
   9  11   1    2.80    3.30
 -10  11   1   62.09   10.10
  10 -11   1   54.09   10.40
  10  11  -1   47.70    7.70
  10  11   1   44.70    8.20
  10  11   1   52.39    7.50
  10 -11  -1   76.49   12.70
 -10  11  -1   40.20    8.40
   0  12  -1   45.80    8.50
   0  12   1   64.09    7.80
   0 -12   1   64.59    6.10
   0  12   1   70.69   11.20
   0  12  -1   51.89    7.20
   0 -12  -1   60.49    7.10
   0 -12   1   53.39    5.90
  -1  12   1    0.10    3.60
   1  12  -1   10.10    3.20
   1  12  -1    7.60    3.60
  -1 -12  -1   11.00    3.00
  -1 -12  -1    6.00    2.80
  -1  12   1   21.90    9.90
   1 -12  -1   11.60    3.80
   1  12   1   11.80    3.90
   1  12   1    6.40    3.50
  -1  12  -1   14.90    7.00
  -1  12  -1    9.70    3.60
  -2  12   1  102.49   12.90
   2  12  -1  121.99   10.30
   2  12  -1  111.29   12.60
   2 -12   1  118.49   12.30
   2 -12   1   84.89    9.80
   2  12   1  121.69   13.00
   2  12   1  106.19   10.60
   2 -12  -1  124.99   11.70
  -2  12  -1  131.49   14.00
  -2  12  -1   96.99   11.60
   3 -12   1   22.90    5.10
   3  12  -1   16.20    3.80
  -3  12   1   20.50    6.00
   3  12  -1   19.00    5.10
   3  12   1   27.60    5.20
   3 -12  -1   19.80    5.30
   3  12   1   19.40    6.50
  -3  12  -1   19.70    5.30
  -3  12  -1   16.10    5.80
   4  12  -1   57.39    9.50
  -4  12   1   35.50    8.00
   4  12  -1   54.99    6.20
  -4  12  -1   58.19    9.80
   4 -12  -1   56.89    6.60
   4 -12  -1   61.89   10.10
   4  12   1   73.99    9.20
   4  12   1   53.19    6.90
  -5  12   1   24.60    7.00
   5  12  -1   24.90    6.70
   5 -12   1   24.00    4.90
   5 -12  -1   35.10    6.10
   5  12   1   29.30    5.20
   5 -12  -1   32.40    7.60
   5  12   1   19.70    5.40
  -5  12  -1   18.00    5.80
   6  12  -1   51.49    8.90
   6 -12   1   42.00    7.00
  -6  12   1   48.60    9.20
   6  12   1   45.10    6.80
  -6  12  -1   30.50    6.90
   6  12   1   39.60    7.80
   6 -12  -1   36.10    7.00
   7 -12   1   24.50    6.10
   7  12  -1   26.00    5.80
  -7  12   1   21.20    6.40
   7 -12  -1   16.70    5.50
  -7  12  -1   26.10    7.10
   7  12   1   13.70    4.40
   7  12   1   17.00    4.50
  -8  12   1   46.50    9.30
   8  12  -1   64.89    8.60
   8  12  -1   60.19    7.20
   8 -12   1   77.29   12.50
  -8  12  -1   49.90    9.20
   8  12   1   62.89    9.80
   8  12   1   53.59    8.10
   8 -12  -1   57.09   10.10
   9  12  -1   53.59    7.90
   9  12  -1   42.50    6.80
  -9  12   1   25.50    6.80
   9  12  -1   40.00    7.20
   9 -12   1   39.90    8.60
   9  12   1   31.10    7.20
   9  12   1   42.20    7.40
  -9  12  -1   37.70    8.40
   9 -12  -1   27.90    7.90
   0  13   1   -0.60    2.20
   0  13  -1   -3.40    2.70
   0  13  -1    2.70    3.20
   0 -13   1    6.20    2.00
   0  13   1    0.70    2.60
  -1  13   1   10.30    4.60
   1 -13   1   -0.40    1.90
   1  13  -1   10.70    4.90
   1  13  -1    4.60    3.20
  -1  13   1    6.30    4.80
   1 -13  -1    1.40    1.90
  -1  13  -1   10.40    4.40
   1  13   1   11.20    4.90
   1  13   1   14.70    5.10
  -1  13  -1    3.20    4.30
   2  13  -1   55.89   10.90
  -2  13   1   64.19   10.30
   2  13  -1   63.09    7.60
   2  13   1   69.49   11.80
  -2  13  -1   58.39    9.30
  -3  13   1   -1.90    2.20
   3 -13   1   -0.50    2.60
   3  13  -1   -3.20    2.20
   3  13  -1    0.30    2.30
   3  13   1   -0.60    2.50
   3  13   1    2.00    2.70
  -3  13  -1    3.10    3.40
   3 -13  -1   -0.90    2.40
  -4  13   1   80.89   13.10
   4  13  -1   90.99   11.30
   4  13  -1   80.99    8.30
  -4  13  -1   69.89   11.30
   4  13   1   89.49   11.30
   4  13   1   67.69    8.70
   5  13  -1    8.50    2.80
  -5  13   1    7.70    4.10
   5  13   1    2.40    3.20
   5  13   1   10.80    3.70
  -5  13  -1    6.30    5.30
   5 -13  -1    8.60    3.60
  -6  13   1   41.70    8.80
   6  13  -1   22.00    3.90
   6  13  -1   30.40    8.20
   6  13   1   13.30    4.80
   6 -13  -1   24.00    6.90
  -6  13  -1   22.50    7.20
   6  13   1   20.60    6.20
   6 -13  -1   24.50    5.70
   7  13  -1   12.00    4.60
   7  13  -1    3.90    3.10
   7 -13   1   10.20    4.20
  -7  13   1    8.20    5.50
   7 -13  -1   16.20    5.20
   7 -13  -1    5.50    5.00
  -7  13  -1   10.80    4.90
   7  13   1   14.50    4.70
  -8  13   1   64.29   12.10
   8  13  -1   38.50    8.00
   8 -13  -1   39.90    8.60
   8  13   1   62.19   10.40
  -8  13  -1   43.20   10.90
   0  14  -1   14.90    6.00
   0  14  -1   21.80    6.60
   0  14   1   12.60    4.60
   1 -14   1   73.49   10.20
   1  14  -1   72.49    9.70
   1  14  -1   88.19   14.10
  -1  14   1   91.49   14.70
   1  14   1  100.09   12.70
  -1  14  -1   79.89   13.90
   2  14  -1    7.30    4.30
   2  14  -1    8.10    4.00
  -2  14   1    3.30    3.00
  -2  14  -1    0.60    3.30
   2  14   1    4.80    3.70
   2  14   1   -1.20    2.80
   2 -14  -1   -1.70    2.40
   3  14  -1    8.20    4.30
   3  14  -1   19.10    4.30
  -3  14   1   11.60    4.10
   3  14   1   33.70    8.60
  -3  14  -1    9.80    5.40
   3  14   1   14.10    4.90
   4  14  -1    0.60    2.90
  -4  14   1    2.80    4.20
   4 -14   1   -2.30    3.30
   4  14  -1    1.10    4.20
   4  14   1   -2.40    3.50
  -4  14  -1    3.10    3.70
   4  14   1    2.80    3.40
   4 -14  -1   -3.00    3.70
   5  14  -1   59.89    9.80
  -5  14   1   82.09   13.30
   5  14  -1   50.99    7.70
   5  14   1   74.49    9.60
  -5  14  -1   91.69   14.40
   5  14   1   64.69   11.30
   6  14  -1    7.80    5.10
   6 -14   1    3.00    4.80
  -6  14   1    6.30    4.60
   6 -14  -1    2.50    3.40
   6 -14  -1   13.10    6.30
  -6  14  -1    9.90    6.30
   6  14   1   24.60    6.80
   0  15  -1   18.80    7.30
   0  15   1   18.10    6.30
   1  15  -1   55.49   11.20
  -1  15   1   47.40   11.30
  -1  15  -1   43.20   10.40
   1  15   1   44.90    9.50
   2  15  -1    4.30    4.10
   2 -15   1    1.70    3.90
  -2  15   1    4.80    3.80
  -2  15  -1   14.00    4.90
   2 -15  -1   -1.30    3.90
   2  15   1   13.50    5.50
  -3  15   1  147.69   25.90
   3  15  -1  115.19   14.40
  -3  15  -1   86.29   15.70
   3  15   1  100.99   13.90
   0   0   2 3718.23  234.98
   0   0   2 3421.26  218.08
   0   0  -2 3264.97  219.48
   1   0   2 1595.04  107.69
  -1   0  -2 1930.41  107.79
  -1   0   2 1865.51  107.49
   1   0  -2 1563.64  107.29
   1   0  -2 1610.14  107.29
  -1   0  -2 1631.04  107.69
   1   0   2 1891.31  107.79
   1   0  -2 1758.62  107.49
  -1   0   2 1846.12  107.49
  -1   0   2 1650.23  107.29
  -2   0   2  173.28   12.90
  -2   0  -2  206.08   13.70
   2   0  -2  190.68   12.70
  -2   0   2  198.68   12.80
  -2   0  -2  193.18   13.70
   2   0   2  192.58   13.60
  -3   0   2   10.00    1.60
   3   0  -2    8.50    1.40
   3   0  -2    9.40    2.00
  -3   0   2    6.00    1.60
  -3   0  -2    7.70    2.10
   3   0   2    5.90    1.60
   3   0   2    8.30    2.20
  -3   0  -2    5.80    1.50
   4   0  -2    5.50    1.80
   4   0  -2    6.00    1.80
  -4   0  -2    6.10    2.20
  -4   0  -2    6.60    2.30
  -4   0   2    9.30    1.60
   4   0   2    6.00    2.00
   4   0   2    7.00    2.50
  -4   0   2    6.10    1.80
   4   0  -2    6.90    1.30
   5   0   2  126.39   11.00
   5   0   2  124.59   11.20
   5   0  -2  123.39   10.40
  -5   0  -2  129.89   11.00
  -5   0   2  147.49   10.70
   5   0  -2  134.29   10.70
   6   0  -2   10.50    2.80
  -6   0   2   12.20    3.20
   6   0   2    7.60    2.30
   6   0   2   13.90    4.10
  -6   0  -2    9.10    3.00
  -6   0  -2   10.80    2.80
   6   0  -2   16.30    3.70
  -6   0  -2   14.80    2.70
  -7   0  -2  168.58   14.10
   7   0   2  170.78   14.40
  -7   0  -2  145.89   14.10
  -7   0  -2  164.48   12.30
  -7   0   2  158.18   13.50
   7   0  -2  178.38   14.00
   7   0  -2  175.28   14.10
   7   0   2  185.58   14.90
   8   0   2   51.69    7.10
  -8   0  -2   71.09    8.10
  -8   0   2   61.39    7.10
   8   0   2   47.60    8.80
  -8   0  -2   58.89    5.50
   8   0  -2   58.99    7.30
  -8   0  -2   56.49    7.10
   8   0  -2   54.09    6.90
   9   0   2   -1.90    1.60
  -9   0  -2   -0.60    2.10
  -9   0  -2    3.30    1.50
   9   0  -2   -2.10    1.60
   9   0  -2    2.10    1.70
  -9   0  -2   -0.50    1.90
   9   0   2    1.70    2.30
  10   0   2   20.00    5.40
 -10   0   2   29.40    5.90
  10   0   2   16.40    5.20
  10   0  -2   20.60    5.20
 -10   0  -2   16.00    4.50
  10   0  -2   19.30    5.20
 -10   0  -2   27.70    6.30
 -11   0   2  102.69   11.20
  11   0   2  102.29   12.50
  11   0   2   87.79   11.50
  11   0  -2  116.69   12.40
 -11   0  -2  107.09   12.00
  11   0  -2   96.49   11.60
  12   0   2   -2.90    3.60
 -12   0  -2   -0.70    2.40
 -12   0   2    3.30    3.40
  12   0  -2   -0.50    2.90
  12   0  -2    4.20    3.90
  12   0   2   -1.40    2.40
 -13   0   2    1.40    3.90
  13   0  -2    4.50    3.40
 -13   0  -2    2.40    3.50
  13   0  -2   -0.30    3.20
  13   0   2    5.40    4.70
  13   0   2    4.40    4.30
  14   0   2   -4.30    3.00
  14   0  -2   -1.60    3.10
 -14   0  -2    3.10    3.80
  14   0  -2   -2.60    5.10
  15   0   2    4.10    5.10
  15   0  -2    6.80    4.50
   0   1  -2  565.34   36.50
   0  -1  -2  661.83   37.50
   0   1  -2  535.25   36.60
   0   1  -2  525.25   36.60
   0  -1   2  605.54   36.50
   0  -1   2  613.34   36.60
   0  -1  -2  567.54   37.00
   0   1   2  537.65   36.90
   0  -1  -2  617.04   36.90
   1  -1   2 4450.35  292.37
  -1   1   2 3835.62  272.27
  -1   1   2 4597.54  274.57
  -1  -1  -2 3887.21  273.17
  -1  -1   2 4364.46  282.87
   1   1   2 4044.90  274.07
  -1   1  -2 4285.87  292.27
   1   1   2 4517.95  272.97
  -1  -1   2 4874.31  268.77
  -2   1   2  787.72   52.39
   2  -1   2  833.82   53.09
  -2  -1  -2  858.51   52.99
   2   1  -2  854.71   52.09
  -2   1   2  919.01   52.99
  -2  -1  -2  880.81   52.69
  -2  -1   2  898.51   51.89
   2   1   2  805.22   52.59
   2   1   2  830.02   52.89
   2  -1  -2  789.52   52.39
  -2   1  -2  772.72   52.89
  -2   1  -2  770.32   52.99
  -3   1   2 1572.84   99.19
  -3  -1  -2 1456.15   99.29
   3   1  -2 1524.75   98.59
  -3  -1  -2 1566.14   99.99
   3   1  -2 1650.13   99.29
   3  -1  -2 1613.04   99.09
  -3  -1   2 1632.44   98.89
   3   1   2 1570.04   99.99
  -3   1  -2 1776.02  100.59
   4  -1   2  400.46   28.80
   4  -1   2  444.86   29.00
  -4  -1  -2  409.26   28.50
   4   1  -2  436.86   27.80
  -4   1   2  420.56   27.40
  -4  -1  -2  459.35   27.80
   4  -1  -2  459.65   28.60
   4   1   2  391.16   28.40
   4   1   2  425.46   29.00
   4  -1  -2  446.36   27.30
  -4   1  -2  361.46   28.50
  -5   1   2  332.87   20.90
  -5  -1  -2  279.27   19.20
   5   1  -2  266.77   19.70
   5   1  -2  275.47   19.80
   5  -1   2  256.87   20.70
  -5   1   2  280.97   19.00
   5  -1   2  296.47   21.00
  -5  -1  -2  298.97   20.60
   5   1   2  308.37   21.10
   5   1   2  289.47   20.70
  -5   1  -2  293.97   20.80
   5  -1  -2  294.87   18.90
   5  -1  -2  276.07   20.30
  -5  -1   2  248.78   19.30
   5  -1  -2  305.37   20.80
   6  -1   2  352.46   25.60
  -6  -1  -2  373.86   25.30
   6   1  -2  314.67   24.30
   6   1  -2  356.56   24.50
  -6   1   2  363.36   23.20
  -6  -1  -2  352.06   23.40
   6  -1   2  400.56   26.30
   6   1   2  335.67   25.10
   6   1   2  411.06   26.20
   6  -1  -2  318.87   24.80
  -6  -1   2  321.37   23.80
  -6   1  -2  335.47   25.60
  -6   1  -2  377.96   25.70
  -7  -1  -2  254.47   18.80
   7  -1   2  210.38   18.90
   7   1  -2  260.17   18.50
  -7   1   2  233.78   16.30
   7  -1   2  274.17   19.70
  -7  -1  -2  226.38   16.50
   7  -1  -2  258.77   19.20
   7  -1  -2  229.78   18.50
  -7   1  -2  231.18   18.70
  -7   1  -2  221.78   19.00
  -7  -1   2  266.57   17.80
   7   1   2  243.08   18.90
  -8  -1  -2  100.19    9.30
  -8  -1  -2   84.59    6.80
   8   1  -2   83.89    8.70
   8  -1   2   81.19    9.40
   8   1  -2   93.69    9.20
   8  -1  -2   90.49    9.30
  -8   1  -2   84.59    9.20
  -8   1  -2   87.69    9.80
   8   1   2   86.69    9.60
  -8  -1   2   78.79    8.00
   8   1   2   68.99    8.70
   8  -1  -2   64.59    8.60
   9  -1   2  864.31   55.29
   9  -1   2  843.52   55.29
   9   1  -2  745.93   53.39
  -9  -1  -2  794.32   53.79
  -9   1   2  815.52   53.99
   9   1   2  744.23   54.39
  -9  -1   2  831.72   52.69
  -9   1  -2  767.52   54.79
   9  -1  -2  776.62   54.09
  -9   1  -2  759.62   53.99
  10  -1   2   53.99    9.90
 -10  -1  -2   37.50    7.10
  10  -1   2   41.40    8.30
  10   1  -2   50.79    7.10
  10   1  -2   49.10    8.40
 -10   1   2   44.90    8.00
 -10   1  -2   46.90    5.10
 -10  -1   2   33.20    6.00
  10  -1  -2   26.10    6.20
  10   1   2   51.09    9.20
 -10   1  -2   40.80    7.90
  10   1   2   26.90    6.60
  10  -1  -2   37.10    7.80
 -10   1  -2   38.70    7.60
 -10   1  -2   46.90    5.10
  11   1  -2    9.00    4.20
 -11   1   2   13.00    4.50
  11  -1   2    7.10    4.80
 -11  -1  -2    7.40    3.80
  11   1  -2   11.40    4.60
  11  -1   2    3.80    3.50
 -11   1  -2    7.80    2.30
 -11   1  -2   15.10    5.40
  11  -1  -2    5.30    3.80
 -11   1  -2   12.00    2.80
  11   1   2    7.70    3.90
 -11   1  -2    9.20    4.10
  11  -1  -2    3.70    3.00
  11   1   2   12.70    4.70
  12   1  -2    2.10    3.40
 -12   1   2    4.60    4.00
 -12  -1  -2    8.90    4.30
  12   1  -2   16.60    5.60
  12   1   2   13.80    5.40
 -12   1  -2    9.40    3.90
  12  -1  -2   10.20    4.50
  12  -1  -2    9.40    4.60
  12   1   2   12.80    5.10
  13   1  -2  115.29   13.90
  13  -1   2   86.59   13.40
  13  -1   2  134.19   15.60
 -13  -1  -2  109.09   13.00
  13   1  -2  106.39   15.50
  13  -1  -2  145.09   15.10
  13   1   2  103.39   14.00
 -13   1  -2  120.99   13.90
  13   1   2  129.49   14.90
  14  -1   2    7.30    5.40
  14   1  -2    4.80    4.50
 -14  -1  -2   -1.10    3.10
  14   1  -2   -0.60    4.20
  14  -1  -2    2.30    6.30
  14  -1  -2    2.50    3.90
  14   1   2   -6.30    6.00
 -14   1  -2    4.00    4.20
  14   1   2    5.60    4.70
  15   1  -2   24.00    7.80
  15  -1   2   23.50    7.70
  15   1   2   15.50    6.10
  15  -1  -2   28.50    8.20
   0  -2   2  249.08   16.10
   0  -2  -2  274.97   17.00
   0   2  -2  239.38   16.30
   0   2   2  232.08   16.90
   0  -2   2  244.18   16.00
   0  -2  -2  257.77   17.10
   0   2  -2  249.28   16.50
   0  -2   2  261.67   16.50
   0  -2  -2  260.47   17.10
   1  -2   2  474.85   32.20
  -1  -2  -2  505.35   32.40
  -1  -2  -2  496.85   32.40
   1  -2   2  496.45   32.10
  -1   2   2  477.95   32.40
   1   2  -2  480.05   31.50
  -1   2  -2  575.34   32.50
   1   2   2  480.35   32.40
   1  -2  -2  490.75   32.50
  -1   2  -2  530.55   32.40
  -1  -2   2  495.95   31.30
   1  -2  -2  519.05   32.50
   1   2   2  499.55   32.40
  -2  -2  -2  267.67   17.60
  -2   2   2  276.07   18.00
   2  -2   2  244.48   17.80
   2   2  -2  247.88   16.60
   2  -2   2  247.38   17.80
  -2  -2  -2  271.17   17.80
   2   2   2  245.18   17.50
   2   2   2  248.48   17.70
  -2   2  -2  267.77   18.10
   2  -2  -2  281.27   17.70
  -2   2  -2  263.07   17.90
  -3  -2  -2  195.88   13.70
  -3  -2  -2  188.58   13.10
   3  -2   2  191.18   14.00
  -3   2   2  179.38   13.20
   3  -2   2  185.08   14.00
   3   2  -2  189.68   12.50
  -3   2  -2  173.68   14.00
  -3   2  -2  174.88   13.80
   3  -2  -2  203.58   13.30
   3  -2  -2  191.68   13.70
   3   2   2  205.28   13.80
   3   2   2  193.48   13.30
   3  -2  -2  164.78   13.70
  -4  -2  -2  217.48   14.40
  -4   2   2  202.78   15.40
  -4   2   2  221.08   14.70
   4   2  -2  221.38   14.30
   4  -2   2  211.38   15.80
   4  -2   2  210.78   15.70
  -4  -2  -2  223.78   15.30
   4  -2  -2  200.38   14.40
   4   2   2  186.78   14.30
   4  -2  -2  205.48   15.30
   4   2   2  213.98   15.30
  -4   2  -2  209.98   15.60
   4   2   2  166.58   15.00
  -5  -2  -2  769.02   46.20
  -5   2   2  736.73   45.10
  -5  -2  -2  721.43   44.80
   5  -2   2  671.53   46.60
   5   2  -2  715.03   45.10
   5   2  -2  712.53   45.20
   5   2   2  645.54   46.30
   5   2   2  638.54   45.90
   5  -2  -2  708.93   46.40
  -5   2  -2  713.13   46.70
   5  -2  -2  753.42   45.00
   5  -2  -2  620.54   46.20
  -6  -2  -2   37.00    5.70
  -6   2   2   25.60    4.40
   6  -2   2   20.60    4.50
  -6  -2  -2   23.10    2.90
   6   2  -2   31.90    3.90
   6  -2   2   24.90    5.70
   6   2  -2   17.30    3.60
  -6   2   2   30.50    3.40
   6   2   2   35.60    4.80
   6  -2  -2   25.40    5.00
   6  -2  -2   22.90    4.20
  -6   2  -2   22.70    4.50
   6   2   2   24.90    4.50
  -6   2  -2   33.80    6.00
  -7  -2  -2  451.25   30.50
   7  -2   2  457.95   33.60
   7  -2   2  491.25   33.90
  -7  -2  -2  457.15   32.50
  -7   2   2  466.15   31.00
   7   2  -2  468.95   32.10
  -7   2   2  522.95   33.80
   7   2  -2  405.86   31.80
   7  -2  -2  462.55   33.40
  -7   2  -2  456.45   33.50
   7  -2  -2  518.55   33.60
   7   2   2  471.55   33.00
  -7   2  -2  522.95   34.40
  -8  -2  -2  345.27   24.30
   8  -2   2  301.17   25.00
   8   2  -2  329.47   23.90
   8  -2   2  329.67   25.40
  -8   2   2  347.57   22.40
   8  -2  -2  343.37   25.30
   8  -2  -2  355.66   25.30
   8   2   2  316.27   24.50
  -8   2  -2  325.27   25.50
   8   2   2  282.07   24.60
  -8   2  -2  319.97   24.90
  -9   2   2   49.20    8.40
   9   2  -2   39.70    7.10
   9   2  -2   33.40    6.40
  -9   2   2   46.30    4.60
  -9  -2  -2   35.60    6.30
   9  -2   2   49.40    9.00
   9   2   2   47.30    8.50
   9  -2  -2   39.10    7.30
  -9   2  -2   35.40    7.90
   9   2   2   38.70    7.90
  -9   2  -2   45.40    8.30
   9  -2  -2   49.10    8.40
  10  -2   2   44.40    8.40
 -10   2   2   28.20    6.50
  10   2  -2   29.10    6.00
 -10  -2  -2   30.40    6.10
  10  -2   2   30.20    7.40
  10   2  -2   29.30    5.70
  10   2   2   19.60    5.70
 -10   2  -2   37.90    7.50
 -10   2  -2   48.90    8.60
  10  -2  -2   30.80    7.30
  10  -2  -2   41.10    8.00
 -10   2  -2   40.00    4.90
  10   2   2   30.60    7.90
 -11   2   2  415.16   31.30
  11  -2   2  389.96   31.80
  11   2  -2  346.27   30.00
  11  -2   2  415.56   32.50
 -11  -2  -2  401.46   30.20
  11   2  -2  372.16   30.10
  11  -2  -2  406.66   31.80
  11   2   2  359.66   30.70
 -11   2  -2  401.26   31.20
  11   2   2  458.35   32.60
 -11   2  -2  443.76   27.80
  12  -2   2  121.49   14.00
  12  -2   2  108.89   13.60
 -12  -2  -2   98.49   11.80
  12   2  -2   95.79   11.60
  12   2  -2  109.39   12.30
  12   2   2   90.99   12.20
  12   2   2   80.59   11.60
 -12   2  -2  102.19    9.00
 -12   2  -2   84.99   14.40
  12  -2  -2   98.59   13.20
 -12   2  -2   91.39   11.90
 -13  -2  -2   16.40    4.90
  13   2  -2    7.80    4.60
  13   2  -2   21.90    6.10
 -13   2   2    0.10    6.20
  13  -2   2    6.10    5.60
  13  -2  -2   21.40    7.20
 -13   2  -2   14.30    5.70
  13   2   2   22.00    6.80
  13  -2  -2   13.80    5.60
  13   2   2   15.90    5.60
  14  -2   2   58.19   12.10
  14   2  -2   60.59   11.60
  14   2  -2   47.00    9.70
  14  -2  -2   52.39   11.30
  14   2   2   45.70   10.60
 -14   2  -2   47.80    9.50
  15   2  -2   48.60   10.00
  15  -2   2   56.59   12.90
  15   2   2   54.79   11.40
  15  -2  -2   31.20    8.70
   0   3   2  161.78   12.50
   0   3  -2  171.88   11.80
   0   3  -2  179.88   12.00
   0  -3  -2  184.88   12.90
   0  -3   2  163.68   11.90
   0  -3  -2  171.48   12.70
   0   3   2  199.78   12.80
   0   3   2  182.18   12.90
  -1  -3  -2 1619.54   97.09
   1  -3   2 1471.15   96.39
   1  -3   2 1467.55   96.79
  -1   3   2 1387.56   97.09
  -1   3   2 1724.03   97.29
  -1  -3  -2 1540.45   97.19
   1   3  -2 1473.35   95.79
   1  -3  -2 1668.83   97.39
  -1   3  -2 1663.33   96.99
   1  -3  -2 1502.75   97.29
   1  -3  -2 1547.95   97.09
   1   3   2 1604.04   97.09
   1   3   2 1517.55   97.19
  -1   3  -2 1541.05   96.79
  -2  -3  -2   51.69    4.80
  -2  -3  -2   45.60    4.70
   2  -3   2   44.30    4.80
   2  -3   2   46.80    4.80
  -2   3   2   56.89    5.20
  -2   3   2   51.59    5.20
   2  -3  -2   48.40    4.80
   2   3   2   53.29    4.90
  -2   3  -2   45.00    4.90
   2   3   2   57.79    5.00
  -2   3  -2   46.00    4.90
   2  -3  -2   56.79    5.20
   3  -3   2  652.53   42.90
  -3   3   2  634.44   42.80
   3  -3   2  724.63   43.00
  -3  -3  -2  660.53   42.00
  -3  -3  -2  647.94   42.20
  -3   3   2  616.84   42.30
   3   3  -2  632.34   40.70
   3  -3  -2  644.94   42.30
   3  -3  -2  649.43   42.70
   3   3   2  632.64   42.10
   3   3   2  687.33   42.40
  -3   3  -2  664.33   43.00
   4  -3   2   60.69    6.60
  -4   3   2   51.99    6.30
   4   3  -2   66.29    5.10
  -4   3   2   60.99    6.00
  -4  -3  -2   69.49    5.70
  -4  -3  -2   71.49    6.30
   4  -3   2   66.09    6.70
   4   3  -2   67.49    5.10
  -4   3  -2   52.09    6.40
   4  -3  -2   66.99    6.60
   4   3   2   62.09    5.80
  -4   3  -2   57.99    6.40
   4  -3  -2   70.59    7.00
   4   3   2   71.09    6.40
   4  -3  -2   63.39    6.00
  -5   3   2   52.49    5.80
   5  -3   2   54.19    6.00
  -5  -3  -2   41.10    4.80
  -5  -3  -2   42.70    4.20
   5  -3   2   42.20    5.50
  -5   3   2   45.50    4.80
   5   3   2   37.30    5.00
   5   3   2   35.30    4.70
   5  -3  -2   33.90    5.00
   5  -3  -2   41.60    5.30
  -5   3  -2   39.80    5.20
  -5   3  -2   35.10    6.50
   5   3   2   39.50    4.30
   5  -3  -2   39.50    4.50
  -6  -3  -2   39.90    5.80
   6  -3   2   24.70    4.70
   6   3  -2   26.70    3.60
  -6   3   2   33.60    6.10
   6   3  -2   25.20    4.00
   6  -3   2   18.50    3.90
  -6  -3  -2   23.70    3.00
  -6   3   2   24.70    4.00
  -6   3  -2   30.70    6.60
   6   3   2   24.30    4.70
   6   3   2   27.90    3.40
  -6   3  -2   27.30    5.60
   6   3   2   20.10    4.70
   6  -3  -2   33.10    6.20
   6  -3  -2   18.90    4.00
  -7   3   2   45.60    5.10
   7   3  -2   39.90    5.00
   7   3  -2   44.80    5.30
   7  -3   2   51.89    6.80
  -7  -3  -2   45.80    4.30
  -7   3   2   37.40    7.20
  -7  -3  -2   41.50    6.40
   7   3   2   48.10    6.30
   7   3   2   52.09    6.20
  -7   3  -2   32.60    6.00
  -7   3  -2   32.00    6.30
   7  -3  -2   48.80    7.80
   7  -3  -2   57.39    7.10
  -8  -3  -2  389.56   28.10
   8   3  -2  396.56   27.90
   8  -3   2  385.66   29.90
   8  -3   2  427.36   30.30
  -8   3   2  415.66   27.30
   8   3  -2  423.66   28.30
   8   3   2  378.46   29.10
  -8   3  -2  337.17   29.50
  -8   3  -2  428.96   30.00
   8   3   2  393.96   28.80
   8  -3  -2  403.56   29.60
   8  -3  -2  372.66   29.40
  -9   3   2  316.57   25.50
  -9  -3  -2  324.87   24.20
   9  -3   2  334.17   26.20
  -9   3   2  334.47   22.80
   9  -3   2  330.57   26.20
   9   3  -2  318.27   24.00
   9  -3  -2  314.27   25.60
  -9   3  -2  336.87   23.30
   9   3   2  316.57   24.90
  -9   3  -2  332.47   25.70
  -9   3  -2  358.96   26.80
   9  -3  -2  275.37   25.00
  10   3  -2  311.27   22.60
  10  -3   2  300.17   24.50
  10   3  -2  263.47   22.10
 -10  -3  -2  300.07   22.40
 -10   3   2  306.27   24.20
 -10   3   2  299.47   20.40
  10  -3   2  239.58   23.40
 -10   3  -2  303.57   21.20
  10  -3  -2  260.97   23.50
  10   3   2  268.27   22.80
 -10   3  -2  281.97   23.60
  10   3   2  286.77   23.60
  10  -3  -2  272.77   23.60
  11   3  -2   14.90    4.40
 -11  -3  -2   29.00    6.20
  11  -3   2   27.70    7.80
  11  -3   2   28.40    7.10
  11   3  -2   13.00    4.70
  11   3   2   22.00    6.00
 -11   3  -2   24.60    6.30
  11  -3  -2   17.20    5.30
 -11   3  -2   12.90    4.60
  11  -3  -2   12.20    4.40
  11   3   2   15.30    5.50
 -11   3  -2   19.80    6.00
  12  -3   2   61.99   11.20
  12   3  -2   87.39   10.70
 -12   3   2   85.59   11.70
 -12  -3  -2   85.49    9.90
  12   3  -2   85.69   10.30
  12  -3  -2   61.19   12.10
  12   3   2   77.59   12.10
  12  -3  -2  102.39   12.40
 -12   3  -2   94.49   11.50
  12   3   2   59.89   11.10
  13   3  -2   18.80    6.50
 -13  -3  -2    4.70    3.00
  13   3  -2   26.00    7.30
  13  -3  -2   11.10    5.90
  13   3   2   11.80    5.80
  13   3   2   23.20    6.80
 -13   3  -2   30.10    8.10
  14   3  -2   46.40    8.80
  14   3  -2   46.50    9.00
  14  -3   2   55.69   11.20
  14  -3  -2   33.00    8.70
  14   3   2   66.29   11.30
 -14   3  -2   39.90    9.50
  14   3   2   43.20   10.20
   0  -4  -2    2.90    1.30
   0   4  -2    4.50    1.30
   0  -4  -2    6.10    2.00
   0   4  -2    3.80    1.20
   0   4   2    6.90    2.30
   0  -4  -2    4.60    1.50
   0  -4   2    5.00    1.30
   0   4   2    4.80    1.70
  -1  -4  -2  409.36   26.90
  -1  -4  -2  396.16   27.10
   1  -4   2  427.46   26.00
   1   4  -2  406.96   25.50
   1  -4   2  396.76   26.60
  -1   4   2  374.86   27.20
   1   4   2  412.66   27.30
   1  -4  -2  392.66   27.10
   1   4   2  413.06   26.80
   1  -4  -2  381.66   27.10
  -1   4  -2  397.46   26.60
  -1   4  -2  415.76   26.60
  -2  -4  -2 1851.11  114.39
   2  -4   2 1788.02  114.39
  -2   4   2 1869.61  114.79
   2  -4   2 1973.60  114.19
  -2  -4  -2 1929.11  114.19
  -2   4  -2 1810.02  114.39
   2   4   2 1702.73  113.99
   2  -4  -2 1669.83  114.39
   2   4   2 1835.12  114.49
  -3   4   2   56.89    5.90
   3  -4   2   52.19    5.90
  -3  -4  -2   56.89    5.50
  -3  -4  -2   54.89    5.40
  -3   4   2   55.79    6.10
   3  -4   2   63.59    6.00
   3  -4  -2   56.49    6.00
   3  -4  -2   56.39    5.80
  -3   4  -2   54.09    5.80
   3   4   2   55.79    5.60
   3  -4  -2   67.39    6.50
   3   4   2   56.89    5.50
  -3   4  -2   48.00    5.80
  -4  -4  -2  504.05   33.70
  -4  -4  -2  529.05   34.00
   4  -4   2  556.54   35.30
   4   4  -2  506.15   32.30
   4   4  -2  484.55   33.10
  -4   4   2  532.55   35.30
   4  -4   2  521.65   34.90
  -4   4   2  509.25   34.40
   4   4   2  489.25   33.80
  -4   4  -2  503.45   34.80
   4  -4  -2  533.25   35.30
   4  -4  -2  524.75   34.90
   4   4   2  498.15   34.00
   4  -4  -2  508.55   34.30
   5   4  -2   73.39    6.20
  -5   4   2   82.29    7.70
   5   4  -2   80.99    6.40
   5  -4   2   97.49    9.90
  -5  -4  -2   77.39    7.30
   5  -4   2   97.89    8.90
   5   4  -2   86.09    6.50
  -5  -4  -2   83.19    7.00
   5  -4  -2   73.19    8.40
   5   4   2   82.39    7.20
  -5   4  -2   74.99    8.40
   5  -4  -2   95.09    9.00
   5   4   2   76.69    7.50
  -6   4   2  208.38   15.20
   6   4  -2  198.18   14.00
  -6   4   2  183.48   16.10
   6   4  -2  191.78   14.10
  -6  -4  -2  189.48   14.80
   6  -4   2  187.08   16.10
   6  -4   2  184.88   16.20
  -6  -4  -2  182.78   13.80
   6  -4  -2  199.48   16.20
   6   4   2  185.08   15.10
  -6   4  -2  196.48   16.10
   6  -4  -2  213.18   16.60
   6   4   2  203.08   14.40
   6   4   2  205.78   15.80
  -7   4   2  125.99   12.10
  -7   4   2  109.39   10.30
   7  -4   2  107.39   11.60
   7   4  -2  131.29   10.10
  -7  -4  -2  118.59    9.20
   7  -4   2  104.49   11.60
  -7  -4  -2  125.79   10.50
   7   4  -2  116.19   10.10
  -7   4  -2  134.09   12.20
   7  -4  -2  124.69   12.10
   7  -4  -2  105.49   11.40
  -7   4  -2  130.49   12.70
   7   4   2  138.99   11.40
   7   4   2  134.39    9.80
   7   4   2  112.39   11.30
  -8   4   2  177.58   13.20
   8  -4   2  170.38   15.30
   8  -4   2  184.68   15.50
  -8   4   2  136.69   14.40
   8   4  -2  141.19   12.50
   8   4  -2  142.69   12.70
  -8  -4  -2  161.98   13.20
  -8   4  -2  149.79   13.10
   8   4   2  146.19   13.60
   8  -4  -2  151.78   14.50
   8  -4  -2  128.49   14.00
  -8   4  -2  164.88   14.80
  -8   4  -2  192.88   16.20
   8   4   2  175.28   14.50
   9  -4   2   18.20    5.00
  -9   4   2   23.60    4.40
  -9  -4  -2   29.30    5.60
   9   4  -2   21.40    5.40
  -9   4   2   25.10    6.30
   9  -4   2   13.00    4.50
   9   4  -2   25.20    5.10
   9  -4  -2   16.90    4.50
   9  -4  -2   21.60    5.30
   9   4   2   21.70    5.30
  -9   4  -2   25.40    5.10
   9   4   2   22.60    5.60
  -9   4  -2   23.60    5.60
  10  -4   2  106.99   13.80
  10  -4   2  142.99   14.80
 -10   4   2  133.69   11.70
 -10  -4  -2  146.79   12.70
  10   4  -2  131.69   12.50
  10   4  -2  115.29   12.30
 -10   4  -2  131.79   12.20
  10  -4  -2  155.18   14.90
  10  -4  -2  150.28   14.80
  10   4   2  127.19   13.20
  10   4   2  167.48   14.80
 -10   4  -2  136.59   14.20
  11   4  -2   67.79    8.80
 -11  -4  -2   69.59    8.60
 -11   4   2   66.29    7.50
  11   4  -2   73.39    8.70
  11  -4   2   74.99   12.30
  11  -4   2   75.39   13.80
 -11   4   2   64.39   11.20
  11   4   2   99.39   11.10
  11  -4  -2   72.89   10.40
 -11   4  -2   74.09   11.80
  11   4   2   78.79   10.00
  11  -4  -2   64.49   10.20
 -11   4  -2   81.59    8.50
  12   4  -2   40.40    8.20
  12   4  -2   44.10    8.10
 -12   4   2   53.09    6.30
  12   4   2   49.30    9.90
 -12   4  -2   70.39   11.40
 -12   4  -2   59.99    7.00
  12   4   2   57.59   10.40
  12  -4  -2   48.40    9.70
  13  -4   2   33.50    8.90
  13   4  -2   26.00    5.90
  13   4  -2   28.30    7.30
  13   4   2   19.30    6.80
  13  -4  -2   17.60    6.70
 -13   4  -2   17.20    5.70
 -13   4  -2   23.90    4.90
  13   4   2    7.70    6.20
  14   4  -2   58.39   10.90
  14  -4   2   95.99   13.40
 -14   4  -2   69.39   12.10
  14  -4  -2   91.29   12.50
  14   4   2   70.49   11.50
  14   4   2   70.29   12.10
   0   5   2 3527.75  226.08
   0   5   2 3644.14  226.88
   0  -5  -2 3660.33  226.78
   0  -5  -2 3753.02  226.38
   0  -5   2 3502.35  225.08
   0   5  -2 3715.63  225.18
   0   5  -2 3727.73  225.28
  -1  -5  -2 1759.72  115.19
  -1   5   2 1965.40  115.79
   1   5  -2 1813.72  113.39
   1  -5   2 1902.21  113.49
   1  -5   2 1839.12  114.49
  -1  -5  -2 1829.02  114.79
   1  -5  -2 1764.82  114.69
   1   5   2 1833.42  114.59
   1   5   2 1897.41  114.79
   1  -5  -2 1905.01  115.39
   1   5   2 1721.13  115.29
  -1   5  -2 1753.12  114.39
  -2  -5  -2  360.86   26.20
  -2   5   2  380.86   26.70
  -2   5   2  375.96   26.60
   2  -5   2  381.16   26.20
  -2  -5  -2  389.06   25.80
   2  -5   2  422.16   25.80
   2  -5  -2  407.66   26.50
  -2   5  -2  389.46   26.30
  -2   5  -2  360.46   26.00
   2   5   2  365.96   26.30
   2   5   2  356.96   25.70
   2  -5  -2  389.76   26.40
   2   5   2  393.36   25.70
   2  -5  -2  394.66   26.80
   3  -5   2   -0.70    0.70
  -3   5   2    1.20    1.60
  -3  -5  -2    0.90    1.20
  -3   5   2    3.80    2.00
   3   5  -2    1.40    1.30
  -3  -5  -2    0.20    0.90
   3  -5   2    2.00    1.50
   3   5   2    2.90    1.50
  -3   5  -2    0.80    1.20
   3  -5  -2    0.20    1.10
  -3   5  -2    1.10    1.10
   3  -5  -2    0.90    1.50
   3   5   2    1.90    1.30
   3  -5  -2    0.50    1.20
   4  -5   2  361.46   24.70
  -4   5   2  348.17   24.80
   4   5  -2  311.77   22.80
   4  -5   2  343.77   24.20
  -4   5   2  354.76   24.30
  -4  -5  -2  350.16   23.20
  -4  -5  -2  344.27   23.40
   4   5   2  334.07   23.60
   4  -5  -2  327.97   24.30
   4  -5  -2  328.27   24.00
   4   5   2  334.27   23.40
  -4   5  -2  349.37   24.60
   4  -5  -2  320.67   24.60
   5   5  -2  373.96   25.50
  -5  -5  -2  363.76   26.00
  -5  -5  -2  405.76   26.20
   5  -5   2  399.36   28.00
   5   5  -2  387.36   24.70
  -5   5   2  404.16   27.30
   5  -5   2  377.66   27.60
   5   5   2  385.36   26.50
  -5   5  -2  386.26   28.20
  -5   5  -2  330.17   27.20
   5   5   2  418.66   26.50
   5  -5  -2  372.26   27.60
  -6  -5  -2  612.24   38.80
  -6   5   2  508.15   40.30
   6   5  -2  584.24   37.60
   6  -5   2  626.64   41.00
   6   5  -2  574.04   37.50
  -6  -5  -2  571.24   38.30
   6  -5   2  549.85   40.70
   6   5   2  543.15   39.10
  -6   5  -2  574.34   40.60
  -6   5  -2  653.03   41.90
   6   5   2  637.14   38.90
   6  -5  -2  590.44   40.80
  -7  -5  -2   63.89    6.60
   7   5  -2   77.99    6.90
   7  -5   2   78.19    9.20
  -7   5   2   69.29    7.80
   7  -5   2   76.49    9.30
   7   5  -2   72.39    7.10
  -7  -5  -2   82.59    7.60
  -7   5   2   91.29    9.90
  -7   5  -2   90.79    8.70
  -7   5  -2   81.09    9.20
   7  -5  -2   82.19    9.60
   7   5   2   73.29    8.00
   7   5   2   87.39    7.50
   7   5   2   73.39    8.40
   7  -5  -2   67.39    8.60
  -8   5   2   56.39    8.00
   8   5  -2   50.99    6.20
   8  -5   2   45.20    8.80
   8  -5   2   54.49    9.50
  -8  -5  -2   71.89    6.90
  -8   5   2   64.09    7.20
  -8  -5  -2   59.09    5.60
   8  -5  -2   42.40    8.30
  -8   5  -2   71.99    7.70
   8   5   2   52.39    7.10
   8  -5  -2   53.19    9.20
   8   5   2   50.29    7.20
   9  -5   2  158.68   16.40
  -9  -5  -2  169.58   13.70
  -9   5   2  154.88   13.70
   9   5  -2  155.78   13.30
   9  -5   2  155.98   15.90
   9  -5  -2  137.89   15.20
   9   5   2  152.48   14.20
   9   5   2  188.18   15.70
   9  -5  -2  177.18   16.30
  -9   5  -2  165.88   14.20
  -9   5  -2  173.98   16.00
 -10   5   2  234.38   18.60
 -10   5   2  210.88   20.80
  10  -5   2  272.17   22.30
  10   5  -2  220.28   18.40
  10   5  -2  261.37   19.40
  10  -5   2  236.28   21.60
 -10  -5  -2  237.88   18.50
  10   5   2  239.98   20.60
  10   5   2  228.88   19.60
  10  -5  -2  262.07   21.90
 -10   5  -2  241.48   19.20
  10  -5  -2  194.48   20.30
  11   5  -2   31.90    6.70
 -11  -5  -2   34.40    6.40
 -11   5   2   33.20    6.30
  11  -5   2   48.10   10.30
  11   5  -2   35.60    6.50
  11   5   2   30.70    7.80
 -11   5  -2   41.50    7.10
  11  -5  -2   39.10    8.90
 -11   5  -2   27.40    7.10
  11   5   2   49.60    9.10
  12   5  -2   42.70    7.70
  12  -5   2   31.10    8.10
  12   5  -2   46.90    8.60
 -12   5   2   53.39    6.60
  12   5   2   45.50    9.00
  12  -5  -2   37.10    9.00
 -12   5  -2   33.70    6.40
  12   5   2   38.00    7.90
  13  -5   2   28.90    8.20
  13   5  -2   21.20    6.30
  13   5  -2   17.10    5.60
 -13   5  -2   37.70    6.80
  13  -5  -2   32.30    8.40
 -13   5  -2   28.30    7.70
  13   5   2   25.80    7.20
  13   5   2   36.20    9.10
  14   5  -2   63.29   11.10
  14   5  -2   62.19   11.10
  14  -5   2   52.99   11.00
  14   5   2   70.19   12.40
  14  -5  -2   63.99   13.20
   0  -6  -2   82.09    7.20
   0   6  -2   87.89    8.30
   0   6   2   87.99    8.50
   0   6  -2   88.29    7.10
   0  -6  -2   93.99    8.10
   0  -6  -2   90.59   10.00
   0   6  -2   90.69    7.10
   0   6   2   80.49    7.70
   0  -6   2   95.09    7.10
  -1   6   2  250.57   18.30
   1  -6   2  238.08   17.50
   1   6  -2  260.27   16.50
  -1   6   2  247.88   18.80
  -1  -6  -2  243.08   18.50
   1   6  -2  253.37   18.50
  -1  -6  -2  228.18   17.70
   1   6   2  251.67   18.80
  -1   6  -2  249.58   17.60
   1   6   2  281.07   18.00
   1  -6  -2  235.78   17.70
   1  -6  -2  255.77   18.50
   2  -6   2  176.88   12.30
  -2  -6  -2  162.88   12.60
   2  -6   2  174.98   13.20
  -2  -6  -2  173.58   13.50
  -2   6   2  156.18   13.40
   2   6  -2  172.98   13.30
  -2   6  -2  158.08   12.90
   2  -6  -2  160.78   13.60
   2   6   2  145.99   12.30
   2   6   2  170.68   12.70
  -2   6  -2  165.88   13.10
   2   6   2  175.18   13.60
   2  -6  -2  172.98   13.20
   2  -6  -2  162.58   13.20
   2  -6  -2  183.58   13.90
   3  -6   2  384.26   26.70
   3  -6   2  367.16   27.10
  -3   6   2  411.76   27.90
  -3   6   2  358.06   27.40
   3   6  -2  387.86   26.70
  -3  -6  -2  383.96   26.10
  -3  -6  -2  367.96   26.80
   3  -6  -2  377.56   27.40
   3   6   2  424.56   26.50
  -3   6  -2  409.66   28.80
  -3   6  -2  384.26   27.10
   3  -6  -2  384.76   27.20
   3   6   2  382.16   27.10
   3  -6  -2  390.36   27.30
   3   6   2  400.46   26.30
   4   6  -2   85.39    7.70
  -4  -6  -2   89.49    8.20
   4  -6   2   85.59    8.70
  -4  -6  -2   85.29    7.40
  -4   6   2   96.69    9.20
  -4   6   2   84.09    8.80
   4  -6   2   81.39    8.20
   4  -6  -2   83.19    8.70
   4  -6  -2   78.69    8.50
  -4   6  -2   95.19    9.30
  -4   6  -2   90.79    8.80
   4   6   2   90.69    7.80
   4   6   2   75.29    7.90
   5   6  -2  116.09    9.80
   5  -6   2  102.99   10.90
   5  -6   2  130.69   11.90
  -5  -6  -2  119.19   10.40
  -5  -6  -2  126.79   10.20
  -5   6   2  128.29   11.50
  -5   6   2  142.99   12.30
  -5   6  -2  100.39   11.30
  -5   6  -2  130.59   11.50
  -5   6  -2  129.69   11.70
   5   6   2  125.19   10.40
   5  -6  -2  120.79   11.60
   5   6   2  126.59   10.60
   5  -6  -2  140.79   12.20
   6  -6   2   11.20    3.90
  -6  -6  -2   10.20    2.90
   6  -6   2   14.60    4.10
  -6   6   2   14.60    4.30
   6   6  -2   15.10    2.30
  -6  -6  -2   13.20    3.20
   6   6  -2   11.60    2.40
   6   6  -2   10.40    2.50
  -6   6   2   12.90    3.40
   6  -6  -2   11.70    4.30
   6  -6  -2   10.80    3.40
  -6   6  -2   10.90    3.40
   6   6   2   10.90    3.00
  -6   6  -2   10.10    3.40
  -6   6  -2   15.50    4.80
   6   6   2   13.40    3.40
  -7  -6  -2  470.15   33.70
   7   6  -2  467.25   33.40
   7   6  -2  493.35   32.90
   7   6  -2  483.95   32.90
  -7   6   2  539.35   35.80
   7  -6   2  515.75   36.70
  -7  -6  -2  495.75   33.80
   7  -6   2  480.35   36.70
   7   6   2  493.55   34.80
   7   6   2  526.45   34.30
  -7   6  -2  542.15   36.00
   7  -6  -2  473.25   36.40
   7  -6  -2  575.44   37.70
  -7   6  -2  569.04   37.20
  -8  -6  -2   93.29    8.40
   8  -6   2   91.69   14.70
  -8  -6  -2  104.29    8.90
  -8   6   2   92.49    9.90
   8   6  -2   96.09    8.30
   8  -6   2   92.69   11.00
   8   6  -2  102.49    8.90
   8   6   2  107.09   10.70
  -8   6  -2   95.99   10.10
   8   6   2   97.59    8.70
  -8   6  -2   92.89   10.90
   8  -6  -2   91.99   11.10
   8   6   2   99.29    9.80
   8  -6  -2   89.89   11.20
  -9   6   2  162.58   14.00
   9  -6   2  129.29   15.20
   9   6  -2  158.78   12.50
   9   6  -2  152.68   13.10
  -9  -6  -2  156.18   12.60
  -9   6   2  176.18   16.60
   9  -6   2  171.98   16.10
   9   6   2  130.19   13.80
   9  -6  -2  127.19   15.00
   9  -6  -2  157.18   15.70
   9   6   2  155.88   13.80
  -9   6  -2  170.98   14.50
  -9   6  -2  134.99   15.70
  10  -6   2   12.60    5.30
  10   6  -2   18.60    4.80
 -10  -6  -2   21.80    4.40
 -10   6   2   21.10    4.90
  10   6   2   21.50    5.80
  10  -6  -2   13.20    5.10
 -10   6  -2   25.10    5.50
 -10   6  -2   15.70    5.60
  10   6   2   15.50    4.40
  11  -6   2   13.00    6.10
  11   6  -2   17.90    4.80
 -11   6   2   26.30    5.40
  11   6  -2   22.30    5.50
  11   6   2   13.70    4.70
 -11   6  -2   23.70    5.60
  11   6   2   14.80    5.20
  11  -6  -2   18.70    7.10
  12   6  -2  143.59   12.90
  12  -6   2  106.79   14.60
 -12   6   2  128.79   12.40
  12   6   2  117.19   13.40
 -12   6  -2  147.39   15.90
  12  -6  -2   99.59   14.70
  12   6   2  111.79   13.70
 -12   6  -2  136.89   12.90
  13   6  -2   34.60    7.30
 -13   6   2   46.40    7.30
  13  -6   2   64.59   12.70
  13   6  -2   45.20    9.20
  13  -6  -2   40.30   10.00
 -13   6  -2   43.70    7.60
  13   6   2   29.50    7.80
  13   6   2   40.50    8.40
   0   7  -2  814.42   53.29
   0  -7  -2  901.01   54.59
   0  -7   2  821.12   52.99
   0   7   2  799.32   55.19
   0  -7  -2  852.91   55.29
   0   7  -2  812.92   54.99
  -1  -7  -2  343.67   25.10
   1   7  -2  320.07   22.60
   1   7  -2  341.27   24.90
  -1   7   2  361.26   25.50
  -1  -7  -2  377.16   24.40
   1  -7   2  321.97   24.50
   1  -7  -2  342.47   24.30
   1  -7  -2  315.87   24.40
   1  -7  -2  379.16   25.60
  -1   7  -2  334.87   25.20
   1   7   2  347.87   25.30
  -1   7  -2  376.36   24.20
   2  -7   2  255.37   17.20
   2  -7   2  235.28   18.30
  -2   7   2  247.38   19.50
  -2   7   2  270.07   19.30
  -2  -7  -2  251.77   19.10
  -2  -7  -2  248.98   18.00
   2   7   2  250.47   19.30
   2   7   2  283.47   18.30
  -2   7  -2  249.97   18.40
  -2   7  -2  206.88   18.10
  -2   7  -2  254.67   19.50
   2  -7  -2  242.58   19.10
   2  -7  -2  264.97   18.90
   3  -7   2   22.90    4.50
   3  -7   2   22.40    4.00
  -3  -7  -2   26.10    4.20
   3   7  -2   22.60    4.30
  -3   7   2   24.60    4.70
  -3  -7  -2   34.20    5.60
  -3   7   2   28.80    5.60
  -3   7  -2   21.40    5.00
   3   7   2   17.90    3.60
   3   7   2   13.00    3.10
   3   7   2   12.90    3.20
  -3   7  -2   17.20    3.80
   3  -7  -2   24.00    4.70
  -3   7  -2   16.70    4.00
  -4  -7  -2  205.88   16.80
  -4   7   2  241.98   18.30
   4  -7   2  218.28   17.60
   4  -7   2  186.78   16.60
  -4   7   2  216.98   17.80
   4   7  -2  227.18   16.80
   4  -7  -2  216.28   17.70
   4   7   2  210.78   16.10
  -4   7  -2  214.38   17.80
  -4   7  -2  205.38   17.20
  -4   7  -2  260.57   18.70
   4  -7  -2  244.98   17.90
  -5  -7  -2   49.80    6.00
   5   7  -2   49.30    5.60
   5  -7   2   57.39    6.80
  -5   7   2   53.89    8.10
   5  -7   2   49.90    8.30
  -5   7   2   31.80    6.20
  -5   7  -2   44.50    8.40
   5   7   2   52.89    6.30
   5   7   2   49.20    5.50
   5  -7  -2   46.10    8.00
  -5   7  -2   39.10    6.50
  -5   7  -2   45.40    7.20
   5  -7  -2   43.90    7.90
   6  -7   2  316.47   23.80
  -6   7   2  303.17   23.60
   6   7  -2  302.27   21.60
  -6  -7  -2  317.17   22.30
   6   7   2  307.57   22.50
   6  -7  -2  305.47   24.20
   6   7   2  288.97   22.00
  -6   7  -2  326.67   24.20
  -6   7  -2  297.07   23.60
  -7   7   2  300.07   23.00
  -7  -7  -2  296.67   20.60
  -7  -7  -2  256.77   21.00
   7   7  -2  320.07   20.40
   7  -7   2  320.97   23.90
   7   7  -2  290.97   20.50
   7   7   2  281.37   21.50
   7   7   2  282.17   21.40
  -7   7  -2  299.77   23.10
  -7   7  -2  300.97   23.70
   7  -7  -2  274.57   23.60
  -8   7   2   54.19    7.30
   8  -7   2   48.00    8.80
   8   7  -2   46.00    5.60
  -8  -7  -2   52.59    5.70
   8  -7   2   51.29    9.90
   8   7  -2   51.99    5.10
   8   7   2   54.09    7.40
  -8   7  -2   67.79   10.80
   8   7   2   48.00    6.20
  -8   7  -2   68.09    9.80
   8   7   2   47.30    6.50
   8  -7  -2   95.99   15.40
   8  -7  -2   68.29    9.20
   9   7  -2   19.80    4.30
  -9   7   2   17.30    4.50
   9   7  -2   26.30    4.20
  -9  -7  -2   16.20    3.50
   9  -7   2   11.00    4.60
  -9   7  -2   21.50    5.90
   9   7   2   22.80    5.30
   9   7   2   27.50    6.10
   9  -7  -2   14.30    5.10
  -9   7  -2   26.90    6.40
   9   7   2   17.80    4.00
  10   7  -2   62.99    7.00
 -10   7   2   62.99    9.60
  10  -7   2   45.50    9.70
  10   7  -2   81.59    9.10
  10   7   2   64.99    8.60
 -10   7  -2   78.29    9.40
  10   7   2   59.79    8.70
  10  -7  -2   70.39   11.50
  11   7  -2   13.20    4.00
 -11   7   2   15.60    4.70
  11  -7   2   18.10    6.60
  11   7  -2   17.00    4.90
  11  -7  -2   20.30    6.90
 -11   7  -2   19.50    6.40
  11   7   2   17.50    5.90
 -11   7  -2   16.80    5.10
  11   7   2   20.30    5.30
 -12   7   2   49.30    8.60
  12  -7   2   48.90   10.50
  12   7  -2   56.49    8.30
  12   7  -2   56.79    8.40
  12  -7  -2   60.19   11.70
  12   7   2   66.09   10.30
  12   7   2   67.09   11.70
 -12   7  -2   79.39   11.20
 -13   7   2    9.30    4.30
  13   7  -2   15.00    4.50
  13   7  -2    7.70    4.70
  13   7   2   10.30    5.10
 -13   7  -2    9.10    4.70
  13  -7  -2    0.30    4.00
  13   7   2   13.60    5.60
   0  -8  -2 1251.47   79.29
   0  -8  -2 1281.67   79.79
   0  -8   2 1251.57   78.29
   0  -8  -2 1288.27   81.09
   0   8   2 1280.27   81.19
   0   8  -2 1101.19   78.49
   0   8  -2 1251.37   80.89
  -1  -8  -2  357.36   25.40
  -1  -8  -2  360.56   26.00
  -1   8   2  398.46   27.00
  -1  -8  -2  377.66   27.40
   1   8  -2  366.76   27.20
  -1   8   2  363.96   27.50
   1   8  -2  380.96   24.90
   1  -8   2  357.56   25.60
   1  -8  -2  365.36   27.40
   1   8   2  388.36   27.70
   1   8   2  371.36   26.20
   1  -8  -2  366.16   26.70
  -1   8  -2  385.36   26.10
   1  -8  -2  400.06   25.70
  -1   8  -2  364.16   27.40
   1  -8  -2  357.06   26.10
  -2   8   2  607.04   41.50
   2   8  -2  571.74   40.50
  -2  -8  -2  570.64   40.70
   2  -8   2  619.84   38.00
   2   8  -2  588.04   37.80
  -2  -8  -2  557.74   39.10
   2  -8   2  571.24   39.70
  -2   8  -2  630.64   40.40
  -2   8  -2  582.64   41.20
   2  -8  -2  619.24   40.40
   2  -8  -2  571.84   40.60
   2   8   2  585.74   41.00
  -2   8  -2  615.44   40.00
   3  -8   2  506.95   36.00
  -3  -8  -2  534.85   36.40
   3   8  -2  539.25   36.30
  -3   8   2  465.15   36.60
  -3   8   2  499.45   36.50
   3  -8   2  579.24   34.90
   3  -8  -2  517.45   36.30
   3  -8  -2  529.95   36.90
  -3   8  -2  516.45   36.90
   3   8   2  504.65   36.40
  -3   8  -2  519.95   36.40
  -3   8  -2  515.35   35.90
   3  -8  -2  524.25   35.80
  -4   8   2  567.24   39.50
   4  -8   2  551.44   38.80
  -4  -8  -2  595.14   36.60
   4   8  -2  548.95   38.00
  -4  -8  -2  559.94   38.40
   4  -8  -2  531.35   38.50
  -4   8  -2  529.15   38.40
   4   8   2  525.45   36.90
  -4   8  -2  558.94   39.30
  -4   8  -2  587.74   39.60
   4   8   2  554.14   37.20
   4   8   2  555.84   38.60
  -5   8   2  651.93   50.29
  -5   8   2  726.53   51.09
  -5  -8  -2  735.23   49.50
   5  -8   2  812.02   50.19
   5   8  -2  757.62   49.30
  -5  -8  -2  773.52   47.60
   5  -8  -2  759.02   50.49
  -5   8  -2  653.43   50.69
  -5   8  -2  769.32   50.69
   5   8   2  707.13   49.60
  -5   8  -2  750.62   50.99
   5   8   2  752.32   48.50
  -6  -8  -2  230.48   17.80
  -6  -8  -2  244.28   16.00
   6  -8   2  201.38   18.50
   6   8  -2  235.58   17.40
  -6   8   2  237.88   19.40
  -6   8   2  195.48   19.20
  -6   8  -2  212.58   18.90
  -6   8  -2  225.18   21.70
   6   8   2  239.08   17.30
  -6   8  -2  236.68   19.40
   6   8   2  230.38   18.00
  -7   8   2   23.10    5.60
   7   8  -2   19.80    4.00
   7  -8   2   15.30    4.90
  -7  -8  -2   24.90    3.10
   7   8   2   22.30    4.50
   7  -8  -2   16.90    4.50
   7   8   2   25.00    4.90
  -7   8  -2   17.30    4.90
   7  -8  -2   24.50    6.10
  -7   8  -2   20.10    5.60
  -7   8  -2   19.20    6.10
  -8   8   2  142.09   14.40
   8  -8   2  164.18   15.50
  -8  -8  -2  157.18   11.30
   8   8  -2  152.08   11.90
  -8   8  -2  150.88   15.40
   8  -8  -2  133.19   15.10
   8   8   2  151.68   13.90
  -8   8  -2  142.79   14.50
   8   8   2  155.58   13.10
   8   8   2  155.98   14.20
  -9  -8  -2   81.29    7.50
   9  -8   2  114.69   12.60
   9   8  -2   92.59    9.00
  -9   8   2   96.49   11.10
   9   8   2   91.29    9.80
  -9   8  -2   73.19   16.60
  -9   8  -2  103.09   11.60
   9  -8  -2  115.69   14.90
   9   8   2  101.39    9.40
   9   8   2  110.99   11.30
  10  -8   2   11.90    5.10
  10   8  -2   17.30    3.30
  10   8  -2   26.70    5.90
 -10   8   2   17.90    5.40
  10   8   2   11.20    4.30
 -10   8  -2   20.80    6.70
  10  -8  -2   22.50    7.10
  10   8   2   30.10    6.50
 -10   8  -2   25.00    6.60
  11  -8   2   80.59   13.10
  11   8  -2   69.89    7.40
 -11   8   2   67.99   10.70
  11   8   2   78.49   10.20
  11   8   2   68.49    9.30
  11  -8  -2   63.09   11.60
 -11   8  -2   80.09   10.40
  12   8  -2   29.50    5.30
  12   8  -2   38.20    7.00
  12  -8   2   20.10    7.70
 -12   8   2   32.10    6.70
  12   8   2   30.20    7.90
 -12   8  -2   27.60    7.00
  12  -8  -2   23.40    8.10
  12   8   2   22.00    6.50
  13   8  -2   16.40    4.70
  13   8  -2   11.20    4.50
  13  -8   2    8.40    5.90
  13   8   2   10.90    5.90
 -13   8  -2   16.30    5.90
   0  -9   2   31.30    3.80
   0  -9  -2   36.10    5.80
   0   9  -2   35.20    4.60
   0  -9  -2   35.50    6.00
   0   9   2   30.20    6.40
   0   9  -2   44.90    7.80
   0   9   2   35.20    6.00
   0  -9   2   34.70    4.10
   1  -9   2  531.85   38.00
  -1  -9  -2  523.75   37.80
  -1  -9  -2  598.84   38.70
   1   9  -2  605.74   40.50
   1   9  -2  590.74   37.70
  -1  -9  -2  569.24   40.20
  -1   9   2  594.74   40.90
  -1   9  -2  581.14   40.60
   1   9   2  622.74   40.90
  -1   9  -2  514.45   38.40
   1  -9  -2  607.94   39.20
   1  -9  -2  569.44   39.40
   1   9   2  559.34   38.70
  -2  -9  -2  172.78   13.00
  -2   9   2  179.58   15.00
  -2  -9  -2  176.28   13.60
   2   9  -2  164.68   15.00
  -2  -9  -2  177.28   15.20
  -2   9   2  172.38   15.70
   2  -9   2  163.08   13.90
   2   9  -2  152.98   12.30
  -2   9  -2  174.08   14.50
   2  -9  -2  176.68   13.70
   2   9   2  182.98   15.60
   2  -9  -2  166.08   14.40
   2  -9  -2  178.58   15.00
  -2   9  -2  162.68   15.40
   2   9   2  184.38   14.10
   3  -9   2  338.07   25.80
   3  -9   2  354.06   27.70
  -3  -9  -2  394.56   25.80
  -3  -9  -2  396.86   28.60
   3   9  -2  366.46   28.10
  -3   9   2  378.46   28.60
  -3   9   2  397.26   29.40
   3   9   2  391.26   28.80
   3  -9  -2  403.76   28.50
   3  -9  -2  433.26   27.90
  -3   9  -2  402.06   29.50
   3  -9  -2  413.76   29.00
  -3   9  -2  361.16   28.20
  -4   9   2  175.18   16.20
   4   9  -2  187.28   15.60
  -4   9   2  197.38   16.90
  -4  -9  -2  180.88   13.40
   4   9   2  175.28   15.80
  -4   9  -2  192.28   16.90
   4   9   2  161.08   14.10
   4  -9  -2  195.88   15.80
  -4   9  -2  196.38   16.50
   5   9  -2    7.40    3.20
  -5  -9  -2   15.70    2.70
  -5   9   2   15.10    5.20
  -5   9   2   24.50    6.30
   5   9   2   16.50    3.70
  -5   9  -2   15.60    4.20
  -5   9  -2    8.60    3.90
   5   9   2   21.50    4.40
   5  -9  -2   16.30    4.50
   5   9   2   12.80    4.10
  -5   9  -2   12.80    4.10
   6   9  -2  140.19   12.70
   6  -9   2  142.39   14.50
  -6   9   2  162.48   15.00
   6  -9   2  170.48   14.20
  -6   9   2  125.69   14.40
   6  -9  -2  129.29   13.80
  -6   9  -2  148.99   14.40
  -6   9  -2  162.88   15.50
  -6   9  -2  167.68   15.10
   6   9   2  140.19   13.30
   7   9  -2  392.76   27.20
  -7   9   2  379.36   29.50
  -7   9  -2  368.56   29.40
   7   9   2  359.46   27.60
  -7   9  -2  352.36   29.30
   7  -9  -2  413.06   30.00
   8   9  -2    6.30    2.50
  -8   9   2    6.40    4.20
   8   9  -2    3.90    2.50
   8  -9   2    2.00    3.30
  -8   9  -2    2.70    2.90
   8  -9  -2    6.90    4.10
   8   9   2    8.10    3.30
   9  -9   2   77.19   14.60
  -9   9   2   57.49    9.70
   9   9  -2   83.39    7.80
   9   9   2   75.49    9.80
   9  -9  -2   69.59   12.20
  -9   9  -2   61.99    9.60
   9   9   2   75.69    8.40
   9   9   2   71.19   11.80
 -10   9   2   30.20    6.30
  10   9  -2   34.60    5.80
  10  -9   2   18.00    6.10
  10   9   2   24.00    5.90
 -10   9  -2   42.50    8.80
  10   9   2   25.40    5.00
  10   9   2   28.80    5.80
  10  -9  -2   26.30    7.90
  11   9  -2   14.30    4.40
  11  -9   2   27.20    7.30
 -11   9   2   19.90    5.90
  11   9   2   16.20    5.50
 -11   9  -2    9.60    4.70
  11   9   2   14.70    4.50
  11  -9  -2    2.10    5.10
  12  -9   2   45.40   10.70
 -12   9   2   39.60    8.00
  12   9  -2   26.80    6.30
  12   9   2   27.50    8.30
  12  -9  -2   27.80    8.80
  12   9   2   39.50    6.90
 -12   9  -2   46.00    9.10
   0  10   2   34.70    6.10
   0  10   2   62.39    7.20
   0  10  -2   38.30    5.50
   0 -10  -2   56.79    6.60
   0 -10   2   50.49    5.10
   0  10  -2   47.40    8.40
   0 -10   2   48.50    5.00
   0 -10  -2   47.60    5.90
   1 -10   2   29.10    4.90
  -1  10   2   23.30    5.10
  -1 -10  -2   26.50    4.90
   1 -10   2   27.90    4.60
   1  10  -2   24.10    4.50
  -1  10   2   18.10    4.30
   1  10  -2   27.60    5.70
  -1 -10  -2   29.10    4.70
  -1  10  -2   32.90    6.80
   1 -10  -2   20.00    4.50
   1  10   2   19.30    4.80
  -1  10  -2   34.60    5.90
   1  10   2   30.60    5.70
   1 -10  -2   27.60    5.50
  -2 -10  -2  185.68   14.00
  -2  10   2  199.88   16.50
  -2  10   2  190.98   17.30
   2 -10   2  163.78   14.80
   2  10  -2  205.98   16.90
   2  10  -2  174.98   13.60
   2 -10  -2  180.58   14.30
  -2  10  -2  184.58   17.00
   2 -10  -2  191.88   16.20
   2  10   2  181.38   16.70
  -2  10  -2  198.28   16.00
   3 -10   2   96.79    8.10
   3  10  -2  104.19    8.30
  -3 -10  -2  109.79    8.60
  -3  10   2  108.79   11.90
  -3 -10  -2  101.69    8.90
   3  10  -2   94.99   10.80
  -3  10   2  123.89   11.80
  -3  10  -2   97.79   11.40
   3  10   2  113.39   11.60
   3 -10  -2  106.79   10.00
   3  10   2  101.59    9.90
   3 -10  -2  114.59   11.50
   4 -10   2  136.09   10.50
  -4 -10  -2  114.79    8.90
  -4 -10  -2  113.79    8.60
   4  10  -2  111.39   11.50
  -4  10   2  134.59   12.80
  -4  10   2  112.09   12.50
   4  10   2  105.69   10.20
   4  10   2  114.89   11.90
  -4  10  -2  106.49   12.20
   4 -10  -2   90.69   10.50
   4 -10  -2  127.39   12.20
  -4  10  -2  115.29   12.70
   5  10  -2  334.57   23.20
   5 -10   2  286.57   23.70
  -5  10   2  307.77   24.50
  -5  10   2  289.27   24.40
   5 -10   2  275.47   21.60
   5  10   2  264.47   21.20
  -5  10  -2  244.68   23.30
   5  10   2  275.17   22.90
   5 -10  -2  312.27   23.20
  -5  10  -2  325.67   24.80
  -6  10   2   62.49   10.30
   6  10  -2   56.09    7.60
   6 -10   2   63.59    8.00
   6  10   2   65.39    8.30
  -6  10  -2   76.69   11.80
   6  10   2   77.59    7.80
   6 -10  -2   57.19    9.60
   6  10   2   55.79    6.60
  -7  10   2   61.79   10.70
   7 -10   2   49.70    8.90
   7  10  -2   46.00    6.20
  -7  10  -2   47.30    8.70
   7  10   2   47.70    7.70
   7  10   2   35.70    6.20
   7  10   2   43.00    5.60
   7 -10  -2   55.39   10.10
   8  10  -2   11.90    3.30
   8 -10   2    8.80    4.90
  -8  10   2    5.90    4.20
   8  10   2    5.10    2.90
   8  10   2    5.50    3.20
  -8  10  -2    4.90    3.50
  -9  10   2   33.90    7.40
   9 -10   2   33.50    7.70
   9  10  -2   29.00    5.10
   9  10   2   33.10    5.70
   9 -10  -2   34.60    8.40
  -9  10  -2   34.90    8.40
   9  10   2   30.40    6.70
   9  10   2   24.00    5.50
 -10  10   2    9.90    4.80
  10 -10   2   13.60    5.60
  10  10   2   12.70    4.20
  10  10   2   11.80    5.00
  10 -10  -2    9.90    6.00
 -10  10  -2   11.80    5.20
  10  10   2    5.00    3.50
  11 -10   2    0.80    4.80
 -11  10   2    2.50    3.60
  11  10  -2    7.30    3.80
  11 -10  -2    5.80    5.50
  11  10   2    7.50    4.70
  11  10   2    3.00    3.50
 -11  10  -2    4.70    4.00
   0  11  -2   15.30    5.40
   0 -11  -2   13.40    4.10
   0 -11   2   14.90    3.00
   0  11  -2   19.80    4.30
   0 -11   2   19.10    3.20
   0  11   2   14.60    4.70
   0  11   2   15.10    4.10
  -1  11   2  149.09   13.60
  -1 -11  -2  133.99   12.10
   1  11  -2  144.29   14.30
  -1 -11  -2  134.99   11.70
  -1  11   2  134.29   14.50
   1 -11   2  135.39   11.80
   1  11  -2  126.09   11.60
  -1  11  -2  147.19   12.90
  -1  11  -2  150.48   14.70
   1 -11  -2  162.38   13.50
   1  11   2  150.38   13.10
   1  11   2  140.89   14.50
  -2  11   2  100.59   11.20
   2  11  -2   79.59    7.90
  -2 -11  -2   89.09    8.30
  -2  11   2   65.19   12.60
   2 -11   2   79.09    8.40
   2  11  -2   89.59   10.50
  -2 -11  -2   83.29    7.60
   2 -11  -2   81.29    9.60
  -2  11  -2   93.09   10.80
  -2  11  -2   71.59    9.10
   2  11   2   68.19    8.30
   2  11   2   92.09   10.70
   2 -11  -2   85.79   14.10
   3  11  -2   59.39    5.80
  -3  11   2   53.69    8.90
  -3 -11  -2   55.99    5.30
   3  11  -2   50.99    8.20
  -3 -11  -2   65.09    6.00
  -3  11   2   51.49    9.60
   3 -11  -2   58.59    9.90
   3  11   2   62.49    7.20
   3 -11  -2   51.49    6.50
   3 -11  -2   42.80    8.40
  -3  11  -2   48.40    9.80
   4 -11   2  114.89    9.10
   4  11  -2   84.59   10.90
  -4  11   2  111.49   12.80
   4 -11  -2  107.79   10.50
   4  11   2  104.69   10.40
   4  11   2  119.19   12.30
  -4  11  -2   98.79   12.30
   4 -11  -2  117.49   13.00
  -4  11  -2   95.89   11.50
  -5  11   2   25.10    8.20
   5  11  -2   28.50    5.90
   5 -11   2   28.20    5.30
   5 -11  -2   25.60    6.10
  -5  11  -2   42.30    9.00
   5  11   2   30.60    5.50
   5 -11  -2   20.30    5.80
   5  11   2   44.70    8.60
   6 -11   2    3.20    2.90
  -6  11   2    0.30    2.50
   6  11  -2    0.40    2.40
   6  11   2   -1.30    2.40
   6  11   2    1.90    2.50
   6 -11  -2   -1.20    2.80
  -6  11  -2    3.30    2.60
  -7  11   2  195.28   19.30
   7 -11   2  178.08   16.90
   7  11  -2  201.88   17.00
  -7  11  -2  200.38   19.40
   7  11   2  193.78   17.40
   7 -11  -2  185.68   18.30
   7  11   2  222.78   16.80
  -8  11   2    0.20    3.70
   8 -11   2    8.50    4.70
   8  11  -2    7.80    3.60
   8  11   2    2.00    3.40
   8  11   2    7.50    3.40
   8 -11  -2   11.80    5.20
  -8  11  -2    7.60    3.60
   9 -11   2   10.60    5.90
  -9  11   2    9.40    4.60
   9  11  -2   15.50    4.00
  -9  11  -2   17.30    5.90
   9  11   2   10.70    4.80
   9  11   2   13.80    3.80
   9 -11  -2    3.70    4.40
   9  11   2   10.00    4.80
   9  11   2   16.10    4.70
  10  11  -2   -2.90    2.90
  10 -11   2    2.80    5.00
  10  11   2   -2.20    4.40
  10 -11  -2    5.60    4.40
 -10  11  -2    1.40    4.80
  10  11   2    2.10    2.60
  10  11   2    3.50    3.50
   0  12  -2   11.40    3.90
   0 -12   2   12.50    2.50
   0  12  -2   12.00    5.00
   0 -12  -2    7.60    2.80
   1  12  -2   36.80    6.50
  -1  12   2   33.50    8.20
  -1  12   2   41.10    7.60
   1  12  -2   60.49   10.70
   1 -12  -2   52.59    6.90
   1  12   2   38.40    6.80
   1  12   2   25.50    6.60
  -1  12  -2   47.30    7.80
   1 -12  -2   49.50    7.70
  -2 -12  -2   37.00    4.80
  -2  12   2   25.60    6.90
   2  12  -2   38.80    8.30
   2  12  -2   42.60    5.60
  -2  12   2   43.20    9.00
  -2  12  -2   28.80    6.20
   2  12   2   36.40    8.50
   2  12   2   44.70    7.40
   2 -12  -2   50.89    8.50
  -2  12  -2   43.90    7.80
  -3  12   2   35.60    7.80
   3  12  -2   34.40    5.40
   3  12  -2   41.10    7.70
   3 -12  -2   38.50    7.40
   3  12   2   33.00    6.10
  -3  12  -2   59.39   10.60
   3 -12  -2   39.30    6.70
   3  12   2   49.60    9.60
  -3  12  -2   37.10    7.70
  -4  12   2   15.40    5.90
   4  12  -2   15.00    3.10
   4  12  -2   14.30    4.60
   4  12   2    9.70    4.30
   4  12   2   11.40    4.00
  -4  12  -2    9.80    4.90
   4 -12  -2   14.50    5.10
   4 -12  -2   13.40    4.00
  -5  12   2  100.89   13.10
   5  12  -2  109.89   12.00
   5 -12  -2  110.29   11.10
  -5  12  -2  105.59   13.20
   5  12   2   89.79   11.60
   5  12   2  100.59   10.40
   5 -12  -2  107.59   13.10
  -6  12   2  161.68   17.80
   6  12  -2  207.88   17.00
   6 -12   2  176.68   15.10
   6  12   2  154.48   14.80
   6 -12  -2  170.28   18.10
  -6  12  -2  195.78   18.90
   6  12   2  177.48   17.10
  -7  12   2    2.40    3.40
   7  12  -2    4.50    3.40
   7 -12   2    0.70    3.40
   7 -12  -2    1.20    3.50
   7  12   2    7.10    3.80
  -7  12  -2   18.70    6.00
   7 -12  -2    5.30    4.20
   7  12   2    9.60    3.80
   8 -12   2    9.90    5.10
   8  12  -2   10.90    4.20
  -8  12   2   25.30    7.60
   8 -12  -2   11.60    5.80
   8  12   2   10.20    4.70
  -8  12  -2   12.40    5.40
   8  12   2   10.60    4.70
   9 -12   2   14.60    5.60
   9  12  -2    9.50    4.00
  -9  12   2    5.50    5.00
   9 -12  -2    7.50    5.20
   9  12   2   12.30    4.20
   9  12   2    8.90    4.60
   9  12   2   10.10    5.00
  -9  12  -2   -1.50    3.90
   0  13   2   -4.30    2.60
   0  13   2    1.20    3.90
   0 -13  -2    0.90    2.10
   0  13  -2   -0.90    2.80
   0  13  -2    5.40    3.00
  -1  13   2   26.00    6.50
   1  13  -2   34.30    6.10
   1  13  -2   45.50    8.10
   1  13   2   24.70    6.30
  -1  13  -2   26.50    5.80
   1  13   2   29.70    6.70
  -1  13  -2   24.00    6.30
  -2 -13  -2    1.10    1.90
  -2 -13  -2    3.50    1.90
   2  13  -2    8.80    3.30
   2  13  -2   25.20    7.00
  -2  13   2   16.20    6.00
   2  13   2   11.20    3.90
   2 -13  -2    4.80    2.70
   2  13   2    6.20    3.70
  -2  13  -2   14.40    6.20
  -2  13  -2    6.30    7.30
   3  13  -2   18.70    4.20
   3  13  -2   28.20    6.80
  -3  13   2   24.10    7.00
  -3  13  -2   19.00    6.10
   3  13   2   13.50    5.30
   3  13   2   13.90    5.80
   4  13  -2   79.69   10.90
   4  13  -2   85.39    8.20
  -4  13   2   95.29   12.40
   4 -13  -2   78.49    8.40
  -4  13  -2   81.39   12.80
   4  13   2   86.29   11.60
   5  13  -2    4.60    2.60
  -5  13   2    3.30    3.40
   5  13  -2    8.80    5.40
   5  13   2    6.20    4.60
  -5  13  -2    3.20    4.00
   5 -13  -2    4.80    3.40
   5 -13  -2   12.20    5.60
   6  13  -2    2.10    4.50
  -6  13   2    8.70    4.40
  -6  13  -2    7.00    5.10
   6 -13  -2   11.70    4.30
   6  13   2    8.50    4.00
   6 -13  -2   12.30    5.70
   6  13   2   10.20    5.10
   7 -13   2   26.50    5.50
  -7  13   2   20.80    7.00
   7  13  -2   24.90    5.80
   7 -13  -2   11.40    6.20
   7  13   2   31.60    7.60
  -7  13  -2   28.10    8.00
   8 -13   2   24.70    6.80
  -8  13   2   33.00    8.50
   8  13  -2   41.30    7.90
   8 -13  -2   42.40    8.50
   8 -13  -2   30.50    9.10
   8  13   2   28.90    7.30
  -8  13  -2   39.50    9.50
   0  14  -2   94.19   10.90
   0  14  -2   95.09   15.50
   0  14   2   80.29   13.40
   1  14  -2    5.10    4.10
  -1 -14  -2   -1.00    5.20
  -1 -14  -2    0.90    2.70
  -1  14   2   10.00    5.20
   1  14  -2    1.10    3.50
   1 -14  -2   -4.90    2.60
   1  14   2    4.40    3.50
  -1  14  -2    2.80    3.70
   2  14  -2  129.19   12.40
   2  14  -2  131.69   15.20
  -2  14   2  137.99   15.70
  -2  14  -2  117.99   14.90
   2  14   2  117.09   14.70
   3  14  -2   76.39    9.10
  -3  14   2   83.39   14.10
   3  14  -2   96.99   14.90
  -3  14  -2   92.59   14.50
   3  14   2   94.89   12.60
   4  14  -2   42.80    6.50
  -4  14   2   40.00    9.10
   4  14  -2   37.80    8.00
  -4  14  -2   42.70    9.50
   4  14   2   56.59   13.30
   4  14   2   46.20    8.70
   5  14  -2   83.89   11.20
   5  14  -2   81.69    8.20
  -5  14   2   71.49   13.50
   5  14   2   90.19   14.30
  -5  14  -2   71.99   13.10
   6  14  -2    0.20    4.30
  -6  14   2    6.10    4.20
   6 -14  -2   16.70    7.50
  -6  14  -2   -0.60    4.90
   6 -14  -2   -1.60    3.30
   6  14   2   16.60    4.90
   0  15  -2  145.89   16.80
   0  15   2  135.19   16.60
  -1  15   2    4.60    3.30
   1  15  -2    0.30    3.80
   1  15   2    0.40    3.50
  -1  15  -2   -6.10    3.70
   2  15  -2  129.89   15.50
  -2  15   2  112.99   15.20
  -2  15  -2  112.59   18.30
   2  15   2  128.39   15.40
   3  15  -2   14.20    6.40
   3  15   2   18.50    6.80
   0   0   3    0.60    1.00
   0   0  -3    0.30    0.90
   0   0  -3    1.30    1.10
   0   0   3    1.10    1.00
   0   0  -3   -1.30    2.10
   0   0   3   -0.50    0.70
  -1   0  -3 3126.09  198.18
  -1   0   3 3325.97  197.88
   1   0   3 2921.61  197.98
   1   0  -3 3250.07  197.88
   1   0  -3 3276.07  197.98
   1   0  -3 3272.97  197.98
  -1   0  -3 3224.48  198.18
   2   0   3   59.99    5.40
  -2   0   3   45.80    4.50
  -2   0   3   44.00    4.40
   2   0  -3   51.49    4.80
   2   0  -3   49.00    4.70
   2   0   3   51.19    5.30
   2   0  -3   54.79    4.60
  -2   0  -3   53.09    5.20
   3   0  -3 1468.05   89.19
  -3   0  -3 1432.86   90.49
  -3   0  -3 1431.36   89.89
  -3   0   3 1387.46   89.19
  -4   0   3   44.90    4.20
   4   0   3   55.39    5.80
  -4   0  -3   43.70    4.80
  -4   0  -3   49.99    5.60
   4   0   3   48.80    5.60
  -4   0   3   38.80    4.60
   4   0  -3   44.40    4.10
   4   0  -3   50.89    5.20
  -4   0  -3   57.69    6.00
  -5   0   3    4.70    1.70
  -5   0  -3    6.00    2.60
  -5   0  -3    2.80    1.40
   5   0   3    2.00    1.60
   5   0  -3    1.70    1.80
   5   0   3    2.20    1.90
   5   0  -3    5.40    1.90
   5   0  -3    7.40    1.50
  -5   0   3    6.60    1.60
  -5   0  -3    4.90    2.00
  -6   0  -3   62.29    7.50
   6   0  -3   72.19    7.20
  -6   0  -3   62.09    6.30
   6   0  -3   62.79    6.70
  -6   0  -3   75.39    7.70
   6   0   3   77.99    7.90
   6   0   3   68.19    8.00
   6   0  -3   64.19    5.10
  -7   0   3   63.49    6.70
  -7   0  -3   57.89    7.30
  -7   0  -3   70.09    7.90
   7   0   3   62.99    7.90
   7   0   3   68.19    7.80
   7   0  -3   61.29    6.90
  -7   0  -3   59.39    6.20
  -8   0  -3  453.95   32.70
   8   0  -3  415.66   31.30
   8   0   3  488.65   33.30
   8   0  -3  482.65   32.20
  -8   0   3  417.36   31.00
  -8   0  -3  437.86   32.20
   8   0   3  413.76   32.20
  -9   0  -3   52.09    5.70
   9   0   3   45.30    8.10
   9   0  -3   54.09    7.30
   9   0   3   49.00    9.40
   9   0  -3   62.69    7.80
  -9   0   3   42.80    6.50
  -9   0  -3   59.49    7.80
  10   0  -3   46.00    8.10
 -10   0  -3   64.49   10.00
  10   0  -3   62.59    7.90
  10   0   3   68.69   10.80
  10   0   3   49.30   10.00
 -10   0   3   50.19    7.10
 -10   0  -3   46.30    5.70
  11   0  -3   50.09    9.20
  11   0   3   71.29    9.70
 -11   0  -3   52.39    5.30
  11   0   3   31.80    6.70
 -11   0   3   44.60    7.60
  11   0  -3   40.00    7.90
 -11   0  -3   47.30    8.50
  12   0   3    1.00    3.30
 -12   0  -3   -0.40    2.80
  12   0  -3   -0.80    2.80
 -12   0   3    5.30    3.50
  12   0  -3   -1.60    2.90
  13   0  -3  103.69   13.60
  13   0   3  116.29   15.40
  13   0   3  114.59   14.90
  13   0  -3  117.99   14.30
 -13   0   3  148.99   13.20
 -13   0  -3  103.39   13.20
  14   0  -3   77.79   13.70
  14   0   3   91.79   15.10
  14   0  -3   67.69   11.60
 -14   0  -3   91.99   12.10
  15   0   3   -0.40    4.20
 -15   0  -3   -1.70    4.70
  15   0  -3   -3.40    4.30
   0   1  -3  559.74   33.70
   0   1   3  514.65   33.80
   0  -1  -3  542.85   33.80
   0   1   3  461.35   33.40
   0   1  -3  562.74   33.50
   0  -1   3  515.35   33.50
   0  -1   3  480.85   33.30
   0   1   3  521.75   33.80
   1  -1   3 4066.39  249.08
  -1  -1  -3 3969.60  249.08
   1   1  -3 4047.40  248.68
  -1  -1   3 3998.00  248.58
  -1   1  -3 4168.48  249.28
   1  -1  -3 3936.51  248.98
  -2   1   3 1576.54   94.09
   2   1  -3 1556.54   93.89
   2  -1   3 1473.35   94.59
  -2  -1  -3 1616.54   94.39
   2  -1   3 1338.17   94.39
  -2  -1  -3 1454.15   94.49
   2   1  -3 1478.75   93.69
   2   1   3 1464.75   94.49
   2  -1  -3 1577.14   94.09
  -2   1  -3 1411.26   94.49
  -2   1  -3 1453.75   94.79
   2  -1  -3 1596.74   94.49
   2   1   3 1545.15   94.39
  -3   1   3  550.64   38.40
   3   1  -3  636.94   38.50
   3   1  -3  610.44   38.20
  -3   1   3  662.83   39.20
   3  -1   3  572.54   39.40
  -3  -1  -3  642.64   39.60
  -3  -1  -3  642.24   39.00
   3  -1  -3  576.34   38.40
  -3   1  -3  574.04   39.70
   3   1   3  573.34   39.30
  -3  -1   3  549.15   37.90
  -4  -1  -3  788.12   52.79
   4  -1   3  846.42   53.49
   4  -1   3  766.42   52.89
   4   1  -3  795.62   50.99
  -4   1   3  782.42   52.39
  -4   1   3  850.61   51.69
   4   1  -3  759.32   51.79
  -4  -1  -3  863.51   52.19
  -4   1  -3  882.21   53.69
  -4  -1   3  727.53   51.29
   4   1   3  874.21   53.19
   4  -1  -3  825.72   51.49
   5   1  -3  332.97   23.30
  -5  -1  -3  317.17   23.10
   5   1  -3  299.27   23.20
  -5  -1  -3  358.66   24.50
   5  -1   3  355.46   24.80
  -5   1   3  361.16   22.90
   5   1   3  351.66   24.80
  -5  -1   3  332.47   22.80
   5   1   3  332.47   24.30
  -5   1  -3  340.87   24.90
   5  -1  -3  336.77   22.50
   5  -1  -3  340.57   23.90
  -5   1  -3  390.86   25.10
   5  -1  -3  346.87   24.20
  -6   1   3  354.06   24.20
   6  -1   3  354.26   26.60
   6   1  -3  403.86   25.60
  -6   1   3  356.06   25.80
   6   1  -3  381.86   25.70
  -6  -1  -3  364.96   26.30
  -6  -1  -3  381.96   24.90
   6  -1  -3  384.06   24.10
  -6  -1   3  340.87   24.60
   6  -1  -3  381.46   26.40
   6  -1  -3  355.86   25.90
  -6   1  -3  307.77   26.40
   6   1   3  339.97   26.20
   6   1   3  395.46   27.10
  -6   1  -3  379.36   26.70
  -7   1   3   21.20    4.60
   7  -1   3   25.40    5.70
   7   1  -3   18.30    3.80
  -7  -1  -3   22.50    4.90
   7  -1   3   28.40    6.00
   7   1  -3   20.40    4.20
  -7  -1  -3   20.70    3.50
  -7   1   3   21.70    2.80
   7   1   3   15.00    3.70
  -7  -1   3   17.50    3.60
   7  -1  -3   16.10    3.80
  -7   1  -3   24.80    5.60
   7   1   3   16.40    4.70
  -7   1  -3   13.30    3.80
   8  -1   3  173.98   15.70
   8   1  -3  171.08   14.40
   8   1  -3  170.28   14.60
  -8   1   3  169.68   14.70
  -8  -1  -3  183.08   15.30
  -8  -1  -3  179.38   13.00
  -8   1  -3  154.68   15.40
  -8   1  -3  158.98   15.00
   8   1   3  195.38   15.90
  -8  -1   3  171.58   13.50
   8  -1  -3  177.18   15.00
  -9  -1  -3  153.08   11.20
   9  -1   3  115.59   13.60
   9   1  -3  154.08   13.50
  -9  -1  -3  139.09   13.30
   9   1  -3  138.59   13.00
  -9   1   3  146.69   13.40
   9  -1   3  140.09   14.20
   9  -1  -3  152.18   13.90
   9  -1  -3  132.89   13.30
   9   1   3  134.49   13.80
   9   1   3  143.59   14.30
  -9   1  -3  120.89   13.80
  -9   1  -3  157.58   12.00
  -9   1  -3  144.69   13.70
  10   1  -3   66.59    8.80
 -10  -1  -3   80.49    6.90
  10  -1   3   77.29   10.00
  10   1  -3   76.19    9.40
 -10  -1  -3   84.89    9.80
  10  -1   3   94.09   11.00
 -10   1   3   63.09    8.70
 -10   1  -3   72.49    9.60
  10   1   3   76.29   11.60
  10   1   3   97.99   11.10
  10  -1  -3   70.89   11.00
 -10   1  -3   85.29   10.70
 -10   1  -3   85.79    7.90
  10  -1  -3   60.19   10.70
 -10  -1   3   71.29    8.00
 -11   1   3   54.59    8.70
  11   1  -3   55.69    9.60
  11   1  -3   28.50    6.50
  11  -1   3   34.10    6.60
  11  -1   3   29.40    7.50
 -11  -1  -3   47.50    8.70
  11   1   3   33.20    7.90
 -11  -1   3   44.00    6.60
 -11   1  -3   33.00    7.50
  11  -1  -3   29.60    7.60
  11  -1  -3   26.60    6.00
  11   1   3   29.00    6.40
 -11   1  -3   42.20    5.20
  12   1  -3   18.10    5.50
 -12  -1  -3   17.80    5.30
  12  -1   3   30.40    8.10
 -12   1   3   31.00    6.40
  12  -1   3   27.80    7.40
  12   1  -3   19.90    5.90
  12  -1  -3   29.20    7.20
  12  -1  -3   24.00    6.90
 -12   1  -3   20.50    6.00
 -12   1  -3   28.90    4.30
  12   1   3   24.90    6.10
  12   1   3   23.80    7.30
 -13   1   3   24.40    6.20
  13   1  -3   25.70    7.70
 -13  -1  -3   30.50    7.60
  13  -1   3   23.80    7.50
  13  -1  -3   23.90    6.80
  13   1   3   31.10    8.20
  13   1   3   33.00    8.50
 -13   1  -3   29.20    7.30
 -14   1   3   13.00    9.30
  14   1  -3   -2.10    3.30
  14  -1   3    2.80    3.60
 -14  -1  -3    4.90    4.10
  14   1  -3   -4.10    5.00
 -14   1  -3    3.30    4.40
  14  -1  -3    6.30    4.40
  14  -1  -3    7.10    6.40
  15  -1   3   96.89   17.20
  15   1  -3   92.79   13.20
  15  -1  -3   83.99   13.90
 -15   1  -3  103.49   15.10
  15   1   3   58.19   12.60
   0  -2   3  751.22   48.30
   0  -2  -3  770.62   49.50
   0   2  -3  746.43   48.80
   0   2   3  787.62   49.50
   0  -2   3  756.92   48.70
   0  -2   3  812.52   48.50
   0   2   3  766.82   49.40
   1  -2   3  450.25   32.40
  -1   2   3  545.15   33.20
   1  -2   3  498.75   32.70
  -1  -2  -3  543.45   33.30
   1   2  -3  508.75   32.20
   1   2  -3  465.05   31.80
  -1   2   3  506.35   33.00
  -1  -2  -3  532.35   33.10
   1   2   3  552.44   33.00
  -1   2  -3  504.95   32.90
  -1  -2   3  500.85   32.00
   1   2   3  491.25   33.00
   1  -2  -3  495.55   33.10
   1   2   3  525.55   33.10
   1  -2  -3  436.66   32.70
   1  -2  -3  500.95   32.90
  -2   2   3   94.69    8.00
   2   2  -3   99.59    7.20
  -2  -2  -3   88.49    8.10
   2  -2   3   96.09    8.10
  -2  -2  -3   95.39    7.90
   2  -2   3  102.69    8.30
  -2   2   3   99.09    8.20
   2   2   3   99.49    8.20
   2   2   3   85.49    8.00
   2  -2  -3  100.09    7.90
  -2   2  -3  102.09    8.40
   2  -2  -3  114.99    8.50
  -2   2  -3   92.59    8.20
   3   2  -3  704.03   45.10
   3   2  -3  690.63   44.90
  -3  -2  -3  749.73   46.00
   3  -2   3  705.43   46.50
  -3   2   3  732.63   46.00
  -3  -2  -3  757.22   46.60
   3  -2   3  668.73   46.50
   3   2   3  751.72   46.50
   3  -2  -3  715.23   45.70
  -3   2  -3  678.63   46.60
   3  -2  -3  726.63   46.60
  -3   2  -3  701.43   46.60
   3   2   3  682.13   46.00
   4   2  -3  540.85   33.90
  -4  -2  -3  536.05   35.60
  -4   2   3  516.95   34.70
   4   2  -3  548.45   34.30
   4  -2   3  564.14   36.10
   4  -2   3  498.85   35.80
  -4  -2  -3  523.65   34.70
   4  -2  -3  532.95   35.80
   4  -2  -3  533.55   34.60
   4   2   3  467.55   35.60
   4   2   3  548.35   35.70
  -4   2  -3  546.95   36.00
   5   2  -3    7.30    2.00
  -5  -2  -3   10.60    2.40
  -5   2   3    8.60    2.10
   5  -2   3   10.10    3.20
  -5  -2  -3    9.70    2.50
   5   2  -3    9.40    2.20
  -5   2   3   10.80    3.20
   5  -2   3    6.20    2.50
   5  -2  -3    7.30    2.70
   5   2   3    4.10    1.90
   5   2   3    5.40    2.40
  -5   2  -3    5.40    2.50
   5  -2  -3   12.00    3.00
  -5   2  -3    7.00    2.50
   5  -2  -3    5.80    1.80
  -6   2   3  624.24   41.80
   6  -2   3  630.74   44.10
  -6  -2  -3  653.23   41.90
  -6  -2  -3  635.94   43.30
   6   2  -3  661.53   42.30
   6  -2  -3  684.33   41.80
   6   2   3  652.33   43.70
  -6   2  -3  609.84   44.00
   6  -2  -3  624.24   43.30
  -6   2  -3  657.13   44.00
   7  -2   3  476.75   33.00
  -7  -2  -3  435.86   29.70
  -7  -2  -3  395.66   31.20
  -7   2   3  461.25   29.90
   7  -2   3  419.76   32.20
   7   2  -3  452.15   30.70
  -7   2  -3  426.76   32.60
   7  -2  -3  463.25   32.00
   7   2   3  452.05   32.00
  -7   2  -3  497.65   32.80
  -8   2   3   31.10    3.90
   8   2  -3   27.40    5.30
  -8   2   3   29.10    5.90
  -8  -2  -3   31.30    3.80
   8  -2   3   41.30    7.90
   8  -2   3   40.40    7.60
  -8  -2  -3   27.80    6.10
   8   2  -3   25.80    5.40
   8  -2  -3   16.90    4.80
  -8   2  -3   29.20    6.20
   8  -2  -3   35.30    6.70
   8   2   3   37.10    7.40
   8   2   3   35.60    6.70
  -8   2  -3   21.30    5.30
   9  -2   3   41.50    8.20
  -9  -2  -3   45.70    5.10
  -9   2   3   44.10    8.00
  -9  -2  -3   64.29    9.60
   9   2  -3   59.59    7.20
   9  -2   3   61.29    8.70
  -9   2   3   50.99    5.40
   9   2  -3   59.19    7.10
  -9   2  -3   64.89   10.40
  -9   2  -3   68.79    9.10
   9  -2  -3   65.69    8.30
   9   2   3   60.39    8.40
  10  -2   3  235.18   20.10
 -10  -2  -3  211.18   18.10
  10   2  -3  226.58   18.30
 -10   2   3  172.58   17.80
  10   2  -3  216.38   17.90
  10  -2   3  186.38   19.10
  10   2   3  201.88   18.70
 -10   2  -3  228.38   19.40
  10  -2  -3  220.68   19.20
  10   2   3  234.18   19.80
 -11  -2  -3   95.79   10.90
  11   2  -3   84.59   10.20
  11   2  -3   81.39   10.30
 -11   2   3  105.19   11.50
  11  -2   3   69.59   12.30
 -11   2  -3   84.89    9.50
 -11   2  -3  104.39   11.80
  11  -2  -3   86.09   11.30
  11   2   3   98.89   11.60
  11  -2  -3   73.19   12.10
 -11   2  -3   97.69    8.90
  12  -2   3   77.89   11.20
 -12  -2  -3   73.99    9.90
  12   2  -3  101.89   11.40
  12  -2   3   77.19   13.70
  12   2  -3   70.29   13.20
  12   2   3   69.29   11.50
  12   2   3   56.29   11.60
  12  -2  -3   86.39   11.90
 -12   2  -3   70.89   12.00
  12  -2  -3   67.59   12.30
 -12   2  -3   68.79    7.60
  13   2  -3   35.60    7.90
  13  -2   3   40.40   10.10
 -13  -2  -3   34.70    7.50
  13   2  -3   40.20    8.90
  13   2   3   42.00    9.60
 -13   2  -3   34.90    8.30
  13   2   3   39.10    8.30
  13  -2  -3   28.50    7.80
  13  -2  -3   37.90    8.10
  14  -2   3   28.70    8.60
  14   2  -3   21.40    6.90
  14   2  -3   32.20    7.40
  14  -2  -3   24.60    8.30
  14   2   3   35.70    9.20
  14   2   3   33.10    9.60
   0   3   3  550.94   33.30
   0   3  -3  496.45   32.30
   0  -3   3  513.35   31.50
   0  -3   3  500.35   31.40
   0  -3  -3  502.75   33.20
   0   3   3  450.55   33.00
   0  -3   3  479.75   32.10
   0   3  -3  511.35   32.40
  -1   3   3  446.86   28.00
   1  -3   3  414.96   27.40
   1   3  -3  429.26   26.60
   1   3  -3  415.96   26.20
   1  -3   3  365.86   26.70
  -1  -3  -3  432.76   27.80
   1   3  -3  438.36   26.40
  -1   3   3  429.16   27.80
   1  -3  -3  383.26   27.60
   1   3   3  372.96   27.30
  -1   3  -3  409.06   27.40
   1  -3  -3  420.06   27.90
   1  -3  -3  383.56   27.60
   1   3   3  424.76   27.70
  -1  -3   3  401.16   26.30
   1   3   3  441.86   27.90
  -2  -3  -3   47.60    4.70
   2  -3   3   40.10    4.40
  -2   3   3   41.40    4.70
   2   3  -3   38.70    3.50
  -2  -3  -3   45.70    4.80
   2  -3   3   47.10    4.80
   2  -3  -3   46.50    5.00
   2   3   3   38.00    4.60
   2   3   3   29.80    4.20
  -2   3  -3   40.60    4.80
  -2   3  -3   39.90    4.60
   2  -3  -3   41.90    4.60
   2  -3  -3   37.40    4.70
  -3   3   3  466.65   31.00
   3  -3   3  444.76   31.30
   3  -3   3  427.16   31.00
  -3  -3  -3  468.15   30.80
   3   3  -3  467.95   29.40
  -3  -3  -3  475.05   31.20
  -3   3  -3  482.25   31.50
   3   3   3  496.65   31.10
   3  -3  -3  449.86   30.80
  -3   3  -3  443.66   31.50
  -4   3   3   52.59    5.50
   4   3  -3   58.09    4.50
  -4  -3  -3   49.20    5.60
   4   3  -3   51.39    4.40
   4  -3   3   58.69    6.30
  -4  -3  -3   48.20    5.10
   4  -3   3   51.39    6.00
   4   3   3   48.20    5.70
  -4   3  -3   56.19    6.30
   4   3   3   54.99    5.50
   4  -3  -3   50.49    5.30
   4  -3  -3   47.60    5.90
  -4   3  -3   46.90    6.00
  -5  -3  -3  711.43   46.70
  -5  -3  -3  705.33   45.70
   5  -3   3  698.03   48.90
  -5   3   3  704.33   46.10
   5  -3   3  634.84   47.00
  -5   3  -3  761.82   47.70
   5  -3  -3  700.23   46.90
   5  -3  -3  772.22   46.10
  -5   3  -3  686.63   47.70
   5   3   3  675.23   45.90
   5   3   3  730.33   47.40
   5   3   3  688.23   46.70
   6  -3   3  600.44   39.60
   6   3  -3  607.94   37.30
  -6  -3  -3  561.14   37.10
  -6   3   3  566.44   37.60
   6  -3   3  525.85   39.10
   6   3  -3  552.04   36.90
  -6  -3  -3  604.64   38.60
   6  -3  -3  561.44   37.30
   6   3   3  541.45   39.10
  -6   3  -3  588.74   39.90
   6   3   3  505.95   38.30
   7  -3   3    9.70    5.40
  -7   3   3    3.00    2.30
  -7  -3  -3    6.80    2.90
  -7  -3  -3    4.60    1.80
  -7   3   3    2.60    1.90
   7   3  -3    5.50    2.00
   7  -3   3   12.20    4.00
   7   3  -3    4.50    2.00
   7  -3  -3    6.20    2.80
   7   3   3    5.00    2.70
  -7   3  -3    6.70    3.10
   7  -3  -3    7.60    2.80
   7   3   3    6.30    2.50
  -7   3  -3    8.00    3.50
   8  -3   3  474.35   33.20
  -8   3   3  441.86   30.00
  -8  -3  -3  431.66   29.10
   8  -3   3  438.06   32.90
  -8  -3  -3  444.36   31.40
   8   3  -3  413.86   30.30
   8   3  -3  488.75   31.10
  -8   3   3  423.76   32.20
   8  -3  -3  439.86   32.30
   8   3   3  374.76   31.70
   8  -3  -3  482.55   32.90
   8   3   3  417.46   31.70
   9  -3   3  232.58   20.10
  -9  -3  -3  212.08   15.80
  -9  -3  -3  220.18   18.40
   9  -3   3  216.78   19.80
  -9   3   3  222.08   16.80
  -9   3   3  189.68   18.60
   9   3  -3  256.07   18.30
   9  -3  -3  236.08   19.60
  -9   3  -3  232.28   19.70
  -9   3  -3  219.38   20.10
   9   3   3  239.48   19.50
   9  -3  -3  243.58   19.90
 -10   3   3   13.40    4.50
  10   3  -3   13.30    4.50
  10   3  -3   15.50    4.60
  10  -3   3   14.10    5.10
 -10   3   3   15.50    3.40
 -10  -3  -3   15.20    4.40
  10  -3   3   16.90    5.80
  10   3   3   19.10    5.70
  10  -3  -3   17.50    5.00
  10  -3  -3   22.60    6.20
 -10   3  -3   16.90    5.00
  10   3   3    9.90    4.30
  11   3  -3   23.20    5.90
 -11  -3  -3   34.70    6.60
  11  -3   3   19.10    6.60
  11  -3   3   35.00    7.60
 -11   3   3   33.60    5.00
  11   3  -3   39.40    7.60
 -11   3  -3   50.09    9.50
  11   3   3   35.70    7.70
  11  -3  -3   30.80    6.80
  11  -3  -3   25.30    6.10
 -11   3  -3   45.10    6.70
  11   3   3   33.90    7.80
  12   3  -3   42.70    8.10
  12   3  -3   35.40    7.20
  12  -3   3   41.40    9.70
 -12  -3  -3   35.00    7.90
 -12   3   3   29.40    7.70
 -12   3  -3   40.10    6.40
  12   3   3   21.60    6.40
  12   3   3   43.70    9.40
  12  -3  -3   41.20    8.20
 -12   3  -3   46.60    9.20
  13  -3   3   49.20   10.60
 -13   3  -3   26.50    5.20
  13   3   3   37.10    9.20
  13  -3  -3   49.20   10.60
  13   3   3   39.30   10.60
 -13   3  -3   41.70    9.00
 -14  -3  -3   -3.00    3.20
  14   3  -3   15.60    6.10
  14  -3   3   20.30    6.50
  14   3  -3    4.30    4.40
 -14   3  -3    0.60    4.10
  14  -3  -3    7.60    5.60
  14   3   3   21.90    7.50
 -14   3  -3   18.50    6.50
   0   4  -3   72.19    5.80
   0   4   3   73.19    6.70
   0  -4   3   67.99    5.70
   0   4   3   65.49    6.70
   0  -4  -3   64.69    6.40
   0  -4  -3   68.09    6.70
   0   4  -3   71.49    5.90
   0   4   3   77.19    6.80
   0  -4  -3   70.09    6.80
   1   4  -3 1571.34   89.69
  -1  -4  -3 1415.86   91.39
   1   4  -3 1423.26   89.89
  -1   4   3 1386.36   91.59
  -1  -4  -3 1433.96   91.49
   1  -4   3 1490.35   90.09
   1  -4   3 1432.86   90.89
   1   4  -3 1310.17   89.49
  -1  -4   3 1411.06   89.49
   1  -4  -3 1441.46   91.39
   1  -4  -3 1531.45   91.79
  -1   4  -3 1414.46   90.89
   1   4   3 1537.85   91.89
  -1   4  -3 1480.55   90.89
   1  -4  -3 1450.55   91.59
   1   4   3 1410.36   91.29
   2  -4   3  306.27   19.60
  -2  -4  -3  254.07   19.70
   2   4  -3  259.87   18.00
   2  -4   3  267.67   19.80
  -2  -4  -3  279.47   19.90
   2  -4  -3  287.77   20.10
  -2   4  -3  277.57   19.90
   2  -4  -3  311.07   20.50
   2  -4  -3  289.07   20.40
   2   4   3  296.07   20.20
   2   4   3  282.67   19.90
  -2   4  -3  269.07   19.80
   3  -4   3  235.28   16.30
   3  -4   3  228.38   16.60
  -3  -4  -3  216.88   16.10
  -3   4   3  227.18   16.50
   3   4  -3  215.28   14.10
  -3   4   3  207.78   16.40
  -3  -4  -3  219.18   16.00
   3   4   3  193.68   15.80
  -3   4  -3  222.58   16.70
  -3   4  -3  213.08   16.30
   3  -4  -3  208.98   16.10
   3   4   3  224.58   16.20
   4   4  -3  602.44   37.80
  -4   4   3  586.54   40.10
   4  -4   3  666.43   40.70
  -4  -4  -3  573.04   39.80
   4  -4   3  556.74   41.70
   4   4  -3  571.54   37.80
  -4  -4  -3  592.54   39.50
   4   4   3  573.74   39.70
   4  -4  -3  586.84   40.40
   4   4   3  652.93   40.30
  -4   4  -3  579.54   40.50
   4  -4  -3  632.34   40.10
  -4   4  -3  649.64   42.70
  -5   4   3   94.19    8.90
  -5   4   3   88.99    8.00
   5   4  -3   68.09    6.10
   5  -4   3   84.89    8.60
  -5  -4  -3   74.49    7.10
   5   4  -3   82.49    6.20
  -5  -4  -3   90.79    8.00
   5  -4   3   62.39    7.80
   5  -4  -3   86.19    7.80
   5   4   3   78.29    7.80
  -5   4  -3   63.79    8.20
   5  -4  -3   66.49    7.70
  -5   4  -3   91.39    8.70
   5  -4  -3   78.29    8.50
   5   4   3   77.19    7.40
  -6  -4  -3  750.22   49.20
  -6  -4  -3  767.32   48.20
   6  -4   3  740.13   50.59
   6   4  -3  751.42   47.60
   6  -4   3  642.94   49.70
  -6   4   3  750.52   49.00
   6   4  -3  787.62   47.80
  -6   4   3  672.63   49.90
   6   4   3  700.13   48.40
   6   4   3  741.53   49.50
  -6   4  -3  786.92   51.29
  -6   4  -3  780.42   50.49
   6  -4  -3  779.82   48.90
   6  -4  -3  729.13   50.09
  -7   4   3   74.59    7.60
  -7  -4  -3   76.99    8.00
   7   4  -3   82.59    7.30
   7   4  -3   67.49    6.80
   7  -4   3   85.19    9.40
  -7   4   3   80.69    9.00
  -7  -4  -3   75.69    6.90
   7  -4  -3   72.39    8.60
   7   4   3   61.49    9.10
   7  -4  -3   80.29    9.30
  -7   4  -3   80.49    9.00
   7   4   3   69.79    7.00
  -7   4  -3   74.89    9.30
   7   4   3   62.29    7.90
  -8   4   3   56.29    6.50
   8   4  -3   56.39    6.30
  -8  -4  -3   57.99    5.70
   8  -4   3   56.39   10.20
  -8  -4  -3   53.79    6.90
  -8   4   3   53.89    7.80
   8   4  -3   55.29    6.40
   8  -4   3   44.20    7.80
   8   4   3   55.49    7.40
   8   4   3   68.69    8.20
  -8   4  -3   65.99    8.80
   8  -4  -3   78.79    9.10
  -8   4  -3   61.29    8.20
   9  -4   3   23.60    5.90
  -9  -4  -3   26.00    5.40
  -9   4   3   22.70    4.50
   9   4  -3   24.50    5.70
   9   4  -3   28.10    5.10
  -9   4   3   31.20    6.30
   9  -4   3   26.20    6.60
  -9  -4  -3   26.30    3.80
  -9   4  -3   10.10    5.60
   9   4   3   24.60    6.50
   9  -4  -3   28.80    6.80
   9  -4  -3   22.00    5.70
   9   4   3   18.30    5.40
  -9   4  -3   19.00    5.40
  10  -4   3  169.18   17.40
 -10  -4  -3  181.48   15.50
  10  -4   3  152.38   16.80
  10   4  -3  144.29   14.60
  10   4  -3  180.88   15.10
 -10   4   3  205.28   15.70
  10  -4  -3  197.68   17.80
 -10   4  -3  195.68   15.30
 -10   4  -3  189.48   17.50
  10   4   3  139.09   16.00
  10   4   3  180.58   16.40
 -10   4  -3  220.18   19.10
  10  -4  -3  161.18   16.80
  11  -4   3   15.70    5.90
 -11  -4  -3   17.00    4.80
 -11   4   3   18.10    5.90
  11   4  -3   18.00    5.00
 -11   4   3   15.30    3.80
  11   4  -3   16.10    4.90
  11  -4  -3    8.30    4.80
  11   4   3   22.10    6.20
 -11   4  -3   21.80    6.50
 -11   4  -3   30.20    5.50
  11   4   3   12.00    5.40
  12  -4   3   40.20    9.50
  12   4  -3   36.60    7.40
  12   4  -3   41.90    7.40
 -12   4   3   42.40    5.80
 -12  -4  -3   21.00    5.70
  12   4   3   25.20    6.90
  12  -4  -3   37.10    8.10
 -12   4  -3   30.50    6.00
  12   4   3   38.40    8.20
 -12   4  -3   36.00    8.60
  13  -4   3   -2.40    3.60
 -13  -4  -3    0.50    2.80
  13   4  -3   -1.70    3.50
  13   4   3    6.00    4.30
 -13   4  -3   -0.40    2.50
  13   4   3    5.40    4.20
  13  -4  -3    0.40    3.70
 -13   4  -3   -0.30    3.40
  14   4  -3   24.30    7.20
  14  -4   3   23.40    6.80
  14   4  -3   14.40    5.50
  14   4   3    4.30    6.90
  14   4   3   15.10    6.00
  14  -4  -3   11.10    6.00
 -14   4  -3   17.60    6.60
 -14   4  -3    2.70    5.10
   0   5   3   92.59    8.70
   0   5   3  110.19    8.70
   0  -5  -3   89.19    8.40
   0   5  -3   92.69    7.40
   0   5  -3   92.99    7.40
   0  -5   3   84.39    7.10
   0  -5  -3   86.49    8.40
   0  -5  -3   99.39    8.20
   1   5  -3  959.60   58.89
  -1   5   3  970.70   61.19
  -1  -5  -3  983.30   60.69
  -1  -5  -3  949.80   60.89
   1  -5   3  877.21   59.79
   1  -5   3  989.00   58.79
   1   5  -3 1010.60   58.69
   1   5   3  953.50   60.39
   1  -5  -3  929.61   60.89
   1   5   3  853.91   60.19
  -1   5  -3  877.91   59.79
   1  -5  -3  945.11   60.89
  -1  -5   3  910.91   58.29
  -1   5  -3  924.61   59.99
   1   5   3  934.61   60.99
  -2  -5  -3  636.04   42.60
   2  -5   3  648.14   42.50
  -2  -5  -3  690.13   42.60
  -2   5   3  634.34   43.00
   2  -5   3  610.54   41.60
  -2   5  -3  653.53   42.60
   2  -5  -3  664.23   43.00
  -2   5  -3  639.14   42.40
   2  -5  -3  645.04   43.20
   2   5   3  574.14   42.50
   2   5   3  607.74   42.20
   2  -5  -3  729.03   43.10
  -3  -5  -3  854.31   55.69
   3  -5   3  828.12   56.09
  -3  -5  -3  853.91   55.59
  -3   5   3  758.22   55.89
  -3   5   3  810.22   56.19
   3  -5  -3  860.61   56.19
   3   5   3  925.81   56.19
  -3   5  -3  835.32   56.19
   3   5   3  905.41   55.79
   3  -5  -3  941.21   56.79
  -3   5  -3  864.21   56.09
   4  -5   3  494.85   35.00
   4  -5   3  539.85   35.80
  -4  -5  -3  568.54   35.00
  -4  -5  -3  510.85   34.60
  -4   5   3  560.34   35.70
   4   5   3  538.55   35.00
   4   5   3  448.26   34.50
   4  -5  -3  544.95   35.70
   4  -5  -3  450.85   36.60
  -4   5  -3  529.65   35.50
  -4   5  -3  482.45   35.60
   5  -5   3  203.38   16.50
   5  -5   3  206.78   16.20
  -5  -5  -3  210.68   15.40
   5   5  -3  184.88   14.10
  -5   5   3  208.38   16.60
  -5  -5  -3  193.38   14.90
   5   5   3  188.68   15.10
   5   5   3  202.38   15.50
   5  -5  -3  210.58   15.70
  -5   5  -3  216.18   16.50
   5  -5  -3  209.68   16.30
   5  -5  -3  168.48   16.00
  -5   5  -3  164.18   16.00
   6   5  -3    9.90    2.20
   6  -5   3   10.30    3.60
  -6  -5  -3    7.50    2.50
  -6  -5  -3    5.60    2.00
   6   5  -3    9.50    2.30
  -6   5   3   12.90    3.70
  -6   5   3    6.20    2.70
   6  -5   3    5.50    2.70
   6   5  -3    6.40    1.70
  -6   5  -3    8.30    3.30
   6   5   3    8.20    2.90
   6   5   3   11.50    3.10
   6  -5  -3    6.50    2.90
   6  -5  -3    8.00    3.70
  -6   5  -3    6.30    3.40
   7  -5   3   19.30    5.20
  -7  -5  -3   25.60    4.20
  -7   5   3   18.10    3.90
   7   5  -3   16.10    3.30
  -7  -5  -3   24.90    4.70
   7  -5   3   12.60    3.80
  -7   5   3   14.00    4.50
   7   5  -3   23.60    3.70
   7   5   3   19.90    5.70
   7  -5  -3   21.30    5.70
  -7   5  -3   14.00    4.30
   7   5   3   18.80    4.80
   7   5   3   18.90    3.90
   7  -5  -3   14.30    4.50
   8   5  -3  170.88   12.60
  -8   5   3  138.99   14.50
   8   5  -3  143.49   12.40
   8  -5   3  174.08   15.60
  -8  -5  -3  156.98   13.50
  -8   5   3  152.18   13.50
  -8  -5  -3  143.39   12.00
   8  -5   3  150.38   15.20
   8  -5  -3  175.78   15.90
   8   5   3  171.68   14.30
  -8   5  -3  140.39   14.60
   8  -5  -3  179.68   15.60
   8   5   3  163.38   14.90
  -9  -5  -3   45.70    7.30
   9  -5   3   66.49   10.80
   9  -5   3   38.20    7.60
  -9   5   3   46.80    6.30
  -9  -5  -3   49.70    5.20
   9   5  -3   51.29    5.90
   9   5  -3   37.40    5.50
   9   5   3   48.00    8.00
   9  -5  -3   52.59    9.60
  -9   5  -3   63.89    8.70
   9   5   3   38.20    7.60
  -9   5  -3   37.10    7.30
  -9   5  -3   45.20   12.40
   9  -5  -3   47.60    8.90
 -10   5   3  104.59   10.30
 -10  -5  -3  100.39   10.20
  10   5  -3   99.29    9.90
  10   5  -3  105.39   10.30
  10  -5   3  102.99   19.60
  10  -5   3  103.59   12.60
 -10   5   3   93.99   12.10
 -10   5  -3   78.29   12.70
  10  -5  -3  125.29   13.50
  10  -5  -3   89.29   12.00
 -10   5  -3  102.49   10.70
  10   5   3   86.69   11.30
  10   5   3  108.29   11.50
  11  -5   3    3.40    3.20
 -11  -5  -3    3.80    2.70
 -11   5   3    9.30    3.10
  11   5  -3    7.30    3.50
  11   5  -3   10.40    3.90
  11   5   3    8.50    4.20
  11   5   3    5.10    3.90
 -11   5  -3    7.40    4.20
 -11   5  -3    6.70    3.60
  11  -5  -3    6.80    3.60
  12   5  -3   21.80    5.90
  12  -5   3   29.70    8.70
  12   5  -3   22.30    5.60
 -12   5   3   19.20    4.50
 -12   5  -3   27.30    7.40
  12   5   3   18.00    5.20
  12  -5  -3   14.60    5.50
 -12   5  -3   24.60    5.70
  12   5   3   24.80    7.30
  13   5  -3   27.50    6.80
  13   5  -3   24.90    6.10
  13  -5   3   24.80    8.60
  13   5   3   36.40    7.90
  13  -5  -3   23.10    7.20
 -13   5  -3   27.00    7.30
  13   5   3   22.60    7.20
 -13   5  -3   38.60    7.10
  14   5  -3   27.50    7.60
  14  -5   3   19.30    7.90
 -14   5  -3   20.90    7.40
  14   5   3   27.10    8.60
  14  -5  -3   33.80    9.60
   0  -6  -3  253.17   17.10
   0   6  -3  219.18   15.30
   0   6   3  214.28   16.40
   0  -6  -3  221.08   16.00
   0  -6   3  206.78   15.10
   0  -6  -3  227.88   17.10
   0   6  -3  200.58   15.10
  -1   6   3    3.20    2.10
  -1  -6  -3    5.40    1.90
   1   6  -3    7.70    1.70
  -1   6   3   11.40    3.00
   1   6  -3    6.50    1.60
  -1  -6  -3   12.10    3.10
   1  -6   3    4.30    1.70
   1  -6  -3    6.60    2.30
  -1   6  -3   11.60    2.90
   1   6   3   12.10    3.10
  -1   6  -3    5.60    2.10
   1  -6  -3    7.10    2.50
   1   6   3    8.80    2.50
   1  -6  -3    3.90    2.10
   1   6   3    6.20    2.00
  -2  -6  -3   64.99    6.80
  -2  -6  -3   84.79    8.50
  -2   6   3   70.89    7.60
  -2   6   3   77.99    7.70
   2  -6   3   58.59    6.70
   2  -6   3   73.39    6.20
   2   6   3   70.99    7.50
   2  -6  -3   63.69    7.30
   2  -6  -3   72.29    7.70
   2   6   3   66.99    6.90
   2   6   3   66.39    6.70
   2  -6  -3   77.59    7.40
  -2   6  -3   65.79    7.00
   3  -6   3  144.59   12.20
  -3   6   3  187.98   14.20
   3  -6   3  151.08   13.10
  -3   6   3  133.39   13.00
  -3  -6  -3  171.58   12.90
   3   6   3  157.78   13.30
  -3   6  -3  174.98   13.40
   3  -6  -3  174.68   13.60
   3   6   3  132.29   12.20
   3   6   3  173.48   12.90
  -3   6  -3  146.99   13.20
   3  -6  -3  192.08   14.40
   3  -6  -3  165.38   13.60
   4   6  -3  708.53   46.30
  -4   6   3  606.74   47.40
  -4   6   3  688.03   47.70
   4  -6   3  777.72   47.40
  -4  -6  -3  678.53   46.50
   4  -6   3  737.03   48.00
   4  -6  -3  687.03   47.70
   4   6   3  757.42   47.00
   4  -6  -3  745.83   47.70
  -4   6  -3  716.43   47.70
  -4   6  -3  722.23   48.20
   4   6   3  679.13   47.00
   4  -6  -3  696.23   47.60
   5  -6   3   66.19    7.60
  -5  -6  -3   61.89    6.40
  -5   6   3   62.79    7.50
  -5   6   3   72.19    7.60
   5   6  -3   52.19    5.80
   5  -6   3   55.59    6.90
  -5  -6  -3   52.19    6.30
   5   6   3   50.99    6.40
  -5   6  -3   64.19    7.40
   5   6   3   50.09    6.30
   5  -6  -3   54.89    7.30
  -5   6  -3   62.89    7.90
   5  -6  -3   69.39    7.70
   5  -6  -3   52.99    7.00
  -6  -6  -3  209.18   15.70
   6   6  -3  198.98   14.80
  -6  -6  -3  210.18   15.90
   6  -6   3  172.68   16.50
  -6   6   3  212.78   16.90
   6  -6  -3  207.18   17.70
   6   6   3  216.18   16.40
   6  -6  -3  223.18   17.70
  -6   6  -3  166.08   17.10
   6   6   3  209.68   16.00
  -6   6  -3  217.98   17.60
  -7  -6  -3   62.89    7.00
   7  -6   3   50.89    9.10
   7   6  -3   71.29    5.60
  -7   6   3   63.19    7.80
   7   6  -3   62.69    6.00
  -7  -6  -3   53.79    6.40
   7   6  -3   62.19    5.70
  -7   6  -3   57.39    9.50
   7   6   3   65.09    7.70
   7  -6  -3   61.29    8.70
   7   6   3   66.89    7.20
   7   6   3   64.09    8.10
   7  -6  -3   77.79    8.90
   8  -6   3  195.78   17.40
   8   6  -3  172.88   13.10
   8  -6   3  195.68   17.10
  -8  -6  -3  171.98   14.40
  -8  -6  -3  158.08   13.50
   8   6  -3  166.58   13.50
  -8   6   3  169.28   15.20
  -8   6  -3  194.28   15.90
   8   6   3  172.38   14.20
   8   6   3  163.98   15.00
   8  -6  -3  206.68   17.70
  -8   6  -3  189.28   17.00
  -9  -6  -3  129.79   10.90
  -9  -6  -3  132.59   12.10
   9   6  -3  137.09   11.80
   9   6  -3  144.79   11.40
   9  -6   3  130.19   14.30
  -9   6   3  156.98   13.40
   9  -6   3  135.09   15.30
  -9   6  -3  131.99   14.20
   9   6   3  114.59   13.20
   9  -6  -3  160.98   15.50
   9   6   3  149.29   13.50
  -9   6  -3  121.09   12.90
   9  -6  -3  131.59   14.40
  10   6  -3  135.79   11.70
  10  -6   3  139.39   15.10
  10   6  -3  157.88   12.70
 -10   6   3  135.59   12.90
 -10  -6  -3  128.29   12.10
  10   6   3  119.69   13.10
 -10   6  -3  146.09   15.00
 -10   6  -3  142.19   13.40
  10   6   3  104.29   13.10
 -11   6   3    3.50    2.80
  11   6  -3   -1.60    2.10
  11  -6   3    0.40    3.70
 -11  -6  -3    1.40    2.00
  11  -6  -3    1.40    3.40
  11   6   3    3.20    3.40
 -11   6  -3    6.30    5.70
  11   6   3   -2.60    2.50
 -11   6  -3    6.80    3.50
 -12   6   3  122.69   12.50
  12  -6   3  120.89   15.20
  12   6  -3  115.69   12.90
  12   6  -3  117.89   12.40
  12   6   3  135.29   14.50
 -12   6  -3  149.99   16.40
  12   6   3  147.39   15.50
  12  -6  -3  153.18   16.80
 -12   6  -3  127.49   13.20
  13   6  -3   27.40    6.30
  13  -6   3   30.20    9.00
  13   6  -3   41.80    8.10
 -13   6  -3   46.70   10.20
 -13   6  -3   25.50    6.20
  13   6   3   41.40    9.00
  13  -6  -3   26.10    7.20
  13   6   3   21.60    7.50
   0  -7  -3   78.69    8.40
   0   7  -3   74.29    6.80
   0   7   3   95.49    8.40
   0   7   3   80.99    8.60
   0  -7   3   70.49    6.50
   0  -7  -3   78.29    8.10
   0   7  -3   88.09    7.10
   1   7  -3  263.27   17.30
  -1  -7  -3  253.27   19.10
   1  -7   3  240.38   18.40
  -1  -7  -3  286.77   20.20
   1   7  -3  251.67   17.30
  -1   7   3  255.27   20.10
  -1   7  -3  264.37   18.50
   1   7   3  258.57   20.00
   1  -7  -3  274.17   19.80
   1   7   3  242.08   19.20
   1  -7  -3  270.47   20.10
  -1   7  -3  230.28   18.30
   2   7  -3  135.69   11.80
  -2  -7  -3  133.79   11.30
  -2  -7  -3  127.79   11.80
  -2   7   3  141.09   12.60
   2  -7   3  130.89   11.30
  -2   7   3  136.39   12.10
   2  -7   3  120.09    9.70
   2   7   3  154.78   11.60
   2  -7  -3  159.88   12.80
   2  -7  -3  143.99   11.90
   2   7   3  133.39   12.10
  -2   7  -3  142.99   11.50
  -2   7  -3  115.89   11.70
   2   7   3  127.19   11.20
  -3  -7  -3   52.89    6.20
  -3  -7  -3   42.90    5.20
   3  -7   3   44.60    5.00
   3  -7   3   46.30    7.10
  -3   7   3   41.20    5.80
  -3   7   3   35.20    5.90
   3   7  -3   37.20    7.30
   3  -7  -3   41.20    6.80
  -3   7  -3   47.00    6.10
   3  -7  -3   40.70    6.60
   3   7   3   37.40    6.10
  -3   7  -3   44.40    5.60
   3  -7  -3   48.90    6.10
   3   7   3   41.50    5.30
   3  -7  -3   28.50    5.50
   3   7   3   33.80    4.80
  -4  -7  -3   20.90    4.10
   4  -7   3   21.90    4.30
   4   7  -3   22.80    4.40
  -4   7   3   17.00    4.20
   4  -7   3   17.90    4.30
  -4  -7  -3   22.60    4.20
  -4   7   3   14.20    3.90
   4  -7  -3   29.30    5.80
  -4   7  -3   29.10    5.80
   4   7   3   22.80    5.10
   4  -7  -3   14.20    3.60
   4  -7  -3   20.20    4.90
   4   7   3   22.30    4.20
  -4   7  -3   27.80    5.90
   5  -7   3  115.19   11.50
   5  -7   3  131.29   11.40
   5   7  -3  120.59   10.20
  -5   7   3  104.49   11.10
  -5   7   3   97.49   11.00
  -5  -7  -3  127.79   10.40
  -5  -7  -3  122.39   10.70
   5   7   3  121.29   11.00
   5   7   3  115.99   10.50
  -5   7  -3  118.69   11.50
   5  -7  -3  100.79   11.00
   5  -7  -3  125.29   11.90
  -5   7  -3  104.19   11.60
  -6  -7  -3  166.08   13.70
  -6   7   3  169.28   14.90
   6   7  -3  159.28   12.80
  -6  -7  -3  164.08   13.20
   6  -7  -3  151.48   14.90
   6   7   3  196.78   14.60
   6   7   3  167.08   13.90
  -6   7  -3  166.08   15.10
  -6   7  -3  133.29   14.90
   6  -7  -3  171.88   15.40
   7   7  -3  131.79   10.80
  -7  -7  -3  141.29   11.70
  -7   7   3  133.89   13.10
   7  -7   3  145.89   13.80
  -7  -7  -3  140.89   12.00
   7   7   3  128.99   12.20
  -7   7  -3  163.38   15.40
  -7   7  -3  132.29   13.80
  -7   7  -3  135.69   13.30
   7   7   3  158.18   13.00
   7  -7  -3  121.69   13.60
  -8  -7  -3   76.19    8.50
  -8   7   3   92.59   10.10
  -8  -7  -3   95.49    8.70
   8  -7   3  103.69   11.70
   8   7  -3   84.19    7.90
   8  -7   3   88.89   10.80
  -8   7  -3   95.29   10.50
   8  -7  -3   71.99   10.20
   8  -7  -3   98.49   11.70
   8   7   3   99.29   10.70
   8   7   3   79.79    9.40
   8   7   3   77.19    9.80
  -8   7  -3  102.79   11.40
  -9  -7  -3   28.30    5.00
  -9   7   3   23.50    5.10
   9   7  -3   32.50    5.20
   9  -7   3   19.80    5.60
   9   7  -3   25.20    4.00
   9  -7  -3   17.10    6.00
   9   7   3   30.60    5.70
   9   7   3   17.60    4.20
  -9   7  -3   30.30    7.00
   9   7   3   27.60    6.70
  -9   7  -3   25.50    6.30
 -10   7   3   70.29    9.00
  10   7  -3   87.19    7.60
  10  -7   3   64.29   11.20
 -10   7  -3   84.59   10.40
  10   7   3   58.59   10.30
  10  -7  -3   85.79   11.70
  10   7   3   65.49    9.10
 -10   7  -3   68.99   11.60
  11   7  -3  207.88   15.90
  11   7  -3  187.38   16.60
  11  -7   3  235.78   21.00
 -11   7   3  203.88   17.90
 -11   7  -3  214.28   18.60
  11   7   3  195.48   18.10
  11  -7  -3  210.78   20.80
 -11   7  -3  193.28   20.00
  11   7   3  173.18   18.40
 -12   7   3   23.20    5.50
  12   7  -3   27.80    6.00
  12  -7   3   20.90    7.40
  12   7  -3   23.70    5.30
 -12   7  -3   18.70    6.70
 -12   7  -3   36.10    6.70
  12   7   3   23.80    6.00
  12  -7  -3   20.60    7.20
  12   7   3   12.70    5.20
 -13   7   3   30.90    6.50
  13   7  -3   36.00    7.40
  13  -7   3   28.20    7.90
  13   7  -3   31.10    6.10
 -13   7  -3   31.00    8.40
 -13   7  -3   38.30   10.90
  13  -7  -3   39.50    9.60
  13   7   3   33.10    8.70
   0   8  -3  126.69    9.50
   0   8   3  107.29   11.20
   0   8  -3  107.69    9.30
   0  -8   3  108.99    8.80
   0  -8  -3  127.09   10.90
   0   8   3  101.39   10.10
   0  -8  -3  122.69   11.40
   0   8  -3  106.69   10.90
  -1  -8  -3  204.88   16.00
   1   8  -3  196.18   16.60
  -1   8   3  220.18   17.50
   1  -8   3  195.08   15.10
  -1   8   3  209.78   16.50
   1   8  -3  198.08   14.40
  -1   8  -3  191.68   16.70
   1   8   3  185.18   15.70
   1   8   3  185.08   16.70
   1  -8  -3  220.18   15.70
   1  -8  -3  205.18   17.00
   1  -8  -3  196.88   16.40
   1  -8  -3  195.68   15.90
  -1   8  -3  210.48   15.70
  -1   8  -3  209.38   15.30
  -2  -8  -3  134.79   11.70
   2   8  -3  123.29   12.10
  -2   8   3  126.79   12.80
   2  -8   3  139.69   11.80
  -2   8   3  139.19   12.80
  -2  -8  -3  122.49   12.30
   2   8   3  148.69   13.10
   2  -8  -3  138.19   12.10
   2   8   3  157.78   12.10
  -2   8  -3  138.49   12.10
   2  -8  -3  134.49   12.70
   2  -8  -3  121.29   12.30
  -2   8  -3  135.79   11.60
  -2   8  -3  143.49   12.90
   3   8  -3   72.49    7.80
  -3  -8  -3   69.49    7.10
   3  -8   3   66.19    6.30
   3  -8   3   67.99    7.60
  -3   8   3   65.29    8.30
  -3   8   3   52.39    7.40
  -3   8  -3   61.79    7.70
   3   8   3   67.49    7.10
  -3   8  -3   61.09    7.30
   3  -8  -3   66.69    7.60
   3   8   3   61.09    7.80
   3  -8  -3   67.99    8.30
   3   8   3   70.49    7.10
  -3   8  -3   55.29    7.80
   3  -8  -3   66.99    7.70
  -4  -8  -3  173.18   13.10
   4  -8   3  155.68   14.20
   4  -8   3  170.98   14.40
  -4  -8  -3  156.78   14.00
  -4   8   3  161.78   14.90
  -4   8   3  168.08   14.90
   4   8  -3  167.98   13.80
  -4   8  -3  142.09   14.30
   4   8   3  148.99   14.00
  -4   8  -3  175.18   14.40
  -4   8  -3  157.68   14.70
   4  -8  -3  149.69   14.20
   4   8   3  177.28   13.60
   4  -8  -3  121.39   16.20
   4   8   3  163.48   13.20
   5  -8   3  101.19   10.30
   5   8  -3  115.79   10.20
  -5  -8  -3  109.09   10.20
  -5  -8  -3  105.59   10.50
  -5   8   3  100.59   11.10
  -5   8   3   91.19   10.90
  -5   8  -3  117.79   11.30
   5   8   3  116.49   11.00
  -5   8  -3  103.79   11.30
   5   8   3  100.49    9.90
  -5   8  -3  122.19   12.10
   5   8   3  105.29    9.90
   6   8  -3   18.80    5.20
  -6   8   3   17.80    5.10
  -6  -8  -3   12.90    3.60
   6  -8   3   24.50    5.70
  -6   8  -3   11.30    4.30
   6   8   3   18.70    4.10
   6  -8  -3   18.60    5.20
  -6   8  -3   18.80    6.10
   6   8   3   12.40    3.80
  -6   8  -3   14.60    4.50
   7  -8   3  203.78   18.40
  -7  -8  -3  202.88   17.10
  -7   8   3  216.48   18.90
   7   8  -3  220.58   16.40
  -7   8  -3  227.78   19.20
   7  -8  -3  233.58   19.70
  -7   8  -3  227.28   19.30
   7   8   3  196.98   17.30
  -7   8  -3  205.38   19.70
   7   8   3  235.48   17.70
   8   8  -3  197.08   15.60
  -8   8   3  226.08   19.20
  -8  -8  -3  192.98   16.80
   8   8  -3  245.78   15.90
  -8  -8  -3  205.68   17.30
   8  -8   3  220.28   19.30
   8   8   3  214.08   18.70
   8   8   3  229.28   17.90
   8   8   3  226.48   17.60
   8  -8  -3  193.98   19.20
  -8   8  -3  222.38   19.80
  -8   8  -3  201.58   18.70
   9  -8   3    7.60    4.00
  -9   8   3   14.20    4.30
   9   8  -3    7.90    2.60
   9   8   3    3.20    3.10
  -9   8  -3    6.20    4.00
   9  -8  -3   13.40    5.50
  -9   8  -3    6.10    3.70
   9   8   3   10.20    4.20
   9   8   3    3.50    2.90
  10   8  -3   15.50    3.90
 -10   8   3   12.30    4.50
  10  -8   3   21.50    6.80
  10  -8  -3   18.30    6.50
  10   8   3   20.20    5.80
  10   8   3   16.70    5.10
 -10   8  -3   10.10    4.50
  11   8  -3   28.80    5.80
  11  -8   3   19.60    6.80
 -11   8   3   41.10    7.90
  11  -8  -3   28.80    8.70
  11   8   3   32.80    6.50
  11   8   3   18.40    7.10
 -11   8  -3   29.40    7.90
  12   8  -3   -0.30    2.40
  12   8  -3   -1.50    2.70
  12  -8   3    4.00    4.50
 -12   8   3    0.10    3.30
  12   8   3   -4.30    4.00
 -12   8  -3   -1.00    3.40
  12   8   3   -1.20    3.90
 -12   8  -3    4.00    3.40
  12  -8  -3    1.20    4.30
   0   9  -3  133.39   12.40
   0   9   3  131.99   11.60
   0  -9  -3  117.29   11.20
   0  -9  -3  116.19   10.60
   0  -9   3  116.29    9.30
   0  -9   3  122.19    9.20
   0   9  -3  107.49   10.00
   0   9   3  133.19   12.60
   1   9  -3    8.40    3.40
   1  -9   3    2.70    2.00
  -1   9   3    3.00    2.10
  -1  -9  -3    1.10    1.60
  -1   9   3    9.80    3.50
  -1  -9  -3   -0.10    2.30
   1   9  -3    4.30    1.80
  -1   9  -3    3.90    2.10
   1  -9  -3    6.10    2.90
   1  -9  -3    4.90    2.20
  -1   9  -3    3.10    2.20
   1  -9  -3    4.50    2.10
   1   9   3    5.90    3.50
   1  -9  -3    0.00    1.60
   1   9   3    8.40    3.30
   2   9  -3   75.19    6.30
  -2   9   3   77.79    9.40
   2  -9   3   74.49    7.90
  -2  -9  -3   76.59    7.90
   2   9  -3   73.29    8.70
  -2   9   3   85.99    9.00
   2   9   3   72.09    8.00
   2   9   3   58.49    8.30
  -2   9  -3   80.79    8.50
  -2   9  -3   77.79    7.90
   2  -9  -3   71.39    8.00
   2  -9  -3   66.89    7.60
   2  -9  -3   69.59    8.70
  -2   9  -3   70.09    8.90
  -3   9   3   75.99    9.30
  -3  -9  -3   89.29    8.50
   3  -9   3   85.49    9.00
   3  -9   3   81.49    7.20
  -3  -9  -3   78.29    9.40
  -3   9   3   75.69    9.70
   3   9  -3   82.19    9.30
   3  -9  -3   81.49    8.90
   3  -9  -3   91.39   10.20
  -3   9  -3   84.99    9.30
  -3   9  -3   89.89   10.10
   3   9   3   88.29    9.80
  -3   9  -3   95.19    9.30
   4   9  -3   48.70    8.20
   4  -9   3   43.30    5.40
  -4  -9  -3   40.70    7.20
  -4   9   3   71.19   10.80
  -4   9   3   29.90    7.20
   4  -9  -3   53.39    9.20
   4   9   3   30.80    6.30
  -4   9  -3   39.00    7.70
  -4   9  -3   53.69    8.30
  -4   9  -3   58.39    9.80
   4   9   3   31.70    5.90
   4   9   3   42.90    6.60
   4  -9  -3   48.70    8.00
   5   9  -3   34.00    6.30
   5  -9   3   25.50    5.40
  -5   9   3   32.80    7.00
  -5  -9  -3   23.50    5.40
  -5   9   3   17.40    5.40
  -5   9  -3   31.80    6.50
   5  -9  -3   31.50    7.50
   5   9   3   33.20    5.70
   5   9   3   21.10    5.20
  -5   9  -3   28.00    6.00
   5   9   3   28.90    5.60
   5  -9  -3   31.60    6.70
  -6   9   3  178.48   16.90
   6  -9   3  195.38   16.20
   6   9  -3  190.18   15.20
  -6   9   3  159.18   22.90
  -6  -9  -3  161.18   15.40
  -6  -9  -3  200.78   14.00
   6  -9   3  148.49   17.50
   6   9   3  188.58   15.00
  -6   9  -3  203.68   18.20
   6  -9  -3  175.28   16.60
  -6   9  -3  191.78   17.00
   6   9   3  167.78   15.00
  -6   9  -3  194.08   17.20
   6   9   3  164.08   15.60
   7   9  -3   43.40    6.60
   7  -9   3   45.70    8.70
  -7   9   3   52.29    9.60
  -7  -9  -3   46.10    5.20
  -7  -9  -3   47.90    7.70
  -7   9  -3   44.00    8.10
   7   9   3   47.90    6.30
   7  -9  -3   39.90    8.50
  -7   9  -3   50.19    9.10
   7   9   3   44.90    7.80
   8   9  -3   54.79    6.10
  -8   9   3   45.70    8.10
   8  -9   3   52.89    9.80
  -8   9  -3   42.20    8.40
  -8   9  -3   47.50    9.10
   8  -9  -3   37.30    8.30
   8   9   3   51.59    8.10
   8   9   3   52.29    6.90
   9   9  -3   22.00    4.30
  -9   9   3   41.20    8.40
   9  -9  -3   22.10    6.50
   9   9   3   28.80    6.80
  -9   9  -3   20.90    6.30
   9   9   3   34.00    6.70
   9   9   3   27.40    5.80
  10  -9   3   -2.70    3.20
  10   9  -3   -1.70    2.80
 -10   9  -3    3.00    3.30
  10   9   3    6.30    3.90
 -10   9  -3    2.30    3.40
  10   9   3    1.30    2.50
  10   9   3    8.60    4.10
  10  -9  -3    4.50    4.20
  11  -9   3   38.10    8.80
  11   9  -3   33.60    5.90
 -11   9  -3   32.70    8.20
  11   9   3   25.20    6.50
  11  -9  -3   19.60    7.40
  11   9   3   20.10    7.10
 -12   9   3   -2.50    3.90
  12   9  -3    5.70    3.90
  12  -9   3    1.50    4.50
  12  -9  -3    5.30    5.50
  12   9   3    3.40    5.10
   0  10   3  173.08   14.20
   0 -10  -3  155.48   13.70
   0  10  -3  158.78   12.80
   0  10   3  168.58   15.40
   0 -10   3  148.59   11.10
   0 -10   3  141.39   11.20
   0  10  -3  156.88   14.90
   0 -10  -3  137.99   12.80
   1 -10   3    7.30    2.70
  -1  10   3    6.50    3.20
  -1 -10  -3    9.40    3.50
  -1 -10  -3    9.80    2.80
  -1 -10  -3    1.80    3.60
   1  10  -3    8.20    3.30
   1  10  -3   11.60    2.90
  -1  10   3    6.00    3.10
   1  10   3    3.20    2.40
  -1  10  -3    8.50    3.20
   1  10   3    3.10    2.40
  -1  10  -3    9.40    3.60
   1 -10  -3    5.10    2.60
  -2  10   3   87.69   10.20
  -2  10   3   74.99    9.10
   2  10  -3   82.79    9.70
  -2 -10  -3   80.59    8.30
   2  10  -3   80.99    6.90
   2 -10   3   71.69    8.10
  -2 -10  -3   78.99    7.60
   2 -10  -3   79.19    8.00
  -2  10  -3   65.59    9.20
  -2  10  -3   69.19    8.50
   2  10   3   71.39    8.30
   2 -10  -3   73.09    9.10
   2  10   3   74.99    9.50
   3  10  -3  215.28   18.50
  -3 -10  -3  232.98   17.50
  -3  10   3  217.68   19.60
   3  10  -3  219.78   15.20
   3  10   3  220.88   19.20
   3 -10  -3  214.48   19.00
   3  10   3  227.28   17.80
  -3  10  -3  223.88   19.60
   3 -10  -3  197.38   17.20
  -4 -10  -3   -1.60    1.60
   4  10  -3    4.50    2.00
  -4  10   3    0.80    2.40
  -4  10   3    2.10    2.80
   4 -10   3    1.90    2.00
  -4  10  -3    2.90    2.30
  -4  10  -3    4.00    2.90
   4 -10  -3    9.10    3.90
   4  10   3    5.40    3.30
   4  10   3    3.40    2.40
   4 -10  -3    5.50    3.00
   4 -10  -3    0.20    2.20
  -5  10   3  108.49   12.00
  -5 -10  -3   97.29    8.60
   5 -10   3   89.89    9.40
   5  10  -3   96.79   10.40
   5  10   3  109.19   11.30
   5 -10  -3  112.09   12.40
   5  10   3   97.29    9.80
  -5  10  -3   97.69   11.70
  -5  10  -3  106.89   11.20
   5 -10  -3   78.59   10.10
  -5  10  -3   97.29   11.60
   6  10  -3    4.50    2.70
  -6 -10  -3    3.90    1.90
   6 -10   3    0.60    2.30
  -6  10   3    2.60    2.40
   6 -10  -3   -0.70    2.30
   6  10   3    5.10    2.60
  -6  10  -3    3.50    3.50
   6  10   3    8.10    3.60
   6 -10  -3    5.20    3.60
  -6  10  -3    6.60    4.30
   6  10   3    8.50    2.90
  -7  10   3   94.69   11.60
   7  10  -3   78.69    8.70
   7 -10   3   66.09    9.30
  -7  10  -3   61.69   13.20
  -7  10  -3   95.39   11.20
   7  10   3   79.49    9.00
   7 -10  -3   85.59   10.70
   7  10   3   75.19    8.40
   7  10   3   75.79    9.60
  -8  10   3   41.00    7.90
   8 -10   3   58.29   10.10
   8  10  -3   61.19    7.20
   8  10   3   67.49   10.40
  -8  10  -3   57.09    9.80
   8  10   3   55.69    7.70
   8 -10  -3   68.09   11.00
  -8  10  -3   54.99    9.90
   8  10   3   64.49    7.60
   9 -10   3   44.20    9.20
  -9  10   3   46.70    8.50
   9 -10  -3   51.39   10.40
  -9  10  -3   71.59   11.60
   9  10   3   49.20    8.20
   9  10   3   52.69    7.90
   9  10   3   65.29   10.70
  10  10  -3    2.80    2.70
 -10  10   3    4.90    3.30
  10 -10   3    6.20    4.30
  10  10   3    1.10    3.40
  10 -10  -3    9.90    5.10
  10  10   3   13.90    5.10
 -10  10  -3    3.50    3.60
  10  10   3   -2.30    3.20
  11 -10   3   63.09   10.90
 -11  10   3   66.29   11.60
 -11  10  -3   31.20    7.30
  11  10   3   40.00    6.80
  11 -10  -3   30.00    8.50
  11  10   3   32.70    8.40
   0  11   3   46.90    8.60
   0  11   3   56.59    8.10
   0 -11  -3   72.69    8.20
   0  11  -3   67.59    7.40
   0  11  -3   70.39    9.30
  -1  11   3  202.98   18.80
   1 -11   3  197.38   15.50
   1  11  -3  196.38   18.30
  -1 -11  -3  211.38   16.80
   1  11  -3  199.68   15.70
   1 -11   3  184.18   15.20
  -1  11  -3  205.98   18.70
  -1  11  -3  185.68   16.50
   1  11   3  215.68   19.00
   1 -11  -3  199.38   17.40
   1  11   3  240.78   17.90
   2  11  -3   34.00    5.20
  -2  11   3   27.00    6.50
   2  11  -3   33.70    7.30
  -2 -11  -3   22.50    4.60
  -2  11   3   34.20    7.70
  -2 -11  -3   37.10    6.00
   2 -11  -3   31.80    6.80
   2 -11  -3   51.19    8.30
   2  11   3   47.50    6.40
  -2  11  -3   33.80    7.00
   2  11   3   32.50    7.70
  -2  11  -3   46.00    6.30
   3  11  -3    8.30    4.30
  -3  11   3   22.60    6.40
  -3  11   3    8.30    3.20
   3  11  -3   13.10    2.90
  -3 -11  -3   20.00    3.70
   3 -11  -3   10.60    3.70
   3  11   3   12.70    4.40
  -3  11  -3   31.40    8.10
   3 -11  -3   19.30    5.40
   3  11   3   11.50    3.80
  -4 -11  -3   27.30    4.40
  -4 -11  -3   21.70    3.80
   4  11  -3   20.10    5.40
  -4  11   3   19.20    7.50
   4  11   3   26.70    5.60
   4 -11  -3   19.60    5.70
   4 -11  -3   25.10    5.70
   4  11   3   22.90    6.10
   5 -11   3   48.50    6.10
   5  11  -3   44.10    8.00
  -5  11   3   43.40    9.30
   5 -11  -3   47.30    9.50
   5  11   3   47.50    7.50
   5  11   3   40.60    7.60
  -5  11  -3   39.70    8.70
   5 -11  -3   46.90    8.10
   6 -11   3    6.70    3.10
   6  11  -3    5.10    3.30
  -6  11   3    6.20    4.30
   6 -11  -3    1.50    3.50
  -6  11  -3    1.40    3.40
   6  11   3    7.50    3.10
   6 -11  -3    2.40    3.00
   6  11   3    5.90    2.90
  -7  11   3   13.80    4.30
   7  11  -3   18.00    4.70
   7 -11   3   17.80    5.00
   7  11   3   30.60    6.30
   7 -11  -3   12.20    5.20
   7 -11  -3   22.00    6.70
   7  11   3   20.80    5.60
  -7  11  -3   26.50    7.10
  -8  11   3    4.40    3.50
   8 -11   3    0.10    3.20
   8  11  -3    4.30    3.00
  -8  11  -3    4.10    3.90
   8  11   3   -0.50    3.30
   8  11   3    5.70    2.90
   8  11   3   -8.60    3.20
   8 -11  -3    1.60    3.80
   9  11  -3   12.90    3.60
   9 -11   3   25.60    6.70
  -9  11   3    6.80    4.50
   9 -11  -3    8.40    5.80
   9  11   3   13.40    4.20
  -9  11  -3   19.70    5.90
   9  11   3   11.90    4.40
   9  11   3   17.20    6.20
  10 -11   3   61.79   11.10
 -10  11   3   44.10    9.10
  10 -11  -3   37.30    9.10
  10  11   3   42.90    7.70
  10  11   3   48.40    7.10
  10  11   3   66.79   11.00
 -10  11  -3   50.59    9.60
   0  12  -3   16.70    4.20
   0 -12  -3   16.20    4.60
   0  12   3   16.00    4.80
   0  12   3   11.20    3.90
   0 -12  -3   17.50    4.80
   1 -12   3   49.10    5.70
   1  12  -3   46.70    9.40
  -1 -12  -3   47.30    8.00
  -1  12   3   53.79    8.60
   1  12  -3   45.90    6.20
  -1  12   3   53.79   10.00
  -1  12  -3   57.39   10.90
   1  12   3   45.70    7.80
   1 -12  -3   47.50    8.60
  -1  12  -3   55.79    7.30
  -2  12   3    8.60    4.50
   2  12  -3    8.20    3.50
   2  12   3   10.30    6.20
  -2  12  -3   12.20    4.80
  -2  12  -3    9.90    4.00
   2 -12  -3   10.30    4.60
   3  12  -3   60.99    6.40
   3  12  -3   60.49    9.90
  -3  12   3   37.60    8.00
   3  12   3   56.59    9.70
   3  12   3   57.39    9.40
  -3  12  -3   49.00    9.40
   3 -12  -3   52.09    6.70
  -3  12  -3   50.69    8.60
   3 -12  -3   56.19    9.90
  -4 -12  -3   -0.30    1.50
  -4  12   3    0.20    3.20
   4  12  -3    8.20    3.80
  -4 -12  -3    7.20    1.90
   4 -12  -3    3.60    4.30
   4  12   3    3.30    2.80
   4  12   3   -0.70    3.10
   4 -12  -3    4.10    2.90
  -4  12  -3    5.70    3.70
   5  12  -3   32.60    7.30
  -5  12   3   27.30    7.10
   5 -12  -3   33.00    6.70
  -5  12  -3   28.70    7.50
   5  12   3   27.30    6.40
   5 -12  -3   32.00    8.00
   6  12  -3   31.90    6.60
  -6  12   3   24.80    7.00
   6 -12   3   25.10    5.30
  -6  12  -3   25.20    6.50
   6 -12  -3   24.10    7.20
   6  12   3   24.60    5.60
   6  12   3   27.10    6.80
   6 -12  -3   21.40    6.10
   7 -12   3   80.59    9.50
   7  12  -3   75.69    9.50
   7  12   3   75.79   10.60
  -7  12  -3   59.79   10.70
   7 -12  -3   60.89   11.70
   7  12   3   87.29   10.70
   7 -12  -3   84.49   11.10
   8 -12   3   16.20    5.80
   8  12  -3   32.60    6.10
  -8  12   3   29.20    6.80
   8  12   3   28.00    6.50
  -8  12  -3   27.30    7.00
   8 -12  -3   28.80    8.70
   8 -12  -3   33.10    7.90
  -9  12   3   79.99   13.00
   9 -12   3   62.79   10.80
   9  12  -3   77.99    9.00
   9  12   3   77.89   10.40
  -9  12  -3   64.19   11.00
   9  12   3   59.09   11.40
   9 -12  -3   74.49   13.50
   9 -12  -3   65.39   12.50
   0  13  -3    5.10    2.90
   0 -13  -3    2.80    2.10
   0  13   3    0.10    2.80
   0  13  -3    0.00    2.80
  -1  13   3  117.99   13.90
   1  13  -3  116.59   13.60
   1  13  -3  101.69   10.50
  -1  13  -3  111.39   11.80
   1  13   3  112.79   13.90
  -1  13  -3   99.19   13.10
   2  13  -3   61.79   10.10
  -2  13   3   58.99   10.80
   2  13  -3   62.19    7.30
  -2 -13  -3   60.19    7.10
  -2  13  -3   91.79   14.30
   2  13   3   66.49    9.70
   2  13   3   83.79   13.50
   3  13  -3   -1.10    3.10
  -3 -13  -3   -2.20    1.90
  -3  13   3    2.30    3.20
   3  13  -3    1.90    2.20
   3 -13   3    0.90    2.10
  -3  13  -3    1.20    3.20
   3 -13  -3    1.00    2.90
   3  13   3   -2.60    3.40
   3  13   3    0.70    2.70
   4  13  -3   13.20    4.90
  -4  13   3    2.60    3.50
   4 -13  -3    7.20    4.90
   4 -13  -3   11.80    3.90
   4  13   3   14.10    4.60
  -4  13  -3   10.70    4.60
   4  13   3   13.10    4.90
  -5  13   3    6.70    4.90
   5  13  -3   10.10    4.20
   5  13   3   13.70    4.50
   5  13   3    8.30    4.20
   5 -13  -3   19.50    6.00
  -5  13  -3   15.00    5.60
   5 -13  -3    6.60    3.90
  -6  13   3    5.20    3.30
   6 -13  -3   12.80    5.40
  -6  13  -3    5.50    4.20
   6  13   3   -0.10    3.80
   6 -13  -3    1.80    3.80
   7 -13   3    2.50    2.80
   7  13  -3   13.00    4.70
  -7  13   3    7.40    5.00
   7  13   3    8.90    5.00
   7 -13  -3   19.10    6.90
   7 -13  -3    2.90    4.30
  -7  13  -3   13.60    6.90
   0  14  -3   81.99   10.50
   0  14  -3   90.29   14.40
   0  14   3  109.29   13.60
  -1  14   3    8.70    5.00
   1  14  -3   21.60    6.50
  -1 -14  -3    4.70    3.20
  -1  14  -3   16.50    5.60
   1  14   3   12.20    4.80
  -2  14   3   20.20    6.20
   2 -14   3    3.60    2.80
  -2 -14  -3    3.00    2.90
   2  14  -3   10.10    4.00
   2  14  -3   10.20    4.30
   2  14   3    9.80    5.30
  -2  14  -3   13.00    5.50
   3  14  -3   27.50    7.90
  -3  14   3   27.60    8.30
   3  14  -3   19.80    4.80
   3  14   3   20.10    7.00
  -3  14  -3   34.00    7.90
   4  14  -3    8.40    5.30
   4 -14   3    4.30    3.50
   4  14  -3    6.60    3.30
  -4  14   3    3.90    3.30
   4  14   3    5.80    4.70
   4 -14  -3   -3.80    4.20
  -4  14  -3   14.40    5.40
   5  14  -3   53.59    9.40
  -5  14   3   41.10    8.30
   5  14   3   32.00    7.90
  -5  14  -3   60.99   11.40
   0  15   3    2.60    3.70
   0  15  -3    5.20    4.50
  -1  15   3   -2.40    4.60
   1  15  -3    3.60    4.60
   1  15   3   14.30    6.20
   1 -15  -3    8.10    4.80
  -1  15  -3   11.70    5.10
   2  15  -3   18.30    6.90
  -2  15  -3   26.10   11.00
   2  15   3   18.80    7.30
   0   0  -4 2052.99  126.79
   0   0  -4 2048.90  126.79
   0   0  -4 1978.10  126.49
   1   0   4   64.89    5.80
  -1   0  -4   56.89    5.80
  -1   0  -4   57.59    5.90
  -1   0   4   59.49    5.50
   1   0  -4   74.29    6.00
   1   0   4   55.49    5.80
  -1   0   4   61.79    5.70
   1   0  -4   71.29    6.00
  -1   0   4   51.69    5.50
   1   0  -4   57.39    5.70
   2   0  -4  202.58   15.70
  -2   0   4  211.58   15.80
   2   0   4  238.88   16.90
   2   0  -4  234.28   16.10
   2   0   4  231.98   16.50
  -2   0  -4  212.38   16.40
  -2   0  -4  242.38   16.50
   2   0  -4  220.08   15.80
   3   0  -4 2760.92  159.38
   3   0   4 2290.37  159.78
   3   0  -4 2360.36  158.48
  -3   0   4 2769.82  158.98
  -3   0  -4 2586.84  159.88
   4   0   4   24.70    4.90
  -4   0   4   26.80    3.50
  -4   0  -4   34.20    4.30
   4   0  -4   29.80    3.50
  -4   0   4   31.90    3.80
  -4   0  -4   44.20    7.90
   4   0  -4   33.00    4.20
   5   0   4  968.30   61.59
  -5   0  -4  987.60   60.59
  -5   0   4  894.71   59.09
  -5   0   4  943.01   59.99
  -5   0  -4  925.11   61.39
   5   0   4  827.92   61.19
   5   0  -4  983.20   59.09
  -6   0  -4 1156.58   77.09
  -6   0  -4 1233.58   78.69
   6   0   4 1239.68   79.19
   6   0  -4 1222.88   75.49
   6   0  -4 1202.78   77.39
  -6   0   4 1180.08   75.69
   7   0   4  178.38   16.60
   7   0  -4  217.48   13.70
   7   0  -4  169.68   15.70
  -7   0  -4  211.88   17.10
  -7   0  -4  217.08   15.70
   7   0  -4  213.28   16.20
   7   0   4  174.68   16.90
   8   0  -4   53.59    6.60
   8   0   4   36.90    7.00
   8   0  -4   52.39    6.90
   8   0   4   42.10    8.60
  -8   0   4   33.10    6.00
  -8   0  -4   36.70    6.50
  -8   0  -4   57.79    6.10
   9   0   4  324.47   26.90
  -9   0  -4  357.66   27.00
   9   0   4  395.36   28.30
   9   0  -4  295.97   25.70
  -9   0  -4  321.07   24.30
   9   0  -4  377.16   26.30
  10   0  -4   37.10    6.90
  10   0  -4   31.90    6.30
  10   0   4   38.00    9.00
 -10   0  -4   43.90    8.50
  10   0   4   64.89   11.00
 -10   0  -4   43.80    5.70
 -10   0   4   32.70    6.20
  11   0  -4   61.99    8.50
  11   0   4   41.80    9.70
 -11   0   4   53.89    7.30
 -11   0  -4   49.10    6.10
 -11   0  -4   68.49   11.20
  11   0  -4   42.50    8.30
  11   0   4   33.40    8.70
  12   0  -4   18.30    6.10
 -12   0  -4   19.30    3.90
  12   0   4    7.50    4.40
  12   0  -4   16.80    5.40
 -12   0   4   28.70    6.10
 -12   0  -4   15.20    5.50
  12   0   4   10.50    4.50
  13   0  -4   -0.10    3.80
  13   0   4    1.30    3.90
 -13   0   4   -1.90    4.10
  13   0  -4    3.70    4.20
 -13   0  -4    1.10    3.50
  14   0   4   -0.40    4.60
 -14   0  -4    6.00    5.00
  14   0  -4    1.40    3.70
  14   0  -4    5.90    5.50
   0  -1   4  289.17   19.50
   0   1   4  321.67   19.80
   0   1   4  253.37   19.60
   0   1   4  267.57   19.60
   0  -1  -4  295.87   19.80
   0  -1  -4  277.77   19.80
   0   1  -4  285.57   19.60
   0  -1   4  283.07   19.50
   0  -1   4  271.37   19.10
  -1   1   4 2248.08  150.18
   1  -1   4 2366.06  150.28
   1  -1   4 2254.07  150.28
   1   1  -4 2556.34  150.38
   1   1  -4 2410.76  149.79
   1  -1   4 2343.67  149.99
  -1  -1  -4 2157.58  150.18
   1   1  -4 2394.66  149.99
  -1   1   4 2620.54  150.58
   1   1   4 2150.98  150.28
   1  -1  -4 2530.75  150.58
  -1   1  -4 2437.76  150.48
   1   1   4 2524.15  150.38
  -1  -1   4 2672.63  150.08
   1  -1  -4 2508.85  150.38
  -2   1   4  424.56   30.10
   2  -1   4  447.96   30.60
   2   1  -4  475.75   30.20
  -2  -1  -4  503.15   31.10
   2   1  -4  457.75   29.70
  -2   1   4  407.96   30.00
  -2  -1  -4  435.16   30.40
   2  -1   4  493.35   30.90
   2   1  -4  475.15   30.00
   2  -1  -4  437.86   30.40
  -2  -1   4  441.66   29.30
   2  -1  -4  428.76   30.00
   2   1   4  398.16   30.30
   2   1   4  500.85   31.00
   2  -1  -4  502.45   30.70
   3   1  -4  218.58   14.40
  -3   1   4  208.28   14.70
   3   1  -4  207.38   14.40
  -3  -1  -4  194.58   14.90
  -3   1   4  200.28   14.70
   3   1  -4  198.58   14.40
  -3  -1  -4  200.48   15.40
   3  -1  -4  205.88   14.50
   3   1   4  167.28   15.10
   3  -1  -4  225.58   15.30
   3   1   4  195.28   15.20
  -3   1  -4  193.88   15.50
  -3   1  -4  200.38   15.40
  -3  -1   4  184.68   13.70
   4  -1   4  533.25   33.80
  -4   1   4  448.36   31.70
   4  -1   4  452.85   33.10
  -4  -1  -4  507.25   33.30
   4   1  -4  510.35   31.50
  -4  -1  -4  539.25   32.70
   4   1   4  472.05   33.10
  -4   1  -4  493.45   33.60
   4  -1  -4  466.45   32.60
  -4  -1   4  415.36   31.10
   4  -1  -4  481.35   31.70
   5   1  -4  626.54   41.00
   5  -1   4  738.33   44.50
  -5   1   4  654.23   42.70
  -5  -1  -4  626.04   43.30
  -5  -1  -4  607.64   42.30
   5  -1   4  632.84   43.60
  -5   1   4  634.74   41.70
  -5   1  -4  681.13   43.80
   5   1   4  634.24   43.40
   5   1   4  704.23   44.40
  -5  -1   4  572.04   41.30
   5  -1  -4  630.24   41.40
   6   1  -4   81.59    7.50
  -6  -1  -4   61.29    7.50
  -6   1   4   62.99    7.10
  -6   1   4   60.89    6.10
  -6  -1  -4   68.89    6.80
   6   1  -4   76.89    7.00
   6  -1   4   55.79    7.50
   6   1  -4   68.59    5.40
   6  -1   4   68.09    8.00
   6  -1  -4   69.59    7.30
  -6   1  -4   75.09    8.40
  -6  -1   4   60.99    6.10
   6  -1  -4   67.49    6.00
   7   1  -4  642.44   43.20
  -7  -1  -4  606.44   44.10
   7  -1   4  751.02   45.90
   7   1  -4  718.43   43.80
  -7   1   4  591.44   43.40
  -7   1   4  678.63   41.80
  -7  -1  -4  651.23   42.70
   7  -1   4  567.24   44.20
   7   1   4  652.83   44.70
   7  -1  -4  561.94   43.50
  -7   1  -4  688.53   45.50
   7  -1  -4  672.53   44.00
  -7  -1   4  562.74   42.00
  -7   1  -4  699.43   45.10
   7  -1  -4  641.94   41.40
  -8   1   4   92.59   10.00
   8   1  -4  120.19   10.70
  -8   1   4  107.29    8.40
  -8  -1  -4  115.09   11.30
   8  -1   4  111.09   11.50
   8   1  -4   98.29   10.00
  -8  -1  -4  101.79    9.20
   8  -1   4   85.39   10.80
   8   1   4   85.99   11.00
  -8   1  -4  117.69   12.00
   8   1   4   92.49   10.60
   8  -1  -4  113.99   10.80
  -8   1  -4  114.99   10.00
  -8   1  -4  114.79   11.50
  -8  -1   4   92.39    8.90
   9  -1   4   45.70    8.90
  -9   1   4   46.70    6.40
   9   1  -4   33.70    6.40
  -9  -1  -4   33.60    5.40
   9  -1   4   27.80    7.40
   9   1  -4   48.00    7.50
  -9  -1  -4   45.20    8.00
  -9   1  -4   38.80    7.70
   9  -1  -4   28.30    6.10
   9   1   4   40.10    8.60
   9  -1  -4   37.30    6.40
  -9   1  -4   37.30    6.60
  -9   1  -4   52.69    8.30
  -9  -1   4   42.20    5.30
   9   1   4   31.80    6.30
  10   1  -4  135.29   13.10
 -10  -1  -4  138.59   11.20
  10  -1   4  132.89   14.20
 -10  -1  -4  129.99   13.40
 -10   1   4  111.69   12.70
  10  -1   4  102.09   13.40
  10   1  -4  144.49   13.50
  10  -1  -4  133.89   13.40
 -10  -1   4  148.79   11.80
  10   1   4  127.99   13.80
 -10   1  -4  139.39   12.20
  10   1   4  127.99   14.20
 -10   1  -4  129.99   13.70
  10  -1  -4  135.19   13.70
 -11   1   4    4.20    3.60
 -11  -1  -4   10.20    4.60
  11  -1   4    7.30    4.90
  11   1  -4    4.30    2.70
  11   1  -4    3.20    2.80
 -11  -1  -4    3.90    2.10
  11   1   4    2.30    3.00
  11   1   4   -0.60    3.50
 -11   1  -4    2.80    3.40
  11  -1  -4    3.10    2.70
  11  -1  -4   -3.30    2.50
 -11  -1   4    0.00    2.50
 -11   1  -4    2.60    2.60
  12  -1   4   49.20   10.00
  12   1  -4   51.69    9.20
  12   1  -4   73.49   11.40
 -12  -1  -4   58.49   10.10
  12  -1   4   26.10    8.20
 -12   1   4   34.60    7.00
  12   1   4   52.39   10.60
 -12   1  -4   69.99   11.60
  12  -1  -4   27.60   11.10
  12   1   4   38.50    8.80
  12  -1  -4   49.40    9.90
 -12   1  -4   44.30    7.30
  13   1  -4    3.60    4.40
 -13   1   4   12.40    5.10
  13  -1   4    8.00    5.30
 -13  -1  -4    9.30    4.60
  13   1  -4    6.40    3.90
  13   1   4    0.30    3.40
  13  -1  -4    8.90    4.20
  13   1   4   -0.90    4.70
 -13   1  -4    4.40    4.20
  13  -1  -4    8.10    7.50
  14  -1   4  157.08   17.60
  14   1  -4  125.29   15.50
 -14  -1  -4  145.19   15.80
  14   1  -4  119.89   15.30
  14  -1  -4  176.18   22.40
 -14   1  -4  117.69   15.30
  14   1   4  131.79   16.30
  14  -1  -4  114.69   15.00
   0  -2  -4 3805.72  213.48
   0  -2   4 3362.66  212.08
   0   2  -4 3339.07  212.48
   0   2   4 3311.07  212.88
   0   2   4 3474.45  213.08
   0  -2   4 3263.27  212.28
   0  -2   4 3457.75  211.88
  -1  -2  -4 1228.88   81.69
  -1   2   4 1235.58   81.79
  -1  -2  -4 1424.46   82.49
   1  -2   4 1285.87   81.59
   1   2  -4 1377.56   80.99
   1  -2   4 1346.17   81.29
   1   2  -4 1373.26   81.29
  -1  -2   4 1185.98   80.19
   1  -2  -4 1280.57   81.99
   1   2   4 1367.56   81.89
  -1   2  -4 1233.98   81.79
  -1   2  -4 1399.06   81.89
  -1  -2   4 1234.08   80.39
   1   2   4 1302.67   81.99
   1   2   4 1248.68   81.89
   1  -2  -4 1141.39   81.49
  -1  -2   4 1292.57   80.89
  -2   2   4  365.36   25.20
  -2  -2  -4  388.36   25.70
   2  -2   4  376.26   25.40
  -2   2   4  342.57   25.10
   2   2  -4  354.16   24.00
   2  -2   4  411.56   25.60
  -2  -2  -4  401.26   25.40
   2   2  -4  370.46   24.40
  -2   2  -4  371.46   25.50
  -2  -2   4  332.67   23.40
  -2   2  -4  393.26   25.80
   2   2   4  346.87   25.30
   2   2   4  386.26   25.50
   2  -2  -4  346.97   25.30
   2  -2  -4  380.36   25.50
   2  -2  -4  334.47   24.80
  -3   2   4   44.40    5.10
   3  -2   4   41.90    5.30
  -3  -2  -4   40.60    4.90
   3   2  -4   43.20    4.60
  -3  -2  -4   49.90    5.70
   3   2  -4   42.50    4.30
   3  -2   4   41.90    5.30
  -3   2   4   48.70    5.10
   3   2  -4   44.40    4.40
  -3   2  -4   58.19    6.10
   3  -2  -4   42.30    5.30
   3  -2  -4   49.80    5.00
   3   2   4   53.29    5.70
   3   2   4   37.80    5.00
  -3   2  -4   45.50    5.50
   4   2  -4  237.58   16.50
  -4  -2  -4  238.88   18.00
  -4   2   4  216.28   17.00
   4  -2   4  251.47   18.40
   4  -2   4  233.38   18.20
  -4  -2  -4  218.08   17.10
   4   2  -4  266.77   16.80
  -4   2   4  244.38   17.80
  -4   2  -4  208.68   18.10
   4   2   4  268.17   18.40
   4  -2  -4  239.88   17.00
  -4   2  -4  268.87   18.60
   4   2   4  207.48   17.20
  -5  -2  -4  381.86   26.10
   5   2  -4  356.96   23.70
  -5   2   4  361.36   25.60
   5   2  -4  359.86   24.50
  -5  -2  -4  370.96   25.00
  -5   2   4  328.57   24.50
   5   2   4  353.06   26.50
   5   2   4  352.26   25.90
  -5   2  -4  387.16   26.50
   5  -2  -4  347.37   24.40
  -6   2   4   44.90    6.20
   6   2  -4   60.99    5.90
  -6  -2  -4   62.09    7.10
  -6  -2  -4   52.09    5.80
   6  -2   4   67.49    7.80
  -6   2   4   59.09    5.90
   6   2  -4   61.29    6.10
   6  -2   4   40.70    7.20
   6  -2  -4   56.79    5.60
  -6   2  -4   60.09    7.30
   6   2   4   45.30    8.10
   6   2   4   49.10    6.50
   6  -2  -4   53.79    6.60
   6  -2  -4   71.29    7.60
  -7  -2  -4   17.30    3.70
   7   2  -4   10.60    3.10
   7  -2   4   18.30    4.90
  -7   2   4   13.90    3.10
  -7   2   4   18.30    4.20
  -7  -2  -4   10.20    3.80
   7   2  -4   13.30    3.50
   7  -2   4   12.40    3.80
   7  -2  -4   13.20    3.70
  -7   2  -4    9.40    3.80
   7  -2  -4   15.00    3.10
   7   2   4    9.70    3.70
  -7   2  -4   21.40    6.60
   7   2   4   13.30    4.20
  -8   2   4  133.29   13.00
   8  -2   4  150.18   14.30
  -8  -2  -4  138.19   11.40
  -8  -2  -4  144.49   13.40
  -8   2   4  157.48   11.50
   8   2  -4  133.19   12.10
   8   2   4  120.19   13.50
   8  -2  -4  137.09   13.20
  -8   2  -4  163.48   14.40
  -8   2  -4  149.88   14.60
   8  -2  -4  137.69   13.40
  -9   2   4    8.00    2.40
   9   2  -4    6.50    3.20
  -9  -2  -4    5.60    3.00
  -9   2   4    8.20    3.60
  -9  -2  -4    9.80    2.70
   9  -2   4    6.70    3.70
   9  -2   4    6.90    4.10
   9   2  -4    4.60    2.70
   9  -2  -4   11.60    4.30
   9  -2  -4   11.00    4.50
   9   2   4    1.10    2.30
  -9   2  -4    7.90    4.00
  -9   2  -4    3.70    3.30
   9   2   4    5.20    3.20
  10   2  -4  139.29   13.30
 -10  -2  -4  138.49   11.20
  10  -2   4  142.39   15.00
  10  -2   4  122.69   14.40
 -10  -2  -4  131.99   13.60
  10   2  -4  149.88   13.40
 -10   2   4  136.59   13.80
 -10   2  -4  156.08   14.90
  10   2   4  135.19   14.50
  10   2   4  115.99   14.10
  10  -2  -4  145.09   14.50
  10  -2  -4  145.89   14.30
  11   2  -4    5.10    3.20
 -11  -2  -4    4.50    3.00
  11  -2   4    0.60    3.40
  11  -2   4   -3.20    2.60
  11   2  -4    4.10    2.90
 -11   2   4    9.60    4.40
  11  -2  -4    6.60    4.20
  11   2   4    2.50    2.70
 -11   2  -4    0.70    4.30
  11   2   4    3.40    4.30
 -11   2  -4    2.40    2.80
 -11   2  -4    2.90    2.80
  11  -2  -4    3.60    3.20
 -12  -2  -4   34.10    7.90
  12   2  -4   26.10    6.60
  12  -2   4   25.70    7.30
 -12   2  -4   33.90    7.80
 -12   2  -4   42.70    6.70
  12   2   4   22.00    8.30
  12  -2  -4   35.30    8.90
  12   2   4   43.30    9.40
  13  -2   4   -2.50    3.10
  13   2  -4   -0.40    3.30
 -13  -2  -4    2.60    3.70
  13   2   4   10.30    5.80
 -13   2  -4   -1.50    3.20
 -13   2  -4    5.10    2.40
  13   2   4    4.50    4.90
 -13   2  -4   -2.00    3.50
  13  -2  -4    5.60    4.00
  13  -2  -4    4.20    5.30
  14   2  -4   46.40    9.50
  14   2  -4   54.89   10.60
 -14   2   4   55.79   13.30
  14  -2   4   69.09   13.60
 -14  -2  -4   57.09   10.20
  14  -2  -4   48.70   11.10
 -14   2  -4   50.69    9.70
   0   3  -4 2145.09  134.99
   0  -3   4 2069.79  133.99
   0   3   4 2231.58  135.99
   0  -3   4 2231.18  134.19
   0   3  -4 2136.69  135.09
   0  -3   4 2055.99  134.79
   0  -3  -4 2177.08  135.79
   0  -3  -4 2290.07  136.19
   0   3   4 2170.08  135.79
   1  -3   4  621.74   40.50
  -1  -3  -4  620.84   41.20
   1  -3   4  550.34   39.90
   1   3  -4  597.84   39.50
   1   3  -4  628.94   39.90
  -1   3   4  636.64   41.10
  -1  -3  -4  611.44   40.90
  -1   3   4  587.44   40.90
   1   3  -4  665.73   40.10
   1  -3   4  646.84   40.00
   1   3   4  587.24   40.60
  -1   3  -4  621.74   40.60
   1   3   4  670.53   41.20
   1   3   4  560.24   40.90
   1  -3  -4  649.04   41.00
   1  -3  -4  665.03   41.40
  -1   3  -4  658.03   40.80
  -1  -3   4  597.24   39.60
  -2   3   4 2792.42  169.38
   2  -3   4 2642.44  169.18
  -2   3   4 3034.20  169.68
  -2  -3  -4 2761.72  169.58
   2   3  -4 2623.14  167.48
   2   3  -4 2718.63  167.88
  -2  -3  -4 2433.26  168.88
   2  -3  -4 2696.13  169.08
   2   3   4 2594.24  169.28
   2  -3  -4 2864.41  169.68
   2  -3  -4 2817.42  169.68
  -2   3  -4 2654.83  169.28
  -2   3  -4 2610.84  169.18
  -3  -3  -4  726.93   45.30
  -3  -3  -4  735.83   45.80
   3  -3   4  654.53   45.30
   3  -3   4  725.73   45.80
   3   3  -4  673.73   43.80
  -3   3   4  710.13   45.40
   3   3   4  661.63   45.40
   3  -3  -4  629.44   45.30
   3  -3  -4  733.93   46.00
   3   3   4  673.23   45.30
  -3   3  -4  683.03   45.60
   3  -3  -4  655.03   44.90
  -4  -3  -4  306.17   21.10
   4  -3   4  287.77   21.80
  -4  -3  -4  284.37   21.50
   4   3  -4  271.17   19.70
  -4   3   4  286.87   21.10
  -4   3   4  340.27   22.10
   4   3  -4  304.07   19.80
   4  -3  -4  278.57   20.80
   4   3   4  294.77   21.30
   4   3   4  306.37   21.70
   4  -3  -4  282.57   21.70
  -4   3  -4  308.07   22.00
   5  -3   4  202.18   17.10
  -5  -3  -4  237.68   16.30
   5   3  -4  208.68   15.00
  -5   3   4  198.68   16.80
   5  -3   4  200.28   17.10
  -5   3   4  216.78   16.30
   5   3  -4  218.28   15.10
  -5  -3  -4  224.88   17.10
   5   3   4  212.08   16.30
   5   3   4  196.68   17.10
  -5   3  -4  226.88   17.60
   5  -3  -4  213.18   15.90
   5   3   4  217.18   16.90
   5  -3  -4  210.48   16.80
  -5   3  -4  244.78   18.00
   5  -3  -4  210.08   17.20
   6   3  -4  301.37   19.10
  -6   3   4  261.87   19.40
   6  -3   4  265.07   21.00
  -6  -3  -4  256.97   19.10
   6   3  -4  251.97   17.70
   6   3  -4  271.87   18.70
   6  -3   4  254.27   20.80
  -6  -3  -4  240.18   20.00
   6  -3  -4  261.97   20.30
   6  -3  -4  300.17   21.40
   6   3   4  277.57   20.60
   6  -3  -4  254.87   18.90
  -6   3  -4  240.48   20.50
  -6   3  -4  265.47   21.30
   6   3   4  250.07   22.00
  -7  -3  -4   42.20    5.00
  -7   3   4   48.10    5.40
   7   3  -4   47.70    5.40
   7  -3   4   34.10    6.60
  -7  -3  -4   34.00    6.30
   7  -3   4   41.40    9.70
   7   3  -4   40.50    5.10
  -7   3   4   34.40    6.30
  -7   3  -4   43.00    7.90
  -7   3  -4   54.19    9.00
   7  -3  -4   41.70    5.20
   7   3   4   55.59    7.50
   7  -3  -4   29.30    6.30
   7   3   4   38.90    6.90
   7  -3  -4   63.39    9.30
   8   3  -4  144.19   13.00
   8   3  -4  183.68   13.90
  -8  -3  -4  157.58   12.70
  -8  -3  -4  153.08   14.40
   8  -3   4  155.88   15.40
  -8   3   4  159.28   13.00
   8  -3   4  165.78   15.60
   8  -3  -4  164.48   15.10
   8  -3  -4  156.38   15.30
   8   3   4  137.99   14.30
  -8   3  -4  167.18   15.40
  -8   3  -4  176.68   16.40
   8   3   4  203.48   16.30
  -9  -3  -4   33.70    6.70
   9  -3   4   31.40    6.80
  -9   3   4   23.20    4.70
  -9   3   4   41.90    7.00
   9   3  -4   32.50    6.10
  -9  -3  -4   32.90    4.90
   9  -3   4   34.70    7.10
   9   3  -4   38.20    6.10
   9  -3  -4   26.00    5.80
  -9   3  -4   51.69    8.90
   9   3   4   41.70    8.00
   9  -3  -4   28.50    6.10
   9   3   4   44.00    8.10
  10   3  -4   25.20    5.60
 -10  -3  -4   23.50    4.00
 -10   3   4   23.90    4.40
  10  -3   4   20.10    6.00
  10   3  -4   22.20    5.70
  10  -3   4   21.30    6.40
 -10   3   4   16.60    4.80
 -10  -3  -4   24.20    6.10
  10  -3  -4   26.00    6.70
  10   3   4   23.90    6.50
 -10   3  -4   17.80    5.70
  10   3   4   19.50    5.50
 -10   3  -4   27.00    7.90
  10  -3  -4   24.80    6.50
  11  -3   4  114.89   16.60
 -11  -3  -4  152.58   16.70
  11  -3   4  159.98   18.70
 -11   3   4  156.68   12.10
  11   3  -4  157.08   14.20
  11   3   4  140.79   15.70
  11  -3  -4  138.49   15.60
  11  -3  -4  159.28   17.90
 -11   3  -4  160.68   16.30
  11   3   4  150.78   15.60
  12   3  -4   63.09    9.00
  12  -3   4   48.20    9.50
  12   3  -4   58.69   10.00
 -12  -3  -4   69.39   10.50
 -12   3  -4   55.49    8.60
 -12   3  -4   67.99    8.00
  12  -3  -4   54.69   10.20
  12   3   4   53.39    9.60
 -12   3  -4   56.09   10.30
  12  -3  -4   60.59   11.20
  13   3  -4    4.10    3.90
 -13  -3  -4    6.10    4.00
  13   3  -4    8.80    5.00
  13  -3   4    7.00    5.00
 -13   3  -4    6.60    4.40
  13   3   4   14.50    5.70
 -13   3  -4    4.40    4.20
  13   3   4    5.80    4.80
 -13   3  -4   13.40    4.20
  13  -3  -4    9.10    4.80
 -14  -3  -4   -3.20    3.90
  14   3  -4   10.10    4.30
  14   3  -4    4.30    4.70
  14  -3   4    7.40    5.00
  14   3   4   -0.70    6.70
 -14   3  -4    4.40    5.20
  14  -3  -4    7.60    5.70
  14   3   4    1.20    4.80
 -14   3  -4   12.00    5.50
   0   4  -4 2066.59  128.49
   0  -4  -4 2086.79  129.79
   0  -4  -4 2067.09  129.59
   0  -4   4 1994.70  128.29
   0   4   4 2044.70  129.79
   0   4  -4 2111.69  128.59
   0   4   4 2029.00  129.39
   0   4   4 2081.39  129.59
  -1  -4  -4  362.76   23.60
   1  -4   4  305.57   22.30
  -1   4   4  335.17   23.50
   1  -4   4  319.97   21.70
   1   4  -4  308.17   21.50
   1   4  -4  325.67   21.80
   1  -4   4  362.96   21.90
  -1  -4  -4  338.77   23.20
  -1   4   4  301.67   22.80
   1   4  -4  308.17   21.40
  -1   4  -4  334.97   22.70
   1  -4  -4  316.07   23.00
  -1  -4   4  308.77   21.30
   1   4   4  345.67   23.00
  -1   4  -4  311.77   22.50
   1   4   4  318.87   23.20
   1   4   4  342.17   23.20
   1  -4  -4  310.07   23.00
   1  -4  -4  355.06   23.70
  -2   4   4  748.03   52.09
   2   4  -4  797.92   50.19
   2   4  -4  796.32   49.80
   2   4  -4  853.21   50.19
  -2   4   4  761.32   51.99
   2  -4   4  768.62   51.69
  -2  -4  -4  783.92   51.89
  -2  -4  -4  833.12   52.29
   2  -4   4  869.71   51.39
   2  -4  -4  832.82   52.09
  -2   4  -4  869.51   52.29
   2   4   4  775.02   51.99
   2   4   4  707.23   51.39
   2  -4  -4  749.82   51.99
  -2   4  -4  789.82   51.79
   2   4   4  724.63   51.89
   2  -4  -4  824.02   52.49
   3  -4   4  609.44   44.00
  -3   4   4  708.33   44.90
   3   4  -4  662.93   42.50
  -3  -4  -4  641.54   44.60
   3   4  -4  595.04   42.10
  -3  -4  -4  652.33   44.30
   3  -4  -4  637.84   44.80
   3  -4  -4  763.92   45.60
   3  -4  -4  699.63   44.60
  -3   4  -4  716.13   45.00
  -3   4  -4  742.23   45.40
   3   4   4  665.13   44.60
   3   4   4  668.93   44.60
  -4  -4  -4  113.09    9.90
   4  -4   4   95.89    9.70
  -4  -4  -4  106.79    9.30
   4   4  -4  106.09    7.80
   4  -4   4  121.09   10.10
  -4   4   4  106.99    9.60
   4   4  -4  104.09    7.70
  -4   4   4   89.79    9.50
   4  -4  -4  107.89    9.40
   4   4   4  112.89    9.80
   4   4   4   97.29    9.30
  -4   4  -4  101.29    9.90
  -4   4  -4   91.09    9.80
  -5   4   4   67.09    8.00
   5   4  -4   74.89    6.30
   5   4  -4   65.89    6.10
  -5   4   4   69.49    7.60
  -5  -4  -4   75.69    7.40
   5   4  -4   80.19    6.30
  -5  -4  -4   86.89    8.30
   5  -4   4   79.79    8.60
   5  -4   4   98.29    9.10
  -5   4  -4   81.59    8.60
   5   4   4   69.89    7.80
   5   4   4   68.39    7.50
   5  -4  -4   96.79    9.20
   5  -4  -4   77.99    7.70
  -5   4  -4   62.29    8.30
   5  -4  -4   85.19    8.50
   6  -4   4  566.94   36.70
   6  -4   4  471.45   36.10
   6   4  -4  508.25   33.10
  -6  -4  -4  480.35   35.20
   6   4  -4  502.55   33.30
   6   4  -4  536.35   33.60
  -6   4   4  510.15   35.00
  -6  -4  -4  515.35   34.40
  -6   4  -4  527.75   36.50
   6   4   4  513.05   34.80
   6  -4  -4  473.75   36.00
   6   4   4  484.05   36.60
  -6   4  -4  514.25   36.80
   6  -4  -4  525.15   36.00
   6   4   4  488.45   35.50
   7   4  -4  287.37   20.00
   7  -4   4  282.27   22.60
  -7   4   4  260.47   20.70
   7   4  -4  273.67   19.70
  -7   4   4  305.67   22.70
   7  -4   4  282.27   22.80
  -7  -4  -4  272.17   20.10
  -7  -4  -4  272.17   21.40
   7   4   4  298.37   22.10
  -7   4  -4  256.37   22.10
   7  -4  -4  262.67   22.40
   7   4   4  306.57   23.10
   8   4  -4  152.38   12.50
   8  -4   4  154.48   15.10
  -8  -4  -4  158.38   14.00
  -8  -4  -4  167.38   12.60
   8  -4   4  140.39   14.80
   8   4  -4  137.79   12.50
   8  -4  -4  178.38   15.80
   8   4   4  160.88   14.50
   8   4   4  189.28   16.00
  -8   4  -4  134.79   14.40
   8  -4  -4  143.09   14.40
   9  -4   4  357.76   28.80
  -9  -4  -4  382.46   25.30
   9  -4   4  393.46   30.60
  -9  -4  -4  347.77   27.30
   9   4  -4  378.96   26.30
  -9   4   4  306.47   26.90
   9   4  -4  339.47   30.70
   9   4   4  424.06   29.50
  -9   4  -4  357.86   28.90
   9   4   4  347.37   27.80
   9  -4  -4  364.16   29.00
   9  -4  -4  355.36   28.50
 -10  -4  -4    3.10    2.60
  10  -4   4    5.70    3.40
  10   4  -4    3.30    2.80
  10  -4   4    0.00    3.10
 -10  -4  -4    1.10    1.80
  10   4  -4    5.10    2.90
 -10   4   4    5.30    2.40
  10  -4  -4    6.30    3.30
  10  -4  -4    6.20    4.90
  10   4   4   -0.50    3.10
  10   4   4    8.10    3.90
 -10   4  -4    4.90    3.90
  11   4  -4   10.70    4.00
 -11   4   4   10.00    5.30
  11   4  -4    7.80    3.40
 -11  -4  -4   15.50    4.40
  11  -4   4   -0.30    4.20
  11   4   4    8.50    4.40
  11   4   4    8.60    4.60
  11  -4  -4   11.30    4.90
 -11   4  -4    7.60    3.80
  11  -4  -4    1.90    4.40
 -12   4   4   32.70    5.20
 -12  -4  -4   26.10    6.10
  12  -4   4   26.60    7.50
  12   4  -4   34.50    7.40
  12   4  -4   32.40    7.00
  12   4   4   16.60    6.10
 -12   4  -4   29.30    6.20
  12  -4  -4   34.10    8.10
 -12   4  -4   26.00   12.20
  13   4  -4   66.49   10.50
  13  -4   4   64.09   11.80
  13   4  -4   73.39   10.00
  13   4   4   51.39   11.30
 -13   4  -4   97.19   14.80
 -13   4  -4   67.79    8.80
  13   4   4   53.09   10.40
  13  -4  -4   72.59   12.90
  14   4  -4   19.80    6.10
  14  -4   4   18.90    7.50
  14   4   4   24.00   11.60
  14   4   4    2.80    5.00
 -14   4  -4   10.80    5.40
 -14   4  -4    1.40    7.50
  14  -4  -4   14.80    6.30
   0   5  -4  129.19    9.70
   0   5   4  108.49   10.30
   0   5   4  128.39   10.70
   0  -5  -4  115.29   10.30
   0  -5  -4  137.29   11.10
   0   5   4  125.09   11.00
   0   5  -4  121.99    9.60
   0  -5   4  117.89    9.30
   1   5  -4  508.45   35.20
   1  -5   4  488.65   35.90
  -1   5   4  626.74   37.60
  -1  -5  -4  525.65   37.00
  -1   5   4  498.35   37.20
   1   5  -4  577.04   35.30
  -1  -5  -4  484.25   37.80
   1  -5   4  510.55   34.90
   1  -5   4  546.85   35.00
   1   5   4  579.24   37.10
   1  -5  -4  601.64   37.30
  -1  -5   4  524.05   34.80
  -1   5  -4  563.54   36.50
   1  -5  -4  563.54   39.00
   1   5   4  528.35   37.30
   1  -5  -4  577.44   37.60
   1   5   4  607.84   37.20
  -1   5  -4  564.84   36.40
   2  -5   4   25.30    3.40
   2  -5   4   21.80    4.90
   2   5  -4   27.60    2.80
  -2   5   4   23.60    5.00
  -2  -5  -4   28.00    5.10
   2   5  -4   25.40    2.70
  -2  -5  -4   27.40    5.10
  -2   5   4   26.60    5.30
   2  -5  -4   24.70    4.50
  -2   5  -4   24.10    4.40
  -2   5  -4   17.80    3.50
   2  -5  -4   18.40    4.10
   2   5   4   26.30    4.90
   2   5   4   30.00    4.10
   2  -5  -4   26.90    4.90
   2   5   4   26.60    5.40
  -3  -5  -4   24.10    4.90
   3  -5   4   35.00    6.00
  -3   5   4   35.40    5.00
  -3  -5  -4   34.00    4.50
   3   5  -4   24.80    2.60
   3  -5   4   30.90    4.20
   3  -5  -4   21.70    4.50
   3  -5  -4   37.60    5.80
   3   5   4   36.90    4.60
   3   5   4   22.40    4.20
   3  -5  -4   21.90    4.60
   3   5   4   34.40    5.60
  -3   5  -4   20.00    4.00
  -4   5   4  210.18   16.60
   4   5  -4  206.28   13.70
  -4  -5  -4  212.88   16.40
   4  -5   4  226.88   16.50
   4  -5   4  193.88   16.50
  -4  -5  -4  230.38   16.30
   4   5   4  202.08   16.20
  -4   5  -4  201.18   16.50
   4  -5  -4  198.08   16.70
   4  -5  -4  193.08   16.10
   4   5   4  200.28   16.20
  -4   5  -4  206.48   17.10
   4  -5  -4  199.58   18.30
  -5   5   4  490.55   34.90
  -5  -5  -4  520.85   34.80
   5  -5   4  460.45   35.30
   5   5  -4  502.25   31.90
  -5   5   4  435.46   35.00
  -5  -5  -4  496.65   34.10
   5   5  -4  497.95   32.00
   5  -5   4  564.94   35.60
   5   5  -4  476.15   31.90
   5  -5  -4  527.75   35.50
   5   5   4  495.85   34.70
  -5   5  -4  524.85   36.20
   5  -5  -4  531.15   34.80
  -5   5  -4  479.05   35.30
   5   5   4  509.95   34.60
   6   5  -4  124.09    8.70
  -6   5   4  103.99   10.30
  -6   5   4  106.39   11.10
   6  -5   4   88.99   10.70
   6   5  -4  101.39    8.50
   6   5  -4  111.29    8.20
  -6  -5  -4  105.59    9.60
  -6  -5  -4   96.49   10.00
   6   5  -4  109.89    8.20
   6   5   4  113.19   10.20
  -6   5  -4  106.49   11.50
   6  -5  -4   97.59   10.60
  -6   5  -4   97.49   10.70
   6   5   4  104.59   10.50
   6  -5  -4  105.59   10.10
   6  -5  -4  118.39   11.60
  -7  -5  -4   86.99    8.70
   7  -5   4  104.89   11.00
   7  -5   4   97.29   11.10
   7   5  -4  104.79    8.50
  -7   5   4  103.89   10.90
   7   5  -4   99.39    8.10
  -7  -5  -4  103.29   10.00
  -7   5   4   95.49    9.70
   7   5   4   82.49    9.70
   7   5   4   73.19    9.90
   7  -5  -4  105.39   11.00
  -7   5  -4  103.29   11.00
   7  -5  -4  109.09   11.60
   7  -5  -4  101.59    9.70
   7   5   4   89.89    9.20
   8  -5   4  194.88   18.00
   8   5  -4  183.68   15.10
  -8   5   4  212.48   16.80
  -8  -5  -4  211.18   16.90
  -8  -5  -4  186.58   15.20
   8   5  -4  193.98   14.90
  -8   5  -4  199.18   18.20
   8  -5  -4  207.38   18.50
   8   5   4  208.78   18.30
   8   5   4  194.68   17.20
   8  -5  -4  221.48   18.40
   9   5  -4   72.29    7.90
  -9   5   4   88.59    9.00
   9  -5   4   71.79   12.30
   9  -5   4   52.49   10.00
  -9  -5  -4   72.49    7.30
  -9  -5  -4   78.49    9.10
   9  -5  -4   74.19   10.40
   9   5   4   84.29    9.80
  -9   5  -4   74.89   12.00
  -9   5  -4   77.69   10.30
   9   5   4   80.09   10.00
  10  -5   4   58.79   10.90
  10   5  -4   57.79    7.20
 -10   5   4   47.40    7.50
 -10   5   4   42.30   13.90
 -10  -5  -4   64.39    8.10
  10   5  -4   63.19    7.10
 -10  -5  -4   51.79    5.90
  10   5   4   55.19   10.40
  10  -5  -4   72.59   12.30
  10   5   4   66.49   11.70
  10  -5  -4   43.30    8.80
 -10   5  -4   51.19    9.70
 -11   5   4   44.30    7.30
  11   5  -4   36.80    7.30
 -11  -5  -4   38.20    7.10
  11   5  -4   39.40    7.10
  11  -5   4   39.70    9.80
 -11   5  -4   54.69    8.50
  11  -5  -4   50.79   10.70
  11   5   4   47.50    9.70
 -11   5  -4   54.39   12.00
  11   5   4   34.70    7.40
  12   5  -4    2.70    3.10
  12   5  -4    4.10    3.20
 -12  -5  -4    3.20    2.90
 -12   5   4    7.30    3.00
  12  -5   4    2.30    4.00
 -12   5  -4    0.90    3.10
  12   5   4   -1.50    3.90
  12  -5  -4   -3.90    3.00
 -12   5  -4   -1.30    2.70
  13   5  -4   30.80    7.40
  13  -5   4   24.20    7.40
  13   5  -4   21.40    6.50
 -13   5  -4   29.70    6.60
 -13   5  -4   15.60    6.40
  13  -5  -4   42.50   10.10
  13   5   4   29.70    8.60
  13   5   4   24.10    7.80
  14   5  -4    5.40    4.60
  14  -5   4    9.90   11.10
 -14   5  -4    4.70    5.10
  14  -5  -4   -4.10    7.00
  14   5   4    1.80    5.10
 -14   5  -4   -2.90    3.40
   0  -6  -4   94.29    9.10
   0  -6   4   83.09    7.30
   0   6  -4   93.29    7.80
   0  -6  -4   92.59    8.60
   0  -6  -4   83.89    8.90
   0   6   4  104.59    9.60
   0   6  -4   92.79    7.80
  -1  -6  -4   23.50    4.90
   1   6  -4   15.60    2.70
  -1   6   4   13.70    3.30
   1   6  -4   18.20    2.60
   1  -6   4   20.60    3.70
  -1   6   4   15.90    4.10
  -1  -6  -4   18.30    4.10
  -1   6  -4   15.10    3.10
   1  -6  -4   22.70    5.50
   1  -6  -4   10.00    3.00
  -1  -6   4   15.20    1.90
   1   6   4   10.40    4.70
   1  -6  -4   18.70    4.30
   1   6   4   18.30    4.00
   1   6   4   21.40    4.20
  -1   6  -4   18.00    3.90
  -2  -6  -4  279.97   19.90
  -2   6   4  243.68   20.00
   2   6  -4  263.27   17.20
   2  -6   4  243.08   17.80
   2  -6   4  255.97   19.10
  -2  -6  -4  245.68   19.50
   2   6   4  294.47   19.80
  -2   6  -4  265.67   19.30
   2  -6  -4  247.48   20.00
  -2   6  -4  266.67   19.50
   2   6   4  254.87   20.00
  -3   6   4  637.64   41.00
  -3   6   4  554.04   40.50
  -3  -6  -4  602.54   40.10
   3  -6   4  556.64   39.90
   3  -6   4  591.54   39.10
  -3  -6  -4  636.04   40.40
   3  -6  -4  674.43   41.00
   3  -6  -4  586.54   40.40
   3  -6  -4  602.04   41.10
   3   6   4  532.15   40.00
  -3   6  -4  584.84   40.00
   3   6   4  573.94   39.80
  -3   6  -4  535.25   40.10
  -4   6   4   87.39   10.00
   4  -6   4  107.09   10.30
   4  -6   4  110.59   10.10
  -4   6   4   99.29   10.20
  -4  -6  -4  105.19    9.80
  -4  -6  -4   98.59    9.60
   4   6   4  106.79    9.90
  -4   6  -4   83.49    9.90
   4  -6  -4  106.99   10.10
   4  -6  -4   91.59   10.20
  -4   6  -4  104.09   10.10
   4   6   4  101.69    9.90
   4  -6  -4  118.59   11.30
   4   6   4  112.79    9.80
  -5  -6  -4  119.29   10.60
  -5  -6  -4  118.99   10.50
   5  -6   4   96.09   10.80
  -5   6   4  101.39   11.00
   5   6  -4  114.19    9.60
  -5   6   4  117.19   11.20
   5  -6   4   98.39   10.50
  -5   6  -4  108.19   11.60
   5  -6  -4  118.49   11.30
   5   6   4  109.69   10.60
   5   6   4  115.19   10.70
   5  -6  -4  116.29   11.00
   5  -6  -4  140.39   12.30
  -5   6  -4  109.09   11.10
   6   6  -4   16.80    3.40
  -6   6   4   10.60    3.80
  -6  -6  -4   11.00    3.20
  -6  -6  -4   20.90    4.40
   6  -6   4   14.80    4.40
  -6   6  -4   16.70    5.30
   6   6   4   15.30    4.20
  -6   6  -4   11.40    3.60
   6  -6  -4    7.60    3.30
   6  -6  -4   11.00    3.70
   6  -6  -4   21.20    5.30
   6   6   4   15.10    4.40
   7   6  -4  832.22   55.09
  -7   6   4  929.11   58.39
  -7  -6  -4  866.81   56.69
  -7  -6  -4  898.81   57.49
   7   6  -4  843.42   54.49
   7   6  -4  823.72   54.99
   7  -6   4  843.12   58.69
   7  -6  -4  848.62   58.99
   7   6   4  811.52   57.59
   7   6   4  921.91   58.59
  -7   6  -4  896.91   59.39
   8   6  -4   90.19    7.50
  -8  -6  -4   78.29    9.00
   8  -6   4   94.19   13.80
   8   6  -4  103.89    8.30
   8   6  -4   89.99    7.30
   8  -6   4   89.79   10.80
  -8  -6  -4   91.39    8.70
  -8   6   4  102.09   10.20
   8  -6  -4   95.99   13.60
   8   6   4   68.79   10.00
   8   6   4   68.49    9.10
   8  -6  -4   73.49   12.20
  -8   6  -4   77.79   10.30
  -9  -6  -4  180.78   16.50
  -9   6   4  174.48   16.60
   9   6  -4  206.48   15.10
   9  -6   4  225.88   19.40
   9   6  -4  179.88   15.30
  -9  -6  -4  212.98   16.10
   9   6   4  212.98   18.90
   9   6   4  208.58   17.80
  -9   6  -4  199.18   18.80
  10   6  -4   -0.20    2.10
  10  -6   4   -1.80    6.40
 -10  -6  -4    1.10    2.30
  10   6  -4    3.10    2.30
 -10  -6  -4    6.40    3.00
 -10   6   4    1.50    2.40
  10  -6  -4    4.40    3.60
 -10   6  -4    0.90    2.40
  10   6   4   -0.80    2.70
  10   6   4    2.30    2.70
 -10   6  -4    4.80    4.10
  11   6  -4   32.60    5.90
 -11   6   4   26.70    6.10
  11   6  -4   32.20    6.40
  11  -6   4   47.00   10.10
  11  -6  -4   30.80    8.00
 -11   6  -4   24.50    6.60
  11   6   4   25.60    6.90
 -11   6  -4   29.20    6.70
 -12   6   4   18.20    5.00
  12  -6   4   12.80    6.50
  12   6  -4    9.30    4.00
 -12   6  -4    6.20    4.40
  12   6   4    9.40    6.80
  12   6   4    0.60    4.20
 -12   6  -4   10.10    4.30
  12  -6  -4   -1.50    3.90
 -13  -6  -4    4.40    3.50
  13  -6   4    5.50    4.80
  13   6  -4    4.60    3.60
 -13   6   4   -0.30    2.80
  13   6  -4    3.00    3.70
 -13   6  -4   -4.60    3.30
 -13   6  -4    3.70    4.40
  13   6   4    9.80    5.30
  13   6   4    6.90    5.50
  13  -6  -4    5.20    4.30
   0  -7   4  293.87   20.20
   0  -7  -4  311.17   22.80
   0   7  -4  325.17   21.10
   0  -7  -4  270.17   22.10
   0   7   4  281.97   22.80
  -1   7   4  194.58   16.00
   1  -7   4  192.48   14.80
  -1  -7  -4  192.08   16.20
  -1  -7  -4  209.28   16.20
   1   7  -4  183.58   14.00
  -1   7   4  195.58   16.60
   1   7  -4  189.68   13.80
   1  -7  -4  200.78   16.50
   1   7   4  190.88   15.70
  -1   7  -4  223.18   15.60
  -1   7  -4  212.28   15.10
   1   7   4  195.78   16.50
  -2   7   4  389.16   28.40
   2   7  -4  395.26   24.60
  -2  -7  -4  418.06   27.70
  -2  -7  -4  367.36   27.50
   2  -7   4  385.26   25.10
   2  -7   4  403.06   27.00
  -2   7   4  325.57   27.40
   2  -7  -4  367.86   27.90
   2   7   4  330.97   26.70
   2   7   4  383.76   28.10
  -2   7  -4  427.26   27.70
   2   7   4  372.76   27.20
   2  -7  -4  370.76   27.30
  -2   7  -4  376.86   26.80
   2  -7  -4  409.76   28.50
   3  -7   4  139.69   10.60
   3  -7   4  112.69   11.20
  -3   7   4  108.29   11.80
  -3  -7  -4  132.59   11.50
  -3  -7  -4  129.99   11.70
  -3   7  -4  134.99   12.00
   3  -7  -4  139.59   12.80
   3   7   4  122.79   11.80
   3  -7  -4  108.39   11.30
   3  -7  -4  131.39   12.10
   3  -7  -4  132.69   11.80
   3   7   4  130.79   11.50
  -3   7  -4  127.29   11.40
   4  -7   4  180.88   16.60
  -4  -7  -4  172.98   15.00
  -4  -7  -4  197.48   15.20
   4  -7   4  191.18   15.70
  -4   7   4  190.18   16.10
  -4   7   4  180.08   15.90
   4   7   4  197.58   15.80
  -4   7  -4  168.98   15.70
   4  -7  -4  188.78   16.40
   4  -7  -4  199.48   16.00
   4  -7  -4  214.18   16.50
   4  -7  -4  151.78   15.00
   4   7   4  181.98   14.90
  -4   7  -4  146.99   14.80
   4   7   4  174.48   14.80
   5  -7   4  618.14   44.70
  -5   7   4  614.94   44.60
  -5  -7  -4  654.13   43.50
  -5  -7  -4  654.83   43.70
   5  -7   4  668.13   44.00
   5   7  -4  621.44   42.70
  -5   7  -4  659.23   45.50
   5  -7  -4  607.74   45.20
  -5   7  -4  660.43   44.80
   5  -7  -4  639.64   44.70
   5  -7  -4  690.33   45.30
   5   7   4  657.13   43.80
   5  -7  -4  650.83   44.40
   5   7   4  576.94   43.70
   6  -7   4  104.09   11.40
  -6  -7  -4  116.19   10.90
  -6   7   4  112.89   11.80
   6   7  -4  107.79   10.00
  -6  -7  -4  113.79   10.90
   6  -7  -4  114.39   12.10
  -6   7  -4  120.19   12.20
   6  -7  -4  143.89   13.30
   6  -7  -4  118.39   11.80
  -6   7  -4  114.49   12.80
   6   7   4  145.99   12.00
   6   7   4  124.29   11.40
   7   7  -4   19.50    3.10
   7  -7   4   20.60    5.70
   7   7  -4   13.10    3.20
  -7   7   4   11.30    4.00
  -7  -7  -4   16.90    4.50
  -7  -7  -4   14.20    3.90
  -7   7  -4   13.80    4.90
   7  -7  -4   15.50    5.20
  -7   7  -4    8.60    3.60
   7  -7  -4    9.90    3.90
   7   7   4   16.50    4.50
   7   7   4   16.70    4.30
   8   7  -4  176.98   14.10
  -8   7   4  221.68   17.70
   8  -7   4  201.18   17.90
  -8  -7  -4  204.98   16.20
  -8  -7  -4  188.58   15.50
  -8   7  -4  195.98   18.20
   8  -7  -4  164.88   17.60
   8  -7  -4  187.98   18.20
   8   7   4  212.78   17.10
   8   7   4  182.88   15.90
   8   7   4  189.78   17.60
   9  -7   4  134.39   15.00
   9   7  -4  152.58   11.20
   9   7  -4  138.79   12.10
  -9  -7  -4  133.59   12.60
   9   7  -4  152.18   10.90
  -9   7   4  149.39   14.50
  -9  -7  -4  172.18   13.80
  -9   7  -4  149.39   15.80
   9   7   4  170.28   13.70
  -9   7  -4  152.38   14.90
   9   7   4  137.19   14.10
   9   7   4  164.88   15.90
  10   7  -4    1.10    1.50
  10  -7   4    3.10    3.20
 -10  -7  -4    2.10    2.70
  10   7  -4   -1.50    1.50
 -10  -7  -4    0.50    2.10
 -10   7   4    1.10    3.30
 -10   7  -4   -0.60    2.60
  10   7   4   -3.70    2.80
  10  -7  -4    1.60    3.30
 -10   7  -4    4.60    3.30
  10   7   4    1.90    3.00
 -11   7   4   35.20    7.30
  11  -7   4   37.90    9.20
  11   7  -4   45.30    6.50
  11   7  -4   55.89    7.20
  11  -7  -4   60.09   12.40
 -11   7  -4   31.60    8.00
  11   7   4   42.00    8.10
 -11   7  -4   63.09   10.20
  11   7   4   55.89   10.20
  12   7  -4   22.20    4.80
 -12   7   4   26.90    6.10
  12   7  -4   27.50    6.70
  12  -7   4   12.10    5.80
  12   7   4   18.50    6.90
 -12   7  -4   32.40    8.60
  12   7   4   29.20    8.70
  12  -7  -4   12.30    7.00
 -12   7  -4   31.40    9.80
 -13   7   4   29.60    5.90
  13  -7   4   26.40    8.30
  13   7  -4   20.70    6.00
  13   7  -4   23.50    5.40
  13   7   4   21.90    7.50
 -13   7  -4   26.20    6.30
 -13   7  -4   19.20    7.20
  13  -7  -4   15.10    9.20
   0   8   4    0.90    1.60
   0  -8  -4    3.80    2.30
   0   8  -4    1.00    1.30
   0   8  -4   -0.70    0.90
   0   8   4   -0.10    1.60
   0  -8  -4    1.20    1.70
  -1  -8  -4  142.79   12.40
  -1   8   4  126.79   11.80
  -1  -8  -4  124.89   11.50
   1   8  -4  126.69    9.70
   1  -8   4  110.99   10.10
  -1   8   4  106.89   11.80
   1   8   4  109.59   11.70
  -1   8  -4  119.19   10.40
   1  -8  -4  118.49   11.70
   1   8   4  128.89   11.40
  -2  -8  -4  200.18   16.50
   2   8  -4  188.38   14.10
   2   8  -4  215.78   17.10
  -2   8   4  203.88   17.70
  -2  -8  -4  189.68   16.90
   2  -8   4  193.78   15.90
  -2   8   4  186.38   16.90
   2   8   4  239.58   17.00
  -2   8  -4  194.18   16.00
  -2   8  -4  204.58   16.60
   2  -8  -4  245.98   18.20
   2  -8  -4  214.78   16.90
   2   8   4  193.08   16.30
   2   8   4  220.08   17.80
   3  -8   4  100.29    9.80
  -3  -8  -4   95.69    9.60
  -3  -8  -4   97.79   10.20
  -3   8   4  109.49   10.80
   3   8  -4   89.99    9.80
   3  -8   4   95.39    8.30
  -3   8  -4   91.29    9.60
   3   8   4  107.19   10.80
  -3   8  -4   80.59    9.70
   3   8   4  102.59    9.80
   3  -8  -4  107.39   10.40
   3  -8  -4  104.59   10.70
   3  -8  -4   96.79   10.80
   4  -8   4    6.70    3.10
  -4   8   4   10.20    3.70
  -4  -8  -4   12.30    3.60
   4   8  -4   13.10    3.80
  -4  -8  -4   16.40    4.30
   4  -8   4   11.20    4.00
  -4   8   4   14.60    4.30
  -4   8  -4    7.10    3.20
  -4   8  -4   13.50    4.10
   4  -8  -4   13.00    4.70
   4  -8  -4    4.90    3.10
   4   8   4    5.90    2.90
   4   8   4    7.00    3.10
   4  -8  -4    8.00    3.20
   4   8   4    9.10    3.30
  -5   8   4   69.59    8.90
  -5  -8  -4   75.99    8.40
  -5  -8  -4   76.59    8.00
   5  -8   4   92.19    8.60
   5   8  -4   74.59    7.90
  -5   8  -4   61.59    9.00
   5   8   4   53.99    7.40
   5   8   4   72.49    8.00
   5  -8  -4   69.09    9.40
   5  -8  -4   60.39    8.70
  -5   8  -4   64.39    8.40
   5   8   4   76.69    8.70
   5  -8  -4   67.99    8.70
  -6  -8  -4   10.20    3.40
  -6  -8  -4    7.10    2.70
   6  -8   4   -1.20    3.90
   6  -8   4    6.30    3.10
   6   8  -4    7.20    2.90
  -6   8   4   10.50    4.00
   6   8   4    2.80    2.60
  -6   8  -4   11.00    4.90
   6   8   4    7.90    3.30
   6  -8  -4    1.40    2.40
   6  -8  -4   12.70    4.60
  -6   8  -4    7.60    3.20
   6   8   4    8.90    3.40
   7  -8   4   21.70    5.40
  -7  -8  -4   39.60    6.30
   7   8  -4   30.50    5.10
  -7  -8  -4   19.80    4.70
  -7   8   4   25.90    5.80
  -7   8  -4   39.90    7.50
   7   8   4   33.60    6.40
  -7   8  -4   35.90    7.90
   7  -8  -4   29.70    6.80
   7   8   4   31.90    6.30
   8  -8   4    9.20    4.10
  -8   8   4    9.60    4.00
   8   8  -4   17.00    3.10
   8   8  -4   15.20    3.10
  -8  -8  -4   16.00    3.70
  -8  -8  -4   11.40    3.60
   8   8   4   18.90    4.80
  -8   8  -4   14.80    4.70
   8   8   4   20.90    5.70
  -8   8  -4   17.20    6.00
   8   8   4   10.90    3.90
   8  -8  -4   20.70    5.80
   9   8  -4   40.40    5.00
  -9   8   4   34.30    7.10
   9  -8   4   46.50    9.80
  -9  -8  -4   29.30    5.70
   9   8   4   37.70    6.80
  -9   8  -4   33.60    7.30
   9   8   4   37.00    8.00
   9  -8  -4   44.00    8.80
  -9   8  -4   42.40    8.50
   9   8   4   33.00    6.90
  10   8  -4   29.40    5.40
  10  -8   4   33.40    8.50
 -10   8   4   29.30    6.90
  10   8   4   23.90    5.50
  10   8   4   30.20    7.40
  10  -8  -4   26.50    7.70
 -10   8  -4   35.60    8.90
 -10   8  -4   34.00    8.70
  11   8  -4    6.60    3.10
 -11   8   4    3.70    3.70
  11  -8  -4    4.70    4.60
 -11   8  -4   12.00    4.90
  11   8   4   13.40    4.40
  11   8   4    5.30    4.40
 -11   8  -4   10.50    5.40
  12  -8   4   15.50    7.70
  12   8  -4    9.60    4.70
 -12   8   4   19.40    6.40
 -12   8  -4   15.00    5.90
  12  -8  -4    8.80    6.20
 -12   8  -4   27.50    7.10
  12   8   4   17.90    6.60
  12   8   4   26.30    6.40
   0  -9   4    2.60    1.40
   0   9  -4    1.90    1.50
   0   9  -4    0.60    1.30
   0   9  -4    1.10    2.20
   0   9   4    0.50    1.60
   0  -9  -4   -2.10    1.40
   0   9   4   -1.30    1.70
   0  -9  -4   -0.20    1.90
   1   9  -4   65.39    8.20
  -1  -9  -4   58.89    7.40
  -1   9   4   64.79   10.30
   1  -9   4   57.79    6.40
  -1   9   4   71.79    8.10
   1   9  -4   59.89    6.00
   1   9   4   52.99    7.20
   1  -9  -4   39.70    7.30
  -1   9  -4   56.59    6.50
   1  -9  -4   64.29    7.30
   1  -9  -4   64.59    7.10
  -1   9  -4   54.89    7.70
  -1   9  -4   70.89    7.50
   2  -9   4  137.09   11.80
  -2  -9  -4  140.89   12.40
   2   9  -4  141.39   13.00
  -2   9   4  108.99   12.30
   2   9  -4  142.79   10.20
  -2  -9  -4  128.79   12.80
   2  -9  -4  149.99   13.60
  -2   9  -4  125.59   11.60
   2  -9  -4  106.99   11.50
   2   9   4  149.09   12.70
  -2   9  -4  131.79   12.30
  -2   9  -4  130.39   13.20
   2   9   4  139.79   13.50
   3  -9   4   86.89    7.00
  -3   9   4   92.69   10.50
  -3   9   4   89.39   10.00
   3  -9   4   73.29    8.80
  -3  -9  -4   83.69    8.90
   3   9  -4   94.89    9.80
   3   9   4  102.69   10.60
  -3   9  -4   85.89    9.50
  -3   9  -4   62.59    9.80
   3   9   4   70.99    8.70
   3  -9  -4  107.09   11.10
   3  -9  -4   97.79    9.60
  -3   9  -4   72.29    8.60
  -4  -9  -4  110.09   11.80
   4  -9   4  139.59   10.90
   4   9  -4  113.69   11.70
  -4   9   4  121.49   13.00
  -4  -9  -4  108.79   11.20
   4   9   4  137.59   12.00
   4  -9  -4  137.29   12.70
   4  -9  -4  112.89   12.50
  -4   9  -4  126.09   12.80
   4  -9  -4  133.89   13.60
   4   9   4  117.19   11.50
  -4   9  -4  125.69   12.10
   4   9   4  128.69   12.70
  -4   9  -4  124.89   13.00
  -5   9   4   31.00    6.40
  -5   9   4   49.20    8.90
   5  -9   4   53.19    6.60
   5   9  -4   52.59    6.90
  -5  -9  -4   54.29    6.50
  -5  -9  -4   42.50    7.10
   5  -9   4   47.10    9.90
   5   9   4   42.30    7.50
  -5   9  -4   59.09    7.60
  -5   9  -4   41.20    7.70
   5  -9  -4   41.00    7.60
   5   9   4   53.89    8.40
   5   9   4   52.59    8.00
   5  -9  -4   65.59   10.90
  -5   9  -4   67.79   11.30
  -6  -9  -4   10.50    3.30
  -6  -9  -4    2.50    3.50
  -6   9   4    5.40    3.50
   6   9  -4    6.80    3.00
   6  -9   4    9.70    3.80
  -6   9  -4    8.40    4.80
  -6   9  -4    6.10    3.20
   6   9   4   13.70    4.10
   6   9   4   14.90    4.10
   6  -9  -4    5.80    3.80
  -6   9  -4   13.10    4.80
   6  -9  -4   13.10    5.40
   6   9   4    4.50    2.90
  -7   9   4   50.49    9.80
  -7  -9  -4   35.40    6.40
   7  -9   4   39.50    7.50
   7   9  -4   48.70    6.10
   7   9   4   50.09    7.80
   7   9   4   56.29    7.20
  -7   9  -4   47.00    9.10
   7  -9  -4   38.70    8.80
   7   9   4   52.29    7.00
  -8  -9  -4   36.80    6.50
   8  -9   4   54.69    9.70
  -8   9   4   38.70    7.30
  -8   9  -4   51.89    9.70
   8  -9  -4   44.00    8.80
   8   9   4   61.59    7.60
   8   9   4   43.60    7.70
  -8   9  -4   43.30    9.20
  -9   9   4   58.99    9.80
   9  -9   4   73.79   13.80
   9   9  -4   66.29    6.70
  -9   9  -4   79.09   12.30
   9   9   4   83.79    9.80
   9   9   4   59.79    8.40
   9  -9  -4   99.39   12.40
  -9   9  -4   92.19   13.80
   9   9   4   64.59   11.00
 -10   9   4   23.20    5.60
  10  -9   4   20.80    7.10
  10  -9  -4   25.30    7.80
  10   9   4    6.70    4.50
 -10   9  -4   18.20    6.00
  10   9   4   13.00    4.50
 -10   9  -4   11.40    5.20
  10   9   4   10.80    5.40
  11  -9   4   40.80    9.50
 -11   9   4   43.40    7.80
  11   9  -4   43.90    6.10
  11   9   4   28.20    8.10
  11   9   4   30.50    7.00
 -11   9  -4   20.70    7.20
  11  -9  -4   30.30    9.10
 -11   9  -4   33.90    8.60
   0  10  -4  612.54   39.00
   0  10   4  581.44   41.80
   0 -10   4  549.95   36.50
   0 -10  -4  586.54   40.40
   0 -10   4  572.44   36.70
   0  10  -4  514.15   40.50
  -1  10   4   56.29   10.20
  -1 -10  -4   50.79    7.80
   1  10  -4   54.19    8.50
   1  10  -4   42.70    5.40
  -1  10   4   56.29    8.90
   1 -10   4   48.90    5.70
  -1  10  -4   50.49    6.60
  -1  10  -4   50.09    9.20
  -1  10  -4   49.70    6.00
   1  10   4   54.39    8.80
   1 -10  -4   47.90    8.80
   1  10   4   42.00    8.70
  -2  10   4  194.08   18.00
   2 -10   4  178.08   15.30
  -2  10   4  206.48   17.60
  -2 -10  -4  220.48   16.60
   2  10  -4  183.98   14.10
   2  10  -4  201.38   17.30
   2  10   4  213.68   18.30
  -2  10  -4  199.18   15.90
  -2  10  -4  169.08   17.10
  -2  10  -4  166.68   15.90
   2  10   4  157.78   15.60
   2 -10  -4  196.38   17.30
   2 -10  -4  218.38   16.20
  -3  10   4   24.60    6.10
  -3 -10  -4   30.30    5.80
  -3  10   4   17.30    5.20
   3  10  -4   30.30    6.70
   3  10   4   30.40    6.10
   3 -10  -4   29.60    6.50
  -3  10  -4   26.10    5.70
   3  10   4   17.70    4.90
   3 -10  -4   28.60    6.80
  -3  10  -4   20.70    5.30
   3 -10  -4   25.20    5.40
  -3  10  -4   19.50    5.90
  -4  10   4  115.89   16.50
  -4  10   4  134.49   14.70
  -4 -10  -4  171.38   13.40
   4  10  -4  142.79   13.90
   4 -10   4  154.98   14.20
   4 -10   4  159.08   11.60
  -4  10  -4  145.19   13.90
  -4  10  -4  121.39   13.90
   4  10   4  136.19   14.30
   4 -10  -4  168.78   15.90
  -4  10  -4  149.59   14.90
   4 -10  -4  145.39   13.90
   5 -10   4   70.49    7.50
  -5  10   4   67.39   11.00
   5  10  -4   67.89    8.40
  -5  10  -4   64.49   11.10
   5 -10  -4   65.19    9.10
   5  10   4   68.39    9.00
   5 -10  -4   82.59   12.80
  -5  10  -4   55.19    9.00
  -5  10  -4   74.49   11.50
   5  10   4   73.69    8.40
   5  10   4   63.89    8.00
   6 -10   4   74.69    8.40
  -6  10   4   72.79    9.80
   6  10  -4   85.69    8.80
  -6  10  -4   40.20   12.90
   6 -10  -4   75.19   12.00
   6 -10  -4   49.50    9.20
   6  10   4   65.69    8.20
  -6  10  -4   80.39    9.90
   6  10   4   72.99    9.20
   6  10   4   60.19    8.10
   7  10  -4  101.09    9.80
  -7  10   4   74.99   15.20
   7 -10   4   89.59   10.50
  -7  10  -4   96.79   11.80
   7  10   4   84.19    9.70
  -7  10  -4   88.59   11.20
   7  10   4   61.59   11.40
   7 -10  -4   86.19   11.20
   7  10   4   90.59   10.50
   7 -10  -4   84.99   14.10
   8  10  -4    9.90    3.10
   8 -10   4    2.40    3.90
  -8 -10  -4   -0.60    1.70
  -8  10   4    8.20    3.60
   8  10   4    2.80    3.60
   8  10   4    9.50    4.10
  -8  10  -4    2.90    3.10
  -8  10  -4   12.40    5.10
   8  10   4    5.90    3.60
   8 -10  -4    3.80    4.30
   8 -10  -4    5.20    3.70
   9 -10   4   37.90    8.70
  -9  10   4   48.40    8.80
  -9  10  -4   36.80    8.40
  -9  10  -4   44.80    9.30
   9  10   4   50.39    8.20
   9  10   4   38.20    7.80
   9 -10  -4   52.19   10.30
   9  10   4   44.10    8.70
  10  10  -4  122.49   10.60
  10 -10   4  147.19   15.90
 -10  10   4  117.29   14.60
  10  10   4  132.99   15.30
 -10  10  -4  131.29   15.90
  10  10   4  116.99   12.80
  10  10   4  104.49   12.80
  10 -10  -4  147.39   16.50
 -10  10  -4  154.98   16.30
  11 -10   4   43.30   10.10
 -11  10   4   41.70    8.70
  11  10   4   42.10    9.50
 -11  10  -4   47.00    9.90
  11 -10  -4   45.30   10.40
   0  11  -4   26.10    5.20
   0 -11  -4   18.20    4.60
   0  11   4   25.90    6.20
   0  11  -4   13.60    4.70
   0 -11  -4   21.80    5.30
  -1  11   4   25.80    5.80
   1  11  -4   31.50    5.20
   1  11  -4   31.30    7.50
   1 -11   4   24.50    4.30
  -1 -11  -4   27.00    5.90
  -1  11   4   17.40    5.60
   1 -11  -4   28.00    6.40
   1  11   4   47.80    9.60
  -1  11  -4   29.60    7.20
  -1  11  -4   30.70    6.10
  -2 -11  -4   55.59    7.50
  -2  11   4   68.19    9.20
   2  11  -4   61.39    6.30
   2  11  -4   74.09   10.90
   2  11   4   52.29    7.80
  -2  11  -4   57.19    9.90
  -2  11  -4   54.69    7.90
   2 -11  -4   54.49    9.70
   2  11   4   55.19    8.80
   3  11  -4   74.69    6.30
   3 -11   4   63.09    8.30
  -3 -11  -4   61.09    7.70
   3  11  -4   60.19    9.20
  -3  11  -4   64.29    8.70
   3  11   4   62.09    8.40
   3 -11  -4   59.39    7.90
   3 -11  -4   56.99    9.50
   3  11   4   80.59   10.10
  -4  11   4  114.39   13.70
   4  11  -4  116.59   12.50
   4  11   4  127.69   12.40
  -4  11  -4   98.29   12.90
  -4  11  -4  118.09   13.80
   4 -11  -4  106.79   13.30
   4 -11  -4  150.88   13.00
  -4  11  -4  123.19   12.70
   4  11   4  131.09   13.50
  -5  11   4   53.39    9.80
   5  11  -4   54.79    8.70
   5 -11  -4   57.09    9.30
  -5  11  -4   65.59   10.30
  -5  11  -4   69.99   11.70
   5  11   4   47.30    8.90
   6 -11   4    9.70    3.60
  -6  11   4    1.60    2.20
   6  11  -4    4.40    3.00
   6 -11  -4    5.90    4.40
   6  11   4    7.20    4.00
  -6  11  -4    3.60    3.80
   6  11   4    7.90    4.40
  -6  11  -4    8.60    4.40
   6 -11  -4   15.90    6.40
   7 -11   4   -4.40    2.60
  -7 -11  -4   -2.20    1.70
   7  11  -4    2.40    2.20
   7 -11  -4    1.20    4.30
  -7  11  -4    1.30    4.30
   7  11   4   -4.20    2.40
  -7  11  -4   -3.10    2.00
   7  11   4   -3.10    2.70
   7  11   4    4.00    3.50
   7 -11  -4    0.90    3.40
  -8  11   4    8.20    5.30
   8  11  -4    0.30    2.60
   8  11   4   -2.00    2.90
   8  11   4    8.90    3.50
   8 -11  -4    1.10    4.00
   8 -11  -4    6.70    5.00
  -8  11  -4    5.50    4.30
  -8  11  -4    4.40    3.00
   9 -11   4   52.19    9.80
   9  11  -4   51.39    7.40
  -9  11   4   54.99   11.20
  -9  11  -4   62.69   10.90
   9  11   4   57.89    9.40
   9 -11  -4   61.99   12.60
   9  11   4   42.70    9.60
   9  11   4   69.89    8.40
   9 -11  -4   46.80   10.30
  10 -11   4    1.30    4.80
 -10  11   4    6.40    4.10
  10 -11  -4    2.80    4.70
 -10  11  -4    0.20    3.70
  10  11   4   15.70    6.40
  10 -11  -4    2.40    4.30
  10  11   4    7.10    4.00
   0  12  -4   -1.30    2.30
   0  12   4    0.50    2.10
   0  12  -4    5.30    3.50
   0 -12  -4    3.40    2.30
   1  12  -4   32.00    5.70
   1 -12   4   49.50    5.20
  -1  12   4   49.50   10.10
   1  12   4   39.50    9.10
  -1  12  -4   34.00    6.70
   1  12   4   41.00    7.80
  -1  12  -4   47.60    9.30
   1 -12  -4   40.60    8.30
   2  12  -4   29.10    5.00
   2  12  -4   32.90    7.10
  -2  12   4   16.00    6.50
  -2 -12  -4   34.10    5.80
   2  12   4   31.80    7.80
  -2  12  -4   39.30    7.60
  -2  12  -4   25.60    7.00
   2  12   4   40.00    7.10
   2 -12  -4   32.90    7.00
   3  12  -4    7.50    3.70
  -3  12   4    3.30    3.30
  -3 -12  -4    6.00    2.90
   3  12  -4    1.30    2.10
   3  12   4    4.10    3.90
   3 -12  -4    3.00    2.50
  -3  12  -4   11.90    4.90
   3 -12  -4    6.80    3.40
   3  12   4    0.80    3.00
  -3  12  -4    6.60    3.90
   4  12  -4   17.10    5.70
  -4  12   4   15.30    5.80
   4 -12  -4   16.40    6.20
  -4  12  -4   17.20    5.30
   4  12   4    6.30    4.20
   4  12   4   13.50    5.50
   4 -12  -4   14.00    4.10
   5  12  -4   18.10    5.30
  -5  12   4   17.30    6.10
   5  12   4   18.80    5.60
   5 -12  -4   16.50    5.90
   5 -12  -4   29.40    6.50
  -5  12  -4   22.30    6.50
   5  12   4   18.90    8.00
  -6  12   4   26.00    7.60
   6  12  -4   16.10    4.80
   6 -12   4    5.90    3.10
   6 -12  -4    4.90    4.80
   6 -12  -4   12.30    5.20
  -6  12  -4   22.70    6.80
   6  12   4   13.00    7.80
   7  12  -4   71.59    9.50
   7 -12   4   85.79    9.60
  -7  12   4   76.89   12.90
   7 -12  -4   70.49   11.50
  -7  12  -4   84.89   13.70
   7 -12  -4   91.49   14.70
  -8  12   4   15.70    6.00
   8  12  -4    8.40    3.90
   8 -12   4    7.30    4.90
   8 -12  -4   11.10    5.50
   8 -12  -4   14.50    7.20
  -8  12  -4    6.30    5.00
   0  13  -4   98.29   10.50
   0  13   4   93.49   15.00
   0  13  -4   79.59   12.60
  -1  13   4    3.20    3.10
   1  13  -4   10.70    4.90
  -1 -13  -4   -0.70    2.50
   1  13  -4    4.00    3.40
   1 -13  -4    2.90    2.90
  -1  13  -4   -1.50    3.30
   1  13   4    1.60    2.50
  -1  13  -4   10.30    3.90
   2 -13   4   49.90    7.30
   2  13  -4   40.50    7.80
   2  13  -4   44.70    6.40
  -2  13   4   41.70    9.60
  -2  13  -4   45.90    9.10
   2  13   4   44.70    8.70
  -3  13   4   18.90    5.90
   3  13  -4   31.50    7.80
   3  13  -4   36.70    5.00
   3  13   4   24.30    7.40
  -3  13  -4   28.80    7.50
   4  13  -4  107.19   13.00
  -4  13   4   98.09   13.50
  -4 -13  -4  106.99    9.40
  -4  13  -4  103.59   13.70
   4 -13  -4  127.29   14.50
   4  13   4  113.99   13.80
   4 -13  -4  106.99   11.20
   5  13  -4   88.39   11.10
  -5  13   4   70.29   13.30
   5 -13  -4   63.49    9.30
  -5  13  -4   84.39   13.80
   5  13   4   66.59   11.20
   5 -13  -4   99.99   15.00
  -6  13   4   81.09   14.20
   6  13  -4  123.79   13.40
   6 -13  -4  124.79   17.50
  -6  13  -4  123.59   15.40
   6  13   4  105.09   13.40
   7  13  -4   72.49   13.50
  -7  13   4   83.69   15.10
  -7  13  -4  105.39   16.40
   7  13   4   60.39   11.20
   7 -13  -4   89.79   14.80
   7 -13  -4   81.09   11.40
   0  14   4    6.90    4.60
   0 -14  -4   -2.00    3.40
   0  14  -4   11.40    4.60
   0  14  -4    2.60    4.00
   1  14  -4    0.60    3.80
  -1 -14  -4    8.20    3.80
  -1  14   4    0.20    3.80
   1 -14  -4   -1.30    3.80
   1  14   4   -2.60    3.00
  -1  14  -4    2.00    4.00
  -2  14   4   22.30    7.80
   2  14  -4   19.70    6.70
   2  14   4   23.10    7.00
  -2  14  -4   28.40    7.50
  -3 -14  -4    3.00    3.30
  -3  14   4    4.70    4.60
   3  14  -4   -1.90    3.70
  -3  14  -4    1.00    3.50
   3 -14  -4    3.10    4.20
   3  14   4   -3.40    3.40
   4  14  -4   26.20    7.30
  -4  14   4   24.20    7.20
  -4  14  -4   16.10    6.30
   4  14   4   37.60    9.00
  -5  14   4   16.40    6.20
   5  14  -4   26.70    6.60
   5 -14  -4    6.60    5.40
  -5  14  -4   35.20   10.70
   5  14   4   21.20    6.60
   0  15   4   31.80    9.40
   0  15  -4   26.20    7.90
  -1  15   4   24.70   10.90
   1  15  -4   28.10    7.50
   1  15   4   43.10    9.10
  -1  15  -4   39.20   10.20
   0   0  -5    1.80    1.50
   0   0   5    1.00    1.10
   0   0  -5    3.70    1.80
   0   0  -5    2.60    1.60
   0   0   5    1.00    1.10
  -1   0  -5 2798.72  169.88
  -1   0   5 2483.75  168.68
  -1   0  -5 2749.12  169.88
   1   0   5 2896.21  169.48
   1   0  -5 2656.93  169.38
  -1   0   5 2742.63  169.28
   1   0  -5 2565.94  169.08
   1   0  -5 2661.33  169.48
   1   0   5 2888.41  169.78
  -2   0  -5  202.78   17.40
   2   0   5  247.68   18.10
  -2   0   5  240.88   17.10
  -2   0   5  252.97   17.00
   2   0   5  245.38   17.80
   2   0  -5  229.48   17.10
  -2   0  -5  210.58   17.30
  -2   0   5  255.87   17.50
   2   0  -5  235.78   17.20
   3   0  -5  890.61   62.99
   3   0   5 1048.70   64.29
  -3   0  -5  981.20   64.19
  -3   0  -5 1037.00   63.99
  -3   0   5 1041.10   63.29
   3   0  -5  940.91   62.89
   3   0  -5  956.70   63.29
  -4   0  -5  120.69   11.00
  -4   0  -5  107.89   10.30
   4   0  -5  100.59    9.90
   4   0   5  113.79   11.10
  -4   0   5  141.09   10.20
   4   0  -5  130.59    9.80
   4   0  -5  123.89   10.40
   4   0   5  122.39   11.10
   5   0   5   59.59    7.50
   5   0  -5   65.69    6.20
  -5   0  -5   71.99    7.40
  -5   0  -5   65.79    7.80
   5   0   5   78.29    8.40
   5   0  -5   56.39    6.80
   5   0  -5   73.29    7.40
  -5   0   5   73.89    6.60
  -6   0  -5  186.28   15.80
  -6   0  -5  208.28   15.10
   6   0   5  164.98   15.30
   6   0  -5  183.68   13.20
  -6   0   5  189.98   14.20
   6   0  -5  171.68   14.90
   6   0   5  147.99   15.30
  -7   0   5  399.46   25.90
   7   0  -5  341.27   25.90
   7   0   5  374.96   27.80
   7   0  -5  331.77   23.90
   7   0  -5  326.57   26.30
  -7   0  -5  374.76   27.60
   7   0   5  390.56   28.50
  -8   0   5  539.95   34.80
  -8   0  -5  466.35   36.20
   8   0  -5  481.95   35.20
   8   0   5  560.54   37.90
  -8   0  -5  492.55   34.70
   8   0  -5  491.15   32.30
   8   0   5  462.55   36.50
   9   0  -5  114.49   11.80
   9   0   5  115.19   13.10
  -9   0  -5  110.59   12.40
   9   0  -5  122.49   11.80
   9   0   5  101.79   12.30
  -9   0  -5  118.39   10.90
  -9   0   5  107.59   10.70
  10   0  -5   21.10    5.00
  10   0   5   20.40    6.50
  10   0  -5   28.60    7.00
 -10   0   5   22.20    5.00
 -10   0  -5   18.90    4.80
  10   0   5   24.00    6.20
 -10   0  -5   18.00    5.70
 -11   0  -5    4.50    2.50
  11   0  -5   -1.90    2.50
 -11   0  -5    3.20    2.70
 -11   0   5    5.30    3.20
  11   0   5    3.60    3.90
  11   0  -5    2.00    2.90
  12   0  -5   47.80    9.30
 -12   0  -5   48.50    7.20
  12   0   5   53.19   10.80
 -12   0  -5   42.90    8.50
  12   0   5   34.80    9.70
 -12   0   5   36.90    7.00
  12   0  -5   63.79   10.40
 -13   0  -5    5.50    4.40
  13   0  -5    9.40    5.30
 -13   0   5    0.80    4.10
  13   0   5   10.50    5.60
  13   0  -5   18.90    6.80
 -14   0  -5   35.90    8.10
  14   0  -5   26.00    7.90
  14   0  -5   21.50    8.10
  14   0   5   26.00    8.80
   0   1   5   12.20    3.20
   0  -1   5   11.80    2.90
   0  -1   5   10.20    2.80
   0   1  -5    5.60    1.80
   0   1   5   22.80    4.80
   0   1  -5    6.90    2.20
   0  -1  -5    8.80    2.60
   0  -1   5   10.80    2.40
   0   1  -5    8.60    2.50
   0   1   5   10.90    3.00
   0  -1  -5   15.20    3.40
   0  -1  -5    4.90    1.80
  -1  -1  -5  397.56   27.00
   1   1  -5  382.26   26.50
   1  -1   5  338.87   25.90
  -1   1   5  382.06   26.50
   1  -1   5  414.46   26.70
  -1   1   5  382.06   26.20
  -1   1   5  368.26   26.50
   1   1  -5  388.16   26.10
   1   1  -5  408.46   26.40
   1  -1   5  347.97   26.40
  -1  -1  -5  367.16   26.50
   1   1   5  445.56   27.20
  -1  -1   5  383.16   25.60
   1  -1  -5  414.76   26.90
  -1   1  -5  370.06   26.60
  -1  -1   5  372.56   26.00
   1   1   5  412.86   26.90
   1  -1  -5  377.86   26.50
  -1   1  -5  365.36   26.60
   2   1  -5  129.59   11.00
  -2   1   5  139.69   11.40
   2  -1   5  128.29   11.70
  -2   1   5  139.39   11.40
   2   1  -5  143.39   11.40
   2   1  -5  143.89   11.10
  -2   1   5  126.59   11.10
   2  -1   5  162.08   12.10
  -2  -1  -5  149.79   12.10
  -2  -1  -5  165.28   12.10
   2  -1  -5  134.69   11.50
   2   1   5  134.69   11.70
  -2  -1   5  155.28   10.70
   2  -1  -5  147.49   11.40
   2  -1  -5  122.79   11.20
  -2   1  -5  152.38   12.10
  -2  -1   5  140.79   10.90
   2   1   5  134.79   11.70
  -3  -1  -5  193.98   15.20
  -3  -1  -5  167.18   14.30
   3   1  -5  193.48   14.00
  -3   1   5  189.98   14.20
   3   1  -5  183.68   14.00
   3   1  -5  183.48   14.00
   3  -1   5  217.18   15.50
   3  -1  -5  194.88   14.60
  -3   1  -5  182.48   15.00
   3  -1  -5  159.68   13.80
  -3  -1   5  203.88   13.50
   3   1   5  184.48   14.80
   3  -1  -5  166.18   14.30
   4  -1   5  397.76   27.90
   4   1  -5  394.76   26.70
  -4   1   5  397.86   26.70
   4   1  -5  372.56   26.10
  -4  -1  -5  342.57   26.90
  -4  -1  -5  405.36   28.00
   4   1   5  430.16   28.80
   4  -1  -5  408.86   26.60
  -4   1  -5  409.16   28.10
   4  -1  -5  402.26   27.50
  -4  -1   5  333.17   25.60
   4  -1  -5  386.96   27.20
  -5  -1  -5   25.60    4.90
   5   1  -5   25.00    3.40
   5   1  -5   28.10    4.70
   5  -1   5   34.30    6.50
  -5   1   5   21.40    3.80
  -5  -1  -5   30.50    5.40
   5  -1   5   22.40    5.20
   5   1  -5   23.90    4.80
  -5   1   5   22.80    4.40
  -5   1  -5   29.00    5.80
   5  -1  -5   26.00    4.90
   5   1   5   18.70    4.30
   5  -1  -5   17.90    3.80
   5   1   5   28.50    5.30
   5  -1  -5   31.20    3.80
  -5  -1   5   27.50    3.50
  -6  -1  -5  706.03   43.00
   6  -1   5  555.44   43.70
  -6   1   5  637.84   41.60
   6  -1   5  647.14   44.20
  -6  -1  -5  580.74   43.40
   6   1  -5  637.54   40.90
  -6   1  -5  615.84   44.20
  -6  -1   5  659.93   41.40
   6  -1  -5  648.34   41.30
  -6   1  -5  671.93   44.20
   6   1   5  590.54   43.90
  -7   1   5   56.19    5.70
   7   1  -5   49.70    4.70
   7  -1   5   54.49    7.70
  -7  -1  -5   52.89    6.30
   7   1  -5   54.79    7.50
  -7  -1  -5   36.90    6.50
  -7   1   5   45.70    6.70
   7   1  -5   46.70    6.10
   7  -1   5   59.59    7.80
   7   1   5   55.29    7.80
   7  -1  -5   55.49    5.40
   7  -1  -5   47.00    7.70
   7  -1  -5   52.79    7.10
  -7   1  -5   46.10    6.20
  -7  -1   5   62.29    5.90
  -7   1  -5   72.89   12.30
   7   1   5   40.40    7.50
  -7   1  -5   53.59    9.90
   8  -1   5   50.59   11.20
  -8   1   5   36.00    4.60
   8  -1   5   23.30    6.30
   8   1  -5   34.50    6.50
  -8  -1  -5   29.60    5.90
   8   1  -5   34.20    6.40
  -8   1   5   49.20    6.20
   8   1   5   25.20    5.70
   8  -1  -5   45.90    4.60
   8   1   5   48.00    9.00
  -8   1  -5   43.20    5.70
  -8  -1   5   44.00    5.10
  -8   1  -5   41.10    8.20
   9  -1   5  149.29   15.30
  -9   1   5  145.09   13.40
  -9  -1  -5  151.18   13.60
   9   1  -5  180.48   14.60
   9   1  -5  141.49   13.50
  -9  -1  -5  145.69   14.60
   9  -1  -5  140.59   14.30
   9  -1  -5  143.39   14.00
   9   1   5  117.79   14.50
   9   1   5  161.28   15.50
  -9   1  -5  165.18   13.70
  -9  -1   5  144.49   12.00
  -9   1  -5  154.48   15.00
 -10  -1  -5  324.97   25.60
  10   1  -5  284.17   24.10
  10  -1   5  266.67   25.30
  10  -1   5  344.07   27.10
  10   1  -5  305.97   24.10
 -10  -1  -5  347.07   23.10
 -10   1   5  309.07   24.10
  10   1   5  307.17   26.30
  10   1   5  267.77   25.20
 -10  -1   5  315.97   22.20
 -10   1  -5  260.27   24.60
  10  -1  -5  295.57   24.60
 -10   1  -5  310.17   23.40
  10  -1  -5  342.97   25.80
  11   1  -5  107.29   12.10
  11   1  -5  114.49   12.30
 -11  -1  -5  107.89   12.60
 -11  -1  -5  107.39    9.90
 -11   1   5  122.39   11.80
  11  -1   5  115.19   16.80
  11  -1  -5   93.59   11.80
  11   1   5  104.79   13.20
 -11  -1   5   93.09    9.50
  11   1   5  105.09   13.10
 -11   1  -5   96.29   10.60
  11  -1  -5  127.99   13.20
 -11   1  -5   94.39   12.20
  12   1  -5   94.09   11.50
 -12  -1  -5   70.59   11.40
  12  -1   5   96.29   13.00
 -12   1   5  105.89   11.30
  12   1  -5   78.29   10.90
  12   1   5   86.09   15.00
  12  -1  -5   85.19   11.50
 -12   1  -5  104.49   12.70
  12   1   5   84.39   12.50
  12  -1  -5   86.49   13.10
 -12   1  -5   83.39    9.70
  13   1  -5   45.40    9.10
  13  -1   5   62.49   11.50
  13   1  -5   42.30    8.40
 -13   1   5   32.60    7.40
 -13  -1  -5   62.79   10.90
  13   1   5   46.80   11.60
  13  -1  -5   50.79   10.40
 -13   1  -5   55.39   11.00
  13  -1  -5   29.60    8.80
  14  -1   5   24.40    8.00
  14   1  -5   13.50    6.60
 -14  -1  -5   22.80    7.30
  14   1  -5   32.80    8.70
  14  -1  -5   28.90    7.40
  14   1   5   39.00    9.60
 -14   1  -5   16.70    8.20
   0  -2   5  288.77   20.60
   0  -2   5  295.17   20.40
   0  -2  -5  328.27   21.50
   0   2   5  262.17   20.70
   0  -2   5  264.87   20.00
   0   2  -5  318.17   21.10
   0   2   5  302.57   21.30
   0  -2  -5  302.87   21.50
   0   2   5  318.67   21.60
   1  -2   5  444.16   29.50
   1  -2   5  404.16   29.00
  -1   2   5  399.36   29.70
   1   2  -5  432.66   29.30
   1   2  -5  438.26   29.00
   1  -2   5  393.96   29.30
  -1   2   5  430.36   29.90
  -1   2   5  429.36   29.60
  -1  -2  -5  423.46   29.80
  -1  -2   5  454.25   28.80
   1   2   5  428.26   30.00
  -1   2  -5  428.76   29.80
  -1  -2   5  490.15   28.50
   1  -2  -5  414.66   30.00
  -1  -2   5  441.26   29.00
   1   2   5  448.46   30.10
   1   2   5  490.75   30.10
   2   2  -5  423.76   27.30
   2  -2   5  392.16   28.20
  -2   2   5  389.86   28.10
  -2  -2  -5  376.56   28.10
   2  -2   5  408.96   28.30
  -2  -2  -5  405.86   28.60
   2   2  -5  418.16   27.60
  -2   2  -5  406.76   28.60
  -2  -2   5  413.76   26.40
   2  -2  -5  395.66   28.00
   2  -2  -5  382.36   28.30
   2   2   5  443.56   28.80
  -2  -2   5  390.86   27.10
   2   2   5  362.46   28.20
  -2   2  -5  472.35   28.90
  -2  -2   5  445.66   26.90
  -3  -2  -5  224.68   17.20
   3  -2   5  202.98   16.80
   3   2  -5  221.08   16.10
   3  -2   5  219.48   17.00
   3   2  -5  244.88   15.80
  -3  -2  -5  181.78   16.10
  -3   2   5  230.38   16.60
   3   2  -5  202.88   15.60
   3   2   5  210.28   16.70
   3  -2  -5  211.88   16.20
   3  -2  -5  236.78   17.10
  -3   2  -5  250.27   17.80
  -3   2  -5  222.38   17.10
  -3  -2   5  214.48   14.80
   3  -2  -5  245.58   17.20
   3   2   5  226.28   17.10
  -3  -2   5  194.48   14.50
   4  -2   5  658.83   41.40
  -4  -2  -5  640.24   41.20
   4   2  -5  602.74   39.30
   4   2  -5  576.04   39.20
  -4   2   5  569.44   39.70
   4   2  -5  638.44   39.40
  -4  -2  -5  591.44   40.10
  -4  -2   5  593.04   37.80
  -4   2  -5  536.95   40.90
   4  -2  -5  614.44   39.70
  -4   2  -5  570.04   40.80
   4  -2  -5  585.54   40.80
   5   2  -5   53.09    5.30
  -5   2   5   58.69    6.00
  -5  -2  -5   50.89    6.60
   5  -2   5   39.90    6.90
  -5  -2  -5   56.19    6.20
   5   2  -5   60.19    5.90
   5   2  -5   43.80    5.90
  -5   2  -5   62.39    9.90
   5  -2  -5   52.59    5.60
   5  -2  -5   56.49    6.80
   5   2   5   42.40    7.50
  -5   2  -5   50.39    6.80
   6   2  -5    5.00    2.10
  -6  -2  -5    2.60    1.90
   6  -2   5    5.10    2.90
  -6  -2  -5   10.10    3.70
   6   2  -5    8.40    2.10
  -6   2   5   10.30    3.00
   6   2  -5    7.70    2.60
   6  -2   5    4.20    3.00
  -6   2   5    8.90    3.00
   6   2  -5    2.40    1.70
  -6   2  -5    4.30    4.20
   6  -2  -5    9.60    2.70
   6  -2  -5   10.60    3.80
  -6   2  -5    4.60    3.00
   6  -2  -5    6.20    2.20
   6   2   5    5.80    3.30
   6   2   5    8.40    3.20
  -7   2   5   50.89    5.70
  -7  -2  -5   43.10    5.70
   7   2  -5   49.30    6.00
  -7   2   5   38.80    6.70
   7   2  -5   54.49    6.20
  -7  -2  -5   65.49    9.70
   7  -2   5   55.59    9.40
   7  -2   5   33.80    6.60
   7  -2  -5   59.79    7.60
   7  -2  -5   49.60    5.40
   7   2   5   69.59    8.40
   7   2   5   36.60    6.70
   7  -2  -5   42.70    7.00
  -7   2  -5   61.19    7.80
  -7   2  -5   34.20    7.20
   8   2  -5  708.93   44.70
   8  -2   5  604.84   46.30
  -8   2   5  625.24   44.90
  -8   2   5  684.43   43.30
   8   2  -5  614.44   43.90
  -8  -2  -5  700.13   46.40
  -8  -2  -5  648.44   44.40
  -8   2  -5  662.83   46.30
   8  -2  -5  602.74   45.00
   8   2   5  625.04   45.80
   8  -2  -5  634.14   42.60
  -8   2  -5  666.33   47.10
   8   2   5  699.83   47.10
  -9  -2  -5  114.49   12.40
   9  -2   5  131.29   13.90
  -9   2   5  113.39    9.80
   9   2  -5  102.49   10.70
   9  -2   5  108.99   12.70
   9   2  -5  127.89   11.80
   9  -2  -5  140.69   13.40
   9   2   5  105.89   12.20
  -9   2  -5  106.09   12.50
   9   2   5  118.49   13.30
   9  -2  -5  103.69   11.90
  10   2  -5  161.28   15.60
 -10   2   5  185.48   13.50
 -10  -2  -5  188.48   17.00
 -10   2   5  166.78   15.90
  10   2  -5  188.48   15.80
  10  -2   5  188.98   18.10
  10  -2   5  156.68   17.10
  10  -2  -5  184.38   17.50
  10  -2  -5  166.98   16.30
 -10   2  -5  173.28   17.10
 -10   2  -5  174.48   22.40
  10   2   5  150.18   16.50
  10   2   5  168.98   17.60
 -11  -2  -5   51.09    9.70
  11  -2   5   53.29   10.90
  11   2  -5   54.89    9.50
  11   2  -5   47.80    8.10
 -11   2   5   48.00    8.40
 -11  -2  -5   39.10    7.60
 -11   2  -5   53.29   10.00
  11  -2  -5   34.90    7.30
  11   2   5   49.80   10.10
  11  -2  -5   45.30    9.70
 -11   2  -5   57.79    8.40
  11   2   5   32.70    7.30
  12   2  -5   11.20    4.70
  12  -2   5   20.80    7.40
  12   2  -5   13.90    5.60
 -12  -2  -5   13.80    5.70
  12  -2  -5   13.40    6.10
  12   2   5   11.90    5.90
  12   2   5   11.50    9.00
 -12   2  -5   14.80    5.90
 -12   2  -5   12.40    4.40
  12  -2  -5   17.00    5.60
  13  -2   5    3.80    4.60
  13   2  -5    5.90    4.30
  13   2  -5   14.10    5.10
 -13  -2  -5    3.40    4.10
  13  -2  -5    0.00    6.40
 -13   2  -5    7.30    6.00
 -13   2  -5    4.20    4.80
  13  -2  -5    3.50    4.60
  13   2   5    8.20    6.30
  13   2   5   18.00    6.60
 -14   2   5   54.99   11.10
  14   2  -5   42.50    9.80
 -14  -2  -5   67.79   11.60
  14  -2   5   51.39   11.70
  14   2  -5   43.10    8.90
  14  -2  -5   65.09   11.50
  14   2   5   54.09   11.20
 -14   2  -5   54.29   10.60
   0   3   5  223.58   16.70
   0   3  -5  234.78   16.30
   0  -3  -5  224.38   16.90
   0  -3   5  217.38   15.10
   0   3   5  228.48   16.50
   0  -3   5  225.08   15.00
   0   3   5  208.98   16.60
   0  -3  -5  212.38   16.40
   0   3  -5  200.48   15.80
   0  -3   5  193.08   15.40
   1  -3   5  496.75   32.80
  -1  -3  -5  470.65   33.70
   1  -3   5  465.75   33.20
   1   3  -5  521.05   32.80
  -1  -3  -5  563.74   34.70
   1  -3   5  479.05   32.90
  -1   3   5  556.14   34.10
  -1   3   5  453.95   33.80
  -1   3   5  494.85   33.90
   1   3  -5  493.75   32.90
  -1  -3   5  531.15   31.60
   1  -3  -5  431.76   33.50
  -1  -3   5  506.35   32.70
   1   3   5  505.65   33.80
  -1   3  -5  497.55   33.60
  -1  -3   5  506.45   31.70
  -1   3  -5  490.85   33.80
   1   3   5  547.95   34.40
   1  -3  -5  509.25   33.90
   1   3   5  429.66   33.50
   1  -3  -5  494.05   34.20
  -2   3   5  115.19    9.80
   2  -3   5   98.49    9.20
   2   3  -5  100.69    8.40
  -2  -3  -5   89.59    9.30
  -2   3   5  117.19    9.70
   2  -3   5   97.99    8.90
   2   3  -5  102.99    8.20
  -2  -3  -5   87.49    9.00
   2   3   5   98.79    9.50
  -2   3  -5  123.39    9.90
  -2  -3   5  105.09    8.00
   2  -3  -5   98.79    9.60
   2  -3  -5  113.09    9.40
   2   3   5   99.89    9.20
  -2   3  -5  104.89    9.70
   2  -3  -5   92.29    9.20
   2   3   5  105.69    9.60
  -3  -3  -5  710.83   49.90
  -3  -3  -5  865.31   51.19
   3   3  -5  743.13   48.80
   3  -3   5  680.13   49.80
   3  -3   5  852.51   52.49
  -3   3   5  865.61   50.69
   3  -3  -5  691.83   49.60
   3  -3  -5  785.22   50.79
  -3   3  -5  748.13   50.49
   3  -3  -5  713.93   50.29
   3   3   5  759.52   50.39
   3   3   5  736.33   50.39
   4   3  -5   73.89    7.20
   4   3  -5   71.29    6.70
  -4  -3  -5   84.09    8.50
   4   3  -5   78.59    6.80
  -4   3   5   83.19    8.00
   4  -3   5   89.59    8.70
  -4   3   5   85.19    8.30
  -4  -3  -5   78.99    7.80
  -4   3  -5   87.99    8.80
   4   3   5   77.99    8.30
   4  -3  -5   70.09    7.40
   4   3   5   72.89    7.90
   4  -3  -5   77.59    8.30
   5  -3   5  232.28   19.30
   5  -3   5  254.57   19.60
   5   3  -5  247.58   17.40
  -5   3   5  256.87   18.50
   5   3  -5  243.58   17.40
   5   3  -5  218.68   17.20
  -5  -3  -5  241.78   18.30
  -5  -3  -5  247.18   19.30
   5  -3  -5  244.08   18.00
   5  -3  -5  225.98   19.10
  -5   3  -5  207.38   19.30
  -5   3  -5  249.68   19.60
   5   3   5  236.98   19.00
   5  -3  -5  269.17   19.60
   5   3   5  271.27   19.00
   6   3  -5  511.05   38.40
   6  -3   5  582.44   41.30
  -6  -3  -5  532.35   39.10
   6   3  -5  573.74   38.00
  -6   3   5  624.74   40.80
  -6   3   5  620.34   39.70
   6   3  -5  583.84   38.50
  -6  -3  -5  635.54   41.10
   6   3  -5  581.14   38.60
   6  -3  -5  564.34   40.30
   6  -3  -5  540.95   40.70
   6   3   5  591.44   40.80
   6  -3  -5  593.94   39.10
  -6   3  -5  606.84   41.40
   6   3   5  643.04   42.10
   7  -3   5  136.99   13.80
  -7   3   5  137.09   12.00
   7   3  -5  146.99   11.90
  -7  -3  -5  116.39   12.30
  -7   3   5  114.49   12.40
  -7  -3  -5  124.29   12.80
   7  -3   5  138.99   13.80
   7   3  -5  138.19   11.50
   7   3   5  144.19   13.50
   7  -3  -5  145.89   11.80
   7  -3  -5  160.68   14.10
  -7   3  -5  151.28   14.00
   7  -3  -5  149.39   13.30
   7   3   5  163.68   14.80
   8   3  -5  239.18   21.40
  -8  -3  -5  308.07   22.60
   8   3  -5  267.67   20.20
   8  -3   5  265.07   22.80
  -8   3   5  294.57   20.60
  -8   3  -5  268.47   22.70
   8  -3  -5  254.67   22.30
   8  -3  -5  279.87   22.30
   8  -3  -5  280.07   19.90
   8   3   5  260.07   22.00
  -9   3   5  100.09   12.00
  -9  -3  -5  134.89   13.20
   9   3  -5  115.39   11.50
  -9   3   5  135.39   11.10
   9  -3   5  132.09   13.90
   9   3  -5  124.29   11.30
   9   3   5  113.89   13.30
  -9   3  -5  124.69   13.30
   9   3   5  102.49   12.30
   9  -3  -5  132.99   13.20
   9  -3  -5  119.49   13.20
  10   3  -5   60.99    8.30
  10  -3   5   58.59   10.10
 -10  -3  -5   81.59    9.90
  10   3  -5   70.89    8.40
 -10   3   5   80.59    7.70
  10  -3   5   55.29   10.10
  10  -3  -5   73.99   11.40
 -10   3  -5   86.29   13.00
  10   3   5   47.70   10.10
  10   3   5   84.89   13.10
  10  -3  -5   66.79   11.60
 -10   3  -5   52.09   13.20
 -11   3   5   58.39    6.60
 -11  -3  -5   62.29   10.60
 -11  -3  -5   51.89    6.30
  11   3  -5   56.99    8.30
  11   3  -5   55.79    9.30
  11  -3  -5   63.59   12.90
 -11   3  -5   61.69   10.90
  11   3   5   56.99   11.00
  11  -3  -5   51.59    9.80
  11   3   5   63.19   11.70
 -12   3   5   34.60    8.20
  12   3  -5   49.40    9.30
  12  -3   5   36.30    9.10
 -12  -3  -5   44.00    8.10
  12   3  -5   42.80    8.70
  12  -3  -5   40.00    8.30
  12   3   5   57.49   11.20
 -12   3  -5   44.50    7.60
 -12   3  -5   58.59   11.10
  12  -3  -5   74.89   12.70
  12   3   5   37.50    8.40
  13   3  -5   49.10    8.60
 -13  -3  -5   59.29   10.20
  13  -3   5   55.19   11.50
  13   3   5   60.39   12.20
 -13   3  -5   63.79    9.30
 -13   3  -5   60.29   11.20
 -13   3  -5   72.29    9.40
  13   3   5   43.30   10.70
  13  -3  -5   39.40    9.20
  14  -3   5    1.00    4.60
 -14  -3  -5   -0.30    4.20
  14   3  -5    7.10    4.70
  14   3   5    9.80    6.10
  14  -3  -5   -2.40    4.40
 -14   3  -5   -1.80    3.20
 -14   3  -5    0.90    9.40
 -14   3  -5    0.70    3.90
   0   4  -5   29.60    3.90
   0  -4  -5   17.00    4.00
   0   4   5   28.50    5.00
   0   4  -5   22.10    3.80
   0   4   5   25.50    4.90
   0  -4  -5   25.80    4.90
   0  -4  -5   27.80    5.90
   0   4   5   19.00    3.80
   0  -4   5   21.80    2.50
   0  -4   5   20.70    2.50
   1  -4   5 1167.58   69.69
  -1   4   5  960.00   70.99
   1  -4   5 1007.70   70.19
   1   4  -5 1120.29   69.99
   1   4  -5 1145.49   69.69
   1  -4   5 1163.68   69.59
  -1  -4  -5 1181.68   71.79
  -1   4   5 1091.49   71.29
  -1  -4  -5 1150.28   71.79
   1   4  -5 1070.09   69.99
   1   4   5 1158.58   71.19
  -1  -4   5 1043.10   69.39
  -1   4  -5 1124.19   70.79
  -1   4  -5 1200.08   71.09
   1   4   5 1125.39   71.39
   1   4   5  981.70   71.19
   1  -4  -5 1012.10   70.89
  -2  -4  -5  119.39   11.50
  -2   4   5  110.39   10.60
  -2   4   5  114.09   10.80
   2   4  -5  115.79    9.10
   2  -4   5  119.79   10.00
   2   4  -5  116.49    9.30
  -2  -4  -5  128.99   11.20
   2  -4  -5  143.89   11.40
   2   4   5  118.19   11.40
   2   4   5  107.39   10.60
   2   4   5  131.79   11.10
  -2   4  -5  123.39   10.60
   2  -4  -5  137.09   11.50
  -2  -4   5  110.79    8.70
  -2   4  -5  133.19   11.00
   3   4  -5   19.20    3.20
   3  -4   5   20.20    4.40
   3  -4   5   16.40    4.20
  -3   4   5   11.50    3.60
   3   4  -5   21.40    2.60
  -3   4   5   18.20    4.30
  -3  -4  -5   10.70    3.10
   3  -4  -5   15.00    4.10
   3   4   5   12.60    3.30
   3  -4  -5   25.40    5.40
   3   4   5   15.20    3.80
   3  -4  -5   11.00    3.00
   3   4   5   19.70    4.50
  -3   4  -5   21.70    4.50
  -3   4  -5   20.10    4.30
  -4   4   5  159.48   14.50
  -4  -4  -5  150.38   13.50
   4   4  -5  150.98   11.30
   4  -4   5  148.29   13.50
   4   4  -5  151.28   11.50
   4  -4  -5  168.88   13.90
  -4   4  -5  163.48   13.80
   4  -4  -5  153.78   13.90
   4   4   5  177.78   13.70
   4  -4  -5  146.89   12.80
   4   4   5  154.28   13.40
  -5  -4  -5  511.25   35.60
  -5  -4  -5  557.84   36.50
   5  -4   5  483.85   35.80
  -5   4   5  490.55   35.50
   5   4  -5  498.55   33.10
   5  -4   5  433.36   35.00
  -5   4  -5  529.25   36.50
   5   4   5  514.35   35.30
  -5   4  -5  488.85   35.90
   5  -4  -5  476.95   34.50
   5   4   5  540.55   35.80
   5  -4  -5  556.64   36.60
   6  -4   5   45.60    7.70
   6   4  -5   69.69    6.20
   6   4  -5   62.19    6.00
   6   4  -5   52.69    5.70
  -6   4   5   46.80    7.00
   6  -4   5   53.49    7.50
  -6  -4  -5   62.39    7.60
  -6  -4  -5   57.49    6.70
  -6   4   5   61.89    7.10
   6   4   5   57.59    7.50
   6  -4  -5   60.99    6.90
   6   4   5   75.39    7.70
   6  -4  -5   57.89    7.60
  -6   4  -5   52.69    7.80
   6   4   5   78.39    8.90
   6  -4  -5   52.19    7.50
  -6   4  -5   62.39    9.70
   7  -4   5  293.17   21.70
  -7   4   5  240.38   20.50
   7   4  -5  238.18   18.00
   7   4  -5  221.58   18.20
  -7   4   5  247.38   19.40
  -7  -4  -5  268.27   19.20
  -7  -4  -5  267.57   20.60
   7   4  -5  258.07   18.20
   7  -4  -5  258.87   20.60
  -7   4  -5  270.27   21.50
   7  -4  -5  282.27   19.50
   7   4   5  250.57   20.50
   7  -4  -5  235.28   20.90
   7   4   5  202.38   20.50
   8  -4   5  148.49   14.90
   8   4  -5  148.19   12.10
  -8  -4  -5  169.48   14.50
  -8  -4  -5  142.69   12.40
  -8   4   5  139.49   12.80
   8   4  -5  145.39   12.40
  -8   4  -5  170.98   15.40
   8  -4  -5  135.89   14.10
   8  -4  -5  156.78   15.00
   8   4   5  126.39   14.60
   8  -4  -5  142.99   12.70
  -9   4   5  108.09   10.60
   9  -4   5  104.59   12.70
   9   4  -5  105.99   10.20
   9  -4   5  137.49   13.90
  -9  -4  -5  108.39   11.70
   9   4  -5  123.99   10.90
  -9  -4  -5  104.59    9.90
   9  -4  -5   99.49   11.80
   9   4   5   91.39   11.90
  -9   4  -5  104.59   12.40
   9  -4  -5  112.99   12.80
   9   4   5  113.49   12.20
  10   4  -5    2.60    2.20
 -10   4   5    2.60    2.40
  10  -4   5    1.30    2.90
  10   4  -5    1.50    2.10
 -10  -4  -5    0.20    2.50
  10   4   5    3.90    3.60
  10   4   5    3.10    3.80
 -10   4  -5   -2.60    2.10
  10  -4  -5    4.20    3.60
  10  -4  -5    0.50    2.70
  11   4  -5  158.78   15.00
  11  -4   5  185.18   18.30
 -11  -4  -5  152.78   13.00
  11   4  -5  172.58   15.00
 -11   4   5  174.78   14.10
 -11  -4  -5  173.48   16.40
 -11   4  -5  149.59   16.90
  11   4   5  190.98   18.50
  11   4   5  166.38   16.90
  11  -4  -5  131.29   16.50
  11  -4  -5  152.58   16.70
  12  -4   5   40.10   10.30
 -12  -4  -5   29.90    7.00
  12   4  -5   47.40    8.10
  12   4  -5   25.00    6.30
  12   4   5   45.10    9.10
  12   4   5   31.80    9.10
  12  -4  -5   28.20    8.10
 -12   4  -5   26.20    7.80
  13  -4   5   10.00    5.80
  13   4  -5    4.30    4.10
  13   4  -5    9.10    4.70
 -13   4  -5   15.90    6.80
  13  -4  -5   11.50    5.30
 -13   4  -5   11.50    4.80
  13   4   5    8.00    5.60
  14   4  -5   21.10    6.40
 -14  -4  -5    2.20    5.70
  14  -4  -5   16.00    7.90
  14   4   5    8.70    6.30
 -14   4  -5    8.00    7.00
   0   5  -5  233.18   16.90
   0   5  -5  220.08   16.80
   0   5   5  231.98   17.90
   0   5   5  234.78   18.00
   0   5   5  230.58   18.30
   0  -5  -5  241.58   18.20
   0  -5   5  221.28   16.50
   0  -5  -5  258.97   18.80
  -1  -5  -5  280.17   20.10
   1   5  -5  259.47   18.20
  -1  -5  -5  280.27   19.90
   1  -5   5  268.67   17.50
   1   5  -5  252.17   18.00
   1  -5   5  274.97   17.60
  -1   5   5  237.28   19.60
  -1   5  -5  247.78   18.90
   1  -5  -5  239.18   19.40
   1   5   5  248.18   19.50
   1   5   5  258.97   20.00
  -1   5  -5  218.88   18.60
  -1  -5   5  263.87   17.60
   1  -5  -5  274.67   19.80
   1  -5  -5  258.97   20.00
  -2   5   5   44.70    6.20
   2  -5   5   55.99    5.60
   2   5  -5   58.19    5.20
   2   5  -5   48.70    4.80
   2  -5   5   54.99    6.20
  -2  -5  -5   48.40    6.20
  -2   5   5   53.99    6.80
  -2  -5  -5   59.59    6.90
   2   5  -5   57.49    5.30
   2   5   5   48.50    6.50
   2  -5  -5   63.99    6.90
   2   5   5   45.50    6.00
   2   5   5   50.19    6.40
  -2   5  -5   62.19    6.70
   2  -5  -5   63.69    7.00
  -2   5  -5   60.49    6.50
   2  -5  -5   62.19    7.30
   3  -5   5  691.53   44.10
   3   5  -5  662.13   41.40
  -3  -5  -5  678.63   44.20
  -3  -5  -5  678.43   43.80
   3   5  -5  664.23   41.20
  -3   5   5  589.54   43.80
   3  -5   5  584.34   42.60
  -3   5   5  662.03   44.30
  -3   5  -5  637.24   43.80
  -3   5  -5  676.63   44.30
   3  -5  -5  696.23   44.90
   3   5   5  655.93   43.60
   3  -5  -5  610.74   43.90
   3  -5  -5  585.44   43.40
   3   5   5  629.84   43.80
   3   5   5  641.94   43.90
  -4  -5  -5    5.00    2.10
  -4   5   5    7.30    2.80
  -4  -5  -5   14.50    4.00
   4  -5   5   11.60    4.20
   4  -5   5    7.60    2.70
   4   5  -5   10.30    2.10
  -4   5   5    7.50    2.90
   4   5  -5   10.60    2.20
   4  -5  -5   10.10    3.80
  -4   5  -5    5.20    3.00
  -4   5  -5   20.20    5.00
   4  -5  -5    8.10    2.60
   4   5   5    6.20    2.70
   4   5   5   15.30    4.20
   4   5   5   10.70    3.30
   4  -5  -5   16.40    4.70
  -5   5   5  104.69   10.60
   5  -5   5  110.89   11.10
   5  -5   5  106.99   10.60
  -5   5   5  125.99   11.50
   5   5  -5   95.09    8.20
  -5  -5  -5  134.39   11.40
  -5  -5  -5   95.99    9.80
   5   5  -5  112.89    8.40
   5  -5  -5  106.09   10.80
   5  -5  -5   90.99   10.70
   5  -5  -5  110.99   11.50
   5   5   5  117.49   10.70
  -5   5  -5  110.69   11.40
   5  -5  -5  113.09   10.50
  -5   5  -5  105.69   11.00
   5   5   5  106.19   10.60
   6   5  -5    9.20    2.20
  -6   5   5   11.40    4.40
   6  -5   5   10.50    4.00
  -6  -5  -5    7.60    3.00
  -6  -5  -5   12.60    3.10
  -6   5   5   10.20    3.40
   6   5  -5    9.60    2.50
  -6   5  -5   13.90    4.70
  -6   5  -5   12.00    4.20
   6   5   5    9.90    3.10
   6  -5  -5   16.80    5.00
   6  -5  -5   20.90    4.50
   6  -5  -5    5.30    3.40
   6   5   5    9.50    3.30
  -7  -5  -5  171.28   15.00
   7   5  -5  176.68   12.50
   7  -5   5  147.09   15.20
  -7   5   5  164.98   14.50
   7   5  -5  168.28   12.50
   7  -5   5  153.48   15.10
   7   5  -5  160.68   12.30
  -7  -5  -5  166.68   13.80
   7   5  -5  152.28   12.60
  -7   5   5  138.39   14.70
   7   5  -5  174.88   12.20
   7  -5  -5  171.68   14.30
   7   5   5  192.58   16.60
   7   5   5  159.48   14.90
   7   5   5  145.99   13.80
   7  -5  -5  167.28   15.30
   7  -5  -5  180.28   16.10
  -8   5   5  119.29   11.60
   8   5  -5  125.39   10.20
  -8  -5  -5  118.89   10.90
   8  -5   5  114.49   13.10
   8   5  -5  128.59   10.60
   8   5  -5  105.59    9.80
   8  -5   5  133.39   13.40
  -8  -5  -5  125.29   12.20
   8   5   5  130.29   13.60
  -8   5  -5  121.69   13.10
   8  -5  -5  102.99   12.40
   8   5   5  112.49   12.20
   8  -5  -5  128.39   11.50
  -9  -5  -5   67.19   10.10
  -9   5   5   63.59    9.10
   9   5  -5   53.19    7.70
   9   5  -5   59.79    6.50
  -9  -5  -5   58.29    6.80
   9  -5   5   47.10    9.30
   9  -5  -5   43.40    8.10
   9   5   5   51.19    9.50
  -9   5  -5   57.09   10.40
   9  -5  -5   58.79   11.30
   9   5   5   74.89   11.30
 -10   5   5   28.50    5.70
  10   5  -5   25.40    5.30
 -10  -5  -5   20.90    6.10
 -10  -5  -5   21.10    4.30
  10   5  -5   24.00    5.30
  10   5   5   17.80    5.80
  10   5   5   27.20    7.10
 -10   5  -5   31.00    7.80
  10  -5  -5   15.70    4.60
  10  -5  -5   18.10    5.90
  11   5  -5  110.29   11.00
 -11  -5  -5   95.99   11.40
  11   5  -5   83.99    9.70
  11  -5   5   96.89   13.00
 -11   5   5  104.29   10.70
  11   5   5   94.69   13.00
 -11   5  -5   89.39   12.40
  11   5   5   92.79   12.60
  11  -5  -5  108.39   13.30
 -12  -5  -5    3.00    3.10
  12  -5   5    8.40    5.10
  12   5  -5    2.70    3.30
 -12   5   5    4.20    3.10
  12   5  -5    4.00    3.20
  12  -5  -5   -1.60    3.40
  12   5   5    4.80    4.10
 -12   5  -5    4.50    3.50
 -12   5  -5    3.90    3.80
  12   5   5   -1.10    4.30
  13   5  -5  137.39   14.60
  13   5  -5  128.59   13.90
  13  -5   5  179.38   19.10
  13   5   5  126.79   16.40
  13  -5  -5  149.09   17.30
 -13   5  -5  124.49   14.10
 -13   5  -5  161.68   17.50
  13   5   5  124.09   16.20
   0  -6  -5   41.30    7.30
   0   6  -5   28.00    4.20
   0  -6   5   34.90    4.10
   0  -6  -5   46.90    5.70
   0  -6  -5   39.80    6.60
   0   6   5   36.10    6.20
   0   6   5   30.80    6.10
   0   6  -5   31.60    5.40
   1   6  -5  404.26   26.50
  -1  -6  -5  374.76   28.30
  -1  -6  -5  435.76   29.00
   1   6  -5  415.46   26.70
  -1   6   5  409.16   29.20
   1  -6   5  373.06   27.00
  -1  -6   5  379.06   25.70
   1   6   5  424.06   29.20
  -1   6  -5  381.56   27.30
   1  -6  -5  377.46   28.70
  -1   6  -5  391.26   27.70
   1   6   5  389.96   28.30
   1  -6  -5  387.96   28.60
   2  -6   5  251.37   17.50
   2   6  -5  238.68   17.10
   2   6  -5  243.78   17.00
   2  -6   5  251.87   17.40
  -2  -6  -5  254.27   19.40
   2  -6   5  221.08   18.40
  -2  -6  -5  275.27   19.90
  -2   6   5  221.38   19.10
  -2   6   5  244.88   19.80
   2  -6  -5  234.58   19.30
   2   6   5  233.28   19.00
   2  -6  -5  273.87   19.80
   2  -6  -5  266.37   20.20
  -2   6  -5  268.97   19.40
  -2   6  -5  251.27   18.90
   2   6   5  253.17   19.80
  -3   6   5   56.39    7.30
   3   6  -5   53.99    4.80
  -3  -6  -5   72.69    7.60
   3   6  -5   60.89    5.30
   3  -6   5   54.49    6.80
   3  -6   5   55.19    6.10
  -3   6   5   52.39    7.10
  -3  -6  -5   58.89    7.00
   3   6  -5   58.59    4.90
  -3   6  -5   69.59    7.40
   3   6   5   42.80    6.20
   3  -6  -5   58.39    7.40
   3   6   5   45.60    6.50
  -3   6  -5   63.89    7.40
   3   6   5   58.89    7.30
   3  -6  -5   63.69   10.80
   3  -6  -5   63.79    7.30
  -4  -6  -5  127.29   11.90
  -4   6   5  121.79   12.10
   4  -6   5  124.19   12.00
  -4  -6  -5  127.19   11.70
  -4   6   5  125.99   12.20
   4  -6   5  141.39   11.80
  -4   6  -5  130.19   12.10
   4  -6  -5  116.89   12.20
   4  -6  -5  127.89   11.90
   4  -6  -5  142.59   13.20
  -4   6  -5  125.89   12.50
   4   6   5  123.09   11.80
   4   6   5  124.19   11.90
  -5   6   5  225.68   17.30
   5   6  -5  197.48   13.40
   5  -6   5  187.58   16.10
  -5  -6  -5  210.28   16.10
  -5  -6  -5  206.58   16.60
  -5   6  -5  176.78   17.00
   5  -6  -5  151.58   16.40
   5   6   5  202.28   16.40
   5  -6  -5  205.58   16.50
   5  -6  -5  188.28   16.60
   5   6   5  170.88   15.90
  -6   6   5   84.29   10.20
   6   6  -5  103.69    7.70
  -6  -6  -5  107.19   10.80
   6  -6   5  125.79   11.50
   6   6  -5   99.49    8.20
  -6  -6  -5  111.79   10.40
   6  -6  -5   97.99   11.30
  -6   6  -5  106.49   11.40
  -6   6  -5  116.19   12.00
   6  -6  -5  118.79   12.40
   6  -6  -5   88.99   10.10
   6  -6  -5   98.29   11.00
   6   6   5   94.19   10.50
   6   6   5  122.59   11.10
   7   6  -5  140.19   10.80
  -7  -6  -5  135.69   12.20
  -7   6   5  134.29   13.10
   7   6  -5  138.69   10.20
  -7  -6  -5  133.79   12.90
   7   6  -5  144.49   10.90
   7  -6   5  156.58   14.30
   7   6  -5  131.19   10.10
   7   6   5  132.69   12.70
  -7   6  -5  135.79   13.80
   7  -6  -5  151.38   13.20
   7   6   5  127.09   13.00
   7  -6  -5  149.79   14.40
  -7   6  -5  132.59   14.50
   7  -6  -5  109.09   13.30
  -8  -6  -5    2.80    2.40
  -8   6   5    9.80    3.80
   8   6  -5    4.60    1.80
  -8   6   5    1.20    2.30
   8  -6   5    1.30    3.10
  -8  -6  -5    6.80    3.30
   8   6  -5    5.50    2.40
   8  -6   5    4.40    3.30
   8   6  -5    2.30    1.60
   8  -6  -5    3.50    3.00
   8   6   5    7.50    3.60
   8  -6  -5    2.30    2.90
  -8   6  -5    4.60    3.30
   8   6   5    5.30    2.80
   8   6   5    5.10    2.70
  -9  -6  -5   39.90    6.20
  -9  -6  -5   39.20    7.60
   9   6  -5   38.80    5.70
   9   6  -5   39.20    5.40
   9   6  -5   40.60    4.70
   9  -6   5   29.80    7.20
  -9   6   5   43.20    7.80
   9  -6  -5   22.10    6.30
   9   6   5   41.40    9.40
   9  -6  -5   42.70    8.80
  -9   6  -5   35.70    8.40
   9   6   5   34.80    8.00
 -10  -6  -5   22.40    5.60
 -10  -6  -5   27.20    5.20
  10   6  -5   37.20    5.90
  10   6  -5   30.00    5.00
  10   6  -5   36.20    6.50
 -10   6   5   42.60    7.50
  10  -6   5   19.20    6.40
  10   6   5   27.40    7.50
  10  -6  -5   37.70    8.80
  10   6   5   36.10    7.60
 -10   6  -5   31.80    8.10
  11   6  -5   32.10    5.90
  11   6  -5   40.20    6.90
  11  -6   5   35.00    8.30
  11   6  -5   39.80    6.00
 -11   6   5   26.10    6.10
  11  -6  -5   39.10   10.20
 -11   6  -5   42.50    8.00
  11   6   5   41.10    9.20
  11   6   5   32.60    8.10
 -12   6   5   26.70    6.20
  12  -6   5   17.60    5.90
  12   6  -5   30.10    5.60
  12   6  -5   18.30    5.50
  12   6  -5   14.70    4.50
  12   6   5   20.00    6.70
 -12   6  -5   15.50    5.80
  12   6   5   18.80    6.90
  12  -6  -5   20.70    7.50
 -12   6  -5   36.40    7.90
  13  -6   5   19.50    7.20
  13   6  -5    8.10    4.60
 -13  -6  -5    5.10    4.30
  13   6  -5   21.70    5.30
 -13   6  -5    7.10    8.20
  13   6   5   12.70    6.70
  13  -6  -5   39.20   11.60
 -13   6  -5    9.80    6.30
   0   7   5  291.17   23.30
   0   7   5  307.47   24.30
   0   7  -5  335.37   22.10
   0  -7  -5  300.97   23.80
   0  -7   5  301.87   21.50
   0   7  -5  329.17   22.50
   0  -7  -5  321.27   24.10
  -1  -7  -5  297.67   21.30
  -1   7   5  284.87   21.00
   1  -7   5  233.38   19.00
  -1   7   5  288.07   21.80
  -1  -7  -5  258.67   20.80
   1   7  -5  261.57   18.90
   1   7   5  250.17   21.10
  -1   7  -5  269.37   20.40
   1  -7  -5  249.58   20.70
  -1   7  -5  266.07   19.60
   1  -7  -5  302.37   20.90
  -1  -7   5  265.17   17.50
   1   7   5  262.77   20.60
   1   7   5  250.17   20.40
   1  -7  -5  269.97   21.30
   2  -7   5    1.90    1.60
   2   7  -5    3.10    1.50
  -2  -7  -5    1.70    2.00
  -2  -7  -5    1.50    2.00
   2  -7   5    2.50    1.30
  -2   7   5    1.00    1.80
   2   7  -5    1.60    1.10
   2  -7   5   -0.10    1.20
  -2   7   5    1.60    2.00
   2  -7  -5    1.90    1.90
  -2   7  -5    0.40    1.40
   2   7   5    0.30    1.60
   2  -7  -5    2.20    2.50
   2   7   5    0.50    1.60
   2  -7  -5    1.40    2.00
  -2   7  -5    1.00    1.50
   2   7   5    0.70    1.90
   3  -7   5  294.57   23.00
   3  -7   5  331.17   24.90
  -3  -7  -5  309.77   24.90
  -3   7   5  320.57   25.70
  -3  -7  -5  362.56   25.50
   3  -7  -5  376.16   26.60
   3  -7  -5  330.67   25.40
   3  -7  -5  388.76   26.10
   3   7   5  331.07   25.00
  -3   7  -5  323.67   25.40
  -3   7  -5  335.77   24.90
   3   7   5  344.77   25.70
  -4  -7  -5  152.08   13.60
  -4   7   5  158.08   14.50
   4  -7   5  158.08   13.50
   4  -7   5  136.79   13.40
  -4  -7  -5  141.99   13.30
   4   7   5  135.59   13.10
  -4   7  -5  157.28   14.60
   4   7   5  160.48   13.70
   4  -7  -5  143.39   13.90
   4  -7  -5  147.19   13.80
  -4   7  -5  152.18   13.60
   4  -7  -5  147.89   14.60
   4   7   5  172.38   14.40
  -5  -7  -5  179.48   15.30
   5  -7   5  180.78   15.20
  -5  -7  -5  200.28   15.90
  -5   7   5  204.38   16.80
  -5   7  -5  183.68   16.70
   5  -7  -5  195.18   17.30
   5  -7  -5  178.58   16.20
   5  -7  -5  168.28   15.70
   5  -7  -5  172.58   16.30
  -5   7  -5  183.88   16.00
   5   7   5  180.78   15.60
   5   7   5  168.48   15.50
   5   7   5  147.49   14.80
  -6  -7  -5   72.09    8.40
   6   7  -5   64.69    7.10
  -6  -7  -5   79.29    8.50
  -6   7   5   70.89   11.10
   6  -7   5   57.79    8.20
   6  -7  -5   73.49    8.70
   6   7   5   61.09    8.30
   6  -7  -5   85.59   10.30
  -6   7  -5   78.19    9.40
   6  -7  -5   88.09   10.30
  -6   7  -5   87.99   11.60
   6  -7  -5   47.60    8.90
   6   7   5   75.99    8.90
  -7  -7  -5   54.89    7.20
  -7   7   5   52.99    9.00
   7   7  -5   52.19    6.20
  -7   7   5   37.70    8.50
   7   7  -5   61.99    5.60
  -7  -7  -5   56.49    7.60
   7  -7   5   57.29    9.80
   7  -7  -5   73.19   10.70
  -7   7  -5   58.89    9.50
   7  -7  -5   70.99   11.20
   7  -7  -5   64.99    9.30
   7   7   5   73.99    8.50
   7   7   5   62.39    9.80
  -7   7  -5   59.39   11.10
   8   7  -5   55.79    6.10
  -8  -7  -5   71.99    8.30
   8   7  -5   59.09    6.00
   8  -7   5   58.19    9.90
  -8   7   5   73.59    9.00
  -8  -7  -5   66.69    7.80
   8   7   5   64.49    9.20
   8  -7  -5   76.49   12.40
   8   7   5   59.39    9.20
  -8   7  -5   69.69   11.80
   8   7   5   70.49    8.40
   9   7  -5   44.40    5.30
  -9  -7  -5   32.50    5.70
  -9   7   5   49.80    8.60
  -9  -7  -5   42.80    7.10
   9  -7   5   33.90    7.70
   9   7   5   31.20    6.70
   9   7   5   43.30    7.40
  -9   7  -5   31.80    7.30
   9  -7  -5   41.90    9.50
   9   7   5   46.30    9.60
  10   7  -5   18.10    3.40
 -10   7   5   23.40    6.00
  10   7  -5   12.60    4.50
  10  -7   5   12.00    5.10
 -10  -7  -5    7.60    3.60
  10   7  -5   17.80    3.20
 -10   7  -5   29.60    8.00
  10   7   5   10.80    5.00
  10  -7  -5   26.70    7.80
 -10   7  -5   26.40    6.50
  11  -7   5   98.39   13.30
 -11   7   5   95.39   11.20
  11   7  -5   87.99    8.30
  11   7  -5  108.59   10.30
  11   7  -5   85.39    8.70
 -11   7  -5   99.09   13.10
  11   7   5   96.69   12.00
  11  -7  -5   96.69   13.60
  12   7  -5   15.50    4.20
 -12  -7  -5    4.30    3.90
  12   7  -5   14.70    3.60
 -12   7   5   17.50    5.50
  12  -7   5   15.80    6.00
 -12   7  -5    6.10    5.50
  12  -7  -5    5.50    5.10
  12   7   5   18.60    6.50
 -12   7  -5   26.10    6.50
   0  -8   5    9.10    2.30
   0  -8  -5   15.80    4.20
   0   8  -5    6.00    2.30
   0   8   5   11.90    4.10
   0  -8  -5    4.60    2.40
   0   8   5    9.70    3.70
   0   8  -5    6.00    2.30
   1  -8   5  157.68   12.40
   1   8  -5  163.38   11.70
  -1  -8  -5  167.48   14.30
  -1   8   5  162.68   14.90
   1   8  -5  163.98   12.20
  -1   8   5  134.09   13.60
  -1  -8  -5  152.88   14.20
   1  -8  -5  153.78   14.50
   1   8   5  157.78   13.90
   1   8   5  137.29   14.20
  -1   8  -5  162.58   13.20
  -1   8  -5  142.89   12.40
   1  -8  -5  141.29   13.20
  -2  -8  -5  342.07   26.30
  -2   8   5  344.37   27.00
   2   8  -5  349.77   23.00
   2  -8   5  308.77   24.70
  -2  -8  -5  370.06   26.30
   2   8  -5  350.96   23.40
   2  -8  -5  344.17   25.80
   2  -8  -5  383.46   27.30
   2   8   5  310.37   25.40
  -2   8  -5  363.66   25.90
   2   8   5  346.97   26.70
  -2   8  -5  344.67   25.10
  -3   8   5   92.49   10.70
  -3   8   5  116.19   11.20
  -3  -8  -5   82.99    9.90
   3  -8   5   74.49    9.20
  -3  -8  -5  101.99   10.30
   3  -8   5  103.29    8.30
   3  -8  -5  106.59   11.40
   3   8   5  104.49   10.80
   3   8   5  100.79   10.10
   3  -8  -5   77.19    9.60
  -3   8  -5  104.59   10.00
  -3   8  -5   88.49   10.10
   3   8   5   94.39    9.80
  -4  -8  -5    9.00    3.40
  -4  -8  -5   13.10    4.20
   4   8  -5   11.20    3.70
  -4   8   5    7.80    3.10
   4  -8  -5   11.20    4.70
   4  -8  -5   17.10    5.40
   4   8   5   10.90    4.00
   4   8   5   11.50    3.60
  -4   8  -5   19.30    5.30
   4  -8  -5   15.40    4.80
   4   8   5   14.20    4.80
  -4   8  -5   10.60    3.90
   5   8  -5   45.80    6.30
  -5  -8  -5   60.39    7.40
  -5   8   5   37.30    6.90
  -5  -8  -5   55.69    7.20
   5  -8   5   41.50    6.90
  -5   8  -5   58.89    7.70
   5  -8  -5   44.70    8.30
   5   8   5   44.90    7.40
  -5   8  -5   32.30   10.60
   5   8   5   45.90    8.20
   5   8   5   47.60    6.60
   5  -8  -5   52.59   10.00
   6  -8   5  151.68   14.70
   6  -8   5  155.58   15.90
  -6  -8  -5  165.08   15.00
  -6  -8  -5  158.78   14.70
  -6   8   5  191.78   16.80
   6   8  -5  170.68   14.10
   6   8   5  166.38   15.40
   6  -8  -5  150.08   15.70
  -6   8  -5  174.08   16.10
  -6   8  -5  186.08   17.60
   6  -8  -5  152.38   15.40
   6   8   5  185.08   15.40
   6   8   5  159.68   15.00
   6  -8  -5  206.78   17.50
   6  -8  -5  182.18   17.20
  -7  -8  -5   72.19    8.80
  -7   8   5   88.69   10.60
   7   8  -5   85.29    8.70
   7  -8   5   82.29   10.00
  -7  -8  -5   81.79    9.40
   7  -8  -5   89.89   11.20
   7   8   5   71.39    9.40
  -7   8  -5   84.09   10.50
   7   8   5   94.59   10.30
   7  -8  -5   71.29   11.90
  -8  -8  -5   33.20    6.60
   8   8  -5   36.30    5.40
   8  -8   5   42.00    8.60
   8   8  -5   27.70    4.10
  -8  -8  -5   38.60    6.10
  -8   8   5   23.70    6.30
   8   8   5   44.10    9.30
   8   8   5   45.50    7.70
   8  -8  -5   40.70    8.90
  -8   8  -5   44.20    9.70
   8   8   5   32.50    7.40
   9   8  -5   36.50    4.70
  -9  -8  -5   27.50    5.50
  -9   8   5   35.60    7.70
   9   8   5   25.10    6.30
   9  -8  -5   33.70    8.10
   9   8   5   43.20    7.30
  -9   8  -5   39.50    9.30
  -9   8  -5   40.60    9.10
   9   8   5   40.70    9.00
 -10  -8  -5   22.60    5.40
 -10   8   5   34.60    7.50
  10   8  -5   35.80    5.00
  10  -8   5   18.00    6.10
 -10   8  -5   29.70    7.80
  10   8   5   18.50    6.30
  10   8   5   25.10    5.90
 -10   8  -5   38.00    8.00
  10  -8  -5   33.20    8.40
  11  -8   5   55.59   10.70
 -11   8   5   60.99    9.80
  11   8  -5   57.59    7.80
 -11   8  -5   70.09   10.80
  11   8   5   80.49   11.10
  11  -8  -5   65.69   12.30
 -11   8  -5   80.19   13.80
 -12   8   5   28.50    8.20
 -12  -8  -5    1.80    4.00
  12  -8   5   11.10    5.50
  12   8  -5    6.00    4.30
  12   8   5   27.20    7.50
  12  -8  -5   10.30    6.40
 -12   8  -5   17.10    6.90
 -12   8  -5    9.10    5.70
   0   9   5  294.77   25.20
   0   9  -5  294.77   22.80
   0   9   5  343.57   24.70
   0   9  -5  313.47   22.40
   0  -9  -5  329.77   25.00
   0  -9   5  324.27   21.50
  -1   9   5    3.10    2.90
  -1   9   5    1.20    2.30
   1  -9   5    7.50    2.50
  -1  -9  -5    0.80    2.00
   1   9  -5    5.50    2.20
   1   9  -5    3.40    1.70
   1  -9  -5    3.90    2.50
   1  -9  -5    5.80    3.50
  -1   9  -5    4.60    2.60
  -1   9  -5    5.50    2.50
   1   9   5    0.90    2.00
   1   9   5    9.00    3.20
   2   9  -5   50.49    5.40
  -2  -9  -5   46.80    7.60
   2  -9   5   49.00    6.40
  -2   9   5   40.10    8.50
   2   9  -5   57.59    8.80
  -2   9  -5   49.50    7.00
  -2   9  -5   56.19    6.80
   2  -9  -5   55.99    7.10
   2   9   5   50.89    8.70
   2   9   5   54.79    7.20
  -3  -9  -5   15.00    4.00
   3  -9   5    1.90    2.50
  -3   9   5    6.00    3.60
  -3   9   5   15.20    5.40
   3   9  -5   16.20    4.50
   3  -9  -5    6.60    4.30
  -3   9  -5   10.10    3.70
   3   9   5   11.20    3.50
   3  -9  -5   17.50    5.40
   3   9   5   16.10    4.40
   3  -9  -5    5.40    3.00
   3   9   5    7.00    3.60
  -3   9  -5    7.90    3.60
  -4  -9  -5  341.97   26.60
   4  -9   5  358.06   24.80
   4   9  -5  357.76   26.80
  -4   9   5  355.06   28.50
  -4   9  -5  325.17   27.50
   4   9   5  314.27   26.30
   4  -9  -5  404.56   29.40
   4   9   5  368.86   26.90
   4  -9  -5  394.96   28.00
   4  -9  -5  340.57   27.70
  -4   9  -5  362.26   27.10
   4   9   5  358.36   27.90
  -5  -9  -5   38.90    7.30
   5  -9   5   39.90    6.50
   5   9  -5   35.80    6.30
  -5   9   5   27.10    6.70
   5  -9   5   47.10    8.50
  -5   9  -5   35.50    7.10
   5   9   5   40.20    7.00
  -5   9  -5   28.20    6.10
   5  -9  -5   25.60    5.80
   5   9   5   42.10    7.60
   5   9   5   32.80    6.10
   5  -9  -5   40.90    8.20
   5  -9  -5   39.00    7.90
   6  -9   5  338.47   24.70
   6   9  -5  313.67   23.90
  -6   9   5  348.07   26.90
  -6  -9  -5  335.27   24.40
   6  -9  -5  326.77   26.40
   6   9   5  288.17   24.90
   6   9   5  278.97   24.10
  -6   9  -5  308.77   25.60
   6  -9  -5  336.47   27.50
   7   9  -5   -0.80    1.90
  -7  -9  -5   -4.80    2.60
  -7   9   5    4.60    3.20
  -7  -9  -5    1.60    2.10
   7  -9   5    5.50    3.00
  -7   9  -5   -2.40    1.60
   7   9   5    0.90    2.70
   7  -9  -5    1.50    3.40
  -7   9  -5    6.00    4.60
   7   9   5    1.40    2.70
   7   9   5    3.40    2.70
   7  -9  -5    6.50    4.40
   8   9  -5   73.69    7.70
  -8   9   5   70.99   12.00
   8  -9   5   86.49   10.40
   8   9   5   67.19   10.30
  -8   9  -5   81.29   10.60
   8   9   5   73.79    9.60
   8  -9  -5   54.19    9.90
   8   9   5   69.19   11.40
   8  -9  -5   64.89   11.30
  -8   9  -5   66.39   10.50
  -9   9   5   22.00    8.00
   9   9  -5   24.10    4.20
   9  -9   5   24.40    6.70
   9   9   5   23.30    5.70
   9  -9  -5   35.30    9.50
   9   9   5   25.80    6.10
  -9   9  -5   20.30    6.80
   9  -9  -5   23.30    7.50
   9   9   5   24.30    6.30
  -9   9  -5   15.00    5.70
  10  -9   5   41.60    8.80
  10   9  -5   36.80    5.80
 -10   9   5   41.10    8.90
 -10  -9  -5   31.70    6.80
  10   9   5   56.79   10.50
 -10   9  -5   42.10    8.50
  10   9   5   50.59    8.30
  10   9   5   43.00    8.30
  10  -9  -5   31.10    9.10
  10  -9  -5   60.39   12.40
 -10   9  -5   42.90    9.50
  11  -9   5   13.30    5.80
 -11   9   5   10.10    5.20
  11   9  -5    5.80    3.70
  11   9   5    6.50    4.80
 -11   9  -5   10.20    5.00
 -11   9  -5   10.40    5.60
  11  -9  -5    2.90    4.90
  11   9   5    6.80    5.30
   0 -10  -5   24.00    5.80
   0  10  -5   31.40    5.10
   0  10   5   37.60   12.20
   0  10   5   31.10    7.40
   0  10  -5   34.60    7.90
   0  10  -5   25.30    5.00
  -1  10   5    7.80    3.50
   1 -10   5    7.40    2.40
   1  10  -5    5.10    2.60
   1  10  -5    5.30    3.40
  -1 -10  -5    4.70    3.10
  -1  10   5    9.80    4.20
   1 -10  -5   12.10    3.30
  -1  10  -5    2.60    2.20
   1  10   5    5.60    3.90
   1 -10  -5    2.20    2.90
  -1  10  -5    8.40    3.70
  -1  10  -5    4.20    2.60
   2  10  -5  230.98   18.10
  -2  10   5  237.28   21.90
  -2  10   5  225.88   21.10
   2  10  -5  264.77   21.50
   2 -10   5  241.38   19.30
  -2 -10  -5  263.97   20.90
   2 -10  -5  261.67   21.20
  -2  10  -5  274.37   22.20
   2 -10  -5  283.17   20.70
   2 -10  -5  282.87   22.30
  -2  10  -5  236.48   20.40
   2  10   5  276.77   22.60
  -2  10  -5  242.68   19.60
  -3  10   5   18.50    6.30
   3  10  -5   36.00    3.90
  -3  10   5   24.50    5.20
  -3 -10  -5   25.70    5.90
   3  10  -5   27.20    5.70
  -3 -10  -5   13.50    4.60
   3 -10  -5   46.80    7.50
  -3  10  -5   48.90    9.30
  -3  10  -5   24.20    5.70
   3 -10  -5   29.90    6.50
  -3  10  -5   23.60    6.00
   3  10   5   41.50    7.50
   3  10   5   30.50    7.20
   4 -10   5  113.89    9.60
  -4 -10  -5  105.09   12.40
  -4 -10  -5  154.68   13.00
  -4  10   5  147.99   14.80
   4  10  -5  116.99   12.60
   4 -10   5  113.09   12.70
   4  10   5  130.99   14.00
   4  10   5  128.19   13.50
   4 -10  -5  139.49   14.70
  -4  10  -5  124.59   13.70
   4  10   5  132.99   12.40
  -4  10  -5  116.49   12.20
  -4  10  -5  125.79   13.60
  -5  10   5   20.90    6.60
  -5 -10  -5   20.10    5.90
  -5 -10  -5   25.40    5.00
   5  10  -5   22.60    5.00
   5 -10   5   28.20    4.80
   5  10   5   21.40    5.30
  -5  10  -5   22.10    6.60
   5 -10  -5   27.00    6.30
   5  10   5   14.70    5.50
   5  10   5   20.60    5.40
  -5  10  -5   20.80    9.00
   5 -10  -5   25.40    7.30
  -6 -10  -5  161.38   16.10
  -6  10   5  150.38   18.30
   6 -10   5  161.58   14.30
   6  10  -5  169.48   14.70
   6 -10  -5  166.58   17.50
  -6  10  -5  161.78   16.80
   6  10   5  152.88   14.50
  -6  10  -5  165.48   16.10
   6  10   5  172.48   15.50
   6  10   5  142.39   15.40
   6 -10  -5  172.38   16.40
   7 -10   5   26.10    6.10
  -7 -10  -5   11.80    4.90
   7  10  -5   24.90    5.50
  -7  10   5   25.70    7.10
   7  10   5   24.90    6.30
  -7  10  -5   36.70    8.70
   7 -10  -5   24.10    6.90
   7  10   5   17.90    5.00
   7  10   5   22.50    5.50
   7 -10  -5   23.60    7.20
  -7  10  -5   22.50    5.60
  -8 -10  -5  139.29   14.50
  -8  10   5  140.29   15.50
   8 -10   5  151.68   14.80
   8  10  -5  138.79   12.20
  -8  10  -5  141.99   15.40
   8 -10  -5  161.78   16.80
  -8  10  -5  121.29   14.70
   8  10   5  121.09   13.70
   8  10   5  114.79   13.10
   8 -10  -5  167.18   19.90
  -9 -10  -5   -0.90    2.40
   9 -10   5    2.60    4.40
  -9  10   5    3.40    3.30
  -9  10  -5    3.80    3.80
   9  10   5    1.60    3.30
   9  10   5    4.10    4.30
  -9  10  -5    5.40    4.90
   9 -10  -5    1.20    4.30
   9  10   5    1.60    3.70
   9 -10  -5   -1.50    3.50
 -10  10   5   41.60    9.30
  10 -10   5   29.80    7.80
  10 -10  -5   27.30    7.40
  10  10   5   28.70    6.60
  10  10   5   31.10    7.20
 -10  10  -5   31.60    7.80
  10 -10  -5   31.50    9.10
  10  10   5   24.00    8.60
 -10  10  -5   28.70    8.60
   0 -11  -5  174.38   16.50
   0  11   5  182.68   17.90
   0  11  -5  165.98   15.00
   0  11   5  194.08   17.10
   0  11  -5  178.58   17.20
   1  11  -5    1.30    2.10
   1  11  -5   -1.00    2.00
  -1 -11  -5   -0.70    2.30
   1 -11   5    1.10    2.00
  -1  11   5    3.00    4.00
  -1  11  -5    1.40    2.70
   1  11   5    2.10    2.80
   1 -11  -5    2.30    2.90
  -1  11  -5    3.70    2.70
   1  11   5    3.60    3.00
   2  11  -5   42.10    8.90
   2 -11   5   38.20    7.90
  -2 -11  -5   44.00    8.10
  -2  11   5   36.70    9.50
   2 -11  -5   47.70    9.30
  -2  11  -5   35.50    6.50
  -2  11  -5   42.80    7.70
   2  11   5   37.10    9.20
   2  11   5   46.00    8.00
  -2  11  -5   15.80    9.80
  -3 -11  -5   33.00    6.60
   3 -11   5   20.90    5.50
  -3  11   5   26.20    7.40
   3  11  -5   26.80    4.20
   3  11  -5   24.50    5.80
  -3  11  -5   17.00    5.40
   3 -11  -5   27.00    5.90
  -3  11  -5   37.30    6.70
   3 -11  -5   28.20    7.20
  -3  11  -5   26.50    6.30
   3  11   5   28.80    6.90
   3  11   5   20.70    6.10
  -4  11   5  139.79   15.70
   4  11  -5  128.39   14.10
   4 -11  -5  130.39   15.40
   4  11   5  143.99   15.20
  -4  11  -5  160.08   16.10
   4 -11  -5  157.38   14.60
  -4  11  -5  162.88   14.80
   4  11   5  146.49   14.20
  -5  11   5   33.90    8.90
   5 -11   5   59.59    6.10
   5  11  -5   57.89    9.50
   5  11   5   47.70    8.90
   5  11   5   51.19    8.70
  -5  11  -5   65.59   10.60
   5 -11  -5   67.19   11.40
  -5  11  -5   40.30    7.80
   5 -11  -5   58.99    9.60
   6  11  -5  152.28   14.60
  -6  11   5  159.78   16.80
   6 -11   5  154.38   13.10
   6  11   5  153.58   15.70
  -6  11  -5  131.79   15.60
   6  11   5  144.19   14.20
  -6  11  -5  154.28   15.60
   6 -11  -5  131.09   17.00
   6 -11  -5  186.88   18.10
   7  11  -5   11.70    4.10
   7 -11   5   16.50    5.20
  -7  11   5   17.40    5.70
  -7  11  -5   10.30    4.60
   7  11   5   12.90    5.10
   7 -11  -5    8.90    5.00
   7 -11  -5    7.70    5.30
   7  11   5   12.20    4.80
  -7  11  -5   11.00    4.60
   8 -11   5    3.70    3.60
  -8 -11  -5    3.60    2.80
   8  11  -5   -0.30    2.70
  -8  11   5   -2.40    2.90
   8  11   5   -2.70    3.60
  -8  11  -5    7.90    3.80
   8 -11  -5    6.40    5.30
   8 -11  -5    6.20    4.80
   8  11   5    2.00    3.70
  -8  11  -5    1.90    3.80
   9 -11   5    1.90    4.30
   9  11  -5   12.70    4.00
  -9  11   5    0.60    4.30
   9 -11  -5   16.40    6.30
  -9  11  -5   11.20    5.80
   9  11   5   14.30    5.00
   9  11   5   -1.40    5.50
  -9  11  -5   14.70    6.40
   9 -11  -5   27.10    9.10
   9  11   5   11.80    5.40
   0  12   5   51.69    9.30
   0  12  -5   69.19   11.30
   0 -12  -5   67.89    8.90
   0  12  -5   47.90    7.90
   1 -12   5   93.49    8.00
  -1  12   5   87.29   14.30
   1  12  -5   91.39   11.50
   1  12  -5   91.09    9.40
   1 -12  -5   82.29   11.10
   1  12   5  100.39   12.60
  -1  12  -5   98.59   12.30
  -1  12  -5   90.09   10.40
   2  12  -5  126.49   13.80
   2  12  -5   75.99    8.90
  -2  12   5  107.39   13.30
   2 -12  -5   98.69   12.10
  -2  12  -5   97.19   11.30
  -2  12  -5  104.29   12.80
   2  12   5  110.59   13.30
  -3  12   5   15.70    5.60
   3 -12  -5   18.70    5.60
  -3  12  -5   27.50    7.50
   3 -12  -5   24.40    5.80
   3  12   5   40.10    9.10
   4  12  -5   43.30    8.40
  -4  12   5   40.10    9.90
   4  12   5   38.60    8.10
   4 -12  -5   27.40    6.50
   4 -12  -5   33.20    8.40
  -4  12  -5   37.40    8.10
   5  12  -5   70.69   11.10
  -5  12   5   77.29   13.80
   5 -12  -5   60.09    9.80
  -5  12  -5   63.89   11.00
   5  12   5   43.80    9.00
   5 -12  -5   64.19   11.20
  -6  12   5   41.60    9.30
   6  12  -5   48.90    8.90
   6  12   5   54.99   10.00
   6 -12  -5   56.59   10.70
  -6  12  -5   57.49   11.40
   6 -12  -5   45.90    9.40
   7 -12   5    1.90    3.20
   7  12  -5   -5.70    2.70
  -7  12   5   -3.50    3.90
  -7 -12  -5   -3.30    2.50
   7 -12  -5   -0.30    4.50
   7 -12  -5    1.90    4.10
   7  12   5    4.40    3.50
  -7  12  -5    0.30    4.00
   8  12  -5   44.80    7.70
  -8  12   5   43.40   10.30
   8 -12   5   33.70    7.00
   8 -12  -5   37.20    8.60
   8  12   5   45.00    8.80
  -8  12  -5   57.79   10.70
   8 -12  -5   54.59   12.10
   0  13   5   64.99   10.80
  -1  13   5  138.89   15.90
   1  13  -5  111.49   12.00
   1  13  -5  153.88   15.60
  -1  13  -5  119.69   14.70
   1  13   5  138.79   15.90
  -1  13  -5  124.99   13.50
  -2  13   5   26.40    7.10
   2  13  -5   14.40    5.40
   2  13  -5   24.10    4.80
   2 -13   5   22.60    4.80
  -2  13  -5   17.70    6.50
   2  13   5   20.00    6.30
  -3  13   5  165.18   17.60
   3  13  -5  135.49   11.80
   3  13  -5  129.19   15.10
  -3  13  -5  134.29   15.90
   3  13   5  145.59   16.40
   4  13  -5   74.59   12.00
  -4  13   5   44.10    8.60
   4  13   5   70.49   12.70
   4 -13  -5   62.29    8.80
  -4  13  -5   74.59   12.70
   4 -13  -5   72.09   12.60
  -5  13   5    7.90    3.90
   5  13  -5   15.30    4.90
   5 -13  -5   12.60    5.70
   5 -13  -5   12.70    5.10
  -5  13  -5   19.10    6.80
   5  13   5   17.40    5.90
  -6  13   5   50.89   11.80
   6  13  -5   51.79    9.40
  -6  13  -5   53.79   10.50
   6 -13  -5   61.19   11.60
   6 -13  -5   60.49   10.20
   6  13   5   64.09   11.30
   0  14   5   50.89   10.60
   0  14  -5   59.49   11.40
   0  14  -5   69.59   12.90
  -1  14   5  103.29   14.10
   1  14  -5   90.69   11.10
   1  14  -5  109.19   13.80
   1  14   5  110.79   14.30
  -1  14  -5   98.89   15.60
   2  14  -5   18.80    6.20
  -2  14   5   28.00    8.00
  -2  14  -5   25.60    7.70
   2  14   5   26.30    8.30
   3  14  -5    8.50    4.80
  -3  14   5    0.90    4.50
   3 -14   5   -1.10    3.40
  -3 -14  -5    7.30    4.30
   3  14  -5    7.70    4.80
   3 -14  -5    3.50    4.40
   3  14   5    9.10    4.50
  -3  14  -5    8.50    5.00
   4  14  -5    4.70    4.70
  -4  14   5   -1.80    3.90
   4  14   5   -0.70    4.00
  -4  14  -5    5.10    5.10
   4 -14  -5    4.80    5.20
   0   0   6    6.80    2.30
   0   0  -6    7.20    2.30
   0   0  -6    8.60    2.70
   0   0  -6   10.60    3.10
   0   0   6    4.90    1.90
  -1   0   6   13.40    3.10
  -1   0  -6   19.10    4.20
  -1   0  -6   26.20    5.40
   1   0  -6   15.70    3.80
  -1   0   6   18.50    3.70
   1   0   6   16.50    3.50
   1   0   6   18.70    4.10
   1   0  -6   18.60    4.20
   1   0  -6   25.90    5.00
   2   0  -6  441.46   30.40
   2   0  -6  400.56   29.90
  -2   0   6  425.16   29.60
   2   0  -6  436.56   30.10
   2   0   6  471.15   30.90
  -2   0  -6  445.96   31.00
   2   0   6  417.06   30.20
  -2   0   6  453.25   30.10
  -2   0  -6  456.05   30.90
   3   0  -6   68.49    7.40
   3   0   6   80.89    8.20
  -3   0   6   64.29    6.80
   3   0  -6   81.49    7.80
  -3   0  -6   82.29    8.20
   3   0  -6   70.89    7.30
   3   0   6   87.09    8.90
  -4   0   6    2.00    1.40
   4   0   6    1.70    1.90
   4   0  -6    1.10    1.60
   4   0   6    3.40    2.60
   4   0  -6    1.20    1.40
   4   0  -6    1.70    1.50
  -4   0  -6    3.20    2.30
  -4   0  -6    2.50    3.30
   5   0   6  187.68   16.30
  -5   0  -6  207.58   16.10
  -5   0   6  168.88   14.40
  -5   0  -6  195.98   16.70
   5   0  -6  196.48   15.60
   5   0  -6  190.78   14.60
   5   0   6  206.68   17.00
   6   0  -6  222.28   16.10
  -6   0  -6  228.88   18.80
  -6   0  -6  224.48   17.70
  -6   0   6  200.38   16.30
   6   0   6  251.87   19.50
   6   0  -6  198.98   17.30
   6   0  -6  218.08   17.50
   6   0   6  210.78   18.40
   7   0   6    2.80    2.80
  -7   0   6    1.10    1.60
   7   0   6    6.90    3.30
   7   0  -6   -0.10    1.50
   7   0  -6    3.50    2.50
   7   0  -6    1.60    1.60
   7   0  -6    7.90    3.00
  -7   0  -6    0.30    1.80
  -7   0  -6    5.90    2.90
  -8   0  -6   26.40    6.30
  -8   0  -6   22.20    4.80
   8   0   6   22.70    6.50
   8   0  -6   22.40    5.40
   8   0  -6   27.90    5.70
  -8   0   6   22.10    4.70
   8   0   6   20.70    6.10
   8   0  -6   23.10    3.60
  -9   0  -6   -0.40    2.10
   9   0   6    2.00    3.00
   9   0  -6    5.70    3.20
  -9   0  -6    3.40    2.70
   9   0  -6   -2.90    2.30
   9   0   6    4.20    4.10
 -10   0  -6   91.19    9.90
 -10   0   6   85.99    9.60
  10   0   6   77.19   11.40
  10   0   6  107.19   16.80
  10   0  -6   67.09   12.00
 -10   0  -6   98.39   11.70
  10   0  -6   95.49   10.80
  11   0   6   60.99   11.60
 -11   0   6   67.99    8.20
  11   0  -6   45.70    8.60
 -11   0  -6   74.79   12.40
  11   0  -6   77.19   10.20
  11   0   6   65.99   12.60
 -11   0  -6   67.39    8.40
  12   0  -6   -0.40    3.40
 -12   0  -6   -1.20    3.50
  12   0   6   -2.70    4.10
 -12   0   6   -2.10    3.30
 -12   0  -6    1.50    3.00
  12   0  -6    1.30    3.20
  13   0   6    3.90    5.20
  13   0  -6    3.20    4.10
  13   0  -6   12.50    6.40
 -13   0  -6    9.60    5.40
 -13   0  -6   -0.20    3.50
  14   0  -6   90.09   17.60
  14   0   6  105.39   14.70
 -14   0  -6   80.59   13.70
   0  -1   6   30.70    3.90
   0  -1  -6   25.70    4.60
   0  -1   6   20.20    4.20
   0   1   6   38.90    6.10
   0  -1  -6   35.80    5.70
   0  -1  -6   35.30    6.10
   0   1   6   23.50    4.60
   0   1   6   27.50    4.80
   0   1  -6   21.40    3.90
   0  -1   6   29.50    4.80
   0   1  -6   21.40    4.20
   0   1  -6   28.90    5.40
  -1  -1  -6  118.39   10.60
  -1   1   6  126.19   10.80
   1  -1   6  121.89   10.50
  -1   1   6  125.89   10.60
   1   1  -6  106.89    9.90
   1   1  -6  145.99   11.00
  -1  -1  -6  114.29   10.80
   1  -1   6  135.69   11.10
   1  -1   6  108.19    9.90
   1   1  -6  121.49   10.40
  -1   1   6  129.69   10.40
  -1  -1   6  142.09   10.50
   1  -1  -6  107.79   10.20
   1  -1  -6  104.39   10.20
   1  -1  -6  132.09   11.00
   1   1   6  108.29   10.50
  -1   1  -6  128.89   10.90
  -1  -1   6  118.49    9.70
   1   1   6   97.49    9.90
   2   1  -6  191.48   15.40
  -2  -1  -6  213.08   16.00
  -2   1   6  227.48   15.70
   2   1  -6  211.18   15.30
  -2   1   6  213.18   15.90
   2   1  -6  179.68   15.10
   2  -1   6  203.38   15.50
  -2  -1  -6  215.78   16.50
  -2   1   6  191.98   15.50
   2  -1  -6  204.28   16.00
   2  -1  -6  200.98   15.70
   2  -1  -6  177.98   15.20
  -2  -1   6  182.28   14.40
   2   1   6  221.78   16.30
  -2  -1   6  196.98   15.10
  -2   1  -6  176.88   15.60
  -2   1  -6  208.68   16.30
   3   1  -6  734.13   47.10
   3   1  -6  644.84   46.60
   3  -1   6  704.23   48.00
  -3   1   6  751.22   47.40
  -3  -1  -6  626.44   47.30
  -3   1   6  650.93   46.80
   3   1  -6  727.03   47.10
  -3  -1  -6  777.72   48.70
   3  -1  -6  738.73   47.10
  -3   1  -6  782.02   48.50
   3  -1  -6  718.63   49.00
   3  -1  -6  708.63   47.50
   4  -1   6  207.58   17.50
   4   1  -6  201.18   16.10
   4  -1   6  207.58   17.70
  -4  -1  -6  202.88   17.60
   4   1  -6  242.58   16.90
  -4   1   6  205.68   16.60
   4   1  -6  216.88   16.70
  -4  -1  -6  267.07   19.50
   4  -1  -6  216.88   16.50
  -4   1  -6  245.28   19.80
   4  -1  -6  234.08   17.80
   4   1   6  241.68   18.70
  -4   1  -6  198.58   17.10
   4  -1  -6  211.38   17.10
   4   1   6  202.78   18.70
   5   1  -6  110.69   10.30
   5  -1   6  104.99   11.20
   5   1  -6  112.29   10.30
   5   1  -6  117.99    9.70
  -5   1   6  101.89    9.80
  -5  -1  -6  113.99   11.40
  -5  -1  -6  129.09   11.10
   5   1   6  123.59   12.20
   5  -1  -6  116.99    9.90
   5  -1  -6  111.59   10.80
  -5  -1   6  132.59    9.60
   5  -1  -6  101.89   10.50
  -5   1  -6  126.99   11.90
  -5   1  -6  113.79   10.90
   5   1   6  100.59   11.00
  -6  -1  -6   14.00    3.80
   6  -1   6    9.90    4.10
  -6   1   6   10.70    3.20
   6   1  -6   10.50    3.50
   6   1  -6   15.50    3.10
   6  -1   6   16.10    5.00
  -6  -1  -6    5.90    2.70
   6   1  -6    8.30    4.10
   6  -1  -6    4.90    2.90
   6  -1  -6   10.30    3.40
  -6   1  -6   14.70    4.50
   6  -1  -6   12.20    2.80
  -6  -1   6   14.60    3.10
   6   1   6   11.60    4.10
  -6   1  -6   19.00    4.80
   6   1   6    8.80    3.50
  -7  -1  -6  125.19   11.60
  -7  -1  -6  107.19   12.30
   7   1  -6  128.79   10.00
  -7   1   6  110.19   10.40
   7  -1   6  144.99   13.60
   7   1  -6  109.49   11.40
  -7   1   6  117.49   11.40
   7  -1   6  131.79   13.40
   7   1  -6  119.59   11.50
   7   1  -6  121.89   11.30
  -7   1  -6  136.49   12.40
   7  -1  -6  136.09   12.30
  -7   1  -6  132.09   13.10
   7   1   6  127.49   13.20
   7  -1  -6  128.39   10.40
  -7  -1   6  140.49   10.60
   7   1   6  131.89   13.00
   7  -1  -6  127.99   12.30
   7  -1  -6  118.89   12.10
   8   1  -6  148.59   13.60
   8  -1   6  128.49   14.40
  -8  -1  -6  126.49   12.60
  -8  -1  -6  142.49   14.40
   8   1  -6  147.19   13.10
  -8   1   6  172.38   13.70
   8  -1   6  133.79   14.40
  -8   1   6  139.79   11.70
   8   1  -6  151.78   10.80
   8  -1  -6  167.78   14.60
   8  -1  -6  154.48   13.80
   8   1   6  132.49   14.20
  -8  -1   6  148.69   11.90
   8   1   6  145.29   15.20
  -8   1  -6  139.19   13.40
  -8   1  -6  147.49   14.70
   8  -1  -6  142.49   11.40
  -9  -1  -6   89.79   11.20
   9  -1   6   89.09   11.80
   9  -1   6  101.89   12.30
  -9  -1  -6   85.69    9.60
   9   1  -6   85.39   10.40
   9   1  -6   97.59   10.20
  -9   1   6  106.39   10.60
  -9   1  -6   94.49   11.70
  -9   1  -6  103.79   10.70
   9  -1  -6  103.79   11.10
   9  -1  -6   86.49    8.10
   9   1   6  106.99   12.30
   9  -1  -6  122.89   12.30
  -9  -1   6  107.29    9.10
 -10  -1  -6   13.20    5.30
 -10   1   6    9.60    3.90
  10  -1   6   19.50    6.00
  10  -1   6   15.30    5.90
  10   1  -6   12.70    4.20
 -10  -1  -6   11.10    3.50
  10   1  -6   10.50    3.80
 -10   1  -6   21.10    6.50
  10  -1  -6   15.60    5.90
  10   1   6   16.30    5.00
  10  -1  -6    4.50    3.40
 -10   1  -6   15.30    4.50
  10   1   6   13.90    5.20
 -10  -1   6    7.50    2.70
 -11   1   6   61.39    8.70
  11   1  -6   76.19    9.30
 -11  -1  -6   69.69   11.30
  11   1  -6   68.99   11.90
  11  -1   6   57.39   11.80
 -11  -1  -6   63.49    7.70
  11  -1   6   61.59   13.20
 -11   1  -6   62.19    9.20
  11  -1  -6   63.59   10.50
 -11  -1   6   44.10    6.10
 -11   1  -6   88.79   13.60
  11  -1  -6   52.89   10.40
  11   1   6   38.80    9.00
  11   1   6   51.39    9.90
 -12  -1  -6   74.29    8.80
  12   1  -6   61.19   11.60
  12   1  -6   85.79   10.70
 -12  -1  -6   69.59   12.20
 -12   1   6   71.89   10.60
  12  -1   6  111.39   13.80
  12   1   6   60.99   11.50
  12   1   6   86.79   15.60
 -12   1  -6   78.59    9.50
  12  -1  -6   73.19   10.60
  12  -1  -6   75.19   12.20
 -12   1  -6   78.89   13.00
 -13   1   6   32.70    6.90
  13   1  -6   20.80    6.50
  13   1  -6   16.10    6.20
 -13  -1  -6   24.40    7.80
  13  -1   6   16.20    5.70
  13  -1  -6   32.10    8.00
 -13   1  -6   22.80   11.80
  13   1   6   20.60    7.00
  13  -1  -6   20.80    7.10
 -13   1  -6   24.70    5.60
 -14  -1  -6   30.70    8.20
  14  -1   6    8.70    6.60
  14   1  -6   22.30    7.40
 -14   1  -6   25.90    8.00
  14  -1  -6   26.70    7.90
  14   1   6   39.80   10.10
   0  -2  -6   21.10    4.10
   0   2   6   32.80    5.50
   0  -2   6   21.20    3.90
   0  -2   6   26.60    4.80
   0   2   6   29.90    5.50
   0   2  -6   30.40    5.10
   0  -2  -6   23.50    4.40
   0  -2   6   31.50    4.70
   0  -2  -6   27.40    5.20
  -1   2   6  243.38   17.50
  -1   2   6  244.18   18.00
  -1  -2  -6  232.38   17.60
   1   2  -6  236.08   17.20
  -1  -2  -6  223.48   17.90
   1  -2   6  226.68   17.30
   1   2  -6  236.38   17.00
   1  -2   6  212.68   16.60
  -1  -2   6  251.27   16.30
   1   2   6  202.88   17.10
  -1  -2   6  207.68   16.40
   1  -2  -6  220.88   17.80
   1   2   6  236.58   17.90
  -1  -2   6  228.48   16.80
   1   2   6  244.58   18.10
  -1   2  -6  218.18   17.50
   1  -2  -6  233.08   17.50
  -2   2   6 1753.72  110.99
  -2  -2  -6 1604.54  111.09
  -2   2   6 1621.44  110.39
   2   2  -6 1802.42  109.89
   2   2  -6 1720.43  110.59
   2   2  -6 1787.12  110.19
  -2  -2  -6 1772.62  111.49
  -2  -2   6 1658.43  108.89
   2  -2  -6 1819.52  111.39
  -2   2  -6 1789.12  111.29
  -2  -2   6 1715.43  109.29
  -2  -2   6 1775.92  109.79
   2   2   6 1990.20  111.79
   2  -2  -6 1774.02  110.79
   2   2   6 1810.42  113.69
   2  -2  -6 1687.43  110.79
   2   2   6 1601.74  110.89
  -3   2   6  219.08   16.90
   3  -2   6  210.98   17.20
  -3   2   6  249.48   17.40
  -3  -2  -6  213.78   17.50
   3  -2   6  208.48   17.10
   3   2  -6  200.58   15.90
   3   2  -6  212.08   16.20
   3   2  -6  201.78   16.30
  -3  -2   6  203.58   15.10
   3  -2  -6  230.78   20.00
   3   2   6  238.28   17.70
  -3  -2   6  217.08   14.90
   3  -2  -6  195.48   16.40
   3   2   6  239.58   17.40
   3   2   6  227.98   17.40
   4   2  -6  144.39   12.80
   4   2  -6  156.98   12.20
  -4   2   6  142.19   12.40
  -4  -2  -6  147.49   13.30
   4  -2   6  125.09   12.70
   4  -2   6  175.18   14.00
   4   2  -6  156.08   11.90
  -4   2   6  130.49   12.20
  -4  -2  -6  155.78   12.90
  -4   2  -6  154.58   13.70
   4  -2  -6  129.99   12.70
   4  -2  -6  136.29   12.00
  -4  -2   6  140.49   10.50
   4   2   6  170.78   14.30
  -4   2  -6  144.49   13.30
   4   2   6  155.58   13.40
   5   2  -6  569.14   41.20
   5  -2   6  629.54   43.40
   5   2  -6  636.44   41.20
  -5  -2  -6  638.84   43.50
  -5  -2  -6  674.83   42.70
   5  -2   6  684.13   44.00
   5   2  -6  619.04   41.50
  -5   2   6  646.54   42.10
   5  -2  -6  644.74   43.20
  -5  -2   6  592.24   39.60
   5  -2  -6  615.74   41.60
  -5   2  -6  607.74   43.70
  -5   2  -6  656.13   43.70
   5   2   6  578.64   43.60
   5   2   6  526.45   48.50
   6   2  -6  319.07   22.80
   6   2  -6  346.37   24.00
   6  -2   6  301.77   25.40
   6  -2   6  371.26   26.40
  -6  -2  -6  309.97   25.30
  -6   2   6  312.67   23.70
   6   2  -6  313.57   23.60
  -6  -2  -6  324.47   24.30
  -6   2   6  363.96   24.90
  -6   2  -6  350.46   26.40
   6  -2  -6  321.17   23.40
   6  -2  -6  319.97   25.00
   6  -2  -6  351.76   25.50
  -6   2  -6  346.37   25.90
   6   2   6  297.07   25.80
   6   2   6  330.57   25.50
  -7  -2  -6  133.79   12.30
  -7   2   6  122.59   12.20
   7   2  -6  133.89   11.80
   7  -2   6  116.19   13.20
   7   2  -6  132.29   12.00
   7   2  -6  141.39   10.60
  -7  -2  -6  161.08   14.10
   7   2  -6  148.39   13.10
  -7   2   6  134.79   11.70
   7  -2  -6  119.19   13.00
   7   2   6  143.29   13.60
  -7   2  -6  135.39   14.00
  -7   2  -6  136.69   13.70
   7  -2  -6  129.79   12.70
   7  -2  -6  142.79   11.50
   7   2   6  146.19   14.40
   8  -2   6  190.08   16.80
  -8   2   6  165.68   13.30
  -8   2   6  160.88   14.40
   8   2  -6  166.38   14.30
   8   2  -6  152.88   13.70
   8   2  -6  147.99   13.40
   8  -2   6  151.38   15.60
  -8  -2  -6  175.98   14.10
  -8  -2  -6  176.28   15.80
   8  -2  -6  144.69   14.40
  -8   2  -6  165.58   14.80
   8   2   6  180.78   16.60
  -8   2  -6  142.69   15.20
   8  -2  -6  149.09   12.60
   8  -2  -6  145.39   14.90
   8   2   6  149.88   15.20
  -9  -2  -6   84.59   10.50
  -9   2   6   74.89    9.60
   9   2  -6   67.09    8.90
   9  -2   6   96.99   16.50
   9  -2   6   84.29   11.30
  -9  -2  -6   64.29    8.30
   9   2  -6   80.39    8.90
  -9   2   6   94.09    8.50
   9   2   6   81.59   10.40
   9   2   6   89.89   11.60
  -9   2  -6   83.89   10.70
   9  -2  -6   92.59    8.00
  -9   2  -6   88.29    9.80
   9  -2  -6   82.49   10.10
   9  -2  -6   78.19   10.40
  10  -2   6  104.19   13.20
  10  -2   6   96.69   13.10
 -10  -2  -6  106.29   12.50
 -10  -2  -6  106.89   10.50
  10   2  -6  126.29   12.20
 -10   2   6  111.19    9.60
  10   2  -6   91.59   10.70
  10   2   6  108.59   13.80
 -10   2  -6  112.79   11.90
 -10   2  -6  112.59   13.10
  10   2   6  103.19   13.20
  10  -2  -6  116.99   13.20
  10  -2  -6  103.09   12.00
  11   2  -6   35.10    7.50
 -11  -2  -6   35.70    8.90
 -11  -2  -6   43.40    6.90
  11  -2   6   58.89   10.70
 -11   2   6   43.20    7.70
  11   2  -6   50.29    8.90
  11   2   6   59.79   11.10
  11   2   6   51.99   10.70
  11  -2  -6   52.09    9.30
 -11   2  -6   39.00    7.10
 -11   2  -6   38.70    8.10
  12  -2   6  103.39   14.00
  12   2  -6   82.49   12.90
 -12  -2  -6  107.39   13.30
  12   2  -6   89.69   11.60
 -12  -2  -6  106.09   10.00
 -12   2  -6  104.99   16.00
  12  -2  -6   86.19   12.40
 -12   2  -6   96.39   11.20
  12   2   6  108.99   14.30
  12  -2  -6  116.49   13.50
  12   2   6   78.59   13.60
 -13  -2  -6   14.00    6.30
  13  -2   6   11.20    5.60
  13   2  -6   15.90    5.90
  13   2  -6   16.40    6.10
 -13   2  -6   21.70    5.30
  13   2   6    6.70    5.10
  13  -2  -6   19.90    6.40
 -13   2  -6   12.10    6.90
 -14  -2  -6   21.80    7.80
  14   2  -6   26.30    7.50
  14  -2   6   27.00   11.50
  14   2   6   32.00    8.30
 -14   2  -6   35.80    9.10
   0  -3   6  610.84   37.50
   0  -3   6  573.04   37.90
   0  -3  -6  568.84   38.90
   0   3   6  487.25   38.50
   0  -3  -6  612.94   39.50
   0  -3   6  589.24   37.10
   0  -3  -6  494.35   38.40
   0   3   6  566.64   38.70
   0   3   6  588.64   39.00
   0   3  -6  592.04   38.40
  -1  -3  -6   19.40    4.30
  -1  -3  -6   13.50    3.80
  -1   3   6   19.30    4.00
  -1   3   6   12.40    3.20
   1   3  -6   21.40    3.80
   1   3  -6   22.90    4.30
   1  -3   6   21.90    4.00
   1  -3   6   27.50    4.50
  -1  -3   6   18.10    2.50
   1   3   6   24.90    5.00
   1  -3  -6   12.70    3.70
  -1   3  -6   18.30    3.70
  -1  -3   6   24.90    2.90
   1  -3  -6   20.10    4.60
  -1  -3   6   23.00    3.70
   1  -3  -6   21.40    4.40
   1   3   6   22.80    4.90
   1   3   6   25.20    5.00
   2   3  -6  229.68   16.00
   2  -3   6  233.08   16.60
  -2   3   6  232.78   17.40
   2  -3   6  210.28   16.60
   2  -3   6  205.08   16.80
  -2  -3  -6  227.58   17.20
   2   3  -6  224.88   16.30
   2  -3  -6  254.37   18.00
   2  -3  -6  191.68   16.90
   2   3   6  176.98   18.00
  -2   3  -6  204.48   17.20
  -2  -3   6  207.78   14.30
   2  -3  -6  242.68   17.60
   2   3   6  225.78   17.50
   2   3   6  228.08   17.20
  -2  -3   6  204.28   15.60
   3   3  -6  173.98   13.20
   3  -3   6  160.18   14.00
  -3   3   6  175.78   14.30
  -3  -3  -6  153.48   13.80
   3   3  -6  173.98   13.00
   3  -3   6  190.08   14.70
  -3   3   6  183.68   14.50
  -3  -3  -6  195.08   15.20
   3   3   6  140.69   13.70
   3   3   6  164.08   14.40
  -3   3  -6  179.88   14.70
   3  -3  -6  159.08   14.40
  -3   3  -6  174.98   14.90
   3  -3  -6  172.48   14.10
  -4   3   6  104.99    9.90
  -4  -3  -6   98.39   10.20
   4  -3   6   95.69    9.90
   4   3  -6   99.09    9.10
   4  -3   6   99.79   10.10
   4   3  -6  100.19    8.60
  -4   3   6  103.69    9.90
  -4  -3  -6   97.69    9.50
   4  -3  -6   83.89    9.70
   4  -3  -6  101.19    9.40
   4  -3  -6   99.99   10.30
   4   3   6   99.99   10.00
   4   3   6  108.99   10.40
  -4   3  -6   97.89   10.20
  -4   3  -6   99.89   10.60
  -5   3   6  213.28   18.50
   5  -3   6  179.08   16.50
  -5  -3  -6  185.68   16.70
   5  -3   6  188.88   16.90
   5   3  -6  187.78   14.90
  -5  -3  -6  183.18   15.70
  -5   3   6  230.28   16.90
   5   3  -6  180.88   14.90
   5   3  -6  216.18   15.20
   5  -3  -6  203.68   17.10
  -5   3  -6  206.88   17.70
  -5   3  -6  208.58   17.20
   5   3   6  195.58   16.30
   5  -3  -6  188.88   15.40
   5  -3  -6  215.18   17.10
   5   3   6  186.48   17.20
   5   3   6  185.68   16.50
   6   3  -6   98.09    9.10
   6   3  -6   97.79    8.80
  -6  -3  -6   99.89   10.90
   6   3  -6  104.59    9.30
   6  -3   6  108.79   11.30
  -6  -3  -6  101.09    9.80
   6  -3   6   88.89   10.60
  -6   3   6  100.69   10.30
   6  -3  -6  100.29    9.40
   6  -3  -6  110.19   11.20
   6   3   6   98.09   10.60
   6  -3  -6  106.09   11.00
   6   3   6   98.89   11.50
   7   3  -6   41.70    5.40
  -7  -3  -6   45.70    6.90
   7   3  -6   48.50    5.80
   7  -3   6   48.40    9.10
  -7   3   6   39.40    7.10
   7  -3   6   25.90    5.80
   7   3  -6   35.20    4.40
  -7  -3  -6   58.49    9.20
   7   3  -6   49.99    6.00
  -7   3   6   36.80    6.90
   7  -3  -6   58.49    9.10
   7   3   6   55.29    9.60
   7   3   6   39.00    7.60
   7  -3  -6   29.20    7.00
   7  -3  -6   30.40    5.90
   7  -3  -6   47.30    5.70
  -7   3  -6   54.39    9.50
   8   3  -6   29.90    5.50
  -8   3   6   26.40    5.60
   8   3  -6   19.60    4.80
   8  -3   6   18.20    5.30
   8   3  -6   28.50    5.60
  -8  -3  -6   34.30    6.20
   8  -3   6   21.80    5.90
  -8   3   6   27.70    5.90
  -8  -3  -6   30.10    6.10
   8  -3  -6   20.20    5.00
   8   3   6   28.90    7.30
   8   3   6   31.70    7.00
   8  -3  -6   32.70    7.60
  -8   3  -6   31.00    7.30
   8  -3  -6   24.30    4.70
   9   3  -6   85.99    9.10
   9   3  -6   79.89    8.80
  -9   3   6   63.49   10.90
  -9  -3  -6   90.29    9.00
   9   3  -6   79.09    9.20
   9  -3   6   65.19   11.30
  -9  -3  -6   90.49   10.70
  -9   3   6  101.39   10.80
  -9   3  -6   57.49   11.40
   9  -3  -6   87.79   10.90
   9  -3  -6   71.29    9.90
   9  -3  -6  102.59    8.90
   9   3   6   86.79   10.80
   9   3   6   84.89   11.30
  10   3  -6   39.80    7.40
 -10  -3  -6   49.60    6.40
 -10  -3  -6   38.10    7.80
  10  -3   6   42.50    9.70
  10   3  -6   48.50    7.80
 -10   3   6   49.10   10.30
  10   3   6   50.89   10.70
  10   3   6   37.30    8.80
  10  -3  -6   34.90    7.50
 -10   3  -6   35.90    7.80
  10  -3  -6   39.00    9.40
 -11  -3  -6   49.40    9.20
 -11  -3  -6   51.69    6.80
  11   3  -6   55.29    9.70
  11  -3   6   24.90    8.00
  11   3  -6   38.80    7.20
 -11   3   6   51.69    6.10
  11   3   6   50.79   10.50
  11  -3  -6   43.10    8.80
  11  -3  -6   31.50    7.60
 -11   3  -6   40.00    8.40
  11   3   6   44.50   11.00
 -12  -3  -6   18.60    5.90
  12  -3   6   15.10    6.70
  12   3  -6    8.40    4.20
  12   3  -6   16.30    5.90
 -12   3  -6   14.10    6.20
 -12   3  -6    4.70    6.60
  12  -3  -6   20.60    7.90
  12   3   6   26.10    6.90
  12   3   6   12.40    6.00
  13   3  -6   33.80    8.00
  13  -3   6   31.80    9.60
  13   3  -6   30.70    7.20
 -13  -3  -6   41.40    8.80
  13   3   6   27.60    8.10
  13  -3  -6   18.40    7.50
 -13   3  -6   33.30    9.40
   0  -4  -6  304.77   23.50
   0  -4   6  276.57   23.00
   0   4   6  316.07   23.60
   0   4   6  308.07   23.80
   0  -4  -6  338.67   24.30
   0  -4  -6  359.26   25.60
   0  -4   6  305.87   21.20
   0   4  -6  340.37   23.30
   0  -4   6  333.97   21.40
   0   4  -6  336.77   23.00
   0   4   6  304.17   23.40
  -1  -4  -6   20.50    4.30
  -1  -4  -6   24.20    4.80
  -1   4   6   17.70    3.80
   1  -4   6   20.20    3.60
  -1   4   6   16.90    4.30
   1  -4   6   22.20    3.90
  -1   4   6   28.20    5.60
   1   4  -6   21.90    4.20
   1  -4   6   22.30    4.30
  -1   4  -6   27.50    5.40
  -1  -4   6   22.90    3.60
  -1   4  -6   21.20    4.30
   1   4   6   27.30    5.20
   1  -4  -6   24.20    4.80
   1  -4  -6   18.90    4.60
   1   4   6   21.30    4.20
   1   4   6   17.50    4.30
   1  -4  -6   22.50    4.80
   2  -4   6  115.09    9.10
  -2   4   6   91.89    9.60
  -2  -4  -6  104.29   10.20
   2   4  -6   99.79    8.40
  -2   4   6   92.99    9.80
   2  -4   6   92.79    9.30
   2   4  -6   96.09    8.50
  -2  -4  -6  111.49   10.00
   2  -4   6  111.09    9.30
   2  -4  -6  100.59   10.30
  -2  -4   6  100.29    8.10
   2   4   6   95.99    9.90
   2   4   6   98.59    9.90
  -2   4  -6   99.19    9.70
   2  -4  -6   95.89    9.50
  -2   4  -6   87.09    9.50
   3  -4   6  151.18   13.30
  -3   4   6  158.38   13.50
   3   4  -6  155.28   11.60
   3   4  -6  156.78   11.90
  -3  -4  -6  153.68   13.70
   3  -4   6  149.19   12.90
  -3  -4  -6  132.59   12.70
  -3   4   6  161.68   13.70
  -3   4  -6  126.79   12.90
   3   4   6  151.28   13.40
   3  -4  -6  185.98   14.30
   3   4   6  182.58   14.10
   3   4   6  156.18   13.20
  -3   4  -6  126.49   13.20
   3  -4  -6  139.09   12.80
   3  -4  -6  158.38   13.90
   4   4  -6  279.47   19.20
   4  -4   6  293.57   21.80
  -4  -4  -6  286.27   21.90
  -4  -4  -6  285.37   21.10
   4   4  -6  263.37   20.30
  -4   4   6  243.28   20.90
  -4   4   6  259.67   21.10
   4  -4   6  280.37   21.30
   4  -4  -6  265.07   21.70
  -4   4  -6  297.47   21.90
   4   4   6  251.77   20.90
  -4   4  -6  285.37   22.30
   4   4   6  276.17   21.40
   4  -4  -6  293.97   22.20
   4  -4  -6  284.77   20.90
   4   4   6  272.27   21.50
   5  -4   6   89.39    9.30
   5   4  -6   65.99    6.80
  -5  -4  -6   87.89    9.40
  -5   4   6   69.09    8.30
  -5   4   6   82.59    8.90
   5   4  -6   70.89    7.40
  -5  -4  -6   77.19    8.20
   5  -4   6   76.99    9.00
   5   4  -6   75.79    7.00
   5   4   6   73.19    8.50
   5  -4  -6   73.69    8.10
   5  -4  -6   75.79    9.20
   5   4   6   80.79    9.10
  -5   4  -6   69.89    9.10
  -5   4  -6   86.59    9.50
   5  -4  -6   81.49    9.20
   6  -4   6   86.89   10.10
  -6  -4  -6   87.59    9.90
   6   4  -6   79.89    7.90
  -6  -4  -6   92.59    9.20
   6   4  -6   96.69    8.30
  -6   4   6  106.19   10.50
  -6   4   6   89.99    9.50
   6  -4   6   66.89    9.20
   6   4  -6   73.69    7.70
   6  -4  -6   86.99   10.30
   6  -4  -6  101.39   10.80
   6   4   6  102.79   11.20
   6  -4  -6   90.09    9.00
  -6   4  -6   82.19   10.10
   6   4   6   88.79    9.50
   7  -4   6  344.57   29.60
  -7  -4  -6  388.46   28.20
   7  -4   6  421.06   30.40
   7   4  -6  402.56   26.90
   7   4  -6  395.46   26.50
  -7   4   6  402.86   28.70
  -7   4   6  378.06   29.40
   7   4  -6  351.66   27.10
  -7  -4  -6  423.46   30.00
   7   4  -6  377.36   27.00
  -7   4  -6  405.76   30.50
   7  -4  -6  401.66   29.70
   7  -4  -6  422.26   30.60
   7   4   6  407.46   29.90
   7  -4  -6  360.46   27.70
   7   4   6  357.36   30.30
  -8  -4  -6   74.89    9.10
  -8   4   6   69.09    8.00
   8   4  -6   67.39    6.90
  -8  -4  -6   58.09    7.10
   8  -4   6   45.90    8.70
   8  -4   6   71.69    9.50
   8   4  -6   52.79    7.80
   8   4  -6   63.69    6.90
   8  -4  -6   39.10    8.70
   8   4   6   74.19   11.40
  -8   4  -6   68.99   11.40
   8   4   6   45.50    9.20
   8  -4  -6   49.20    6.90
   8  -4  -6   69.39   10.80
  -9   4   6   50.99    6.90
  -9  -4  -6   47.60    9.50
  -9  -4  -6   48.00    7.50
   9   4  -6   50.29    6.30
   9   4  -6   45.90    6.20
   9  -4   6   54.99   10.60
   9  -4  -6   46.90    8.70
   9   4   6   37.80    8.60
  -9   4  -6   60.49   11.10
   9   4   6   44.00    8.60
   9  -4  -6   47.80    8.80
   9  -4  -6   51.29    7.40
  10   4  -6  105.79   10.40
 -10  -4  -6  104.59   10.40
  10   4  -6   98.19   10.40
 -10   4   6   83.59   12.20
 -10  -4  -6  111.49   12.50
  10  -4   6  111.99   14.20
 -10   4   6   95.39   10.40
  10   4  -6  104.59   10.90
 -10   4  -6  113.29   13.30
  10   4   6  108.09   12.70
  10  -4  -6  118.19   21.90
  10  -4  -6   99.69   12.50
  10   4   6  120.29   13.80
  11   4  -6   35.80    6.90
  11   4  -6   24.80    5.90
 -11  -4  -6   32.80    8.20
 -11  -4  -6   31.60    5.40
  11  -4   6   18.60    6.80
 -11   4   6   30.80    5.90
  11   4  -6   32.30    6.40
  11   4   6   29.80    8.10
  11   4   6   26.00    7.80
 -11   4  -6   35.60    9.30
  11  -4  -6   20.80    6.00
  12   4  -6   98.69   11.30
 -12  -4  -6  115.19   13.30
  12   4  -6  108.29   11.70
  12  -4   6  124.99   15.40
  12   4  -6  106.79   12.40
  12   4   6  112.59   14.70
 -12   4  -6   85.79   12.60
 -12   4  -6   92.09   15.10
  12  -4  -6  123.69   14.80
  12   4   6   78.59   15.20
  13  -4   6   21.50    7.90
  13   4  -6   40.90    7.40
  13   4  -6   23.40    6.20
 -13   4  -6   30.10    8.30
  13   4   6   29.30    8.90
  13  -4  -6   25.00    6.90
  13   4   6   32.10    8.60
   0   5   6  652.33   45.70
   0  -5  -6  721.13   46.10
   0   5  -6  695.63   44.90
   0   5   6  644.74   46.20
   0  -5   6  634.44   44.10
   0   5  -6  707.13   45.30
   0  -5  -6  674.43   46.40
  -1  -5  -6  186.78   15.50
  -1  -5  -6  166.38   14.70
   1  -5   6  185.58   14.00
   1   5  -6  155.08   14.20
   1  -5   6  172.98   12.70
   1  -5   6  174.68   12.70
   1   5  -6  148.49   13.40
  -1   5  -6  196.18   14.90
  -1   5  -6  185.08   14.40
   1  -5  -6  180.38   15.40
  -1  -5   6  171.98   12.90
   1   5   6  185.48   15.40
   1  -5  -6  185.28   15.10
   1   5   6  181.48   15.00
  -2  -5  -6  191.28   15.50
   2   5  -6  175.58   13.20
  -2   5   6  175.08   15.20
   2  -5   6  167.68   14.20
   2   5  -6  173.88   13.00
   2  -5   6  185.68   13.50
   2  -5   6  176.88   13.40
  -2   5   6  167.58   14.80
   2   5   6  187.88   15.20
   2  -5  -6  161.88   14.50
  -2  -5   6  170.78   12.30
   2   5   6  168.18   14.50
   2   5   6  183.88   15.30
  -2   5  -6  152.28   14.40
  -2   5  -6  178.48   14.60
   3   5  -6  139.19   10.50
  -3  -5  -6  153.18   13.20
   3  -5   6  134.19   11.60
   3   5  -6  126.39   10.50
  -3  -5  -6  129.89   12.10
  -3   5   6  137.29   12.80
   3  -5   6  108.69   11.70
  -3   5   6  167.88   13.50
   3  -5  -6  136.19   13.10
   3  -5  -6  136.89   12.40
  -3   5  -6  132.19   12.30
   3   5   6  131.99   12.40
   3   5   6  136.29   12.70
  -3   5  -6  148.19   13.20
   3   5   6  133.49   12.20
   3  -5  -6  136.09   12.90
  -4  -5  -6  131.19   11.60
  -4   5   6  124.09   11.20
   4   5  -6  107.19    8.60
   4  -5   6   84.59    9.60
  -4  -5  -6  112.39   10.50
   4   5  -6   99.89    8.40
   4  -5   6  104.89   10.70
  -4   5   6  110.29   10.80
   4   5   6   91.39   10.20
   4   5   6   85.89    9.80
   4   5   6  106.49   10.70
  -4   5  -6   98.79   10.50
  -4   5  -6  108.29   11.20
   4  -5  -6   94.59   10.10
   4  -5  -6  117.29   11.60
   4  -5  -6   96.69   10.70
   5   5  -6  479.35   32.80
   5   5  -6  471.35   32.80
  -5  -5  -6  543.65   36.40
  -5   5   6  515.75   35.80
  -5  -5  -6  508.25   35.20
  -5   5   6  513.55   36.20
  -5   5  -6  534.45   37.20
   5   5   6  503.95   35.70
   5  -5  -6  519.25   36.90
   5  -5  -6  495.95   35.20
   5   5   6  474.15   35.70
   5  -5  -6  452.35   36.00
  -5   5  -6  501.95   36.20
   6   5  -6  467.25   30.10
   6  -5   6  439.56   32.80
   6   5  -6  440.96   29.50
  -6   5   6  427.56   32.20
  -6   5   6  474.65   33.40
  -6  -5  -6  445.06   32.80
   6   5  -6  473.45   30.90
   6   5  -6  425.36   29.70
  -6  -5  -6  423.06   31.60
   6  -5  -6  507.85   34.10
  -6   5  -6  416.46   33.00
   6  -5  -6  442.96   32.90
   6   5   6  460.55   32.60
   6  -5  -6  415.16   31.60
   6  -5  -6  446.86   33.70
   6   5   6  418.56   32.60
   7   5  -6  318.17   22.20
   7  -5   6  326.17   25.70
   7   5  -6  319.87   22.40
  -7  -5  -6  312.97   24.00
   7   5  -6  330.47   22.90
  -7  -5  -6  317.87   25.30
  -7   5   6  333.77   24.90
   7   5  -6  295.67   22.40
   7   5   6  334.77   25.60
   7   5   6  331.87   24.80
   7  -5  -6  311.37   26.10
  -7   5  -6  321.07   26.10
   7  -5  -6  304.37   24.00
   7  -5  -6  284.77   25.50
   7   5   6  377.76   27.40
  -8  -5  -6    3.60    3.30
   8   5  -6    4.20    2.60
  -8   5   6    9.80    3.60
   8  -5   6   11.50    5.00
   8   5  -6    5.50    2.70
  -8  -5  -6    5.90    3.20
   8   5  -6    9.10    2.70
   8  -5   6    0.80    2.50
  -8   5  -6    7.90    3.60
   8   5   6    9.80    4.50
   8  -5  -6   10.90    4.50
   8  -5  -6    5.60    3.50
   8   5   6   11.60    5.40
   9   5  -6   52.29    6.10
   9  -5   6   44.50    9.10
   9   5  -6   40.90    7.00
  -9   5   6   36.40    8.10
  -9  -5  -6   54.09    9.70
  -9  -5  -6   48.80    7.40
  -9   5   6   63.69    7.90
   9   5   6   44.00    9.10
   9  -5  -6   29.70    7.50
   9   5   6   39.70    8.70
  -9   5  -6   53.69   10.10
   9  -5  -6   53.29    9.80
  10  -5   6   62.29   12.50
  10   5  -6   74.49    9.40
  10   5  -6  101.49    9.40
 -10   5   6  105.99   10.70
  10   5  -6   90.99    9.30
 -10  -5  -6   83.49    9.20
 -10   5  -6  109.19   20.10
  10  -5  -6  101.89   12.70
  10   5   6  100.09   12.10
 -11   5   6  201.68   16.80
  11   5  -6  207.68   16.20
 -11  -5  -6  201.08   18.50
  11  -5   6  198.28   20.10
 -11  -5  -6  180.18   15.30
  11   5  -6  159.88   16.10
  11   5  -6  178.08   16.00
  11   5   6  209.58   19.30
 -11   5  -6  197.58   19.80
  11  -5  -6  173.98   19.00
 -12   5   6   22.30    5.60
  12  -5   6   11.50    6.10
  12   5  -6   22.30    6.20
  12   5  -6   23.70    5.70
  12   5  -6   32.00    6.10
  12   5   6   30.40    8.90
  12   5   6   24.60    7.50
 -12   5  -6   11.20    5.20
  12  -5  -6   20.70    6.70
  13  -5   6   38.60    9.90
  13   5  -6   39.30    8.40
  13   5  -6   34.40    7.10
  13   5  -6   44.70    8.20
  13  -5  -6   72.59   13.10
  13   5   6   41.20   10.20
 -13   5  -6   30.40    7.70
  13   5   6   45.70   10.60
 -13   5  -6   32.70    8.80
   0   6   6  260.87   20.60
   0  -6  -6  247.48   19.70
   0   6  -6  246.58   18.90
   0   6  -6  240.48   18.50
   0  -6   6  244.78   18.10
   0   6   6  265.37   20.10
   0  -6  -6  253.77   20.50
   0  -6  -6  257.37   20.10
   0   6   6  259.77   26.00
  -1  -6  -6  323.47   23.10
   1   6  -6  320.17   21.50
   1   6  -6  309.57   21.00
   1  -6   6  282.27   21.30
  -1   6   6  293.07   23.10
  -1  -6  -6  305.57   23.20
  -1  -6   6  283.27   20.10
   1  -6  -6  260.97   22.20
   1  -6  -6  351.16   24.00
   1   6   6  271.37   22.80
   1   6   6  295.07   22.70
   1   6   6  267.97   22.10
  -1   6  -6  269.77   21.40
  -1   6  -6  310.37   22.50
   2  -6   6  195.98   15.90
   2  -6   6  190.48   14.60
  -2  -6  -6  201.98   17.10
   2   6  -6  197.38   15.00
  -2  -6  -6  199.08   16.80
  -2   6   6  206.18   17.40
   2  -6   6  203.88   14.70
  -2   6  -6  195.88   16.10
   2  -6  -6  192.78   16.70
   2   6   6  207.78   16.90
   2   6   6  207.28   16.70
   2  -6  -6  219.18   17.20
  -2   6  -6  185.38   16.30
   2   6   6  210.68   17.40
   2  -6  -6  191.48   17.20
   3   6  -6  120.39    9.20
  -3  -6  -6  119.29   11.50
   3   6  -6  111.29    9.10
  -3   6   6   97.89   11.10
   3  -6   6  120.39   10.30
   3  -6   6   98.89   10.70
  -3  -6  -6  113.99   11.60
  -3   6   6  126.79   12.10
   3  -6  -6  124.69   11.80
   3   6   6  129.29   11.80
   3  -6  -6  124.59   11.90
   3   6   6  133.49   12.20
   3  -6  -6  134.99   12.70
  -3   6  -6   93.19   11.00
  -3   6  -6  127.39   11.60
   4   6  -6  107.49    8.30
  -4  -6  -6  125.99   11.70
  -4  -6  -6  104.39   10.60
  -4   6   6   93.29   10.70
   4   6  -6  114.59    8.50
   4  -6   6  105.09   11.00
   4  -6   6  115.79   10.40
  -4   6  -6  110.89   11.20
   4  -6  -6  119.59   11.80
   4   6   6  125.09   11.20
  -4   6  -6   86.89   10.90
   4  -6  -6   98.19   11.50
   4   6   6   92.49   10.60
   4   6   6   98.99   10.70
   4  -6  -6   92.69   10.40
  -5   6   6  150.08   14.60
  -5  -6  -6  154.28   14.10
   5   6  -6  174.78   12.00
   5  -6   6  155.98   14.20
  -5  -6  -6  199.78   15.70
  -5   6  -6  165.98   15.10
   5   6   6  146.79   14.40
   5  -6  -6  129.59   14.70
   5  -6  -6  161.18   14.40
   5  -6  -6  153.48   15.60
   5   6   6  149.99   14.50
   5   6   6  167.48   14.60
  -5   6  -6  175.28   15.70
  -6   6   6  108.69   10.90
  -6  -6  -6  102.19   10.10
   6   6  -6   80.19    7.70
   6  -6   6   88.99   10.20
   6   6  -6   91.79    7.50
  -6  -6  -6   90.19   10.40
   6   6  -6   91.29    7.40
  -6   6  -6  106.99   11.30
   6   6   6   92.49   10.50
   6  -6  -6   90.69   10.60
   6   6   6   87.29   10.00
   6  -6  -6   90.49   11.10
   6  -6  -6   99.29   10.40
   6  -6  -6  112.79   12.10
   7   6  -6   17.60    3.90
   7   6  -6   19.60    3.30
   7  -6   6   18.20    5.60
  -7  -6  -6    8.50    3.80
  -7  -6  -6   18.80    5.30
   7   6  -6   24.50    4.00
  -7   6   6   18.10    4.60
   7   6  -6   15.10    2.90
   7  -6  -6   17.00    4.40
  -7   6  -6   15.90    5.50
  -7   6  -6   16.30    5.40
   7   6   6   12.00    4.10
   7  -6  -6   19.80    6.30
   7  -6  -6   11.70    4.20
  -8  -6  -6  120.59   11.40
   8   6  -6  121.59    9.60
   8   6  -6  110.59    9.20
   8   6  -6  119.29    9.70
   8   6  -6  122.79    9.60
   8  -6   6  126.99   13.40
  -8  -6  -6  118.49   12.40
  -8   6   6  133.29   12.60
   8   6  -6  100.99    9.90
   8  -6  -6  121.69   11.90
   8  -6  -6  103.69   13.10
   8   6   6   98.69   12.90
   8  -6  -6  132.29   14.00
  -8   6  -6  123.79   13.50
   8  -6  -6  100.39   12.40
   8   6   6  102.99   11.50
   8   6   6  107.19   12.50
  -9  -6  -6  129.59   14.10
  -9  -6  -6  135.59   12.80
   9  -6   6  161.98   15.90
  -9   6   6  140.69   14.00
   9   6  -6  133.49   13.30
   9   6  -6  137.39   11.40
   9   6  -6  133.89   11.50
   9   6   6  147.19   15.00
   9  -6  -6  163.08   16.20
   9   6   6  159.38   16.40
 -10  -6  -6   38.60    7.90
  10   6  -6   32.90    5.90
  10   6  -6   34.30    5.20
 -10   6   6   24.00    6.20
  10  -6   6   28.70    7.50
 -10  -6  -6   19.30    5.30
  10   6  -6   23.10    4.80
  10   6   6   23.50    6.80
  10  -6  -6   30.60    8.20
 -10   6  -6   20.70    6.50
  10   6   6   29.40    7.90
  11   6  -6   42.70    5.60
  11  -6   6   36.60    8.70
  11   6  -6   38.90    6.40
 -11   6   6   28.40    6.40
 -11  -6  -6   35.50    5.80
  11   6  -6   34.70    6.90
 -11   6  -6   36.80    8.70
  11  -6  -6   50.19   10.00
  11   6   6   29.70    8.70
  11   6   6   33.00    8.60
 -12   6   6   14.10    4.20
  12   6  -6    9.90    3.70
  12   6  -6    9.10    4.00
 -12  -6  -6    1.60    3.70
  12   6  -6   11.90    4.40
  12  -6   6   10.10    5.40
  12   6   6    8.60    6.30
  12  -6  -6    2.90    4.70
 -12   6  -6   15.40    5.80
  12   6   6   11.10    6.00
 -12   6  -6   10.00    5.80
 -13  -6  -6    4.40    5.40
  13   6  -6    8.40    4.80
  13  -6   6   18.60    8.00
  13   6  -6   10.00    4.00
 -13   6  -6    5.10    4.70
  13   6   6   21.00    6.90
 -13   6  -6   -3.70    4.70
  13  -6  -6   20.80   11.40
   0   7   6   89.09    9.70
   0   7  -6   75.89    8.30
   0  -7  -6   70.59    9.00
   0  -7   6   98.29    8.10
   0  -7  -6  106.29   10.80
   0   7  -6   98.09    8.60
   0   7   6   90.89   10.20
   1   7  -6   20.60    4.20
  -1   7   6   13.50    4.00
  -1   7   6   14.90    3.90
  -1  -7  -6   15.70    4.00
  -1  -7  -6   14.20    3.70
   1  -7   6   16.20    3.60
   1   7  -6   18.50    3.50
   1   7   6   13.00    4.00
   1   7   6   15.30    4.20
  -1  -7   6   14.00    2.70
  -1   7  -6   17.20    4.10
   1   7   6    6.50    3.30
  -1   7  -6   24.70    4.90
   1  -7  -6   21.60    5.30
   1  -7  -6   17.80    5.30
   2  -7   6  529.15   39.60
   2  -7   6  613.64   37.80
  -2   7   6  593.14   41.90
   2  -7   6  575.34   37.60
   2   7  -6  617.44   38.90
   2   7  -6  585.94   38.10
  -2   7   6  515.85   40.70
  -2  -7  -6  608.44   41.50
  -2  -7  -6  610.14   41.30
  -2   7  -6  610.34   40.40
   2  -7  -6  560.84   41.00
   2   7   6  572.74   40.80
   2  -7  -6  511.05   40.40
   2   7   6  661.63   41.60
   2   7   6  611.44   41.90
  -2   7  -6  575.34   40.60
   2  -7  -6  600.14   41.90
   3   7  -6   94.59    8.10
  -3   7   6  103.09   11.30
   3  -7   6   89.29    9.90
  -3  -7  -6   93.39   10.60
  -3  -7  -6   94.09   10.30
   3  -7   6  111.39    9.20
   3  -7   6  102.99    9.10
   3   7  -6   94.69    8.30
   3  -7  -6   86.99   10.40
  -3   7  -6  119.09   11.30
  -3   7  -6  111.59   10.70
   3  -7  -6  118.69   11.30
   3   7   6   92.09   10.70
   3   7   6  100.89   10.40
   3   7   6  117.39   11.10
   3  -7  -6  115.69   12.00
   4  -7   6  159.58   15.60
  -4   7   6  182.78   16.70
   4   7  -6  174.58   12.90
  -4  -7  -6  200.58   16.50
  -4  -7  -6  161.88   15.40
   4  -7   6  189.08   14.90
  -4   7  -6  145.69   15.70
   4   7   6  190.18   16.10
   4  -7  -6  197.48   17.40
   4  -7  -6  204.18   17.10
   4  -7  -6  177.08   16.00
   4   7   6  192.48   15.90
  -4   7  -6  198.48   16.40
   4   7   6  178.98   16.20
  -5  -7  -6   34.30    6.90
   5  -7   6   33.20    6.20
  -5   7   6   37.80    8.00
  -5  -7  -6   36.20    6.50
   5  -7  -6   33.30    7.10
   5   7   6   31.60    6.50
   5   7   6   25.00    5.90
   5  -7  -6   44.90    7.90
   5  -7  -6   42.10    8.00
   5  -7  -6   42.40    7.90
   5   7   6   24.80    5.60
  -5   7  -6   38.70    8.10
  -5   7  -6   44.30    8.20
  -6   7   6    8.00    4.00
   6   7  -6    9.30    2.30
  -6  -7  -6    7.90    3.90
  -6   7   6    9.40    3.80
   6  -7   6   11.30    4.10
   6  -7   6    8.90    4.20
  -6  -7  -6    2.50    2.50
   6  -7  -6    6.30    3.60
  -6   7  -6   13.80    4.60
   6  -7  -6    8.50    3.40
   6  -7  -6    3.30    3.10
   6   7   6   11.40    4.50
   6   7   6   11.90    4.00
   6  -7  -6    6.70    3.20
  -6   7  -6    5.60    3.70
   6   7   6    9.30    3.70
  -7  -7  -6   39.30    7.00
   7   7  -6   43.70    4.70
   7  -7   6   34.60    7.30
  -7  -7  -6   36.30    6.40
   7   7  -6   40.20    5.40
  -7   7   6   40.00    7.20
   7  -7  -6   45.00    9.40
   7  -7  -6   44.60    9.20
   7  -7  -6   25.80    6.20
   7   7   6   46.20    9.00
  -7   7  -6   27.50    6.50
   7   7   6   33.50    7.50
  -8  -7  -6   33.30    7.40
  -8   7   6   18.90    5.40
   8   7  -6   20.50    4.10
   8  -7   6   19.70    5.80
  -8  -7  -6   18.50    4.60
   8   7  -6   29.80    4.90
   8   7  -6   26.80    4.30
   8   7   6   28.30    6.50
   8   7   6   21.50    6.40
   8  -7  -6   42.20    9.30
   8   7   6   27.30    6.40
   8  -7  -6   24.30    5.90
  -9  -7  -6   17.50    4.80
   9   7  -6   17.90    4.10
  -9   7   6   18.70    5.40
  -9  -7  -6   23.50    4.80
   9  -7  -6   18.90    6.20
  -9   7  -6   17.60    6.10
   9   7   6   16.20    6.70
   9  -7  -6   14.60    5.20
   9   7   6   12.20    5.40
 -10  -7  -6   17.80    5.00
  10   7  -6   20.20    3.80
  10   7  -6   38.20    6.00
  10   7  -6   32.70    4.50
  10  -7   6   28.00    7.90
  10   7   6   35.80    7.70
  10   7   6   29.20    8.00
 -10   7  -6   34.20    8.80
  10  -7  -6   22.80    7.50
  10  -7  -6   22.50    7.30
  11   7  -6   45.60    8.00
 -11  -7  -6   29.40    6.10
  11  -7   6   41.70    9.30
 -11   7   6   55.59   10.00
  11   7  -6   55.89    5.70
  11   7  -6   44.60    5.80
  11   7   6   42.90    9.80
 -11   7  -6   51.49    9.60
  11  -7  -6   45.30    9.50
 -11   7  -6   42.90   10.10
  11   7   6   44.60    8.80
  12   7  -6    1.00    2.90
  12  -7   6    1.40    4.90
 -12   7   6   12.40    5.40
 -12  -7  -6    2.80    4.20
 -12  -7  -6   -1.40    4.60
  12   7   6   11.00    7.20
  12  -7  -6    2.80    5.40
 -12   7  -6    2.80    4.70
 -12   7  -6    7.80    5.50
  12   7   6   -2.80    3.90
   0   8   6  634.74   42.30
   0   8  -6  573.44   38.70
   0  -8   6  559.04   37.80
   0   8  -6  590.54   39.40
   0  -8  -6  597.34   41.60
   0   8   6  522.75   40.30
   1  -8   6    5.10    2.30
  -1   8   6    6.10    3.90
  -1   8   6    3.70    3.00
  -1  -8  -6    1.30    1.80
  -1  -8  -6    8.60    3.50
   1   8  -6    4.60    2.00
   1   8  -6    8.50    2.80
  -1   8  -6    7.50    3.00
   1  -8  -6    7.30    3.50
   1   8   6    6.10    2.60
  -1   8  -6    2.40    2.20
   1   8   6    0.40    2.30
   2   8  -6   76.49    7.00
  -2   8   6   78.49    9.60
   2  -8   6   63.59    7.40
   2   8  -6   74.19    6.30
  -2  -8  -6   71.79    8.90
  -2   8   6   54.69    8.20
  -2   8  -6   69.39    7.90
   2   8   6   74.59    8.80
   2  -8  -6   50.89    8.70
   2   8   6   65.19    9.00
   2   8   6   71.99    8.70
  -2   8  -6   78.89    8.90
   2  -8  -6   84.59    9.10
  -3   8   6   72.29    9.70
  -3   8   6   78.59   10.00
   3  -8   6   86.59    7.40
   3  -8   6   90.79    9.20
  -3  -8  -6   89.99    9.80
   3   8  -6   67.19    7.00
   3  -8   6   73.19    7.10
   3  -8  -6   86.09   10.60
   3  -8  -6   83.89   13.80
  -3   8  -6   87.59    9.20
   3  -8  -6   96.19   10.10
   3   8   6   79.29    9.20
  -3   8  -6   75.29    9.40
   3   8   6   84.89   10.00
   3   8   6   66.59    8.70
  -4   8   6   65.09   10.80
   4  -8   6   56.99   10.10
  -4  -8  -6   48.10    8.00
  -4   8  -6   44.50    8.00
  -4   8  -6   57.49    9.30
   4   8   6   48.30    8.00
   4   8   6   41.10    7.20
   4  -8  -6   37.90    8.00
   4  -8  -6   52.99    9.60
   4   8   6   36.10    7.30
  -5  -8  -6   31.70    6.50
  -5  -8  -6   15.70    4.90
  -5   8   6   29.30    7.30
   5  -8   6   26.00    5.20
   5  -8   6   30.00    6.90
   5  -8  -6   30.70    6.60
   5  -8  -6   13.50    4.70
  -5   8  -6   19.10    5.20
   5   8   6   28.70    6.20
  -5   8  -6   21.20    5.60
   5   8   6   21.30    5.20
   5  -8  -6   22.10    4.70
   5   8   6   21.80    5.00
   5  -8  -6   29.10    7.20
   6   8  -6   85.19    8.80
  -6  -8  -6   83.29    9.70
  -6   8   6   84.29   10.50
   6  -8   6   81.69    9.40
   6   8   6   85.69   10.20
  -6   8  -6   76.99   10.20
   6  -8  -6   71.19    9.50
   6   8   6   93.39   10.20
   6  -8  -6   94.69   11.50
   6   8   6   74.89    9.60
   6  -8  -6   91.59   14.00
  -6   8  -6   71.19   16.70
   7  -8   6  187.98   18.70
   7   8  -6  225.48   17.30
  -7   8   6  228.18   20.30
  -7  -8  -6  260.07   19.80
   7  -8  -6  265.27   22.50
   7   8   6  205.68   19.10
   7   8   6  208.18   19.10
   7  -8  -6  223.08   20.90
   7  -8  -6  211.58   19.30
   7   8   6  230.08   19.60
   8  -8   6   20.90    5.70
   8   8  -6   16.10    4.90
  -8  -8  -6    9.20    4.00
  -8   8   6   30.30    7.00
   8   8  -6   28.40    3.90
   8   8   6   19.90    6.50
   8  -8  -6   19.60    6.20
   8   8   6   23.20    5.60
   8  -8  -6   24.70    6.60
  -8   8  -6   16.10    5.20
   9  -8   6   11.20    5.00
  -9   8   6   18.00    6.10
   9   8  -6   24.50    4.60
  -9   8  -6   17.40    6.20
   9   8   6   27.80    6.80
   9  -8  -6   25.10    7.50
   9  -8  -6   44.70   10.00
   9   8   6   20.20    5.80
   9   8   6   14.70    6.00
 -10   8   6   20.20    6.20
  10  -8   6   15.40    6.20
  10   8   6   12.30    7.10
  10  -8  -6   13.60    7.00
 -10   8  -6   28.80    6.90
 -10   8  -6   23.60    7.40
  10  -8  -6   28.50    9.00
  10   8   6   22.90    6.50
  11   8  -6    8.60    3.90
  11  -8   6    3.80    5.90
 -11  -8  -6    3.30    4.90
 -11  -8  -6    4.30    4.10
 -11   8   6    6.00    5.20
  11  -8  -6    4.30    5.30
 -11   8  -6    6.80    6.00
  11   8   6    3.60    5.90
  11   8   6    6.30    4.60
 -11   8  -6   15.60    5.60
  11  -8  -6   23.10    7.00
   0   9   6   90.69   10.90
   0   9  -6   88.49    8.30
   0  -9  -6   90.79   10.70
   0   9  -6   88.09    8.90
   0  -9   6   81.69    7.40
  -1   9   6    6.00    2.70
  -1  -9  -6    3.10    2.90
   1  -9   6    5.50    2.40
   1   9  -6    5.30    2.00
  -1   9   6    4.50    3.50
   1   9   6    5.60    3.20
  -1   9  -6    7.50    2.70
  -1   9  -6    8.40    3.20
   1   9   6    5.40    2.90
   1  -9  -6    4.00    2.70
   2   9  -6   34.50    4.50
  -2  -9  -6   35.80    7.30
   2  -9   6   33.90    5.90
  -2   9   6   39.10    8.10
  -2   9   6   20.60    5.50
   2   9  -6   32.30    3.60
   2   9   6   24.80    5.90
   2  -9  -6   25.80    6.40
   2   9   6   25.80    5.80
  -2   9  -6   37.80    6.80
   2  -9  -6   30.70    6.40
  -2   9  -6   33.40    6.90
  -3   9   6   48.60    8.90
  -3  -9  -6   60.19    9.50
   3   9  -6   54.59    5.50
   3  -9  -6   33.00    7.60
  -3   9  -6   41.40    8.30
   3   9   6   32.20    7.10
   3  -9  -6   44.30    7.90
   3   9   6   46.20    9.20
   3   9   6   41.10    7.30
   3  -9  -6   43.70    8.40
  -3   9  -6   54.89    7.00
   4  -9   6    9.20    3.80
   4   9  -6   10.90    4.00
  -4  -9  -6   15.40    4.50
   4  -9   6   13.00    3.20
  -4   9   6   12.60    5.40
   4  -9   6   20.00    3.80
  -4   9  -6   17.70    4.90
   4   9   6   11.10    4.50
   4   9   6    7.70    3.40
   4  -9  -6    7.10    3.80
   4  -9  -6    9.90    4.40
   4  -9  -6    8.70    6.00
   4   9   6    5.90    4.20
  -4   9  -6   17.60    5.40
  -5  -9  -6   29.60    6.30
   5   9  -6   29.10    6.30
  -5   9   6   43.40    9.20
   5  -9   6   29.30    5.70
  -5   9  -6   22.10    6.20
   5  -9  -6   35.40    7.20
  -5   9  -6   36.00    7.30
   5   9   6   29.40    6.40
   5   9   6   40.00    7.50
   5  -9  -6   37.50    7.80
   5   9   6   17.90    5.50
  -6  -9  -6   68.09    8.70
  -6   9   6   79.69   10.40
   6   9  -6   69.69    8.40
   6  -9   6   71.89    8.50
  -6   9  -6   75.89    9.90
   6   9   6   68.19   11.20
   6   9   6   71.59   11.10
   6  -9  -6   70.59   11.50
   6  -9  -6   46.20    9.20
   6   9   6   69.19    9.10
  -7   9   6   31.90    8.20
   7   9  -6   30.90    5.80
   7  -9   6   41.40    7.30
   7  -9  -6   44.30    9.90
   7  -9  -6   33.50    7.80
   7   9   6   39.60    8.10
   7   9   6   29.90    6.80
  -7   9  -6   28.90    7.30
   8  -9   6    4.40    3.80
  -8  -9  -6    0.10    2.40
   8   9  -6    2.20    2.00
  -8   9   6    0.60    2.80
   8   9   6   -4.80    3.00
  -8   9  -6    1.00    2.80
   8  -9  -6   -0.60    3.40
   8   9   6   -0.90    2.70
   9  -9   6   16.80    5.70
  -9   9   6   11.40    5.20
  -9   9  -6   15.10    5.60
  -9   9  -6    9.50    5.10
   9  -9  -6   17.60    6.80
   9  -9  -6   19.30    6.80
   9   9   6   23.80    6.30
   9   9   6   26.60    8.30
 -10   9   6   69.99   11.30
  10   9  -6   41.90    6.30
  10  -9  -6   45.90   10.20
  10   9   6   58.89   11.20
 -10   9  -6   49.40    9.90
 -10   9  -6   73.69   11.90
  10  -9  -6   47.10   10.30
  10   9   6   42.80    8.80
 -11  -9  -6    4.10    4.40
  11  -9   6   16.20    6.70
 -11   9   6    6.00    5.50
  11   9  -6    7.20    3.40
 -11   9  -6   13.50    5.90
  11  -9  -6    8.70    5.30
  11   9   6   18.50    6.80
  11  -9  -6    9.30    7.10
 -11   9  -6    8.30    4.80
   0  10  -6   91.99    9.70
   0  10  -6   90.29    8.60
   0 -10  -6   97.49   11.20
   0  10   6   89.09   11.50
   1  10  -6   39.10    4.70
   1 -10   6   42.20    5.90
   1  10  -6   40.70    5.60
  -1  10   6   34.80    6.80
  -1 -10  -6   28.80    6.80
  -1  10   6   49.70    9.50
  -1  10  -6   36.00    7.00
   1  10   6   42.90    8.50
  -1  10  -6   45.70    6.90
   1  10   6   57.69    9.10
   1 -10  -6   48.40    9.60
  -2  10   6   65.19   11.50
   2  10  -6   41.80    6.60
   2  10  -6   31.70    6.90
  -2 -10  -6   39.40    7.50
   2 -10  -6   42.80    7.80
   2 -10  -6   45.40    9.60
  -2  10  -6   36.10    6.70
   2  10   6   33.10    6.70
  -2  10  -6   37.30    7.50
   2  10   6   46.40    9.10
  -3  10   6    1.80    2.60
   3  10  -6    0.70    1.70
   3  10  -6    2.50    2.90
  -3 -10  -6    1.20    2.60
   3 -10   6    4.70    3.10
   3 -10  -6    0.10    2.50
   3  10   6    3.20    2.90
  -3  10  -6    2.70    2.20
   3 -10  -6   -0.10    2.40
   3  10   6    3.20    2.90
   4  10  -6   18.70    5.70
  -4 -10  -6   22.30    5.90
  -4  10   6   17.20    8.90
   4  10   6   36.70    7.40
   4  10   6   24.40    6.80
  -4  10  -6   18.10    4.90
  -4  10  -6   16.20    5.00
   4  10   6   22.60    5.90
   4 -10  -6   27.80    6.60
   4 -10  -6   23.80    6.00
   5 -10   6   54.29    6.60
  -5  10   6   70.59   12.00
   5  10  -6   51.59    8.50
   5  10   6   55.79    8.80
   5 -10  -6   41.10    8.90
   5  10   6   66.29    8.60
  -5  10  -6   53.29    9.00
   5 -10  -6   65.09   11.20
   5  10   6   56.89   10.40
   6 -10   6   49.10    7.20
   6  10  -6   51.59    8.30
  -6  10   6   47.50    8.90
  -6  10  -6   74.99    9.50
   6 -10  -6   54.89   11.20
   6  10   6   50.59    8.40
   6  10   6   47.90    9.50
  -7  10   6    9.90    5.30
   7 -10   6   17.80    5.10
   7  10  -6   20.60    4.80
   7  10   6   15.30    5.20
  -7  10  -6   18.20    5.90
   7  10   6   14.70    5.00
   7 -10  -6   26.20    8.20
   7 -10  -6   15.70    5.50
  -7  10  -6   18.80    6.50
   8 -10   6   37.40    8.00
  -8  10   6   58.89   11.40
   8  10  -6   51.99    7.00
   8  10   6   55.39    9.50
   8 -10  -6   59.29   11.00
   8 -10  -6   50.49   10.70
   8  10   6   39.00    8.30
  -8  10  -6   57.19   10.50
  -8  10  -6   55.69   10.80
  -9  10   6   10.20    5.20
   9 -10   6   16.40    5.60
   9  10   6    9.60    4.00
   9 -10  -6   17.10    7.10
   9  10   6    8.00    6.10
  -9  10  -6   19.80    6.50
   9 -10  -6    7.60    5.80
  -9  10  -6    0.90    3.90
   9  10   6    7.50    4.80
  10 -10   6    5.30    4.70
 -10  10   6    0.70    4.30
  10 -10  -6   -5.40    5.00
  10  10   6    1.70    3.90
  10 -10  -6   -3.80    4.50
  10  10   6    1.30    6.00
 -10  10  -6    2.40    4.00
 -10  10  -6    2.10    4.20
   0  11  -6   29.80    6.40
   0  11   6   35.60    7.70
   0  11  -6   31.90    5.30
   0 -11  -6   36.50    7.70
  -1 -11  -6   47.30    9.10
   1  11  -6   50.69    6.70
   1 -11   6   48.70    5.80
   1  11  -6   64.39   11.00
  -1  11   6   43.80    8.50
  -1  11  -6   54.49    7.80
  -1  11  -6   53.39    9.00
   1  11   6   58.69   10.80
  -1  11  -6   54.89   10.40
   1 -11  -6   48.60    9.30
   2  11  -6  163.98   13.40
   2  11  -6  162.38   16.20
  -2 -11  -6  152.48   15.60
  -2  11   6  174.78   17.70
  -2  11  -6  172.88   14.60
  -2  11  -6  177.08   17.20
   2 -11  -6  165.38   16.80
   2  11   6  165.28   18.20
  -2  11  -6  147.09   16.70
   3  11  -6   86.19   10.80
  -3  11   6   88.29   13.80
   3  11  -6   80.89    7.70
   3 -11  -6   83.39   13.50
  -3  11  -6   87.99   11.40
  -3  11  -6   71.99   10.60
   3 -11  -6   68.39    9.40
   3  11   6  109.79   16.80
   4  11  -6   81.79   11.00
  -4  11  -6  104.49   11.30
   4 -11  -6   87.99   11.20
   4  11   6  109.39   19.10
  -4  11  -6  103.29   12.60
   4 -11  -6   88.79   14.10
  -5  11   6   23.10    5.70
   5  11  -6   29.30    6.70
   5 -11  -6   33.10    8.90
   5 -11  -6   19.90    6.10
   5  11   6   25.60    8.50
  -5  11  -6   29.80    6.90
  -5  11  -6   24.00    6.10
  -6  11   6   27.60    7.90
   6  11  -6   16.70    5.60
   6 -11   6   31.90    5.30
   6  11   6   26.30    6.60
   6  11   6   28.80    5.80
   6 -11  -6   18.40    7.00
   6 -11  -6   43.10    9.80
  -6  11  -6   21.70    6.20
  -6  11  -6   26.30    6.60
  -7  11   6  173.88   18.70
   7  11  -6  192.78   16.20
   7 -11   6  157.88   15.10
  -7  11  -6  159.58   17.20
   7  11   6  169.38   16.60
   7 -11  -6  177.18   18.50
   7  11   6  194.08   18.30
  -7  11  -6  164.58   18.10
   8 -11   6   11.80    5.30
  -8  11   6   22.00    6.50
   8  11  -6    9.40    3.80
   8  11   6   14.80    4.90
   8 -11  -6   21.50    8.00
   8  11   6    9.40    4.90
  -8  11  -6   18.20    7.30
  -8  11  -6   11.30    4.80
   8 -11  -6   35.00    9.10
   9  11  -6   87.39    9.40
   9 -11   6   63.09   11.30
  -9  11   6   92.39   14.60
   9  11   6   78.09   13.60
  -9  11  -6  115.29   19.60
  -9  11  -6  102.39   13.50
   9 -11  -6  131.09   19.10
   9 -11  -6   78.79   13.40
   9  11   6   81.79   12.50
   0  12  -6  214.88   20.10
   0  12  -6  240.08   22.70
   0  12   6  305.17   24.90
   0 -12  -6  283.07   22.70
   1  12  -6   45.60   10.20
  -1  12   6   51.99   10.00
   1  12  -6   43.70    7.30
  -1  12  -6   37.90    7.60
   1 -12  -6   59.69   10.10
  -1  12  -6   38.40    9.40
   1  12   6   33.30    8.00
   2  12  -6    1.10    3.80
   2 -12   6   13.70    3.70
  -2  12   6    6.30    5.00
   2  12  -6    9.50    2.90
   2 -12  -6    4.50    4.10
   2  12   6    7.00    3.90
  -2  12  -6    5.50    4.10
  -2  12  -6    9.80    3.70
  -2  12  -6   10.30    4.80
   3  12  -6  222.18   19.60
   3  12  -6  176.58   15.30
  -3  12   6  210.78   21.00
   3  12   6  215.18   20.40
  -3  12  -6  197.48   17.60
  -3  12  -6  210.18   20.30
   3 -12  -6  203.28   20.20
  -4  12   6   21.30    7.00
   4  12  -6   11.20    4.90
   4 -12  -6    6.60    5.10
  -4  12  -6   21.60    5.30
   4 -12  -6   15.20    5.30
  -4  12  -6   18.50    5.40
   4  12   6   15.10    5.90
  -5  12   6  162.88   18.90
  -5  12  -6  184.38   17.70
  -5  12  -6  183.18   19.10
   5  12   6  168.48   18.70
   5 -12  -6  195.38   20.20
   5 -12  -6  211.78   20.50
   6  12  -6    6.50    3.90
  -6  12   6   -3.60    3.50
   6  12   6    7.80    5.10
   6 -12  -6   12.20    5.70
  -6  12  -6    5.90    4.40
  -6  12  -6    5.60    3.90
   6 -12  -6    3.90    4.30
  -7  12   6   46.80   10.50
   7  12  -6   38.20    7.70
  -7  12  -6   50.29   10.00
   7 -12  -6   51.39   10.70
   7  12   6   49.90    9.70
  -7  12  -6   47.30   10.00
   7 -12  -6   63.39   11.30
   0  13  -6   29.90    8.70
   0  13  -6   27.00    6.40
   0  13   6   42.90   10.40
  -1  13   6   24.20    6.40
   1  13  -6   29.30    6.40
   1  13  -6   22.10    6.30
   1  13   6   42.00   10.30
  -1  13  -6   22.10    6.60
   2  13  -6   42.00    6.50
  -2  13   6   37.10    8.90
   2  13  -6   30.40    7.60
  -2  13  -6   41.70    8.90
   2  13   6   35.40    8.90
   3  13  -6   21.00    6.20
  -3  13   6   16.60    5.50
   3  13  -6   15.70    4.20
   3 -13  -6   16.50    6.40
   3  13   6   11.10    5.00
  -3  13  -6   17.90    5.90
   4  13  -6    5.00    3.40
  -4  13   6   -1.90    4.30
  -4 -13  -6    0.20    3.70
   4  13   6   -7.10    3.20
   4 -13  -6    3.80    4.70
  -4  13  -6    9.40    5.50
   4 -13  -6   -3.50    3.40
   5  13  -6    2.50    4.80
  -5  13   6   -1.00    4.10
  -5  13  -6   -0.70    4.30
   5 -13  -6    3.50    4.10
   5 -13  -6   10.70    5.90
   5  13   6    8.80    5.30
  -6  13   6   27.40    8.10
   6  13  -6   34.80    7.60
   6  13   6   53.79   10.20
  -6  13  -6   60.39   13.90
   6 -13  -6   31.70    8.50
   0  14  -6   45.80    9.50
   0  14   6   70.99   13.40
   1  14  -6   12.60    4.90
  -1 -14  -6   -2.60    4.40
  -1  14   6   -4.00    4.40
   1  14  -6    1.80    4.50
   1  14   6    3.70    4.10
  -1  14  -6    6.30    4.50
   1 -14  -6    8.50    5.00
  -2  14   6   93.49   16.90
   2  14  -6  104.99   13.60
   2  14   6   81.59   13.80
  -2  14  -6   79.09   13.30
  -3  14   6   17.50   12.10
  -3 -14  -6    4.90    4.60
   3  14  -6   13.30    6.40
  -3  14  -6   27.50   12.00
   3 -14  -6    6.70    5.30
   3  14   6   21.10    6.40
   0   0   7    1.80    1.70
   0   0   7    2.40    2.00
   0   0  -7    3.80    2.40
   0   0  -7    3.20    2.10
  -1   0   7   79.59    8.00
   1   0   7   79.79    7.90
   1   0  -7   74.49    9.10
   1   0  -7   68.89    8.70
   1   0  -7   87.59    8.30
  -1   0   7   75.99    7.60
   1   0   7   64.89    7.70
  -2   0  -7  676.23   43.30
  -2   0  -7  583.04   41.80
   2   0   7  582.74   41.30
   2   0   7  558.84   42.00
   2   0   7  615.94   41.90
   2   0  -7  612.94   41.60
   2   0  -7  611.44   41.30
  -2   0   7  650.73   41.40
  -3   0  -7  215.68   17.20
   3   0  -7  221.78   16.40
   3   0  -7  196.98   15.90
   3   0  -7  188.58   16.00
   3   0   7  174.28   15.80
   3   0   7  227.88   17.70
   3   0   7  182.68   16.30
  -3   0  -7  193.68   16.40
   4   0   7   54.89    7.80
  -4   0  -7   59.09    7.80
   4   0  -7   68.09    7.50
   4   0  -7   65.89    7.40
  -4   0   7   50.89    6.10
  -4   0  -7   59.69    7.40
   4   0  -7   60.49    6.70
   5   0   7    6.20    3.10
  -5   0  -7   12.00    4.40
  -5   0  -7    4.10    2.30
   5   0  -7    6.30    2.80
   5   0   7   11.00    4.20
   5   0  -7    8.60    3.10
  -5   0   7    2.40    1.70
   5   0  -7    8.50    3.00
  -6   0  -7  163.78   16.10
  -6   0  -7  161.88   15.30
   6   0  -7  178.48   14.20
   6   0  -7  172.38   15.20
  -6   0   7  206.38   14.70
   6   0   7  175.28   16.60
   6   0  -7  180.18   15.40
   6   0   7  172.48   16.20
   7   0  -7  172.28   14.70
  -7   0   7  157.68   13.10
   7   0  -7  133.09   13.80
  -7   0  -7  175.08   15.90
   7   0   7  132.19   15.10
   7   0  -7  169.18   12.80
   7   0   7  154.68   15.10
  -7   0  -7  155.38   14.30
   8   0  -7  164.78   12.90
   8   0  -7  145.79   15.00
   8   0  -7  181.38   15.70
  -8   0  -7  161.58   15.00
   8   0  -7  166.38   16.30
   8   0   7  169.48   17.00
   8   0   7  149.79   16.10
  -8   0  -7  192.58   17.00
  -9   0   7   53.49    9.80
  -9   0  -7   55.59    8.40
  -9   0  -7   49.00    8.70
   9   0   7   52.19   10.50
   9   0  -7   47.50    8.20
   9   0  -7   58.49    5.70
   9   0  -7   62.09    9.60
   9   0  -7   55.09    9.20
   9   0   7   41.50    8.50
 -10   0   7   53.89    7.00
 -10   0  -7   47.30    9.10
  10   0  -7   38.60    7.60
  10   0   7   48.20   10.20
  10   0  -7   38.20    7.80
  10   0  -7   58.19   10.30
  10   0   7   46.90   12.40
 -10   0  -7   59.89    8.90
  11   0  -7  104.39   12.00
 -11   0  -7   98.69   12.70
  11   0  -7   99.49   12.00
  11   0  -7   81.59   10.90
 -11   0   7   84.99    9.90
  11   0   7   91.39   16.10
 -11   0  -7   84.09   10.50
  12   0  -7   -1.70    2.70
  12   0  -7   -3.10    3.30
  12   0   7    0.50    4.10
 -12   0  -7   -5.70    3.40
 -12   0  -7    9.60    4.10
  12   0  -7   -5.70    3.60
  13   0  -7   35.50    7.80
  13   0  -7   27.70    8.80
 -13   0  -7   34.10    8.30
  13   0   7   30.60    9.30
  13   0  -7   31.40    8.70
   0   1   7  488.65   35.40
   0  -1  -7  498.15   35.50
   0  -1   7  535.45   35.40
   0  -1   7  474.55   34.50
   0   1  -7  593.14   36.40
   0   1  -7  440.76   36.30
   0  -1  -7  547.25   38.00
   0  -1   7  537.05   35.60
  -1   1   7  339.67   24.00
   1   1  -7  364.76   24.30
   1   1  -7  341.37   24.50
   1  -1   7  329.07   24.20
  -1   1   7  356.06   24.40
   1  -1   7  332.37   24.60
  -1   1   7  274.87   25.30
  -1  -1  -7  325.27   24.90
  -1  -1  -7  300.17   24.10
   1   1  -7  334.67   25.90
   1  -1   7  366.26   24.00
   1  -1  -7  310.17   24.10
  -1   1  -7  335.57   24.70
  -1  -1   7  305.37   23.60
   1  -1  -7  296.77   25.60
  -1  -1   7  344.87   23.30
  -1   1  -7  352.76   24.90
   2   1  -7  270.87   20.50
  -2   1   7  254.87   20.40
  -2  -1  -7  270.17   22.90
   2   1  -7  287.87   20.50
   2  -1   7  257.17   20.70
  -2   1   7  281.77   20.90
  -2  -1  -7  288.57   21.20
  -2   1   7  261.17   20.20
   2  -1  -7  278.87   20.70
   2  -1  -7  273.07   21.00
   2  -1  -7  308.37   22.90
  -2   1  -7  258.37   21.10
  -2  -1   7  267.87   20.10
   2   1   7  253.57   20.80
   2   1   7  294.27   20.90
   3  -1   7   52.69    7.10
   3   1  -7   66.29    7.20
   3  -1   7   65.89    7.30
  -3  -1  -7   80.29   12.30
  -3  -1  -7   69.09    7.70
   3  -1   7   60.59    7.70
   3   1  -7   71.19    7.40
  -3   1   7   70.19    7.30
  -3   1   7   64.69    7.30
   3  -1  -7   64.79    8.00
   3   1   7   71.79    7.90
   3   1   7   54.39    7.70
  -3   1  -7   57.99    7.40
   3  -1  -7   71.09    7.90
  -3  -1   7   53.59    6.00
  -3   1  -7   60.79    7.80
   3   1   7   67.49    7.50
  -4   1   7  110.59   10.40
   4  -1   7  106.59   11.00
   4   1  -7  125.89   10.70
  -4  -1  -7   99.89   10.50
   4   1  -7  114.59   10.40
   4  -1   7  105.19   11.10
   4   1  -7  121.99   10.30
   4   1   7  113.89   11.90
  -4   1  -7  100.69   11.00
  -4   1  -7   87.99   10.30
   4  -1  -7  103.89   10.60
   4   1   7  109.39   11.20
   4  -1  -7  131.49   11.40
   5  -1   7  180.58   16.10
   5   1  -7  171.58   14.40
   5   1  -7  186.68   14.10
  -5   1   7  144.39   13.70
   5  -1   7  173.28   15.60
  -5  -1  -7  163.08   14.80
  -5  -1  -7  178.88   15.90
   5   1  -7  153.98   14.60
  -5   1   7  168.78   14.20
   5  -1  -7  196.08   15.40
  -5   1  -7  174.58   15.80
   5   1   7  166.48   15.40
   5   1   7  194.88   16.70
  -5   1  -7  170.38   15.20
   5  -1  -7  161.48   14.80
   6   1  -7   19.50    4.50
   6   1  -7   23.00    4.20
  -6   1   7   21.00    4.20
  -6   1   7   25.50    5.20
   6  -1   7   25.80    6.10
  -6  -1  -7   19.70    5.00
   6  -1   7   27.30    7.00
  -6  -1  -7   12.90    3.70
   6   1  -7   16.30    4.20
   6  -1  -7   17.80    4.80
  -6  -1   7   20.70    3.90
  -6   1  -7   24.70    5.90
   6   1   7   15.50    5.00
   6  -1  -7   19.30    4.00
   6   1   7   13.60    5.00
  -6   1  -7   18.50    5.50
   7  -1   7   58.69   10.30
   7  -1   7   44.00    8.50
   7   1  -7   60.79    6.30
  -7   1   7   61.29    6.90
  -7   1   7   64.39    7.40
  -7  -1  -7   54.99    7.60
   7   1  -7   72.49    8.10
   7   1  -7   56.69    7.40
  -7  -1  -7   75.39   11.90
   7  -1  -7   66.39    8.20
   7   1   7   59.29    9.40
   7  -1  -7   54.29    6.40
   7  -1  -7   43.90    8.00
  -7  -1   7   53.89    6.10
  -7   1  -7   60.09    7.90
  -7   1  -7   42.30    8.00
   8   1  -7   57.09    7.90
   8   1  -7   57.69    8.60
   8  -1   7   60.29   11.40
  -8   1   7   74.39    8.20
  -8  -1  -7   55.69    8.80
  -8  -1  -7   55.39    9.50
   8   1  -7   61.99    8.10
   8   1  -7   63.19    6.20
   8  -1   7   76.49   12.30
   8  -1  -7   74.99    9.10
  -8   1  -7   76.89    9.00
  -8  -1   7   56.29    6.40
   8  -1  -7   76.09    9.30
  -8   1  -7   71.59   11.90
   8  -1  -7   60.19    9.70
   8  -1  -7   60.19    6.50
   8   1   7   46.50    9.60
   8   1   7   85.79   12.40
   9   1  -7   14.00    4.60
  -9  -1  -7   18.40    6.00
   9   1  -7   12.10    4.50
   9  -1   7   10.40    4.80
   9  -1   7   10.10    5.30
  -9  -1  -7    5.50    2.90
   9   1  -7    8.70    3.50
  -9   1   7    9.90    3.50
  -9  -1   7   12.50    2.90
  -9   1  -7    8.20    3.40
   9  -1  -7    6.30    3.70
   9  -1  -7    6.80    2.50
   9  -1  -7    5.90    3.60
   9  -1  -7    7.30    3.60
   9   1   7    9.00    4.90
   9   1   7   10.50    4.70
  -9   1  -7    8.30    4.60
 -10  -1  -7    7.10    3.20
 -10  -1  -7    7.70    4.10
  10   1  -7   10.10    4.10
  10  -1   7    3.70    4.20
  10   1  -7    5.60    3.30
 -10   1   7    5.10    3.50
  10   1  -7   19.10    5.20
 -10   1  -7    7.00    3.90
  10  -1  -7    6.40    3.50
  10   1   7    0.80    3.20
 -10   1  -7    4.40    3.50
  10   1   7    3.30    4.10
  10  -1  -7    6.90    3.60
  10  -1  -7    8.10    2.50
 -10  -1   7    2.30    2.00
  11   1  -7   89.29   10.80
 -11  -1  -7   90.09   11.70
  11  -1   7   71.09   13.90
 -11   1   7   84.39   10.00
  11   1  -7   73.99    9.80
  11   1  -7   88.19   11.10
 -11  -1  -7   81.19    9.40
  11  -1  -7   87.69   19.50
 -11   1  -7   49.50    9.90
  11   1   7   65.29   11.90
 -11   1  -7   68.59   10.60
  11  -1  -7   55.09   10.70
  11  -1  -7   81.59   12.60
[truncated: 269,775 more chars]
